# Supplementary material for: Integrated multi-omics and WGCNA analyses reveal pathways and candidate genes associated with branching flower development in Nymphaea prolifera: focusing on hormone homeostasis and flavonoid biosynthesis
Source: BMC Plant Biol. 2026 May 29;26:1280. doi: 10.1186/s12870-026-09140-2 (PMC13418433; doi:10.1186/s12870-026-09140-2)
Supplement: Supplementary file 3 — Supplementary Material 3. [file 12870_2026_9140_MOESM3_ESM.xlsx]

## Sheet: Sheet1
Gene_ID	Length	Trans_ID	Annotation	Name	swissprot_description	GO_Term	NOG	KOEntry	KODescription	EC	KEGG_Pathway	Pfam_description	Family	T1_1_count	T1_2_count	T1_3_count	CK1_count	CK2_count	CK3_count	T1_1_TPM	T1_2_TPM	T1_3_TPM	CK1_TPM	CK2_TPM	CK3_TPM	T1_mean_TPM	CK_mean_TPM	log2FC	regulation	pvalue	FDR	significant
TRINITY_DN2416_c0_g1	1446	TRINITY_DN2416_c0_g1_i1;TRINITY_DN2416_c0_g1_i10;TRINITY_DN2416_c0_g1_i2;TRINITY_DN2416_c0_g1_i3;TRINITY_DN2416_c0_g1_i4;TRINITY_DN2416_c0_g1_i5;TRINITY_DN2416_c0_g1_i6;TRINITY_DN2416_c0_g1_i7;TRINITY_DN2416_c0_g1_i8;TRINITY_DN2416_c0_g1_i9	hevamine-A-like [Nymphaea colorata]	-	Hevamine-A OS=Hevea brasiliensis OX=3981 PE=1 SV=2	GO:0004568(chitinase activity);GO:0005576(extracellular region);GO:0006032(chitin catabolic process);GO:0008061(chitin binding)	ENOG4111GPA(chitinase)	K01183	chitinase	EC:3.2.1.14	mdm00520(Amino sugar and nucleotide sugar metabolism)	A0A6P4DQX3.1 PF00704.33;Glyco_hydro_18;	-	828905	1.50238e+06	256668	247.83	158.02	237.18	26125.1	34368.9	10853.4	14.78	9.21	11.11	23782.5	11.7	12.3781	up	2.96152e-28	6.15476e-24	yes
TRINITY_DN86481_c0_g1	284	TRINITY_DN86481_c0_g1_i1	Acidic endochitinase [Nymphaea thermarum]	-	Hevamine-A OS=Hevea brasiliensis OX=3981 PE=1 SV=2	GO:0004568(chitinase activity);GO:0005576(extracellular region);GO:0006032(chitin catabolic process);GO:0008061(chitin binding)	ENOG4111GPA(chitinase)	K01183	chitinase	EC:3.2.1.14	fve00520(Amino sugar and nucleotide sugar metabolism)	A0A7I8KR95.1 PF00704.33;Glyco_hydro_18;	-	38464.5	75217.1	10303.9	1	0	2	19552.6	27082.5	6813.49	0.92	0	1.53	17816.2	0.82	15.5688	up	4.41185e-28	6.15476e-24	yes
TRINITY_DN8415_c0_g1	1245	TRINITY_DN8415_c0_g1_i1;TRINITY_DN8415_c0_g1_i10;TRINITY_DN8415_c0_g1_i11;TRINITY_DN8415_c0_g1_i12;TRINITY_DN8415_c0_g1_i2;TRINITY_DN8415_c0_g1_i3;TRINITY_DN8415_c0_g1_i4;TRINITY_DN8415_c0_g1_i5;TRINITY_DN8415_c0_g1_i6;TRINITY_DN8415_c0_g1_i7;TRINITY_DN8415_c0_g1_i8;TRINITY_DN8415_c0_g1_i9	acidic endochitinase-like [Nymphaea colorata]	-	-	-	-	-	-	-	-	-	-	58597.9	124532	15699.3	2	0	5	7342.76	10939.1	2382.53	0.12	0	1.02	6888.12	0.38	15.1426	up	2.46235e-26	2.29006e-22	yes
TRINITY_DN16333_c0_g1	468	TRINITY_DN16333_c0_g1_i1;TRINITY_DN16333_c0_g1_i2	acidic endochitinase-like [Nymphaea colorata]	-	-	-	-	K01183	chitinase	EC:3.2.1.14	var00520(Amino sugar and nucleotide sugar metabolism)	-	-	26244.2	55655	4936.06	0	0	0	5388.52	8038.69	1338.34	0	0	0	4921.85	0	18.1193	up	5.169e-26	3.60551e-22	yes
TRINITY_DN22662_c0_g1	604	TRINITY_DN22662_c0_g1_i1;TRINITY_DN22662_c0_g1_i2;TRINITY_DN22662_c0_g1_i4;TRINITY_DN22662_c0_g1_i5;TRINITY_DN22662_c0_g1_i6;TRINITY_DN22662_c0_g1_i7	acidic endochitinase-like [Nymphaea colorata]	-	Acidic endochitinase OS=Cucumis sativus OX=3659 PE=1 SV=1	GO:0004568(chitinase activity);GO:0005576(extracellular region);GO:0006032(chitin catabolic process);GO:0008061(chitin binding)	ENOG4111GPA(chitinase)	K01183	chitinase	EC:3.2.1.14	fve00520(Amino sugar and nucleotide sugar metabolism)	A0A8B8IZK0.1 PF00704.33;Glyco_hydro_18;	-	175118	358620	52985.8	5	0	12.27	25789.9	37925.5	9583.64	0.97	0	2	24433	0.99	15.4683	up	1.01295e-25	5.65244e-22	yes
TRINITY_DN1188_c0_g1	2731	TRINITY_DN1188_c0_g1_i1;TRINITY_DN1188_c0_g1_i10;TRINITY_DN1188_c0_g1_i11;TRINITY_DN1188_c0_g1_i12;TRINITY_DN1188_c0_g1_i13;TRINITY_DN1188_c0_g1_i14;TRINITY_DN1188_c0_g1_i15;TRINITY_DN1188_c0_g1_i16;TRINITY_DN1188_c0_g1_i2;TRINITY_DN1188_c0_g1_i3;TRINITY_DN1188_c0_g1_i5;TRINITY_DN1188_c0_g1_i6;TRINITY_DN1188_c0_g1_i7;TRINITY_DN1188_c0_g1_i8;TRINITY_DN1188_c0_g1_i9	secoisolariciresinol dehydrogenase-like [Nymphaea colorata]	-	Secoisolariciresinol dehydrogenase (Fragment) OS=Forsythia intermedia OX=55183 PE=1 SV=1	GO:0016491(oxidoreductase activity);GO:0055114(oxidation-reduction process)	COG1028(Dehydrogenase reductase)	K09841	xanthoxin dehydrogenase	EC:1.1.1.288	sind00906(Carotenoid biosynthesis)	A0A200QVC5.1 PF13561.11;adh_short_C2;	-	21891.9	40127.4	41327.3	103.37	62.71	38.98	515.35	703.82	1607.35	11.71	9.01	2.99	942.17	7.9	9.28986	up	4.20878e-25	1.95715e-21	yes
TRINITY_DN444_c0_g1	4959	TRINITY_DN444_c0_g1_i1;TRINITY_DN444_c0_g1_i10;TRINITY_DN444_c0_g1_i11;TRINITY_DN444_c0_g1_i12;TRINITY_DN444_c0_g1_i13;TRINITY_DN444_c0_g1_i14;TRINITY_DN444_c0_g1_i15;TRINITY_DN444_c0_g1_i16;TRINITY_DN444_c0_g1_i17;TRINITY_DN444_c0_g1_i18;TRINITY_DN444_c0_g1_i19;TRINITY_DN444_c0_g1_i2;TRINITY_DN444_c0_g1_i20;TRINITY_DN444_c0_g1_i21;TRINITY_DN444_c0_g1_i22;TRINITY_DN444_c0_g1_i23;TRINITY_DN444_c0_…	tryptamine hydroxycinnamoyltransferase 2-like [Nymphaea colorata]	TBT1	Tryptamine benzoyltransferase 1 OS=Oryza sativa subsp. japonica OX=39947 GN=TBT1 PE=1 SV=1	GO:0050266(rosmarinate synthase activity)	ENOG410YCGX(Transferase family)	K13065	shikimate O-hydroxycinnamoyltransferase	EC:2.3.1.133	atr00940(Phenylpropanoid biosynthesis);atr00945(Stilbenoid, diarylheptanoid and gingerol biosynthesis);atr00941(Flavonoid biosynthesis)	A0A200QM17.1 PF02458.20;Transferase;	-	2895.86	4689.36	1950.62	0	0	4	46.18	57.16	41.24	0	0	0.05	48.19	0.02	11.4568	up	5.39197e-25	2.14916e-21	yes
TRINITY_DN16333_c1_g1	469	TRINITY_DN16333_c1_g1_i1	acidic endochitinase-like [Nymphaea colorata]	-	-	-	-	K01183	chitinase	EC:3.2.1.14	dct00520(Amino sugar and nucleotide sugar metabolism)	-	-	49131.3	103587	9360.94	0	0	3.31	9599.5	14304.2	2387.06	0	0	0.97	8763.6	0.32	15.9757	up	1.28641e-24	4.48652e-21	yes
TRINITY_DN20188_c0_g1	417	TRINITY_DN20188_c0_g1_i1	acidic endochitinase-like [Nymphaea colorata]	-	-	-	-	-	-	-	-	-	-	1820.87	3616.93	901.27	0	0	0	472.31	660.26	304.49	0	0	0	479.02	0	14.3151	up	2.9021e-24	8.99682e-21	yes
TRINITY_DN4292_c0_g1	1996	TRINITY_DN4292_c0_g1_i1;TRINITY_DN4292_c0_g1_i2;TRINITY_DN4292_c0_g1_i3;TRINITY_DN4292_c0_g1_i5	MYB-like transcription factor ODO1 isoform X2 [Nymphaea colorata]	MYB15	Transcription factor MYB15 OS=Arabidopsis thaliana OX=3702 GN=MYB15 PE=1 SV=1	GO:0000981(RNA polymerase II transcription factor activity, sequence-specific DNA binding);GO:0001135(transcription factor activity, RNA polymerase II transcription factor recruiting);GO:0003677(DNA binding);GO:0003700(DNA binding transcription factor activity);GO:0005515(protein binding);GO:0005634(nucleus);GO:0006351(transcription, DNA-templated);GO:0006355(regulation of transcription, DNA-temp…	COG5147(Myblike DNAbinding domain containing protein)	NA	NA	NA	-	A0A2Z6NTY4.1 PF13921.11;Myb_DNA-bind_6;	MYB	1256.76	1671.96	688	2	0	1	26.81	26.05	19.23	0.09	0	0.03	24.03	0.04	10.4047	up	5.18471e-24	1.44659e-20	yes
TRINITY_DN44419_c0_g1	395	TRINITY_DN44419_c0_g1_i1;TRINITY_DN44419_c0_g1_i10;TRINITY_DN44419_c0_g1_i11;TRINITY_DN44419_c0_g1_i2;TRINITY_DN44419_c0_g1_i3;TRINITY_DN44419_c0_g1_i4;TRINITY_DN44419_c0_g1_i7;TRINITY_DN44419_c0_g1_i8;TRINITY_DN44419_c0_g1_i9	secoisolariciresinol dehydrogenase-like [Nymphaea colorata]	-	-	-	COG1028(Dehydrogenase reductase)	-	-	-	-	-	-	660.57	1103.78	647.63	0	0	0	221.56	262.08	272.68	0	0	0	252.11	0	12.875	up	1.15776e-23	2.9366e-20	yes
TRINITY_DN79094_c0_g1	819	TRINITY_DN79094_c0_g1_i1	hevamine-A-like [Nymphaea colorata]	-	Hevamine-A OS=Hevea brasiliensis OX=3981 PE=1 SV=2	GO:0004568(chitinase activity);GO:0005576(extracellular region);GO:0006032(chitin catabolic process);GO:0008061(chitin binding)	ENOG4111GPA(chitinase)	K01183	chitinase	EC:3.2.1.14	egu00520(Amino sugar and nucleotide sugar metabolism)	A0A2P5FGK1.1 PF00704.33;Glyco_hydro_18;	-	1374.37	2374.21	569.23	0	0	0	78.32	97.83	42.45	0	0	0	72.87	0	13.7524	up	1.41159e-23	3.28207e-20	yes
TRINITY_DN13889_c0_g2	387	TRINITY_DN13889_c0_g2_i1;TRINITY_DN13889_c0_g2_i2	Hevamine-A [Nymphaea thermarum]	CHIT3	Acidic endochitinase OS=Vitis vinifera OX=29760 GN=CHIT3 PE=2 SV=1	GO:0004568(chitinase activity);GO:0005576(extracellular region);GO:0006032(chitin catabolic process);GO:0008061(chitin binding)	ENOG4111GPA(chitinase)	K01183	chitinase	EC:3.2.1.14	zju00520(Amino sugar and nucleotide sugar metabolism)	A0A835IPG9.1 PF00704.33;Glyco_hydro_18;	-	4234.14	7355.7	1447.03	2	0	1	1678.93	2047.09	748.09	1.26	0	0.6	1491.37	0.62	12.2961	up	1.58252e-23	3.39646e-20	yes
TRINITY_DN14733_c0_g1	713	TRINITY_DN14733_c0_g1_i1;TRINITY_DN14733_c0_g1_i2;TRINITY_DN14733_c0_g1_i3	acidic endochitinase-like [Nymphaea colorata]	-	-	-	COG2801(Retrotransposon protein)	NA	NA	NA	-	-	-	13689.4	33848.6	2380.92	0	0	0	1159.76	2064.18	264.05	0	0	0	1162.66	0	17.3353	up	3.56394e-23	7.10267e-20	yes
TRINITY_DN47059_c0_g1	405	TRINITY_DN47059_c0_g1_i1	acidic endochitinase-like [Nymphaea colorata]	-	Acidic endochitinase OS=Nicotiana tabacum OX=4097 PE=1 SV=1	GO:0004568(chitinase activity);GO:0005576(extracellular region);GO:0006032(chitin catabolic process);GO:0008061(chitin binding)	COG0515(Serine Threonine protein kinase)	K01183	chitinase	EC:3.2.1.14	cam00520(Amino sugar and nucleotide sugar metabolism)	A0A8R7UBJ9.1 PF00704.33;Glyco_hydro_18;	-	19385.9	44349.1	2991.36	0	0	1	5378.41	8638.24	1081.29	0	0	0.42	5032.65	0.14	15.9729	up	5.50709e-23	1.02436e-19	yes
TRINITY_DN14871_c2_g1	230	TRINITY_DN14871_c2_g1_i1	Xylanase inhibitor protein 2 [Nymphaea thermarum]	CHIT3	Acidic endochitinase OS=Vitis vinifera OX=29760 GN=CHIT3 PE=2 SV=1	GO:0004568(chitinase activity);GO:0005576(extracellular region);GO:0006032(chitin catabolic process);GO:0008061(chitin binding)	ENOG4111GPA(chitinase)	K01183	chitinase	EC:3.2.1.14	sbi00520(Amino sugar and nucleotide sugar metabolism)	A0A3L6SK66.1 PF00704.33;Glyco_hydro_18;	-	6415.02	13771	1542.46	1	0	1	4681.94	7201.53	1463.81	1.36	0	1.1	4449.09	0.82	13.5645	up	2.40047e-22	4.18597e-19	yes
TRINITY_DN2840_c0_g1	2323	TRINITY_DN2840_c0_g1_i1;TRINITY_DN2840_c0_g1_i10;TRINITY_DN2840_c0_g1_i11;TRINITY_DN2840_c0_g1_i12;TRINITY_DN2840_c0_g1_i14;TRINITY_DN2840_c0_g1_i15;TRINITY_DN2840_c0_g1_i16;TRINITY_DN2840_c0_g1_i17;TRINITY_DN2840_c0_g1_i18;TRINITY_DN2840_c0_g1_i2;TRINITY_DN2840_c0_g1_i22;TRINITY_DN2840_c0_g1_i24;TRINITY_DN2840_c0_g1_i25;TRINITY_DN2840_c0_g1_i27;TRINITY_DN2840_c0_g1_i28;TRINITY_DN2840_c0_g1_i29;T…	acidic endochitinase-like [Nymphaea colorata]	-	-	GO:0004568(chitinase activity);GO:0005576(extracellular region);GO:0006032(chitin catabolic process);GO:0008061(chitin binding)	-	K01183	chitinase	EC:3.2.1.14	mtr00520(Amino sugar and nucleotide sugar metabolism)	A0A803L9K1.1 PF00704.33;Glyco_hydro_18;	-	1.56821e+06	3.26078e+06	284382	20	15	136.42	77262.3	115719	16150.2	1.47	1.43	10.03	69710.5	4.31	15.3148	up	5.48489e-22	9.002e-19	yes
TRINITY_DN12287_c0_g1	595	TRINITY_DN12287_c0_g1_i1;TRINITY_DN12287_c0_g1_i2;TRINITY_DN12287_c0_g1_i3;TRINITY_DN12287_c0_g1_i4	hevamine-A-like [Nymphaea colorata]	-	Hevamine-A OS=Hevea brasiliensis OX=3981 PE=1 SV=2	GO:0004568(chitinase activity);GO:0005576(extracellular region);GO:0006032(chitin catabolic process);GO:0008061(chitin binding)	ENOG4111GPA(chitinase)	K01183	chitinase	EC:3.2.1.14	jcu00520(Amino sugar and nucleotide sugar metabolism)	A0A6P4DQX3.1 PF00704.33;Glyco_hydro_18;	-	7096.58	13829.4	1296.68	1	0.96	0	1307.8	1806.92	280.06	0.34	0.32	0	1131.59	0.22	13.5882	up	1.12613e-21	1.74556e-18	yes
TRINITY_DN72751_c0_g1	261	TRINITY_DN72751_c0_g1_i1	Acidic endochitinase [Nymphaea thermarum]	-	Hevamine-A OS=Hevea brasiliensis OX=3981 PE=1 SV=2	GO:0004568(chitinase activity);GO:0005576(extracellular region);GO:0006032(chitin catabolic process);GO:0008061(chitin binding)	COG0515(Serine Threonine protein kinase)	K01183	chitinase	EC:3.2.1.14	sita00520(Amino sugar and nucleotide sugar metabolism)	A0A7I8KR95.1 PF00704.33;Glyco_hydro_18;	-	1195.8	2233.68	414.18	0	0	0	688.61	917.39	310.6	0	0	0	638.87	0	13.5976	up	1.4394e-21	2.11372e-18	yes
TRINITY_DN89481_c0_g1	882	TRINITY_DN89481_c0_g1_i1	Disease resistance response protein 206 [Nymphaea thermarum]	PI206	Disease resistance response protein 206 OS=Pisum sativum OX=3888 GN=PI206 PE=1 SV=2	GO:0009699(phenylpropanoid biosynthetic process);GO:0042349(guiding stereospecific synthesis activity)	ENOG410YHQS(disease resistance response protein 206-like)	-	-	-	-	K7L4H3.1 PF03018.19;Dirigent;	-	794.48	1385.74	947	0	0	5	39.8	50.26	62.1	0	0	0.37	50.72	0.12	9.53448	up	9.40749e-21	1.29293e-17	yes
TRINITY_DN8483_c0_g1	2205	TRINITY_DN8483_c0_g1_i1;TRINITY_DN8483_c0_g1_i2;TRINITY_DN8483_c0_g1_i3;TRINITY_DN8483_c0_g1_i4;TRINITY_DN8483_c0_g1_i5;TRINITY_DN8483_c0_g1_i6	Laccase-17 [Nymphaea thermarum]	LAC17	Laccase-17 OS=Arabidopsis thaliana OX=3702 GN=LAC17 PE=2 SV=1	GO:0005507(copper ion binding);GO:0009809(lignin biosynthetic process);GO:0016722(oxidoreductase activity, oxidizing metal ions)	COG2132(Multicopper oxidase)	NA	NA	NA	-	A0A9D4XZR2.1 PF07731.19;Cu-oxidase_2;	-	986.09	1546.01	902.93	2	6	0	22.38	25.85	26.5	0.11	0.41	0	24.91	0.17	9.02053	up	9.73134e-21	1.29293e-17	yes
TRINITY_DN25091_c0_g1	495	TRINITY_DN25091_c0_g1_i1;TRINITY_DN25091_c0_g1_i2	hevamine-A-like [Nymphaea colorata]	-	Hevamine-A OS=Hevea brasiliensis OX=3981 PE=1 SV=2	GO:0004568(chitinase activity);GO:0005576(extracellular region);GO:0006032(chitin catabolic process);GO:0008061(chitin binding)	ENOG4111GPA(chitinase)	K01183	chitinase	EC:3.2.1.14	tcc00520(Amino sugar and nucleotide sugar metabolism)	A0A6P4DQX3.1 PF00704.33;Glyco_hydro_18;	-	62943.1	111155	23440.8	29.17	1.02	18.82	19808	24727.8	10118.1	15.61	0.8	8.67	18218	8.36	12.3576	up	1.80845e-20	2.29352e-17	yes
TRINITY_DN13191_c0_g1	201	TRINITY_DN13191_c0_g1_i1	hevamine-A-like [Nymphaea colorata]	CHIT3	Acidic endochitinase OS=Vitis vinifera OX=29760 GN=CHIT3 PE=2 SV=1	GO:0004568(chitinase activity);GO:0005576(extracellular region);GO:0006032(chitin catabolic process);GO:0008061(chitin binding)	ENOG4111GPA(chitinase)	K01183	chitinase	EC:3.2.1.14	mtr00520(Amino sugar and nucleotide sugar metabolism)	A0A835MGC9.1 PF00704.33;Glyco_hydro_18;	-	6349.03	11397.8	1891.98	0	1	6	6735.15	8622.27	2576.05	0	1.96	9.46	5977.82	3.81	11.7909	up	2.22969e-20	2.70481e-17	yes
TRINITY_DN52928_c0_g1	329	TRINITY_DN52928_c0_g1_i1	acidic endochitinase-like [Nymphaea colorata]	-	-	-	-	-	-	-	-	-	-	932.21	1873.33	341.21	0	0	0	384.11	543.35	183.25	0	0	0	370.24	0	13.3142	up	2.96902e-20	3.45161e-17	yes
TRINITY_DN14871_c1_g1	242	TRINITY_DN14871_c1_g1_i1	Acidic endochitinase [Nymphaea thermarum]	-	Acidic endochitinase OS=Phaseolus angularis OX=3914 PE=2 SV=1	GO:0004568(chitinase activity);GO:0005576(extracellular region);GO:0006032(chitin catabolic process);GO:0008061(chitin binding)	ENOG4111GPA(chitinase)	K01183	chitinase	EC:3.2.1.14	lja00520(Amino sugar and nucleotide sugar metabolism)	A0A7I8KR95.1 PF00704.33;Glyco_hydro_18;	-	15615.3	32278.6	1650.26	0	0	2	10271	15213.7	1411.74	0	0	1.98	8965.48	0.66	14.7691	up	3.59455e-20	4.01166e-17	yes
TRINITY_DN70302_c0_g1	265	TRINITY_DN70302_c0_g1_i1;TRINITY_DN70302_c0_g1_i2;TRINITY_DN70302_c0_g1_i3;TRINITY_DN70302_c0_g1_i4;TRINITY_DN70302_c0_g1_i5;TRINITY_DN70302_c0_g1_i6	acidic endochitinase-like [Nymphaea colorata]	-	-	-	-	-	-	-	-	-	-	8138.93	17159	1561.05	3	0	0	4584.96	6881.87	1143.18	3.07	0	0	4203.34	1.02	13.3612	up	5.65839e-20	6.07211e-17	yes
TRINITY_DN11770_c0_g1	420	TRINITY_DN11770_c0_g1_i2;TRINITY_DN11770_c0_g1_i3;TRINITY_DN11770_c0_g1_i4;TRINITY_DN11770_c0_g1_i5;TRINITY_DN11770_c0_g1_i6;TRINITY_DN11770_c0_g1_i7;TRINITY_DN11770_c0_g1_i8	Acidic endochitinase [Nymphaea thermarum]	-	Hevamine-A OS=Hevea brasiliensis OX=3981 PE=1 SV=2	GO:0004568(chitinase activity);GO:0005576(extracellular region);GO:0006032(chitin catabolic process);GO:0008061(chitin binding)	ENOG4111GPA(chitinase)	K01183	chitinase	EC:3.2.1.14	lja00520(Amino sugar and nucleotide sugar metabolism)	A0A7I8KR95.1 PF00704.33;Glyco_hydro_18;	-	158663	325057	27376.6	0	0	11	58036.5	83725.6	12199.3	0	0	6.35	51320.5	2.12	15.9017	up	1.1212e-19	1.15862e-16	yes
TRINITY_DN6365_c0_g1	1319	TRINITY_DN6365_c0_g1_i1;TRINITY_DN6365_c0_g1_i2;TRINITY_DN6365_c0_g1_i3;TRINITY_DN6365_c0_g1_i4;TRINITY_DN6365_c0_g1_i5;TRINITY_DN6365_c0_g1_i6;TRINITY_DN6365_c0_g1_i7;TRINITY_DN6365_c0_g1_i8	Bowman-Birk type trypsin inhibitor-like [Nymphaea colorata]	-	-	-	-	-	-	-	-	-	-	2984.16	6060.69	431	0	0	0	123.03	180.57	19.7	0	0	0	107.77	0	14.9228	up	2.30953e-19	2.30136e-16	yes
TRINITY_DN44341_c0_g1	460	TRINITY_DN44341_c0_g1_i1	acidic endochitinase-like [Nymphaea colorata]	-	Hevamine-A OS=Hevea brasiliensis OX=3981 PE=1 SV=2	GO:0004568(chitinase activity);GO:0005576(extracellular region);GO:0006032(chitin catabolic process);GO:0008061(chitin binding)	COG0515(Serine Threonine protein kinase)	K01183	chitinase	EC:3.2.1.14	cmo00520(Amino sugar and nucleotide sugar metabolism)	A0A7I8KR95.1 PF00704.33;Glyco_hydro_18;	-	3648.72	7019.57	471.77	0	0	1	747.74	1016.04	126.18	0	0	0.31	629.99	0.1	13.3768	up	1.02006e-18	9.81402e-16	yes
TRINITY_DN987_c0_g1	2023	TRINITY_DN987_c0_g1_i1;TRINITY_DN987_c0_g1_i11;TRINITY_DN987_c0_g1_i12;TRINITY_DN987_c0_g1_i13;TRINITY_DN987_c0_g1_i14;TRINITY_DN987_c0_g1_i2;TRINITY_DN987_c0_g1_i3;TRINITY_DN987_c0_g1_i4;TRINITY_DN987_c0_g1_i5;TRINITY_DN987_c0_g1_i6;TRINITY_DN987_c0_g1_i7;TRINITY_DN987_c0_g1_i8;TRINITY_DN987_c0_g1_i9	GDSL esterase/lipase At1g29670-like [Nymphaea colorata]	At1g29670	GDSL esterase/lipase At1g29670 OS=Arabidopsis thaliana OX=3702 GN=At1g29670 PE=2 SV=1	GO:0016298(lipase activity)	COG3240(GDSL esterase lipase)	K00679	phospholipid:diacylglycerol acyltransferase	EC:2.3.1.158	cic00561(Glycerolipid metabolism)	A0A443N4Y6.1 PF00657.27;Lipase_GDSL;	-	478	951.94	2714.69	4	7	3	13.55	19.59	99.29	0.22	0.37	0.13	44.14	0.24	8.42198	up	1.61597e-18	1.5029e-15	yes
TRINITY_DN15501_c0_g1	451	TRINITY_DN15501_c0_g1_i1;TRINITY_DN15501_c0_g1_i10;TRINITY_DN15501_c0_g1_i11;TRINITY_DN15501_c0_g1_i12;TRINITY_DN15501_c0_g1_i13;TRINITY_DN15501_c0_g1_i14;TRINITY_DN15501_c0_g1_i15;TRINITY_DN15501_c0_g1_i16;TRINITY_DN15501_c0_g1_i17;TRINITY_DN15501_c0_g1_i2;TRINITY_DN15501_c0_g1_i4;TRINITY_DN15501_c0_g1_i5;TRINITY_DN15501_c0_g1_i6;TRINITY_DN15501_c0_g1_i7;TRINITY_DN15501_c0_g1_i8;TRINITY_DN15501_…	Xylanase inhibitor protein 2 [Nymphaea thermarum]	-	Acidic endochitinase OS=Cucumis sativus OX=3659 PE=1 SV=1	-	-	K01183	chitinase	EC:3.2.1.14	csv00520(Amino sugar and nucleotide sugar metabolism)	D6QXZ9.1 PF00704.33;Glyco_hydro_18;	-	310561	642511	32641.2	0	7	27	93997.8	135765	11048	0	5.32	13.06	80270.1	6.13	15.2628	up	8.35773e-18	7.52222e-15	yes
TRINITY_DN6698_c0_g1	2826	TRINITY_DN6698_c0_g1_i1;TRINITY_DN6698_c0_g1_i10;TRINITY_DN6698_c0_g1_i12;TRINITY_DN6698_c0_g1_i13;TRINITY_DN6698_c0_g1_i14;TRINITY_DN6698_c0_g1_i15;TRINITY_DN6698_c0_g1_i16;TRINITY_DN6698_c0_g1_i17;TRINITY_DN6698_c0_g1_i18;TRINITY_DN6698_c0_g1_i19;TRINITY_DN6698_c0_g1_i2;TRINITY_DN6698_c0_g1_i20;TRINITY_DN6698_c0_g1_i21;TRINITY_DN6698_c0_g1_i22;TRINITY_DN6698_c0_g1_i24;TRINITY_DN6698_c0_g1_i25;T…	cytochrome P450 72A397-like [Nymphaea colorata]	CYP72A397	Cytochrome P450 72A397 OS=Kalopanax septemlobus OX=228393 GN=CYP72A397 PE=1 SV=1	GO:0004497(monooxygenase activity)	COG2124(Cytochrome p450)	NA	NA	NA	-	A0A6I9QPX1.1 PF00067.27;p450;	-	9946.58	11240	3893.33	83	93.94	33	182.97	154.96	97.21	3.64	3.9	0.99	145.05	2.84	7.23935	up	1.16296e-16	1.014e-13	yes
TRINITY_DN11770_c1_g1	217	TRINITY_DN11770_c1_g1_i1	Acidic endochitinase [Nymphaea thermarum]	-	-	-	-	-	-	-	-	-	-	2524.11	5042.55	174.99	0	0	0	2124.21	3042.18	190.82	0	0	0	1785.74	0	14.6359	up	1.83208e-16	1.54899e-13	yes
TRINITY_DN14297_c0_g1	326	TRINITY_DN14297_c0_g1_i1;TRINITY_DN14297_c0_g1_i2;TRINITY_DN14297_c0_g1_i3;TRINITY_DN14297_c0_g1_i4;TRINITY_DN14297_c0_g1_i5;TRINITY_DN14297_c0_g1_i6	acidic endochitinase-like [Nymphaea colorata]	CHIT3	Acidic endochitinase OS=Vitis vinifera OX=29760 GN=CHIT3 PE=2 SV=1	GO:0004674(protein serine/threonine kinase activity);GO:0005886(plasma membrane);GO:0006468(protein phosphorylation);GO:0006952(defense response);GO:0009506(plasmodesma)	ENOG4111GPA(chitinase)	K01183	chitinase	EC:3.2.1.14	mus00520(Amino sugar and nucleotide sugar metabolism)	A0A8R7UBJ9.1 PF00704.33;Glyco_hydro_18;	-	113637	241628	16665.8	0	0	15	49729.1	74694.8	9521.39	0	0	10.03	44648.4	3.34	15.018	up	2.06598e-16	1.69538e-13	yes
TRINITY_DN31508_c0_g1	704	TRINITY_DN31508_c0_g1_i1;TRINITY_DN31508_c0_g1_i2;TRINITY_DN31508_c0_g1_i3;TRINITY_DN31508_c0_g1_i4;TRINITY_DN31508_c0_g1_i5;TRINITY_DN31508_c0_g1_i6;TRINITY_DN31508_c0_g1_i7	-	-	-	-	-	-	-	-	-	-	-	796.89	1075.71	1065.73	19.7	5	8.04	235.77	224.73	396.7	5.46	1.47	4.06	285.73	3.66	6.76587	up	2.22557e-16	1.77416e-13	yes
TRINITY_DN3864_c0_g1	6279	TRINITY_DN3864_c0_g1_i1;TRINITY_DN3864_c0_g1_i10;TRINITY_DN3864_c0_g1_i11;TRINITY_DN3864_c0_g1_i12;TRINITY_DN3864_c0_g1_i13;TRINITY_DN3864_c0_g1_i14;TRINITY_DN3864_c0_g1_i15;TRINITY_DN3864_c0_g1_i16;TRINITY_DN3864_c0_g1_i17;TRINITY_DN3864_c0_g1_i18;TRINITY_DN3864_c0_g1_i19;TRINITY_DN3864_c0_g1_i2;TRINITY_DN3864_c0_g1_i20;TRINITY_DN3864_c0_g1_i21;TRINITY_DN3864_c0_g1_i22;TRINITY_DN3864_c0_g1_i23;T…	AGAMOUS-like protein, partial [Nymphaea sp. EMK-2003]	AGL11	Agamous-like MADS-box protein AGL11 OS=Vitis vinifera OX=29760 GN=AGL11 PE=2 SV=1	GO:0005515(protein binding)	COG5068(Transcription factor)	NA	NA	NA	-	A0A8J5M0D2.1 PF01486.22;K-box;	MIKC_MADS	0	1	1	5914.99	6635.85	221	0	0.03	0.06	398.34	429.82	13.14	0.03	280.43	-12.1314	down	3.04004e-16	2.35612e-13	yes
TRINITY_DN86849_c0_g2	403	TRINITY_DN86849_c0_g2_i1;TRINITY_DN86849_c0_g2_i2;TRINITY_DN86849_c0_g2_i3	acidic endochitinase-like [Nymphaea colorata]	-	-	-	-	-	-	-	-	-	-	203125	409676	10227.5	0	13	22	56998	80666.9	3739.36	0	6.61	9.27	47134.8	5.29	14.5566	up	7.03715e-16	5.30658e-13	yes
TRINITY_DN4283_c0_g1	1474	TRINITY_DN4283_c0_g1_i1;TRINITY_DN4283_c0_g1_i11;TRINITY_DN4283_c0_g1_i12;TRINITY_DN4283_c0_g1_i13;TRINITY_DN4283_c0_g1_i14;TRINITY_DN4283_c0_g1_i15;TRINITY_DN4283_c0_g1_i17;TRINITY_DN4283_c0_g1_i18;TRINITY_DN4283_c0_g1_i19;TRINITY_DN4283_c0_g1_i2;TRINITY_DN4283_c0_g1_i20;TRINITY_DN4283_c0_g1_i22;TRINITY_DN4283_c0_g1_i23;TRINITY_DN4283_c0_g1_i24;TRINITY_DN4283_c0_g1_i27;TRINITY_DN4283_c0_g1_i28;T…	desiccation-related protein PCC13-62-like [Nymphaea colorata]	NEC2	Ferritin-like catalase Nec2 OS=Nesocodon mauritianus OX=519296 GN=NEC2 PE=1 SV=1	GO:0003674(molecular_function);GO:0005576(extracellular region);GO:0008150(biological_process)	ENOG410ZAWX(capping protein (actin filament) muscle Z-line, alpha)	NA	NA	NA	-	A0A200Q1G4.1 PF13668.11;Ferritin_2;	-	24737.8	36367.5	17833.8	338.3	95.32	387.96	1074.16	1172.48	996.08	25.14	7.29	27	1080.91	19.81	6.94466	up	1.32217e-15	9.70782e-13	yes
TRINITY_DN2912_c0_g1	2222	TRINITY_DN2912_c0_g1_i1;TRINITY_DN2912_c0_g1_i10;TRINITY_DN2912_c0_g1_i11;TRINITY_DN2912_c0_g1_i12;TRINITY_DN2912_c0_g1_i14;TRINITY_DN2912_c0_g1_i15;TRINITY_DN2912_c0_g1_i16;TRINITY_DN2912_c0_g1_i17;TRINITY_DN2912_c0_g1_i18;TRINITY_DN2912_c0_g1_i19;TRINITY_DN2912_c0_g1_i20;TRINITY_DN2912_c0_g1_i3;TRINITY_DN2912_c0_g1_i4;TRINITY_DN2912_c0_g1_i5;TRINITY_DN2912_c0_g1_i6;TRINITY_DN2912_c0_g1_i7;TRINI…	putative UDP-rhamnose:rhamnosyltransferase 1 [Nymphaea colorata]	GT4	Putative UDP-rhamnose:rhamnosyltransferase 1 OS=Fragaria ananassa OX=3747 GN=GT4 PE=2 SV=1	GO:0009813(flavonoid biosynthetic process);GO:0043231(intracellular membrane-bounded organelle);GO:0052696(flavonoid glucuronidation);GO:0080043(quercetin 3-O-glucosyltransferase activity);GO:0080044(quercetin 7-O-glucosyltransferase activity)	COG1819(Transferase)	NA	NA	NA	-	A0A8J4RAY9.1 PF00201.23;UDPGT;	-	24.03	19.02	57	2428.79	12749.3	3639.42	0.64	0.39	2.11	98.73	509.29	138.92	1.05	248.98	-7.30939	down	3.95776e-15	2.83142e-12	yes
TRINITY_DN1806_c0_g1	1307	TRINITY_DN1806_c0_g1_i1;TRINITY_DN1806_c0_g1_i11;TRINITY_DN1806_c0_g1_i12;TRINITY_DN1806_c0_g1_i13;TRINITY_DN1806_c0_g1_i14;TRINITY_DN1806_c0_g1_i15;TRINITY_DN1806_c0_g1_i2;TRINITY_DN1806_c0_g1_i5;TRINITY_DN1806_c0_g1_i6;TRINITY_DN1806_c0_g1_i7;TRINITY_DN1806_c0_g1_i9	-	-	-	-	-	-	-	-	-	-	-	722.77	69	1368	0	0	0	24.93	1.65	63.49	0	0	0	30.02	0	12.526	up	4.35153e-15	3.0353e-12	yes
TRINITY_DN14871_c3_g1	220	TRINITY_DN14871_c3_g1_i1	acidic endochitinase-like [Nymphaea colorata]	-	-	-	-	-	-	-	-	-	-	1144.68	2895.55	94.62	0	0	0	929.35	1684.18	99.62	0	0	0	904.38	0	13.7506	up	5.33983e-15	3.63382e-12	yes
TRINITY_DN5122_c0_g1	2820	TRINITY_DN5122_c0_g1_i1;TRINITY_DN5122_c0_g1_i10;TRINITY_DN5122_c0_g1_i11;TRINITY_DN5122_c0_g1_i12;TRINITY_DN5122_c0_g1_i3;TRINITY_DN5122_c0_g1_i4;TRINITY_DN5122_c0_g1_i5;TRINITY_DN5122_c0_g1_i7;TRINITY_DN5122_c0_g1_i9	tryptophan N-monooxygenase CYP79A68 [Nymphaea colorata]	CYP79A68	Tryptophan N-monooxygenase CYP79A68 OS=Prunus mume OX=102107 GN=CYP79A68 PE=1 SV=1	GO:0016020(membrane);GO:0016709(oxidoreductase activity, acting on paired donors, with incorporation or reduction of molecular oxygen, NAD(P)H as one donor, and incorporation of one atom of oxygen);GO:0044550(secondary metabolite biosynthetic process)	COG2124(Cytochrome p450)	K12153	phenylalanine N-monooxygenase	EC:1.14.14.40	nnu00460(Cyanoamino acid metabolism);nnu00966(Glucosinolate biosynthesis)	A0A1U7ZMY5.1 PF00067.27;p450;	-	400	1562	82	0	0	0	7.76	22.37	2.15	0	0	0	10.76	0	12.7584	up	1.71554e-13	1.13965e-10	yes
TRINITY_DN8101_c0_g1	3184	TRINITY_DN8101_c0_g1_i1;TRINITY_DN8101_c0_g1_i10;TRINITY_DN8101_c0_g1_i11;TRINITY_DN8101_c0_g1_i13;TRINITY_DN8101_c0_g1_i14;TRINITY_DN8101_c0_g1_i15;TRINITY_DN8101_c0_g1_i16;TRINITY_DN8101_c0_g1_i17;TRINITY_DN8101_c0_g1_i18;TRINITY_DN8101_c0_g1_i19;TRINITY_DN8101_c0_g1_i2;TRINITY_DN8101_c0_g1_i20;TRINITY_DN8101_c0_g1_i21;TRINITY_DN8101_c0_g1_i22;TRINITY_DN8101_c0_g1_i23;TRINITY_DN8101_c0_g1_i24;T…	putative nitronate monooxygenase [Nymphaea thermarum]	ncd-2	Nitronate monooxygenase OS=Neurospora crassa (strain ATCC 24698 / 74-OR23-1A / CBS 708.71 / DSM 1257 / FGSC 987) OX=367110 GN=ncd-2 PE=1 SV=1	GO:0005739(mitochondrion);GO:0005829(cytosol);GO:0009610(response to symbiotic fungus);GO:0016491(oxidoreductase activity);GO:0018580(nitronate monooxygenase activity);GO:0046686(response to cadmium ion);GO:0051213(dioxygenase activity);GO:0055114(oxidation-reduction process)	COG2070(2-Nitropropane dioxygenase)	-	-	-	-	A0A834YL17.1 PF03060.20;NMO;	-	4816.56	12596.6	391	7	4	0	116.81	222.02	12.28	0.29	0.13	0	117.04	0.14	11.0483	up	1.84721e-13	1.19858e-10	yes
TRINITY_DN76128_c0_g1	913	TRINITY_DN76128_c0_g1_i1	acidic endochitinase-like [Nymphaea colorata]	-	Acidic endochitinase OS=Cucumis sativus OX=3659 PE=1 SV=1	GO:0004568(chitinase activity);GO:0005576(extracellular region);GO:0006032(chitin catabolic process);GO:0008061(chitin binding)	ENOG4111GPA(chitinase)	K01183	chitinase	EC:3.2.1.14	zma00520(Amino sugar and nucleotide sugar metabolism)	A0A8B8IZK0.1 PF00704.33;Glyco_hydro_18;	-	3141.82	6171.31	45.73	0	0	0	148.57	211.36	2.83	0	0	0	120.92	0	14.9128	up	2.36536e-13	1.4999e-10	yes
TRINITY_DN5006_c0_g2	1856	TRINITY_DN5006_c0_g2_i1;TRINITY_DN5006_c0_g2_i2;TRINITY_DN5006_c0_g2_i3;TRINITY_DN5006_c0_g2_i4	AG [Nuphar advena]	AG1	Floral homeotic protein AGAMOUS OS=Nicotiana tabacum OX=4097 GN=AG1 PE=2 SV=1	GO:0005515(protein binding)	COG5068(Transcription factor)	NA	NA	NA	-	A0A1I9LM26.1 PF00319.23;SRF-TF;	MIKC_MADS	2	1	1	693.03	4939.29	183.91	0.07	0.02	0.04	43.22	302.07	9.15	0.04	118.15	-10.1228	down	2.57464e-13	1.59044e-10	yes
TRINITY_DN17938_c0_g1	459	TRINITY_DN17938_c0_g1_i1;TRINITY_DN17938_c0_g1_i11;TRINITY_DN17938_c0_g1_i13;TRINITY_DN17938_c0_g1_i14;TRINITY_DN17938_c0_g1_i15;TRINITY_DN17938_c0_g1_i16;TRINITY_DN17938_c0_g1_i17;TRINITY_DN17938_c0_g1_i18;TRINITY_DN17938_c0_g1_i19;TRINITY_DN17938_c0_g1_i2;TRINITY_DN17938_c0_g1_i3;TRINITY_DN17938_c0_g1_i4;TRINITY_DN17938_c0_g1_i5;TRINITY_DN17938_c0_g1_i7;TRINITY_DN17938_c0_g1_i8;TRINITY_DN17938_…	secoisolariciresinol dehydrogenase-like [Nymphaea colorata]	Os04g0179200	Momilactone A synthase OS=Oryza sativa subsp. japonica OX=39947 GN=Os04g0179200 PE=2 SV=1	GO:0004022(alcohol dehydrogenase (NAD) activity);GO:0005829(cytosol);GO:0006561(proline biosynthetic process);GO:0009408(response to heat);GO:0009414(response to water deprivation);GO:0009688(abscisic acid biosynthetic process);GO:0009750(response to fructose);GO:0010115(regulation of abscisic acid biosynthetic process);GO:0010182(sugar mediated signaling pathway);GO:0010301(xanthoxin dehydrogena…	COG1028(Dehydrogenase reductase)	K13070	momilactone-A synthase	EC:1.1.1.295	osa00904(Diterpenoid biosynthesis)	A0A8T1ND39.1 PF13561.11;adh_short_C2;	-	4247.66	7492.47	2235.65	85.03	95.3	27	1204.93	1487.86	666.3	43.05	48.78	13.32	1119.7	35.05	6.45145	up	2.62214e-13	1.59044e-10	yes
TRINITY_DN12858_c0_g1	1607	TRINITY_DN12858_c0_g1_i1;TRINITY_DN12858_c0_g1_i2;TRINITY_DN12858_c0_g1_i3	NAC domain-containing protein 43-like [Nymphaea colorata]	NAC043	NAC domain-containing protein 43 OS=Arabidopsis thaliana OX=3702 GN=NAC043 PE=2 SV=2	GO:0003677(DNA binding);GO:0003700(DNA binding transcription factor activity);GO:0005634(nucleus);GO:0006351(transcription, DNA-templated);GO:0007275(multicellular organism development);GO:0009793(embryo development ending in seed dormancy);GO:0009809(lignin biosynthetic process);GO:0009834(plant-type secondary cell wall biogenesis);GO:0009901(anther dehiscence);GO:0010047(fruit dehiscence);GO:00…	ENOG410YG0P(Nac domain-containing protein)	K03094	S-phase kinase-associated protein 1	-	lja04141(Protein processing in endoplasmic reticulum);lja04120(Ubiquitin mediated proteolysis)	A0A834YEK8.1 PF02365.20;NAM;	NAC	237	355	110	1	0	0	5.72	6.18	3.48	0.04	0	0	5.13	0.01	9.32939	up	2.92338e-13	1.73543e-10	yes
TRINITY_DN1297_c0_g1	1021	TRINITY_DN1297_c0_g1_i1;TRINITY_DN1297_c0_g1_i11;TRINITY_DN1297_c0_g1_i13;TRINITY_DN1297_c0_g1_i14;TRINITY_DN1297_c0_g1_i15;TRINITY_DN1297_c0_g1_i16;TRINITY_DN1297_c0_g1_i17;TRINITY_DN1297_c0_g1_i18;TRINITY_DN1297_c0_g1_i19;TRINITY_DN1297_c0_g1_i2;TRINITY_DN1297_c0_g1_i20;TRINITY_DN1297_c0_g1_i21;TRINITY_DN1297_c0_g1_i22;TRINITY_DN1297_c0_g1_i23;TRINITY_DN1297_c0_g1_i3;TRINITY_DN1297_c0_g1_i4;TRI…	protein PYRICULARIA ORYZAE RESISTANCE 21-like [Nymphaea colorata]	-	-	-	ENOG410Z7V6(NA)	-	-	-	-	-	-	18	5	14	8327.93	1593.65	699.53	0.94	0.16	0.8	805.32	148.92	44.71	0.63	332.98	-7.95116	down	3.92356e-13	2.28065e-10	yes
TRINITY_DN18763_c0_g1	418	TRINITY_DN18763_c0_g1_i1;TRINITY_DN18763_c0_g1_i3;TRINITY_DN18763_c0_g1_i4;TRINITY_DN18763_c0_g1_i5;TRINITY_DN18763_c0_g1_i6;TRINITY_DN18763_c0_g1_i7	-	-	-	-	-	-	-	-	-	-	-	169.84	301.58	89.11	0	0	0	81.06	104.65	41.05	0	0	0	75.59	0	10.8033	up	4.44038e-13	2.52839e-10	yes
TRINITY_DN6638_c0_g1	1802	TRINITY_DN6638_c0_g1_i1	geraniol 8-hydroxylase-like [Nymphaea colorata]	CYP76B10	Geraniol 8-hydroxylase OS=Swertia mussotii OX=137888 GN=CYP76B10 PE=1 SV=1	GO:0016020(membrane);GO:0016709(oxidoreductase activity, acting on paired donors, with incorporation or reduction of molecular oxygen, NAD(P)H as one donor, and incorporation of one atom of oxygen);GO:0044550(secondary metabolite biosynthetic process)	COG2124(Cytochrome p450)	NA	NA	NA	-	A0A3S3NDB9.1 PF00067.27;p450;	-	639.75	2310.19	291.04	7	2	0	11.58	30.44	6.9	0.24	0.07	0	16.31	0.1	8.87021	up	5.30621e-13	2.96097e-10	yes
TRINITY_DN10568_c0_g1	1803	TRINITY_DN10568_c0_g1_i2;TRINITY_DN10568_c0_g1_i3	protein NUCLEAR FUSION DEFECTIVE 4 [Nymphaea colorata]	NFD4	Protein NUCLEAR FUSION DEFECTIVE 4 OS=Arabidopsis thaliana OX=3702 GN=NFD4 PE=3 SV=1	GO:0003674(molecular_function);GO:0008150(biological_process);GO:0009507(chloroplast);GO:0016021(integral component of membrane)	ENOG410Y90Q(Nodulin-like)	-	-	-	-	A0A1U7ZTS3.1 PF06813.18;Nodulin-like;	-	7.13	3.45	5.29	578.2	539.62	284.38	0.13	0.05	0.13	20.51	18.9	7.99	0.1	15.8	-6.26551	down	5.43928e-13	2.97571e-10	yes
TRINITY_DN11697_c0_g1	3299	TRINITY_DN11697_c0_g1_i1;TRINITY_DN11697_c0_g1_i2;TRINITY_DN11697_c0_g1_i3;TRINITY_DN11697_c0_g1_i5	cellulose synthase-like protein E6 [Nymphaea colorata]	CSLE6	Cellulose synthase-like protein E6 OS=Oryza sativa subsp. japonica OX=39947 GN=CSLE6 PE=2 SV=1	GO:0000139(Golgi membrane);GO:0000271(polysaccharide biosynthetic process);GO:0000977(RNA polymerase II regulatory region sequence-specific DNA binding);GO:0005783(endoplasmic reticulum);GO:0005794(Golgi apparatus);GO:0005886(plasma membrane);GO:0009832(plant-type cell wall biogenesis);GO:0009833(plant-type primary cell wall biogenesis);GO:0016021(integral component of membrane);GO:0016757(transf…	ENOG410Y931(cellulose synthase-like protein)	NA	NA	NA	-	A0A443PCY1.1 PF03552.19;Cellulose_synt;	-	634.28	2321.34	316	11.04	8.21	10	6.18	16.47	3.77	0.19	0.14	0.13	8.81	0.15	7.25212	up	6.70413e-13	3.59715e-10	yes
TRINITY_DN617_c0_g1	2896	TRINITY_DN617_c0_g1_i1;TRINITY_DN617_c0_g1_i2;TRINITY_DN617_c0_g1_i3;TRINITY_DN617_c0_g1_i4;TRINITY_DN617_c0_g1_i5;TRINITY_DN617_c0_g1_i6	Heat stress transcription factor C-1 [Nymphaea thermarum]	HSFC1	Heat stress transcription factor C-1 OS=Arabidopsis thaliana OX=3702 GN=HSFC1 PE=1 SV=1	GO:0003677(DNA binding);GO:0003700(DNA binding transcription factor activity);GO:0005515(protein binding);GO:0005634(nucleus);GO:0006351(transcription, DNA-templated);GO:0006355(regulation of transcription, DNA-templated);GO:0043565(sequence-specific DNA binding);GO:0061408(positive regulation of transcription from RNA polymerase II promoter in response to heat stress)	COG5169(Transcription factor)	NA	NA	NA	-	A0A835J3J3.1 PF00447.22;HSF_DNA-bind;	HSF	853.26	1471.69	1376.31	58.5	33.63	58.54	27.83	31.28	44.64	5.49	2.1	5.17	34.58	4.25	4.94069	up	8.9145e-13	4.6929e-10	yes
TRINITY_DN1374_c0_g1	3792	TRINITY_DN1374_c0_g1_i1;TRINITY_DN1374_c0_g1_i10;TRINITY_DN1374_c0_g1_i100;TRINITY_DN1374_c0_g1_i102;TRINITY_DN1374_c0_g1_i103;TRINITY_DN1374_c0_g1_i104;TRINITY_DN1374_c0_g1_i106;TRINITY_DN1374_c0_g1_i109;TRINITY_DN1374_c0_g1_i11;TRINITY_DN1374_c0_g1_i110;TRINITY_DN1374_c0_g1_i111;TRINITY_DN1374_c0_g1_i112;TRINITY_DN1374_c0_g1_i113;TRINITY_DN1374_c0_g1_i114;TRINITY_DN1374_c0_g1_i115;TRINITY_DN137…	probable galactinol--sucrose galactosyltransferase 1 [Nymphaea colorata]	RFS1	Probable galactinol--sucrose galactosyltransferase 1 OS=Arabidopsis thaliana OX=3702 GN=RFS1 PE=2 SV=1	GO:0003676(nucleic acid binding);GO:0004553(hydrolase activity, hydrolyzing O-glycosyl compounds);GO:0004857(enzyme inhibitor activity);GO:0005737(cytoplasm);GO:0005975(carbohydrate metabolic process);GO:0046872(metal ion binding);GO:0047274(galactinol-sucrose galactosyltransferase activity)	ENOG410YBU9(raffinose synthase)	K06617	raffinose synthase	EC:2.4.1.82	atr00052(Galactose metabolism)	U5D9E1.1 PF05691.17;Raffinose_syn;	-	2666.61	4366.82	440.86	19	34	12	30.22	36.14	6.59	0.43	0.75	0.23	24.32	0.47	7.23853	up	1.85125e-12	9.54768e-10	yes
TRINITY_DN5552_c0_g1	1366	TRINITY_DN5552_c0_g1_i1;TRINITY_DN5552_c0_g1_i2;TRINITY_DN5552_c0_g1_i3;TRINITY_DN5552_c0_g1_i5;TRINITY_DN5552_c0_g1_i6	Laccase-14 [Nymphaea thermarum]	LAC2	Laccase-2 OS=Oryza sativa subsp. japonica OX=39947 GN=LAC2 PE=2 SV=1	GO:0005507(copper ion binding);GO:0009809(lignin biosynthetic process);GO:0016722(oxidoreductase activity, oxidizing metal ions)	COG2132(Multicopper oxidase)	NA	NA	NA	-	A0A8J4RI21.1 PF07731.19;Cu-oxidase_2;	-	775.07	1109.97	181.3	5	11.14	6.42	26.77	26	7.95	0.68	0.6	0.28	20.24	0.52	6.91398	up	1.88209e-12	9.54768e-10	yes
TRINITY_DN39886_c0_g1	2049	TRINITY_DN39886_c0_g1_i1;TRINITY_DN39886_c0_g1_i2	UDP-glycosyltransferase [Nymphaea thermarum]	UGT708G2	UDP-glycosyltransferase 708G2 OS=Citrus unshiu OX=55188 GN=UGT708G2 PE=1 SV=1	GO:0009813(flavonoid biosynthetic process);GO:0043231(intracellular membrane-bounded organelle);GO:0052696(flavonoid glucuronidation);GO:0080043(quercetin 3-O-glucosyltransferase activity);GO:0080044(quercetin 7-O-glucosyltransferase activity)	COG1819(Transferase)	NA	NA	NA	-	A0A6I9UUS0.1 PF00201.23;UDPGT;	-	4417.41	5331.25	309	9	26	9	69.69	61.3	6.37	0.27	0.77	0.21	45.79	0.42	8.20621	up	1.91964e-12	9.56426e-10	yes
TRINITY_DN14973_c0_g2	2743	TRINITY_DN14973_c0_g2_i1;TRINITY_DN14973_c0_g2_i2;TRINITY_DN14973_c0_g2_i3;TRINITY_DN14973_c0_g2_i4	-	-	-	-	-	-	-	-	-	-	-	111.41	130.98	73.14	0	0	0	3.22	2.62	1.62	0	0	0	2.49	0	9.92016	up	2.03259e-12	9.94936e-10	yes
TRINITY_DN10424_c0_g2	439	TRINITY_DN10424_c0_g2_i1;TRINITY_DN10424_c0_g2_i2;TRINITY_DN10424_c0_g2_i3;TRINITY_DN10424_c0_g2_i4	-	-	-	-	-	-	-	-	-	-	-	82.63	99.76	72.61	0	0	0	21.82	17.02	38.07	0	0	0	25.64	0	9.61044	up	3.33836e-12	1.60592e-09	yes
TRINITY_DN3292_c0_g2	1899	TRINITY_DN3292_c0_g2_i1;TRINITY_DN3292_c0_g2_i2;TRINITY_DN3292_c0_g2_i3;TRINITY_DN3292_c0_g2_i4	scopoletin glucosyltransferase-like [Nymphaea colorata]	UGT73B6	Probable UDP-glucosyl transferase 73B6 OS=Rhodiola sachalinensis OX=265354 GN=UGT73B6 PE=2 SV=1	GO:0008194(UDP-glycosyltransferase activity);GO:0009813(flavonoid biosynthetic process);GO:0043231(intracellular membrane-bounded organelle);GO:0052696(flavonoid glucuronidation)	COG1819(Transferase)	NA	NA	NA	-	A0A022RBE4.1 PF00201.23;UDPGT;	-	2055.71	3289.85	1360.14	80	23	76	34.88	40.63	30.2	2.59	0.73	1.93	35.24	1.75	5.59193	up	5.59966e-12	2.64807e-09	yes
TRINITY_DN6699_c0_g1	1121	TRINITY_DN6699_c0_g1_i1;TRINITY_DN6699_c0_g1_i2	uncharacterized protein LOC116264787 [Nymphaea colorata]	-	-	GO:0003674(molecular_function);GO:0008150(biological_process);GO:0009507(chloroplast);GO:0016021(integral component of membrane)	ENOG4111AC2(NA)	-	-	-	-	-	-	164	197	91.09	1	1	0	5.65	4.94	4.1	0.07	0.06	0	4.9	0.04	7.89244	up	7.90773e-12	3.62294e-09	yes
TRINITY_DN4531_c0_g1	1254	TRINITY_DN4531_c0_g1_i1;TRINITY_DN4531_c0_g1_i2	Fasciclin-like arabinogalactan protein 11 [Nymphaea thermarum]	FLA11	Fasciclin-like arabinogalactan protein 11 OS=Arabidopsis thaliana OX=3702 GN=FLA11 PE=2 SV=2	GO:0005886(plasma membrane);GO:0009834(plant-type secondary cell wall biogenesis);GO:0031225(anchored component of membrane)	ENOG410YFHZ(Arabinogalactan protein)	NA	NA	NA	-	A0A8X8XTN3.1 PF02469.27;Fasciclin;	-	1130.94	1151.7	1335.04	44	30	4	33.3	24.63	51.49	2.44	1.64	0.17	36.47	1.42	5.80752	up	7.92085e-12	3.62294e-09	yes
TRINITY_DN9940_c0_g1	1213	TRINITY_DN9940_c0_g1_i1;TRINITY_DN9940_c0_g1_i10;TRINITY_DN9940_c0_g1_i11;TRINITY_DN9940_c0_g1_i12;TRINITY_DN9940_c0_g1_i13;TRINITY_DN9940_c0_g1_i2;TRINITY_DN9940_c0_g1_i3;TRINITY_DN9940_c0_g1_i4;TRINITY_DN9940_c0_g1_i5;TRINITY_DN9940_c0_g1_i6;TRINITY_DN9940_c0_g1_i7;TRINITY_DN9940_c0_g1_i8;TRINITY_DN9940_c0_g1_i9	cytochrome P450 CYP82D47-like [Nymphaea colorata]	F6H	Flavonoid-6-hydroxylase OS=Mentha piperita OX=34256 GN=F6H PE=1 SV=1	GO:0016020(membrane);GO:0016709(oxidoreductase activity, acting on paired donors, with incorporation or reduction of molecular oxygen, NAD(P)H as one donor, and incorporation of one atom of oxygen);GO:0044550(secondary metabolite biosynthetic process)	COG2124(Cytochrome p450)	NA	NA	NA	-	V4T9G8.1 PF00067.27;p450;	-	740.22	856.34	484.88	29.12	16.35	31.45	36.01	32.15	27.03	2.25	1.8	2.35	31.73	2.13	5.10305	up	9.34226e-12	4.1656e-09	yes
TRINITY_DN9539_c0_g1	649	TRINITY_DN9539_c0_g1_i1;TRINITY_DN9539_c0_g1_i10;TRINITY_DN9539_c0_g1_i12;TRINITY_DN9539_c0_g1_i15;TRINITY_DN9539_c0_g1_i16;TRINITY_DN9539_c0_g1_i2;TRINITY_DN9539_c0_g1_i3;TRINITY_DN9539_c0_g1_i4;TRINITY_DN9539_c0_g1_i6;TRINITY_DN9539_c0_g1_i7;TRINITY_DN9539_c0_g1_i9	Glucan endo-1-3-beta-D-glucosidase [Nymphaea thermarum]	-	-	GO:0003674(molecular_function);GO:0005886(plasma membrane);GO:0008150(biological_process)	ENOG410YQBI(X8 domain)	K19892	glucan endo-1,3-beta-glucosidase 4	EC:3.2.1.39	han00500(Starch and sucrose metabolism)	A0A7I8JNL0.1 PF07983.18;X8;	-	293	851	91	2	1	0	29.59	61.03	11.97	0.36	0.23	0	34.2	0.2	8.94073	up	9.40586e-12	4.1656e-09	yes
TRINITY_DN3638_c0_g1	3488	TRINITY_DN3638_c0_g1_i1;TRINITY_DN3638_c0_g1_i10;TRINITY_DN3638_c0_g1_i11;TRINITY_DN3638_c0_g1_i12;TRINITY_DN3638_c0_g1_i13;TRINITY_DN3638_c0_g1_i14;TRINITY_DN3638_c0_g1_i15;TRINITY_DN3638_c0_g1_i16;TRINITY_DN3638_c0_g1_i17;TRINITY_DN3638_c0_g1_i18;TRINITY_DN3638_c0_g1_i19;TRINITY_DN3638_c0_g1_i2;TRINITY_DN3638_c0_g1_i20;TRINITY_DN3638_c0_g1_i21;TRINITY_DN3638_c0_g1_i22;TRINITY_DN3638_c0_g1_i23;T…	laccase-4-like [Nymphaea colorata]	LAC22	Laccase-22 OS=Oryza sativa subsp. japonica OX=39947 GN=LAC22 PE=2 SV=2	GO:0005507(copper ion binding);GO:0009809(lignin biosynthetic process);GO:0016722(oxidoreductase activity, oxidizing metal ions)	COG2132(Multicopper oxidase)	NA	NA	NA	-	A0A7J9HY61.1 PF07731.19;Cu-oxidase_2;	-	1571.35	100	573.68	1	6	0	19.07	1.02	10.25	0.03	0.14	0	10.11	0.06	8.41001	up	9.69984e-12	4.22867e-09	yes
TRINITY_DN2849_c0_g1	1063	TRINITY_DN2849_c0_g1_i1;TRINITY_DN2849_c0_g1_i10;TRINITY_DN2849_c0_g1_i11;TRINITY_DN2849_c0_g1_i12;TRINITY_DN2849_c0_g1_i13;TRINITY_DN2849_c0_g1_i15;TRINITY_DN2849_c0_g1_i16;TRINITY_DN2849_c0_g1_i17;TRINITY_DN2849_c0_g1_i18;TRINITY_DN2849_c0_g1_i19;TRINITY_DN2849_c0_g1_i2;TRINITY_DN2849_c0_g1_i20;TRINITY_DN2849_c0_g1_i22;TRINITY_DN2849_c0_g1_i23;TRINITY_DN2849_c0_g1_i24;TRINITY_DN2849_c0_g1_i25;T…	hypothetical protein EJ110_NYTH07636 [Nymphaea thermarum]	-	-	-	-	-	-	-	-	-	-	3095.13	4786.25	291.05	1	14	17	845.44	963.24	93.09	0.14	7.92	4.03	633.92	4.03	8.39839	up	2.29063e-11	9.83243e-09	yes
TRINITY_DN13111_c0_g1	586	TRINITY_DN13111_c0_g1_i1	glutathione S-transferase-like isoform X1 [Nymphaea colorata]	-	Glutathione S-transferase OS=Hyoscyamus muticus OX=35626 PE=1 SV=1	GO:0004364(glutathione transferase activity);GO:0005737(cytoplasm);GO:0006749(glutathione metabolic process)	COG0625(glutathione Stransferase)	K00799	glutathione S-transferase	EC:2.5.1.18	zju00480(Glutathione metabolism)	A0A8K0E3Y3.1 PF00043.30;GST_C;	-	128.01	230.54	98.06	2	1	1	14.55	18.77	14.58	0.41	0.21	0.17	15.97	0.26	7.06603	up	3.00466e-11	1.2702e-08	yes
TRINITY_DN20626_c0_g1	1899	TRINITY_DN20626_c0_g1_i1;TRINITY_DN20626_c0_g1_i2	laccase-3-like [Nymphaea colorata]	LAC3	Laccase-3 OS=Oryza sativa subsp. japonica OX=39947 GN=LAC3 PE=2 SV=1	GO:0005507(copper ion binding);GO:0016722(oxidoreductase activity, oxidizing metal ions)	COG2132(Multicopper oxidase)	NA	NA	NA	-	A0A3S3P274.1 PF07731.19;Cu-oxidase_2;	-	65	168	204.34	1	0	1	1.14	2.11	4.6	0.03	0	0.03	2.62	0.02	7.82608	up	3.16959e-11	1.31992e-08	yes
TRINITY_DN15063_c0_g1	1565	TRINITY_DN15063_c0_g1_i1;TRINITY_DN15063_c0_g1_i2	GDSL esterase/lipase [Nymphaea thermarum]	At1g29670	GDSL esterase/lipase At1g29670 OS=Arabidopsis thaliana OX=3702 GN=At1g29670 PE=2 SV=1	GO:0005576(extracellular region);GO:0005618(cell wall);GO:0009507(chloroplast);GO:0009534(chloroplast thylakoid);GO:0016042(lipid catabolic process);GO:0016788(hydrolase activity, acting on ester bonds);GO:0048046(apoplast);GO:0052689(carboxylic ester hydrolase activity)	COG3240(GDSL esterase lipase)	NA	NA	NA	-	A0A2I0VUG8.1 PF00657.27;Lipase_GDSL;	-	75	76	260.25	0	1	0	1.99	1.63	10.6	0	0.24	0	4.74	0.08	8.42387	up	3.3278e-11	1.36542e-08	yes
TRINITY_DN12437_c0_g1	1319	TRINITY_DN12437_c0_g1_i1;TRINITY_DN12437_c0_g1_i10;TRINITY_DN12437_c0_g1_i11;TRINITY_DN12437_c0_g1_i15;TRINITY_DN12437_c0_g1_i16;TRINITY_DN12437_c0_g1_i17;TRINITY_DN12437_c0_g1_i19;TRINITY_DN12437_c0_g1_i2;TRINITY_DN12437_c0_g1_i4;TRINITY_DN12437_c0_g1_i6;TRINITY_DN12437_c0_g1_i9	-	-	-	-	-	-	-	-	-	-	-	48	36.06	65.16	1890.06	1360.73	818.15	1.39	0.73	2.46	99.9	70.32	34.13	1.53	68.12	-4.51486	down	3.5787e-11	1.44709e-08	yes
TRINITY_DN7978_c0_g3	1226	TRINITY_DN7978_c0_g3_i1;TRINITY_DN7978_c0_g3_i2;TRINITY_DN7978_c0_g3_i3	hypothetical protein C2S53_000963 [Perilla frutescens var. hirtella]	-	-	-	-	-	-	-	-	-	-	134.15	240	64	0	1	0	5.67	7.08	3.19	0	0.14	0	5.31	0.05	8.66912	up	3.69775e-11	1.47387e-08	yes
TRINITY_DN61606_c0_g1	2948	TRINITY_DN61606_c0_g1_i1;TRINITY_DN61606_c0_g1_i2;TRINITY_DN61606_c0_g1_i3;TRINITY_DN61606_c0_g1_i4;TRINITY_DN61606_c0_g1_i5;TRINITY_DN61606_c0_g1_i6;TRINITY_DN61606_c0_g1_i7	-	-	-	-	-	-	-	-	-	-	-	429.62	716.02	45	2	0	0	5.06	6.75	0.6	0.04	0	0	4.14	0.01	9.35323	up	5.91098e-11	2.32285e-08	yes
TRINITY_DN7036_c0_g1	1795	TRINITY_DN7036_c0_g1_i1;TRINITY_DN7036_c0_g1_i10;TRINITY_DN7036_c0_g1_i11;TRINITY_DN7036_c0_g1_i13;TRINITY_DN7036_c0_g1_i14;TRINITY_DN7036_c0_g1_i2;TRINITY_DN7036_c0_g1_i3;TRINITY_DN7036_c0_g1_i4;TRINITY_DN7036_c0_g1_i5;TRINITY_DN7036_c0_g1_i6;TRINITY_DN7036_c0_g1_i7;TRINITY_DN7036_c0_g1_i8;TRINITY_DN7036_c0_g1_i9	MADS-box protein AeAP3-2-like isoform X2 [Nymphaea colorata]	GGM13	MADS-box protein GGM13 OS=Gnetum gnemon OX=3382 GN=GGM13 PE=2 SV=1	GO:0005634(nucleus);GO:0019252(starch biosynthetic process);GO:0043068(positive regulation of programmed cell death);GO:0048316(seed development)	COG5068(Transcription factor)	NA	NA	NA	-	A0A1U8B3S8.1 PF01486.22;K-box;	MIKC_MADS	0	1	0	4817.98	3183.91	15	0	0.02	0	256.7	167.2	0.65	0.01	141.52	-12.2308	down	6.15557e-11	2.38537e-08	yes
TRINITY_DN3397_c0_g1	3975	TRINITY_DN3397_c0_g1_i1;TRINITY_DN3397_c0_g1_i10;TRINITY_DN3397_c0_g1_i12;TRINITY_DN3397_c0_g1_i13;TRINITY_DN3397_c0_g1_i14;TRINITY_DN3397_c0_g1_i15;TRINITY_DN3397_c0_g1_i16;TRINITY_DN3397_c0_g1_i17;TRINITY_DN3397_c0_g1_i18;TRINITY_DN3397_c0_g1_i19;TRINITY_DN3397_c0_g1_i2;TRINITY_DN3397_c0_g1_i20;TRINITY_DN3397_c0_g1_i21;TRINITY_DN3397_c0_g1_i22;TRINITY_DN3397_c0_g1_i23;TRINITY_DN3397_c0_g1_i24;T…	laccase-14-like [Nymphaea colorata]	LAC3	Laccase-3 OS=Arabidopsis thaliana OX=3702 GN=LAC3 PE=2 SV=2	GO:0005507(copper ion binding);GO:0016722(oxidoreductase activity, oxidizing metal ions)	COG2132(Multicopper oxidase)	NA	NA	NA	-	A0A834G840.1 PF07732.20;Cu-oxidase_3;	-	1479.36	2231.61	383.07	17.05	21.91	53.96	28.06	30.65	7.29	0.29	0.91	1.55	22	0.92	5.85631	up	6.36935e-11	2.4344e-08	yes
TRINITY_DN57551_c1_g1	847	TRINITY_DN57551_c1_g1_i1	-	-	-	-	-	-	-	-	-	-	-	372.62	588.4	183.33	11	3	4.27	20.01	22.86	12.89	1.1	0.3	0.34	18.59	0.58	6.32634	up	6.47241e-11	2.44036e-08	yes
TRINITY_DN8460_c0_g1	3683	TRINITY_DN8460_c0_g1_i1;TRINITY_DN8460_c0_g1_i2;TRINITY_DN8460_c0_g1_i3;TRINITY_DN8460_c0_g1_i4;TRINITY_DN8460_c0_g1_i5;TRINITY_DN8460_c0_g1_i6;TRINITY_DN8460_c0_g1_i9	UDP-glucuronate:xylan alpha-glucuronosyltransferase 2 isoform X1 [Nymphaea colorata]	GUX2	UDP-glucuronate:xylan alpha-glucuronosyltransferase 2 OS=Arabidopsis thaliana OX=3702 GN=GUX2 PE=2 SV=1	GO:0000139(Golgi membrane);GO:0005634(nucleus);GO:0005794(Golgi apparatus);GO:0005982(starch metabolic process);GO:0009058(biosynthetic process);GO:0009834(plant-type secondary cell wall biogenesis);GO:0010417(glucuronoxylan biosynthetic process);GO:0015020(glucuronosyltransferase activity);GO:0016021(integral component of membrane);GO:0016757(transferase activity, transferring glycosyl groups);G…	COG5597(Glycosyl Transferase)	NA	NA	NA	-	A0A8S0UFQ8.1 PF01501.25;Glyco_transf_8;	-	565.23	435	695.24	11	7	32	7.46	4.06	11.32	0.22	0.12	0.72	7.61	0.35	5.35148	up	6.56068e-11	2.44066e-08	yes
TRINITY_DN33620_c0_g1	1646	TRINITY_DN33620_c0_g1_i1;TRINITY_DN33620_c0_g1_i10;TRINITY_DN33620_c0_g1_i11;TRINITY_DN33620_c0_g1_i12;TRINITY_DN33620_c0_g1_i13;TRINITY_DN33620_c0_g1_i15;TRINITY_DN33620_c0_g1_i16;TRINITY_DN33620_c0_g1_i19;TRINITY_DN33620_c0_g1_i20;TRINITY_DN33620_c0_g1_i21;TRINITY_DN33620_c0_g1_i22;TRINITY_DN33620_c0_g1_i3;TRINITY_DN33620_c0_g1_i6;TRINITY_DN33620_c0_g1_i7;TRINITY_DN33620_c0_g1_i9	protein DJ-1 homolog D-like [Nymphaea colorata]	DJ1E	DJ-1 protein homolog E OS=Arabidopsis thaliana OX=3702 GN=DJ1E PE=1 SV=1	GO:0019172(glyoxalase III activity);GO:0019243(methylglyoxal catabolic process to D-lactate via S-lactoyl-glutathione)	COG0693(PfpI family)	K18881	D-lactate dehydratase	EC:4.2.1.130	nnu00620(Pyruvate metabolism)	A0A3S3NXY2.1 PF01965.29;DJ-1_PfpI;	-	146	435	106.01	1	0	3	4.68	10.07	4.05	0.05	0	0.14	6.27	0.06	7.71522	up	6.78317e-11	2.49023e-08	yes
TRINITY_DN43171_c0_g1	1795	TRINITY_DN43171_c0_g1_i1;TRINITY_DN43171_c0_g1_i2;TRINITY_DN43171_c0_g1_i3;TRINITY_DN43171_c0_g1_i4;TRINITY_DN43171_c0_g1_i5;TRINITY_DN43171_c0_g1_i6	beta-1,4-xylosyltransferase IRX9 [Nymphaea colorata]	IRX9	Beta-1,4-xylosyltransferase IRX9 OS=Arabidopsis thaliana OX=3702 GN=IRX9 PE=1 SV=1	GO:0009834(plant-type secondary cell wall biogenesis);GO:0010417(glucuronoxylan biosynthetic process);GO:0042285(xylosyltransferase activity)	ENOG410XP79(glucuronosyltransferase)	NA	NA	NA	-	A0A200R621.1 PF03360.21;Glyco_transf_43;	-	360.09	419	390.97	16	16	8	7.11	6.5	9.45	0.82	0.54	0.53	7.69	0.63	5.16214	up	7.88152e-11	2.85588e-08	yes
TRINITY_DN10424_c0_g1	696	TRINITY_DN10424_c0_g1_i1;TRINITY_DN10424_c0_g1_i2;TRINITY_DN10424_c0_g1_i3;TRINITY_DN10424_c0_g1_i4;TRINITY_DN10424_c0_g1_i5;TRINITY_DN10424_c0_g1_i6;TRINITY_DN10424_c0_g1_i7	-	-	-	-	-	-	-	-	-	-	-	432.76	643.77	85.31	1	4.99	0	156.12	167.58	37.93	0.14	0.71	0	120.54	0.28	7.89206	up	8.23623e-11	2.94614e-08	yes
TRINITY_DN10415_c0_g1	1351	TRINITY_DN10415_c0_g1_i1;TRINITY_DN10415_c0_g1_i10;TRINITY_DN10415_c0_g1_i11;TRINITY_DN10415_c0_g1_i12;TRINITY_DN10415_c0_g1_i13;TRINITY_DN10415_c0_g1_i15;TRINITY_DN10415_c0_g1_i16;TRINITY_DN10415_c0_g1_i18;TRINITY_DN10415_c0_g1_i2;TRINITY_DN10415_c0_g1_i4;TRINITY_DN10415_c0_g1_i5;TRINITY_DN10415_c0_g1_i6;TRINITY_DN10415_c0_g1_i7;TRINITY_DN10415_c0_g1_i9	-	-	-	-	-	-	-	-	-	-	-	47	50.16	46	0	0	0	3.14	2.89	3.1	0	0	0	3.04	0	8.75378	up	1.11313e-10	3.93132e-08	yes
TRINITY_DN1203_c0_g1	6134	TRINITY_DN1203_c0_g1_i1;TRINITY_DN1203_c0_g1_i10;TRINITY_DN1203_c0_g1_i100;TRINITY_DN1203_c0_g1_i101;TRINITY_DN1203_c0_g1_i102;TRINITY_DN1203_c0_g1_i103;TRINITY_DN1203_c0_g1_i104;TRINITY_DN1203_c0_g1_i105;TRINITY_DN1203_c0_g1_i106;TRINITY_DN1203_c0_g1_i107;TRINITY_DN1203_c0_g1_i108;TRINITY_DN1203_c0_g1_i109;TRINITY_DN1203_c0_g1_i11;TRINITY_DN1203_c0_g1_i110;TRINITY_DN1203_c0_g1_i111;TRINITY_DN120…	ultraviolet-B receptor UVR8-like isoform X2 [Nymphaea colorata]	UVR8	Ultraviolet-B receptor UVR8 OS=Arabidopsis thaliana OX=3702 GN=UVR8 PE=1 SV=1	GO:0005515(protein binding);GO:0005634(nucleus);GO:0005737(cytoplasm);GO:0009631(cold acclimation);GO:0042393(histone binding);GO:0071497(cellular response to freezing);GO:1901141(regulation of lignin biosynthetic process)	COG5184(regulator of chromosome condensation)	K10615	E3 ubiquitin-protein ligase HERC4	EC:2.3.2.26	gsl04120(Ubiquitin mediated proteolysis)	A0A1U7ZRD0.1 PF00415.23;RCC1;	bHLH	2324.16	1522.2	2545.87	58706.8	45914.4	35261.1	30.63	15.46	46.23	1359.37	1061.17	656.01	30.77	1025.52	-4.19803	down	1.19047e-10	4.11862e-08	yes
TRINITY_DN345_c0_g1	3318	TRINITY_DN345_c0_g1_i1;TRINITY_DN345_c0_g1_i10;TRINITY_DN345_c0_g1_i11;TRINITY_DN345_c0_g1_i12;TRINITY_DN345_c0_g1_i13;TRINITY_DN345_c0_g1_i14;TRINITY_DN345_c0_g1_i15;TRINITY_DN345_c0_g1_i19;TRINITY_DN345_c0_g1_i2;TRINITY_DN345_c0_g1_i21;TRINITY_DN345_c0_g1_i23;TRINITY_DN345_c0_g1_i24;TRINITY_DN345_c0_g1_i25;TRINITY_DN345_c0_g1_i26;TRINITY_DN345_c0_g1_i27;TRINITY_DN345_c0_g1_i28;TRINITY_DN345_c0_…	putative N-acetyltransferase [Nymphaea thermarum]	HLS1	Probable N-acetyltransferase HLS1 OS=Arabidopsis thaliana OX=3702 GN=HLS1 PE=1 SV=1	GO:0004596(peptide alpha-N-acetyltransferase activity);GO:0006474(N-terminal protein amino acid acetylation);GO:0031248(protein acetyltransferase complex)	ENOG410YF8W(Acetyltransferase (GNAT) family)	-	-	-	-	A0A834ZQW6.1 PF00583.30;Acetyltransf_1;	-	2938.35	4522.34	2927.18	179	188	49	68.52	77.3	93.23	8.44	8.64	1.65	79.68	6.24	4.97479	up	1.20197e-10	4.11862e-08	yes
TRINITY_DN10405_c0_g1	3211	TRINITY_DN10405_c0_g1_i1;TRINITY_DN10405_c0_g1_i2;TRINITY_DN10405_c0_g1_i3;TRINITY_DN10405_c0_g1_i4;TRINITY_DN10405_c0_g1_i5;TRINITY_DN10405_c0_g1_i6	Cation/H(+) antiporter 15 [Nymphaea thermarum]	CHX15	Cation/H(+) antiporter 15 OS=Arabidopsis thaliana OX=3702 GN=CHX15 PE=2 SV=1	GO:0005451(monovalent cation:proton antiporter activity);GO:0006812(cation transport);GO:0006813(potassium ion transport);GO:0006885(regulation of pH);GO:0009507(chloroplast);GO:0012505(endomembrane system);GO:0015299(solute:proton antiporter activity);GO:0015385(sodium:proton antiporter activity);GO:0015672(monovalent inorganic cation transport);GO:0016021(integral component of membrane)	COG0475(Sodium hydrogen exchanger)	-	-	-	-	A0A833V337.1 PF00999.26;Na_H_Exchanger;	-	392	535.4	1516.51	15	37	9	5.63	4.92	27.39	0.28	1.77	0.14	12.65	0.73	5.56166	up	1.21045e-10	4.11862e-08	yes
TRINITY_DN393_c0_g1	1036	TRINITY_DN393_c0_g1_i1;TRINITY_DN393_c0_g1_i10;TRINITY_DN393_c0_g1_i11;TRINITY_DN393_c0_g1_i12;TRINITY_DN393_c0_g1_i13;TRINITY_DN393_c0_g1_i14;TRINITY_DN393_c0_g1_i15;TRINITY_DN393_c0_g1_i16;TRINITY_DN393_c0_g1_i17;TRINITY_DN393_c0_g1_i18;TRINITY_DN393_c0_g1_i19;TRINITY_DN393_c0_g1_i2;TRINITY_DN393_c0_g1_i20;TRINITY_DN393_c0_g1_i21;TRINITY_DN393_c0_g1_i22;TRINITY_DN393_c0_g1_i24;TRINITY_DN393_c0_…	-	-	-	-	-	-	-	-	-	-	-	169.98	276	875.88	6	12	7.02	8.22	9.36	44.78	0.61	0.92	0.41	20.79	0.65	5.9483	up	1.24148e-10	4.17333e-08	yes
TRINITY_DN12884_c0_g1	1042	TRINITY_DN12884_c0_g1_i1	pathogen-related protein-like [Magnolia sinica]	-	Pathogen-related protein OS=Hordeum vulgare OX=4513 PE=2 SV=2	GO:0003674(molecular_function);GO:0005737(cytoplasm);GO:0008150(biological_process)	ENOG4111JSH(Pathogenesis related protein-like protein)	-	-	-	-	A0A563VZY5.1 PF07366.17;SnoaL;	-	68	105	105	0	0	2	2.61	2.92	5.27	0	0	0.11	3.6	0.04	7.17705	up	1.56068e-10	5.18389e-08	yes
TRINITY_DN18448_c0_g2	1134	TRINITY_DN18448_c0_g2_i1	BAHD acyltransferase [Nymphaea thermarum]	HST	Shikimate O-hydroxycinnamoyltransferase OS=Arabidopsis thaliana OX=3702 GN=HST PE=1 SV=1	GO:0005737(cytoplasm);GO:0016740(transferase activity);GO:0016747(transferase activity, transferring acyl groups other than amino-acyl groups);GO:0080167(response to karrikin)	ENOG410YADF(transferase) family)	NA	NA	NA	-	A0A1U8A5I5.1 PF02458.20;Transferase;	-	0	0	0	36	121.77	392.13	0	0	0	2.29	7.62	19.75	0	9.89	-10.3672	down	2.09052e-10	6.86206e-08	yes
TRINITY_DN15844_c0_g1	403	TRINITY_DN15844_c0_g1_i1;TRINITY_DN15844_c0_g1_i2;TRINITY_DN15844_c0_g1_i3;TRINITY_DN15844_c0_g1_i4;TRINITY_DN15844_c0_g1_i5	RAFTIN 1B protein [Nymphaea thermarum]	-	-	-	-	-	-	-	-	-	-	1204.44	1935.31	142.5	5	23	9	779.53	881.49	116.94	5.88	19.93	6.52	592.65	10.78	6.86476	up	2.73466e-10	8.87207e-08	yes
TRINITY_DN2196_c0_g1	1161	TRINITY_DN2196_c0_g1_i1	17.8 kDa class I heat shock protein-like [Nymphaea colorata]	-	17.8 kDa class I heat shock protein OS=Daucus carota OX=4039 PE=3 SV=1	GO:0005515(protein binding);GO:0005737(cytoplasm);GO:0009408(response to heat)	COG0071(response to heat)	K13993	HSP20 family protein	-	ini04141(Protein processing in endoplasmic reticulum)	A0A9R1XST2.1 PF00011.26;HSP20;	-	372.26	1023.99	13	0	0	0	12.14	24.26	0.56	0	0	0	12.32	0	12.2073	up	2.79277e-10	8.95644e-08	yes
TRINITY_DN6672_c0_g1	3698	TRINITY_DN6672_c0_g1_i1;TRINITY_DN6672_c0_g1_i10;TRINITY_DN6672_c0_g1_i11;TRINITY_DN6672_c0_g1_i2;TRINITY_DN6672_c0_g1_i3;TRINITY_DN6672_c0_g1_i4;TRINITY_DN6672_c0_g1_i5;TRINITY_DN6672_c0_g1_i6;TRINITY_DN6672_c0_g1_i7;TRINITY_DN6672_c0_g1_i8;TRINITY_DN6672_c0_g1_i9	laccase-14-like [Nymphaea colorata]	LAC14	Laccase-14 OS=Arabidopsis thaliana OX=3702 GN=LAC14 PE=2 SV=1	GO:0005507(copper ion binding);GO:0009809(lignin biosynthetic process);GO:0016722(oxidoreductase activity, oxidizing metal ions)	COG2132(Multicopper oxidase)	NA	NA	NA	-	A0A200R2U3.1 PF07731.19;Cu-oxidase_2;	-	3389.94	4696.72	632.73	118	61.22	57	54.48	58.08	12.6	4.15	1.69	1.26	41.72	2.37	5.58455	up	5.06832e-10	1.60695e-07	yes
TRINITY_DN7768_c2_g1	1969	TRINITY_DN7768_c2_g1_i1	squamosa promoter-binding-like protein 8 [Nymphaea colorata]	SPL7	Squamosa promoter-binding-like protein 7 OS=Oryza sativa subsp. indica OX=39946 GN=SPL7 PE=2 SV=1	GO:0003677(DNA binding);GO:0003700(DNA binding transcription factor activity);GO:0005634(nucleus);GO:0006351(transcription, DNA-templated);GO:0006355(regulation of transcription, DNA-templated);GO:0046872(metal ion binding);GO:0048510(regulation of timing of transition from vegetative to reproductive phase)	ENOG410YGJH(Squamosa promoter-binding-like protein)	K13415	protein brassinosteroid insensitive 1	EC:2.7.10.1 2.7.11.1	mdm04075(Plant hormone signal transduction)	A0A1R3HGN1.1 PF03110.19;SBP;	SBP	65	54	101	1	2	1	1.05	0.64	2.14	0.03	0.06	0.02	1.28	0.04	5.9057	up	5.23802e-10	1.62654e-07	yes
TRINITY_DN6702_c0_g1	1882	TRINITY_DN6702_c0_g1_i10;TRINITY_DN6702_c0_g1_i11;TRINITY_DN6702_c0_g1_i12;TRINITY_DN6702_c0_g1_i13;TRINITY_DN6702_c0_g1_i14;TRINITY_DN6702_c0_g1_i2;TRINITY_DN6702_c0_g1_i3;TRINITY_DN6702_c0_g1_i4;TRINITY_DN6702_c0_g1_i5;TRINITY_DN6702_c0_g1_i6;TRINITY_DN6702_c0_g1_i7;TRINITY_DN6702_c0_g1_i8;TRINITY_DN6702_c0_g1_i9	-	-	-	-	-	-	-	-	-	-	-	555	907.28	446	6	27.01	2	14.36	16.96	17.5	0.3	1.33	0.09	16.27	0.57	6.10853	up	5.24672e-10	1.62654e-07	yes
TRINITY_DN19964_c0_g1	1116	TRINITY_DN19964_c0_g1_i1;TRINITY_DN19964_c0_g1_i2	uncharacterized protein LOC116260956 [Nymphaea colorata]	-	-	GO:0005576(extracellular region);GO:0010374(stomatal complex development)	ENOG4111UBM(Pollen proteins Ole e I like)	-	-	-	-	W1Q0F9.1 PF01190.22;Pollen_Ole_e_1;	-	344.99	12	250	0	0	0	14.53	0.3	12.76	0	0	0	9.2	0	10.6904	up	5.54371e-10	1.69973e-07	yes
TRINITY_DN6082_c0_g2	1756	TRINITY_DN6082_c0_g2_i1;TRINITY_DN6082_c0_g2_i10;TRINITY_DN6082_c0_g2_i2;TRINITY_DN6082_c0_g2_i3;TRINITY_DN6082_c0_g2_i4;TRINITY_DN6082_c0_g2_i7;TRINITY_DN6082_c0_g2_i9	hypothetical protein MKW98_022756 [Papaver atlanticum]	-	-	-	COG0328(ribonuclease H activity)	-	-	-	-	A0A7J7L1J3.1 PF13456.11;RVT_3;	-	374.02	868.14	698	24	6	1	13.15	20.76	31.53	1.47	0.38	0.05	21.81	0.63	6.27919	up	5.65409e-10	1.71473e-07	yes
TRINITY_DN13318_c0_g1	207	TRINITY_DN13318_c0_g1_i1	sugar transporter ERD6-like 7 [Nymphaea colorata]	At5g18840	Sugar transporter ERD6-like 16 OS=Arabidopsis thaliana OX=3702 GN=At5g18840 PE=2 SV=2	GO:0005351(carbohydrate:proton symporter activity);GO:0005355(glucose transmembrane transporter activity);GO:0005887(integral component of plasma membrane);GO:0046323(glucose import)	ENOG410XNQK(Transporter)	NA	NA	NA	-	A0A6I9U0D6.1 PF00083.29;Sugar_tr;	-	56.57	160.29	125.71	2	2	0	54.54	110.57	156.8	3.61	3.57	0	107.3	2.39	6.63275	up	5.91425e-10	1.77434e-07	yes
TRINITY_DN4458_c0_g1	2682	TRINITY_DN4458_c0_g1_i1;TRINITY_DN4458_c0_g1_i11;TRINITY_DN4458_c0_g1_i2;TRINITY_DN4458_c0_g1_i3;TRINITY_DN4458_c0_g1_i5;TRINITY_DN4458_c0_g1_i7;TRINITY_DN4458_c0_g1_i8	ABC transporter G family member 14 [Nymphaea thermarum]	ABCG9	ABC transporter G family member 9 OS=Arabidopsis thaliana OX=3702 GN=ABCG9 PE=1 SV=2	GO:0005886(plasma membrane);GO:0016021(integral component of membrane);GO:0042626(ATPase activity, coupled to transmembrane movement of substances)	COG0842((ABC) transporter);COG1131((ABC) transporter)	K05681	ATP-binding cassette, subfamily G (WHITE), member 2	-	cic02010(ABC transporters)	A0A834ZTK5.1 PF01061.29;ABC2_membrane;	-	17	7	7	1181.91	3567.01	101	0.22	0.09	0.1	30.35	86.84	1.99	0.14	39.73	-7.0255	down	8.6263e-10	2.56045e-07	yes
TRINITY_DN12049_c0_g1	1552	TRINITY_DN12049_c0_g1_i2;TRINITY_DN12049_c0_g1_i3;TRINITY_DN12049_c0_g1_i5;TRINITY_DN12049_c0_g1_i6	Blue copper protein [Nymphaea thermarum]	-	-	GO:0046658(anchored component of plasma membrane)	ENOG410YQ18(Plastocyanin-like domain-containing protein)	-	-	-	-	A0A833QEK2.1 PF02298.22;Cu_bind_like;	-	1766.46	1874.55	1884.01	41	24	156	74.74	58.04	104.39	3.25	1.93	10.1	79.06	5.09	4.96233	up	8.79077e-10	2.56597e-07	yes
TRINITY_DN9249_c0_g1	1247	TRINITY_DN9249_c0_g1_i1	E3 ubiquitin-protein ligase At1g63170-like [Nymphaea colorata]	At1g63170	E3 ubiquitin-protein ligase At1g63170 OS=Arabidopsis thaliana OX=3702 GN=At1g63170 PE=2 SV=2	GO:0043161(proteasome-mediated ubiquitin-dependent protein catabolic process);GO:0061630(ubiquitin protein ligase activity)	ENOG41121N2(zinc ion binding)	NA	NA	NA	-	A0A0D2W6B5.1 PF13639.11;zf-RING_2;	-	61	87	89	2	2	0	1.8	1.86	3.43	0.11	0.11	0	2.36	0.07	6.05885	up	8.82884e-10	2.56597e-07	yes
TRINITY_DN17466_c0_g1	721	TRINITY_DN17466_c0_g1_i1;TRINITY_DN17466_c0_g1_i2;TRINITY_DN17466_c0_g1_i3;TRINITY_DN17466_c0_g1_i5	secoisolariciresinol dehydrogenase-like [Nymphaea colorata]	-	Secoisolariciresinol dehydrogenase (Fragment) OS=Forsythia intermedia OX=55183 PE=1 SV=1	GO:0004022(alcohol dehydrogenase (NAD) activity);GO:0005829(cytosol);GO:0006561(proline biosynthetic process);GO:0009408(response to heat);GO:0009414(response to water deprivation);GO:0009688(abscisic acid biosynthetic process);GO:0009750(response to fructose);GO:0010115(regulation of abscisic acid biosynthetic process);GO:0010182(sugar mediated signaling pathway);GO:0010301(xanthoxin dehydrogena…	COG1028(Dehydrogenase reductase)	K09841	xanthoxin dehydrogenase	EC:1.1.1.288	egu00906(Carotenoid biosynthesis)	A0A2R6QVW1.1 PF13561.11;adh_short_C2;	-	744.43	1207.6	1354.78	68.26	57	11	88.93	95.66	207.31	16.27	12.4	4.23	130.63	10.97	4.90123	up	1.01748e-09	2.92668e-07	yes
TRINITY_DN1472_c1_g2	734	TRINITY_DN1472_c1_g2_i1	ABC transporter G family member 15 [Nymphaea thermarum]	ABCG20	ABC transporter G family member 20 OS=Arabidopsis thaliana OX=3702 GN=ABCG20 PE=2 SV=1	GO:0005886(plasma membrane);GO:0016021(integral component of membrane);GO:0042626(ATPase activity, coupled to transmembrane movement of substances)	COG1131((ABC) transporter)	K05681	ATP-binding cassette, subfamily G (WHITE), member 2	-	sot02010(ABC transporters)	A0A2H5Q349.1 PF19055.5;ABC2_membrane_7;	-	70.31	87.32	64.59	0	0	3	4.92	4.41	5.91	0	0	0.31	5.08	0.1	6.36038	up	1.10755e-09	3.15324e-07	yes
TRINITY_DN37127_c0_g1	279	TRINITY_DN37127_c0_g1_i1;TRINITY_DN37127_c0_g1_i2;TRINITY_DN37127_c0_g1_i3	cytochrome P450 CYP72A219-like [Coffea eugenioides]	7DLH	7-deoxyloganic acid hydroxylase OS=Catharanthus roseus OX=4058 GN=7DLH PE=1 SV=1	GO:0004497(monooxygenase activity)	COG2124(Cytochrome p450)	NA	NA	NA	-	A0A834ZT48.1 PF02453.22;Reticulon;	-	72.36	87.86	33.08	0	1	0	37.74	32.51	22.44	0	0.94	0	30.9	0.31	7.44888	up	1.20686e-09	3.40126e-07	yes
TRINITY_DN946_c0_g1	1803	TRINITY_DN946_c0_g1_i1;TRINITY_DN946_c0_g1_i2	putative UDP-rhamnose:rhamnosyltransferase 1 [Populus alba]	GT4	Putative UDP-rhamnose:rhamnosyltransferase 1 OS=Fragaria ananassa OX=3747 GN=GT4 PE=2 SV=1	GO:0009813(flavonoid biosynthetic process);GO:0043231(intracellular membrane-bounded organelle);GO:0052696(flavonoid glucuronidation);GO:0080043(quercetin 3-O-glucosyltransferase activity);GO:0080044(quercetin 7-O-glucosyltransferase activity)	COG1819(Transferase)	NA	NA	NA	-	A0A6P5TW23.1 PF00201.23;UDPGT;	-	1105.33	3980.86	789	10	40	1	20.03	52.49	18.71	0.34	1.35	0.03	30.41	0.57	7.27264	up	1.47325e-09	4.11051e-07	yes
TRINITY_DN35534_c0_g1	4622	TRINITY_DN35534_c0_g1_i1;TRINITY_DN35534_c0_g1_i10;TRINITY_DN35534_c0_g1_i11;TRINITY_DN35534_c0_g1_i12;TRINITY_DN35534_c0_g1_i2;TRINITY_DN35534_c0_g1_i3;TRINITY_DN35534_c0_g1_i4;TRINITY_DN35534_c0_g1_i5;TRINITY_DN35534_c0_g1_i6;TRINITY_DN35534_c0_g1_i7;TRINITY_DN35534_c0_g1_i8;TRINITY_DN35534_c0_g1_i9	-	-	-	-	-	-	-	-	-	-	-	164.04	244.7	99.01	2	6	1	1.86	1.38	1.05	0.12	0.08	0.02	1.43	0.07	6.11576	up	1.6638e-09	4.59621e-07	yes
TRINITY_DN9889_c0_g1	2046	TRINITY_DN9889_c0_g1_i1;TRINITY_DN9889_c0_g1_i10;TRINITY_DN9889_c0_g1_i11;TRINITY_DN9889_c0_g1_i12;TRINITY_DN9889_c0_g1_i13;TRINITY_DN9889_c0_g1_i14;TRINITY_DN9889_c0_g1_i15;TRINITY_DN9889_c0_g1_i16;TRINITY_DN9889_c0_g1_i17;TRINITY_DN9889_c0_g1_i18;TRINITY_DN9889_c0_g1_i19;TRINITY_DN9889_c0_g1_i2;TRINITY_DN9889_c0_g1_i20;TRINITY_DN9889_c0_g1_i21;TRINITY_DN9889_c0_g1_i22;TRINITY_DN9889_c0_g1_i23;T…	transcription factor BHLH6-like [Nymphaea colorata]	BHLH35	Transcription factor bHLH35 OS=Arabidopsis thaliana OX=3702 GN=BHLH35 PE=2 SV=1	GO:0003677(DNA binding);GO:0005634(nucleus);GO:0048653(anther development);GO:0048654(anther morphogenesis);GO:0048657(anther wall tapetum cell differentiation)	ENOG410YDYS(Transcription factor)	K16190	glucuronokinase	EC:2.7.1.43	bdi00040(Pentose and glucuronate interconversions);bdi00053(Ascorbate and aldarate metabolism);bdi00520(Amino sugar and nucleotide sugar metabolism)	A0A3S3MGS9.1 PF00010.31;HLH;	bHLH	166	269	152	0	7	3	4.17	5.43	5.64	0	0.58	0.23	5.08	0.27	6.17625	up	1.72101e-09	4.70763e-07	yes
TRINITY_DN2922_c1_g1	2796	TRINITY_DN2922_c1_g1_i1;TRINITY_DN2922_c1_g1_i10;TRINITY_DN2922_c1_g1_i11;TRINITY_DN2922_c1_g1_i12;TRINITY_DN2922_c1_g1_i13;TRINITY_DN2922_c1_g1_i14;TRINITY_DN2922_c1_g1_i15;TRINITY_DN2922_c1_g1_i16;TRINITY_DN2922_c1_g1_i17;TRINITY_DN2922_c1_g1_i18;TRINITY_DN2922_c1_g1_i19;TRINITY_DN2922_c1_g1_i2;TRINITY_DN2922_c1_g1_i20;TRINITY_DN2922_c1_g1_i21;TRINITY_DN2922_c1_g1_i22;TRINITY_DN2922_c1_g1_i23;T…	-	-	-	-	-	-	-	-	-	-	-	229	454.15	94	7	2	1	4.75	5.15	1.39	0.31	0.15	0.11	3.76	0.19	6.61611	up	1.81691e-09	4.9217e-07	yes
TRINITY_DN7587_c0_g1	692	TRINITY_DN7587_c0_g1_i1;TRINITY_DN7587_c0_g1_i2	major pollen allergen Ole e 10-like isoform X1 [Nymphaea colorata]	GLC1	Glucan endo-1,3-beta-glucosidase OS=Triticum aestivum OX=4565 GN=GLC1 PE=2 SV=1	GO:0004553(hydrolase activity, hydrolyzing O-glycosyl compounds);GO:0030247(polysaccharide binding);GO:0046658(anchored component of plasma membrane)	ENOG410YQBI(X8 domain)	K19891	glucan endo-1,3-beta-glucosidase 1/2/3	EC:3.2.1.39	ats00500(Starch and sucrose metabolism)	V4KTZ5.1 PF07983.18;X8;	-	38	119	30	0	0	0	2.99	6.75	3.09	0	0	0	4.28	0	9.25603	up	2.39617e-09	6.42842e-07	yes
TRINITY_DN227_c1_g1	1667	TRINITY_DN227_c1_g1_i1;TRINITY_DN227_c1_g1_i2;TRINITY_DN227_c1_g1_i3;TRINITY_DN227_c1_g1_i4;TRINITY_DN227_c1_g1_i5	glyceraldehyde-3-phosphate dehydrogenase, cytosolic [Nymphaea colorata]	GAPC	Glyceraldehyde-3-phosphate dehydrogenase, cytosolic OS=Magnolia liliiflora OX=3403 GN=GAPC PE=2 SV=1	GO:0003677(DNA binding);GO:0004365(glyceraldehyde-3-phosphate dehydrogenase (NAD+) (phosphorylating) activity);GO:0005507(copper ion binding);GO:0005618(cell wall);GO:0005634(nucleus);GO:0005730(nucleolus);GO:0005737(cytoplasm);GO:0005739(mitochondrion);GO:0005777(peroxisome);GO:0005794(Golgi apparatus);GO:0005829(cytosol);GO:0005886(plasma membrane);GO:0006094(gluconeogenesis);GO:0006096(glycoly…	COG0057(glyceraldehyde3phosphate dehydrogenase)	K00134	glyceraldehyde 3-phosphate dehydrogenase	EC:1.2.1.12	cic00010(Glycolysis / Gluconeogenesis);cic00710(Carbon fixation in photosynthetic organisms)	A0A314KQ82.1 PF02800.25;Gp_dh_C;	-	8314.62	11526.4	3521.95	384.94	230.84	48	250.81	252.8	139.59	21.99	13.16	2.12	214.4	12.42	5.4884	up	2.524e-09	6.70687e-07	yes
TRINITY_DN5205_c0_g1	2977	TRINITY_DN5205_c0_g1_i1;TRINITY_DN5205_c0_g1_i10;TRINITY_DN5205_c0_g1_i11;TRINITY_DN5205_c0_g1_i12;TRINITY_DN5205_c0_g1_i13;TRINITY_DN5205_c0_g1_i14;TRINITY_DN5205_c0_g1_i15;TRINITY_DN5205_c0_g1_i17;TRINITY_DN5205_c0_g1_i18;TRINITY_DN5205_c0_g1_i19;TRINITY_DN5205_c0_g1_i2;TRINITY_DN5205_c0_g1_i21;TRINITY_DN5205_c0_g1_i22;TRINITY_DN5205_c0_g1_i23;TRINITY_DN5205_c0_g1_i24;TRINITY_DN5205_c0_g1_i25;T…	GDSL esterase/lipase At1g28590-like [Nymphaea colorata]	At1g28610	GDSL esterase/lipase At1g28610 OS=Arabidopsis thaliana OX=3702 GN=At1g28610 PE=2 SV=2	GO:0005576(extracellular region);GO:0016042(lipid catabolic process);GO:0016298(lipase activity);GO:0016788(hydrolase activity, acting on ester bonds);GO:0052689(carboxylic ester hydrolase activity)	ENOG410YC5Z(GDSL esterase lipase)	K21026	acetylajmaline esterase	EC:3.1.1.80	atr00901(Indole alkaloid biosynthesis)	A0A8J4VCA6.1 PF00657.27;Lipase_GDSL;	-	223	305	509	10	6	22	4.6	4.42	14.93	0.38	0.24	0.51	7.98	0.38	5.04818	up	3.03794e-09	7.99636e-07	yes
TRINITY_DN2785_c2_g2	4172	TRINITY_DN2785_c2_g2_i1;TRINITY_DN2785_c2_g2_i2;TRINITY_DN2785_c2_g2_i4	putative acyl-activating enzyme 18 [Nymphaea thermarum]	CCL12	Probable CoA ligase CCL12 OS=Humulus lupulus OX=3486 GN=CCL12 PE=2 SV=1	GO:0005737(cytoplasm);GO:0005739(mitochondrion);GO:0005777(peroxisome);GO:0006631(fatty acid metabolic process);GO:0009850(auxin metabolic process);GO:0016874(ligase activity)	COG0365(Catalyzes the conversion of acetate into acetyl-CoA (AcCoA), an essential intermediate at the junction of anabolic and catabolic pathways. AcsA undergoes a two-step reaction. In the first half reaction, AcsA combines acetate with ATP to form acetyl-adenylate (AcAMP) intermediate. In the second half reaction, it can then transfer the acetyl group from AcAMP to the sulfhydryl group of CoA, …	-	-	-	-	-	-	545.43	660.38	46.29	2.02	8.16	4.07	3.97	3.47	0.45	0.03	0.1	0.04	2.63	0.06	6.8254	up	3.08314e-09	8.03951e-07	yes
TRINITY_DN2894_c0_g1	1606	TRINITY_DN2894_c0_g1_i1;TRINITY_DN2894_c0_g1_i11;TRINITY_DN2894_c0_g1_i12;TRINITY_DN2894_c0_g1_i13;TRINITY_DN2894_c0_g1_i3;TRINITY_DN2894_c0_g1_i4;TRINITY_DN2894_c0_g1_i5;TRINITY_DN2894_c0_g1_i6;TRINITY_DN2894_c0_g1_i7;TRINITY_DN2894_c0_g1_i8;TRINITY_DN2894_c0_g1_i9	probable xyloglucan endotransglucosylase/hydrolase protein 23 [Nymphaea colorata]	XTH1	Xyloglucan endotransglucosylase protein 1 OS=Diospyros kaki OX=35925 GN=XTH1 PE=1 SV=1	GO:0004553(hydrolase activity, hydrolyzing O-glycosyl compounds);GO:0005576(extracellular region);GO:0005618(cell wall);GO:0010411(xyloglucan metabolic process);GO:0016762(xyloglucan:xyloglucosyl transferase activity);GO:0016798(hydrolase activity, acting on glycosyl bonds);GO:0042546(cell wall biogenesis);GO:0048046(apoplast);GO:0071555(cell wall organization)	COG2273(hydrolase family 16)	K14504	xyloglucan:xyloglucosyl transferase TCH4	EC:2.4.1.207	egu04075(Plant hormone signal transduction)	A0A5P1EYG8.1 PF00722.27;Glyco_hydro_16;	-	47.97	5	40	4432.48	944.04	684.94	1.74	0.14	1.81	306.74	62.69	35.82	1.23	135.08	-5.85758	down	3.16782e-09	8.18384e-07	yes
TRINITY_DN2785_c4_g1	1736	TRINITY_DN2785_c4_g1_i1;TRINITY_DN2785_c4_g1_i2;TRINITY_DN2785_c4_g1_i3;TRINITY_DN2785_c4_g1_i4;TRINITY_DN2785_c4_g1_i5;TRINITY_DN2785_c4_g1_i6	uncharacterized protein LOC116257679 [Nymphaea colorata]	At1g09380	WAT1-related protein At1g09380 OS=Arabidopsis thaliana OX=3702 GN=At1g09380 PE=2 SV=1	GO:0005886(plasma membrane);GO:0006810(transport);GO:0022857(transmembrane transporter activity)	ENOG410YFQG(auxin-induced protein 5NG4-like)	NA	NA	NA	-	W1PXJ0.1 PF00892.25;EamA;	-	2	0	0	125.14	41.6	99.55	0.16	0	0	8.06	2.38	3.94	0.05	4.79	-6.5869	down	3.24271e-09	8.30043e-07	yes
TRINITY_DN8499_c0_g1	1769	TRINITY_DN8499_c0_g1_i1;TRINITY_DN8499_c0_g1_i2	-	-	-	-	-	-	-	-	-	-	-	1221.74	1470.57	83	12	13	24	23.43	20.5	2.01	0.42	0.45	0.67	15.31	0.51	6.20334	up	3.28181e-09	8.32416e-07	yes
TRINITY_DN15520_c0_g1	1018	TRINITY_DN15520_c0_g1_i1;TRINITY_DN15520_c0_g1_i11;TRINITY_DN15520_c0_g1_i12;TRINITY_DN15520_c0_g1_i2;TRINITY_DN15520_c0_g1_i3;TRINITY_DN15520_c0_g1_i4;TRINITY_DN15520_c0_g1_i5;TRINITY_DN15520_c0_g1_i7;TRINITY_DN15520_c0_g1_i8;TRINITY_DN15520_c0_g1_i9	Ent-kaurene oxidase-like 5 [Nymphaea thermarum]	-	-	-	-	-	-	-	-	-	-	112.14	123.18	29	0	1	1	29.44	30.02	18.97	0	1.06	0.87	26.14	0.64	7.13595	up	3.49453e-09	8.77414e-07	yes
TRINITY_DN11617_c0_g1	1029	TRINITY_DN11617_c0_g1_i1;TRINITY_DN11617_c0_g1_i2;TRINITY_DN11617_c0_g1_i3;TRINITY_DN11617_c0_g1_i5;TRINITY_DN11617_c0_g1_i6;TRINITY_DN11617_c0_g1_i7	-	-	-	-	-	-	-	-	-	-	-	34	162	34	0	0	0	1.35	5.94	1.75	0	0	0	3.01	0	9.58171	up	3.52211e-09	8.77414e-07	yes
TRINITY_DN3942_c0_g1	781	TRINITY_DN3942_c0_g1_i1;TRINITY_DN3942_c0_g1_i2;TRINITY_DN3942_c0_g1_i3;TRINITY_DN3942_c0_g1_i4;TRINITY_DN3942_c0_g1_i5;TRINITY_DN3942_c0_g1_i6	-	-	-	-	-	-	-	-	-	-	-	43	55	51	0	1	1	2.68	2.48	4.17	0	0.12	0.09	3.11	0.07	6.27003	up	3.64805e-09	9.00746e-07	yes
TRINITY_DN15954_c0_g1	1344	TRINITY_DN15954_c0_g1_i1;TRINITY_DN15954_c0_g1_i2	alcohol dehydrogenase 2-like [Nymphaea colorata]	ADH2	Alcohol dehydrogenase 2 OS=Oryza sativa subsp. indica OX=39946 GN=ADH2 PE=2 SV=1	GO:0000166(nucleotide binding);GO:0001666(response to hypoxia);GO:0004022(alcohol dehydrogenase (NAD) activity);GO:0005737(cytoplasm);GO:0005794(Golgi apparatus);GO:0005829(cytosol);GO:0005886(plasma membrane);GO:0006970(response to osmotic stress);GO:0008270(zinc ion binding);GO:0009409(response to cold);GO:0009413(response to flooding);GO:0009414(response to water deprivation);GO:0009651(respon…	COG1062(alcohol dehydrogenase)	K18857	alcohol dehydrogenase class-P	EC:1.1.1.1	bdi00010(Glycolysis / Gluconeogenesis);bdi00071(Fatty acid degradation);bdi00592(alpha-Linolenic acid metabolism);bdi00350(Tyrosine metabolism)	A0A453HKN6.1 PF00107.31;ADH_zinc_N;	-	6	3	1	334	167.2	131	0.16	0.06	0.11	40.57	15.75	5.58	0.11	20.63	-5.66389	down	3.83351e-09	9.31565e-07	yes
TRINITY_DN39299_c0_g2	1356	TRINITY_DN39299_c0_g2_i1;TRINITY_DN39299_c0_g2_i2;TRINITY_DN39299_c0_g2_i3;TRINITY_DN39299_c0_g2_i4;TRINITY_DN39299_c0_g2_i5;TRINITY_DN39299_c0_g2_i6	AGAMOUS-like protein [Nymphaea sp. EMK-2003]	AG2	Floral homeotic protein AGAMOUS OS=Panax ginseng OX=4054 GN=AG2 PE=2 SV=1	GO:0005515(protein binding)	COG5068(Transcription factor)	NA	NA	NA	-	A0A1I9LM26.1 PF00319.23;SRF-TF;	MIKC_MADS	103	9	48	1774.05	1021.97	2285.42	2.8	0.18	1.81	92.16	51.94	94.17	1.6	79.42	-4.80002	down	3.83965e-09	9.31565e-07	yes
TRINITY_DN12389_c0_g1	1050	TRINITY_DN12389_c0_g1_i1;TRINITY_DN12389_c0_g1_i2;TRINITY_DN12389_c0_g1_i3;TRINITY_DN12389_c0_g1_i4;TRINITY_DN12389_c0_g1_i5;TRINITY_DN12389_c0_g1_i6;TRINITY_DN12389_c0_g1_i7;TRINITY_DN12389_c0_g1_i8	uncharacterized protein LOC116259837 [Nymphaea colorata]	-	-	-	-	-	-	-	-	-	-	26	43	49.01	0	0	0	1.19	1.68	3.61	0	0	0	2.16	0	8.48313	up	4.7206e-09	1.13543e-06	yes
TRINITY_DN27552_c0_g1	1720	TRINITY_DN27552_c0_g1_i1	transcription factor bHLH87-like [Nymphaea colorata]	BHLH87	Transcription factor bHLH87 OS=Arabidopsis thaliana OX=3702 GN=BHLH87 PE=1 SV=1	GO:0003677(DNA binding);GO:0003700(DNA binding transcription factor activity);GO:0005515(protein binding);GO:0005634(nucleus);GO:0006351(transcription, DNA-templated);GO:0006355(regulation of transcription, DNA-templated);GO:0046983(protein dimerization activity)	ENOG410YJMV(Transcription factor)	NA	NA	NA	-	A0A218WX06.1 PF00010.31;HLH;	bHLH	0	0	0	56	31	49	0	0	0	2.04	1.11	1.4	0	1.52	-8.37756	down	4.88971e-09	1.16442e-06	yes
TRINITY_DN83830_c0_g1	209	TRINITY_DN83830_c0_g1_i1	Xylanase inhibitor protein 2 [Nymphaea thermarum]	-	-	-	-	-	-	-	-	-	-	62.48	96.26	15.51	0	0	0	58.58	64.59	18.8	0	0	0	47.32	0	9.11899	up	4.93011e-09	1.16442e-06	yes
TRINITY_DN14492_c0_g1	846	TRINITY_DN14492_c0_g1_i1;TRINITY_DN14492_c0_g1_i2;TRINITY_DN14492_c0_g1_i3;TRINITY_DN14492_c0_g1_i4	endochitinase 4-like [Nymphaea colorata]	At2g43610	Endochitinase At2g43610 OS=Arabidopsis thaliana OX=3702 GN=At2g43610 PE=1 SV=1	GO:0000272(polysaccharide catabolic process);GO:0004568(chitinase activity);GO:0005576(extracellular region);GO:0005886(plasma membrane);GO:0006032(chitin catabolic process);GO:0006952(defense response);GO:0008061(chitin binding);GO:0016998(cell wall macromolecule catabolic process)	COG3979(chitinase)	K01183	chitinase	EC:3.2.1.14	csat00520(Amino sugar and nucleotide sugar metabolism)	A0A3S3N8D8.1 PF00182.24;Glyco_hydro_19;	-	3	0	0	1090.78	1696.26	13	0.16	0	0	109.43	168.36	1.05	0.05	92.95	-9.49912	down	4.96636e-09	1.16442e-06	yes
TRINITY_DN15618_c0_g1	748	TRINITY_DN15618_c0_g1_i1;TRINITY_DN15618_c0_g1_i2	putative oxidoreductase [Nymphaea thermarum]	At4g09670	Uncharacterized oxidoreductase At4g09670 OS=Arabidopsis thaliana OX=3702 GN=At4g09670 PE=1 SV=1	GO:0016491(oxidoreductase activity);GO:0055114(oxidation-reduction process)	COG0673(oxidoreductase)	-	-	-	-	A0A444YWW5.1 PF01408.27;GFO_IDH_MocA;	-	333.92	527.5	41.93	2	5	0	22.88	26.07	3.77	0.26	0.64	0	17.57	0.3	7.33036	up	5.33223e-09	1.23979e-06	yes
TRINITY_DN3160_c0_g1	825	TRINITY_DN3160_c0_g1_i2;TRINITY_DN3160_c0_g1_i3;TRINITY_DN3160_c0_g1_i4;TRINITY_DN3160_c0_g1_i5;TRINITY_DN3160_c0_g1_i6	mannose-specific lectin-like [Nymphaea colorata]	-	Mannose-specific lectin OS=Aloe arborescens OX=45385 PE=1 SV=1	GO:0005537(mannose binding);GO:0034120(positive regulation of erythrocyte aggregation);GO:0050832(defense response to fungus)	ENOG410XWQ1(Curculin domain protein (Mannose-binding) lectin)	-	-	-	-	-	-	455.87	788.53	478.57	52.08	23	21	163.9	205.86	252.05	6.29	2.48	2.37	207.27	3.71	4.50506	up	5.45289e-09	1.25736e-06	yes
TRINITY_DN1940_c0_g1	3837	TRINITY_DN1940_c0_g1_i1;TRINITY_DN1940_c0_g1_i10;TRINITY_DN1940_c0_g1_i100;TRINITY_DN1940_c0_g1_i101;TRINITY_DN1940_c0_g1_i102;TRINITY_DN1940_c0_g1_i103;TRINITY_DN1940_c0_g1_i104;TRINITY_DN1940_c0_g1_i105;TRINITY_DN1940_c0_g1_i106;TRINITY_DN1940_c0_g1_i107;TRINITY_DN1940_c0_g1_i108;TRINITY_DN1940_c0_g1_i109;TRINITY_DN1940_c0_g1_i11;TRINITY_DN1940_c0_g1_i110;TRINITY_DN1940_c0_g1_i111;TRINITY_DN194…	glucose-1-phosphate adenylyltransferase large subunit 1-like [Nymphaea colorata]	APL2	Glucose-1-phosphate adenylyltransferase large subunit 2, chloroplastic OS=Arabidopsis thaliana OX=3702 GN=APL2 PE=1 SV=2	GO:0005524(ATP binding);GO:0005978(glycogen biosynthetic process);GO:0008878(glucose-1-phosphate adenylyltransferase activity);GO:0009507(chloroplast);GO:0019252(starch biosynthetic process)	COG0448(Catalyzes the synthesis of ADP-glucose, a sugar donor used in elongation reactions on alpha-glucans (By similarity))	K00975	glucose-1-phosphate adenylyltransferase	EC:2.7.7.27	atr00500(Starch and sucrose metabolism);atr00520(Amino sugar and nucleotide sugar metabolism)	A0A1U7ZL73.1 PF00483.28;NTP_transferase;	-	27171.2	45076.3	1425.38	470.01	346.48	195.06	380.01	450.05	26.44	14.29	11.26	5.71	285.5	10.42	6.59489	up	5.57495e-09	1.27497e-06	yes
TRINITY_DN12998_c0_g2	469	TRINITY_DN12998_c0_g2_i1;TRINITY_DN12998_c0_g2_i2	tryptamine hydroxycinnamoyltransferase 2-like [Nymphaea colorata]	-	-	-	-	K13065	shikimate O-hydroxycinnamoyltransferase	EC:2.3.1.133	nnu00940(Phenylpropanoid biosynthesis);nnu00945(Stilbenoid, diarylheptanoid and gingerol biosynthesis);nnu00941(Flavonoid biosynthesis)	A0A843UJF3.1 PF02458.20;Transferase;	-	0	0	1	75.91	321.55	33	0	0	0.26	26.71	114.19	13.8	0.09	51.57	-8.07815	down	6.27791e-09	1.41366e-06	yes
TRINITY_DN277_c0_g1	5013	TRINITY_DN277_c0_g1_i1;TRINITY_DN277_c0_g1_i10;TRINITY_DN277_c0_g1_i12;TRINITY_DN277_c0_g1_i13;TRINITY_DN277_c0_g1_i14;TRINITY_DN277_c0_g1_i15;TRINITY_DN277_c0_g1_i16;TRINITY_DN277_c0_g1_i17;TRINITY_DN277_c0_g1_i18;TRINITY_DN277_c0_g1_i19;TRINITY_DN277_c0_g1_i2;TRINITY_DN277_c0_g1_i20;TRINITY_DN277_c0_g1_i21;TRINITY_DN277_c0_g1_i24;TRINITY_DN277_c0_g1_i25;TRINITY_DN277_c0_g1_i26;TRINITY_DN277_c0_…	-	-	-	-	-	-	-	-	-	-	-	1728.48	2173.53	261	39	16	70	34.04	26.08	10.09	1.95	0.74	2.13	23.4	1.61	5.44218	up	6.28271e-09	1.41366e-06	yes
TRINITY_DN7555_c0_g1	1514	TRINITY_DN7555_c0_g1_i1;TRINITY_DN7555_c0_g1_i10;TRINITY_DN7555_c0_g1_i11;TRINITY_DN7555_c0_g1_i12;TRINITY_DN7555_c0_g1_i13;TRINITY_DN7555_c0_g1_i14;TRINITY_DN7555_c0_g1_i15;TRINITY_DN7555_c0_g1_i16;TRINITY_DN7555_c0_g1_i18;TRINITY_DN7555_c0_g1_i19;TRINITY_DN7555_c0_g1_i2;TRINITY_DN7555_c0_g1_i20;TRINITY_DN7555_c0_g1_i22;TRINITY_DN7555_c0_g1_i23;TRINITY_DN7555_c0_g1_i24;TRINITY_DN7555_c0_g1_i25;T…	-	-	-	-	-	-	-	-	-	-	-	242.83	492.56	6	0	0	0	32.57	43.19	1.25	0	0	0	25.67	0	11.2577	up	6.91023e-09	1.53318e-06	yes
TRINITY_DN4833_c0_g1	2241	TRINITY_DN4833_c0_g1_i1;TRINITY_DN4833_c0_g1_i10;TRINITY_DN4833_c0_g1_i11;TRINITY_DN4833_c0_g1_i12;TRINITY_DN4833_c0_g1_i14;TRINITY_DN4833_c0_g1_i16;TRINITY_DN4833_c0_g1_i17;TRINITY_DN4833_c0_g1_i18;TRINITY_DN4833_c0_g1_i19;TRINITY_DN4833_c0_g1_i2;TRINITY_DN4833_c0_g1_i20;TRINITY_DN4833_c0_g1_i21;TRINITY_DN4833_c0_g1_i22;TRINITY_DN4833_c0_g1_i23;TRINITY_DN4833_c0_g1_i24;TRINITY_DN4833_c0_g1_i25;T…	Trans-resveratrol di-O-methyltransferase [Nymphaea thermarum]	OMT3	Probable O-methyltransferase 3 OS=Humulus lupulus OX=3486 GN=OMT3 PE=2 SV=1	GO:0008171(O-methyltransferase activity);GO:0008757(S-adenosylmethionine-dependent methyltransferase activity);GO:0019438(aromatic compound biosynthetic process)	ENOG410XS7T(o-methyltransferase)	K16040	trans-resveratrol di-O-methyltransferase	EC:2.1.1.240	vvi00945(Stilbenoid, diarylheptanoid and gingerol biosynthesis)	A0A835HXA6.1 PF00891.23;Methyltransf_2;	-	3860.06	7358.82	241.53	22	26	86.29	70.97	92.86	9.78	1.83	2.33	5.05	57.87	3.07	6.85886	up	6.92379e-09	1.53318e-06	yes
TRINITY_DN4953_c0_g1	475	TRINITY_DN4953_c0_g1_i1;TRINITY_DN4953_c0_g1_i10;TRINITY_DN4953_c0_g1_i11;TRINITY_DN4953_c0_g1_i12;TRINITY_DN4953_c0_g1_i13;TRINITY_DN4953_c0_g1_i14;TRINITY_DN4953_c0_g1_i15;TRINITY_DN4953_c0_g1_i16;TRINITY_DN4953_c0_g1_i17;TRINITY_DN4953_c0_g1_i18;TRINITY_DN4953_c0_g1_i2;TRINITY_DN4953_c0_g1_i3;TRINITY_DN4953_c0_g1_i4;TRINITY_DN4953_c0_g1_i5;TRINITY_DN4953_c0_g1_i6;TRINITY_DN4953_c0_g1_i7;TRINIT…	cytochrome P450 CYP82D47-like [Nymphaea colorata]	CYP82C4	Xanthotoxin 5-hydroxylase CYP82C4 OS=Arabidopsis thaliana OX=3702 GN=CYP82C4 PE=1 SV=1	GO:0016020(membrane);GO:0016709(oxidoreductase activity, acting on paired donors, with incorporation or reduction of molecular oxygen, NAD(P)H as one donor, and incorporation of one atom of oxygen);GO:0044550(secondary metabolite biosynthetic process)	COG2124(Cytochrome p450)	K17961	trimethyltridecatetraene/dimethylnonatriene synthase	EC:1.14.14.58 1.14.14.59	hbr00904(Diterpenoid biosynthesis)	F6H019.1 PF00067.27;p450;	-	465.25	658.48	207.44	22.44	20.49	24.65	174.95	160.32	86.92	18.16	14.21	12.72	140.73	15.03	4.67294	up	7.25351e-09	1.59354e-06	yes
TRINITY_DN7247_c0_g1	2395	TRINITY_DN7247_c0_g1_i10;TRINITY_DN7247_c0_g1_i11;TRINITY_DN7247_c0_g1_i13;TRINITY_DN7247_c0_g1_i14;TRINITY_DN7247_c0_g1_i16;TRINITY_DN7247_c0_g1_i17;TRINITY_DN7247_c0_g1_i18;TRINITY_DN7247_c0_g1_i19;TRINITY_DN7247_c0_g1_i2;TRINITY_DN7247_c0_g1_i20;TRINITY_DN7247_c0_g1_i22;TRINITY_DN7247_c0_g1_i23;TRINITY_DN7247_c0_g1_i25;TRINITY_DN7247_c0_g1_i4;TRINITY_DN7247_c0_g1_i5;TRINITY_DN7247_c0_g1_i6	Peroxidase 35 [Nymphaea thermarum]	PER51	Peroxidase 51 OS=Arabidopsis thaliana OX=3702 GN=PER51 PE=2 SV=1	GO:0004601(peroxidase activity);GO:0005515(protein binding);GO:0005576(extracellular region);GO:0006979(response to oxidative stress);GO:0009651(response to salt stress);GO:0020037(heme binding);GO:0042744(hydrogen peroxide catabolic process);GO:0046872(metal ion binding);GO:0055114(oxidation-reduction process)	ENOG4111FDS(peroxidase)	K00430	peroxidase	EC:1.11.1.7	jcu00940(Phenylpropanoid biosynthesis)	A0A067KJP2.1 PF00141.28;peroxidase;	-	4635.97	4641.12	2819.51	248	311	495.72	77.97	55.92	62.71	7.89	9.45	12.87	65.53	10.07	3.84934	up	8.02413e-09	1.74409e-06	yes
TRINITY_DN51558_c0_g1	1493	TRINITY_DN51558_c0_g1_i1;TRINITY_DN51558_c0_g1_i2;TRINITY_DN51558_c0_g1_i3	auxin efflux carrier component 5-like [Nymphaea colorata]	PIN5A	Probable auxin efflux carrier component 5a OS=Oryza sativa subsp. japonica OX=39947 GN=PIN5A PE=2 SV=1	GO:0005783(endoplasmic reticulum);GO:0005886(plasma membrane);GO:0009926(auxin polar transport);GO:0010252(auxin homeostasis);GO:0010329(auxin efflux transmembrane transporter activity)	ENOG410YAQ9(auxin efflux carrier component)	NA	NA	NA	-	A0A3S3NGE1.1 PF03547.23;Mem_trans;	-	210.99	314.2	32	0	0	3	5.66	6.23	1.11	0	0	0.12	4.33	0.04	7.76137	up	8.07265e-09	1.74409e-06	yes
TRINITY_DN58132_c0_g1	865	TRINITY_DN58132_c0_g1_i1	uncharacterized protein LOC116259407 [Nymphaea colorata]	-	-	GO:0003674(molecular_function);GO:0005576(extracellular region);GO:0008150(biological_process)	ENOG410Z0P8(allergen and extensin family protein)	-	-	-	-	F6GZ02.1 PF01190.22;Pollen_Ole_e_1;	-	55	126.99	72	0	3	0	2.85	4.76	4.88	0	0.29	0	4.16	0.1	6.58891	up	8.12628e-09	1.74409e-06	yes
TRINITY_DN17282_c0_g2	1750	TRINITY_DN17282_c0_g2_i1;TRINITY_DN17282_c0_g2_i2;TRINITY_DN17282_c0_g2_i3;TRINITY_DN17282_c0_g2_i4;TRINITY_DN17282_c0_g2_i5;TRINITY_DN17282_c0_g2_i6;TRINITY_DN17282_c0_g2_i7	-	-	-	-	-	-	-	-	-	-	-	0	1.01	6.16	112.42	570.9	183.43	0	0.01	0.15	7.14	25.69	5.97	0.05	12.93	-6.63613	down	8.23907e-09	1.7548e-06	yes
TRINITY_DN25231_c0_g1	1351	TRINITY_DN25231_c0_g1_i1;TRINITY_DN25231_c0_g1_i2;TRINITY_DN25231_c0_g1_i3;TRINITY_DN25231_c0_g1_i4;TRINITY_DN25231_c0_g1_i5;TRINITY_DN25231_c0_g1_i6	Nudix hydrolase 8 [Nymphaea thermarum]	-	-	-	-	-	-	-	-	-	-	1039.32	1723.34	387.15	60.95	75.58	56.76	40.94	47.92	15.81	5.06	4.55	3.01	34.89	4.21	4.40764	up	9.40786e-09	1.98855e-06	yes
TRINITY_DN13518_c0_g1	339	TRINITY_DN13518_c0_g1_i1;TRINITY_DN13518_c0_g1_i2	-	-	-	-	-	-	-	-	-	-	-	0	0	0	32.23	169.37	28	0	0	0	22.68	120.47	16.59	0	53.25	-9.12856	down	9.52734e-09	1.99866e-06	yes
TRINITY_DN78694_c0_g1	2586	TRINITY_DN78694_c0_g1_i1;TRINITY_DN78694_c0_g1_i2;TRINITY_DN78694_c0_g1_i3;TRINITY_DN78694_c0_g1_i4;TRINITY_DN78694_c0_g1_i5;TRINITY_DN78694_c0_g1_i6;TRINITY_DN78694_c0_g1_i7;TRINITY_DN78694_c0_g1_i8;TRINITY_DN78694_c0_g1_i9	boron transporter 4-like [Nymphaea colorata]	BOR4	Boron transporter 4 OS=Arabidopsis thaliana OX=3702 GN=BOR4 PE=2 SV=1	GO:0005887(integral component of plasma membrane);GO:0008509(anion transmembrane transporter activity);GO:0051453(regulation of intracellular pH);GO:0098656(anion transmembrane transport)	ENOG410XPHD(solute carrier family 4)	NA	NA	NA	-	A0A3B6GSZ6.1 PF00955.26;HCO3_cotransp;	-	16	15	2	1060.6	2707.91	131	0.21	0.15	0.04	24.5	61.46	2.84	0.13	29.6	-6.53894	down	9.83184e-09	2.01752e-06	yes
TRINITY_DN310_c1_g1	1422	TRINITY_DN310_c1_g1_i1	Two-component response regulator [Nymphaea thermarum]	ARR5	Two-component response regulator ARR5 OS=Arabidopsis thaliana OX=3702 GN=ARR5 PE=1 SV=2	GO:0000156(phosphorelay response regulator activity);GO:0000160(phosphorelay signal transduction system);GO:0005515(protein binding);GO:0005634(nucleus);GO:0005737(cytoplasm);GO:0006351(transcription, DNA-templated);GO:0006355(regulation of transcription, DNA-templated);GO:0007623(circadian rhythm);GO:0009735(response to cytokinin);GO:0009736(cytokinin-activated signaling pathway);GO:0010114(resp…	COG5641(Transcription factor)	K14492	two-component response regulator ARR-A family	-	zju04075(Plant hormone signal transduction)	A0A834Z9S0.1 PF00072.29;Response_reg;	ARR-B	19	5	8	1888.89	1073.84	71.04	0.47	0.09	0.26	87.82	49.05	2.61	0.27	46.49	-6.33997	down	9.83411e-09	2.01752e-06	yes
TRINITY_DN46083_c0_g1	682	TRINITY_DN46083_c0_g1_i1;TRINITY_DN46083_c0_g1_i2;TRINITY_DN46083_c0_g1_i3	-	-	-	-	-	-	-	-	-	-	-	108.61	150	10	0	0	0	23.26	22.19	2.86	0	0	0	16.1	0	9.75085	up	9.83417e-09	2.01752e-06	yes
TRINITY_DN15219_c0_g1	4348	TRINITY_DN15219_c0_g1_i10;TRINITY_DN15219_c0_g1_i11;TRINITY_DN15219_c0_g1_i12;TRINITY_DN15219_c0_g1_i13;TRINITY_DN15219_c0_g1_i14;TRINITY_DN15219_c0_g1_i2;TRINITY_DN15219_c0_g1_i3;TRINITY_DN15219_c0_g1_i4;TRINITY_DN15219_c0_g1_i5;TRINITY_DN15219_c0_g1_i8	uncharacterized protein LOC116266373 [Nymphaea colorata]	-	-	GO:0009058(biosynthetic process);GO:0016021(integral component of membrane);GO:0016740(transferase activity);GO:0016757(transferase activity, transferring glycosyl groups)	ENOG410Y9MH(NA)	-	-	-	-	A0A2K1KNR5.1 PF00535.31;Glycos_transf_2;	-	56	38	131.35	584.29	4605.09	2663.22	0.45	0.2	1.63	7.9	62.83	36.93	0.76	35.89	-4.88543	down	1.01404e-08	2.06517e-06	yes
TRINITY_DN13448_c0_g1	2880	TRINITY_DN13448_c0_g1_i1;TRINITY_DN13448_c0_g1_i2;TRINITY_DN13448_c0_g1_i3;TRINITY_DN13448_c0_g1_i4;TRINITY_DN13448_c0_g1_i5	-	-	-	-	-	-	-	-	-	-	-	348.87	550.41	7	0	0	1	3.62	4.37	0.09	0	0	0.02	2.69	0.01	9.74915	up	1.11151e-08	2.24726e-06	yes
TRINITY_DN21935_c0_g1	273	TRINITY_DN21935_c0_g1_i1;TRINITY_DN21935_c0_g1_i2	-	-	-	-	-	-	-	-	-	-	-	148.7	198.61	19.35	0	1	1	93.98	89.57	13.56	0	1.23	1	65.7	0.74	7.6432	up	1.21181e-08	2.43243e-06	yes
TRINITY_DN65868_c0_g2	298	TRINITY_DN65868_c0_g2_i1	-	-	-	-	-	-	-	-	-	-	-	86.58	192.75	10.82	0	0	0	41.13	64.78	6.68	0	0	0	37.53	0	9.90609	up	1.24194e-08	2.4751e-06	yes
TRINITY_DN19550_c0_g3	1711	TRINITY_DN19550_c0_g3_i1	leucine-rich repeat extensin-like protein 4 [Nymphaea colorata]	LRX2	Leucine-rich repeat extensin-like protein 2 OS=Arabidopsis thaliana OX=3702 GN=LRX2 PE=1 SV=1	GO:0005199(structural constituent of cell wall);GO:0005515(protein binding);GO:0005576(extracellular region);GO:0005618(cell wall);GO:0009505(plant-type cell wall);GO:0009506(plasmodesma);GO:0071555(cell wall organization)	ENOG411157W(Leucine-rich repeat)	-	-	-	-	A0A843XR53.1 PF08263.17;LRRNT_2;	-	32.96	70.79	20.6	0	0	0	0.64	1	0.52	0	0	0	0.72	0	8.64718	up	1.26478e-08	2.50275e-06	yes
TRINITY_DN2526_c0_g1	4940	TRINITY_DN2526_c0_g1_i1;TRINITY_DN2526_c0_g1_i10;TRINITY_DN2526_c0_g1_i11;TRINITY_DN2526_c0_g1_i12;TRINITY_DN2526_c0_g1_i14;TRINITY_DN2526_c0_g1_i15;TRINITY_DN2526_c0_g1_i16;TRINITY_DN2526_c0_g1_i17;TRINITY_DN2526_c0_g1_i18;TRINITY_DN2526_c0_g1_i19;TRINITY_DN2526_c0_g1_i2;TRINITY_DN2526_c0_g1_i20;TRINITY_DN2526_c0_g1_i21;TRINITY_DN2526_c0_g1_i22;TRINITY_DN2526_c0_g1_i24;TRINITY_DN2526_c0_g1_i25;T…	O-fucosyltransferase 8 isoform X4 [Nymphaea colorata]	OFUT8	O-fucosyltransferase 8 OS=Arabidopsis thaliana OX=3702 GN=OFUT8 PE=2 SV=1	GO:0005794(Golgi apparatus);GO:0008150(biological_process);GO:0016757(transferase activity, transferring glycosyl groups)	ENOG410YEG1(DUF246 domain-containing protein At1g04910-like)	-	-	-	-	A0A6A6LR68.1 PF10250.14;O-FucT;	-	564.13	492	802.05	66	46	32.12	11.64	7.99	21.05	3.09	2.41	1.68	13.56	2.39	3.94972	up	1.27584e-08	2.50685e-06	yes
TRINITY_DN5402_c0_g1	979	TRINITY_DN5402_c0_g1_i1;TRINITY_DN5402_c0_g1_i2	protein GRIM REAPER-like [Nymphaea colorata]	-	-	-	-	-	-	-	-	-	-	1	12	1	7475.6	29049.1	46	0.05	0.39	0.06	603.73	2324.37	3.04	0.17	977.05	-10.8532	down	1.28555e-08	2.50826e-06	yes
TRINITY_DN2543_c1_g1	1692	TRINITY_DN2543_c1_g1_i2;TRINITY_DN2543_c1_g1_i3;TRINITY_DN2543_c1_g1_i4;TRINITY_DN2543_c1_g1_i5;TRINITY_DN2543_c1_g1_i6;TRINITY_DN2543_c1_g1_i7	uncharacterized protein LOC116255862 [Nymphaea colorata]	ACO	1-aminocyclopropane-1-carboxylate oxidase OS=Brassica juncea OX=3707 GN=ACO PE=2 SV=1	GO:0009693(ethylene biosynthetic process);GO:0051213(dioxygenase activity)	COG3491(2OGFe(II) oxygenase)	K05933	aminocyclopropanecarboxylate oxidase	EC:1.14.17.4	jcu00270(Cysteine and methionine metabolism)	A0A8B8R0X2.1 PF03171.25;2OG-FeII_Oxy;	-	1252.79	1881.1	1056.35	60.05	34.63	172	38.13	41.36	41.07	4.25	6.74	7.57	40.19	6.19	4.33432	up	1.30997e-08	2.53815e-06	yes
TRINITY_DN2245_c0_g1	467	TRINITY_DN2245_c0_g1_i1;TRINITY_DN2245_c0_g1_i10;TRINITY_DN2245_c0_g1_i11;TRINITY_DN2245_c0_g1_i12;TRINITY_DN2245_c0_g1_i13;TRINITY_DN2245_c0_g1_i14;TRINITY_DN2245_c0_g1_i15;TRINITY_DN2245_c0_g1_i2;TRINITY_DN2245_c0_g1_i3;TRINITY_DN2245_c0_g1_i4;TRINITY_DN2245_c0_g1_i5;TRINITY_DN2245_c0_g1_i6;TRINITY_DN2245_c0_g1_i7;TRINITY_DN2245_c0_g1_i8;TRINITY_DN2245_c0_g1_i9	cytochrome P450 CYP82D47-like [Nymphaea colorata]	CYP82D61	Demethylepipodophyllotoxin synthase OS=Sinopodophyllum hexandrum OX=93608 GN=CYP82D61 PE=1 SV=1	GO:0016020(membrane);GO:0016709(oxidoreductase activity, acting on paired donors, with incorporation or reduction of molecular oxygen, NAD(P)H as one donor, and incorporation of one atom of oxygen);GO:0044550(secondary metabolite biosynthetic process)	COG2124(Cytochrome p450)	NA	NA	NA	-	A0A1S3CM83.1 PF00067.27;p450;	-	334.38	502.31	118.61	9.1	15.15	12	72.29	76.49	34.47	5.33	7.5	4.26	61.08	5.7	5.09691	up	1.36813e-08	2.63257e-06	yes
TRINITY_DN5893_c1_g1	1913	TRINITY_DN5893_c1_g1_i1;TRINITY_DN5893_c1_g1_i2;TRINITY_DN5893_c1_g1_i3;TRINITY_DN5893_c1_g1_i4;TRINITY_DN5893_c1_g1_i5	uncharacterized protein LOC116261737 isoform X1 [Nymphaea colorata]	-	-	GO:0003674(molecular_function);GO:0008150(biological_process);GO:0031225(anchored component of membrane)	ENOG410YQB3(NA)	-	-	-	-	-	-	278.92	426.37	322.92	12.71	13.72	30.33	10.52	11.8	16.07	0.41	0.43	1.33	12.8	0.72	4.50686	up	1.46291e-08	2.79566e-06	yes
TRINITY_DN43653_c0_g1	1598	TRINITY_DN43653_c0_g1_i1;TRINITY_DN43653_c0_g1_i10;TRINITY_DN43653_c0_g1_i11;TRINITY_DN43653_c0_g1_i12;TRINITY_DN43653_c0_g1_i13;TRINITY_DN43653_c0_g1_i14;TRINITY_DN43653_c0_g1_i16;TRINITY_DN43653_c0_g1_i2;TRINITY_DN43653_c0_g1_i3;TRINITY_DN43653_c0_g1_i6;TRINITY_DN43653_c0_g1_i7;TRINITY_DN43653_c0_g1_i8;TRINITY_DN43653_c0_g1_i9	Paired amphipathic helix protein Sin3-like 4 [Nymphaea thermarum]	SNL3	Paired amphipathic helix protein Sin3-like 3 OS=Arabidopsis thaliana OX=3702 GN=SNL3 PE=1 SV=3	GO:0000118(histone deacetylase complex);GO:0000122(negative regulation of transcription by RNA polymerase II);GO:0000785(chromatin);GO:0004407(histone deacetylase activity);GO:0016575(histone deacetylation)	COG5602(Paired AMPhipathic helix protein)	NA	NA	NA	-	A0A8H6I4F7.1 PF00389.35;2-Hacid_dh;	-	0	0	0	882.88	735.01	2	0	0	0	66.12	55.4	0.12	0	40.55	-11.965	down	1.53152e-08	2.90687e-06	yes
TRINITY_DN8139_c0_g1	9080	TRINITY_DN8139_c0_g1_i1;TRINITY_DN8139_c0_g1_i10;TRINITY_DN8139_c0_g1_i11;TRINITY_DN8139_c0_g1_i12;TRINITY_DN8139_c0_g1_i13;TRINITY_DN8139_c0_g1_i14;TRINITY_DN8139_c0_g1_i15;TRINITY_DN8139_c0_g1_i16;TRINITY_DN8139_c0_g1_i17;TRINITY_DN8139_c0_g1_i18;TRINITY_DN8139_c0_g1_i19;TRINITY_DN8139_c0_g1_i2;TRINITY_DN8139_c0_g1_i20;TRINITY_DN8139_c0_g1_i21;TRINITY_DN8139_c0_g1_i22;TRINITY_DN8139_c0_g1_i23;T…	alpha-glucan phosphorylase, H isozyme isoform X1 [Nymphaea colorata]	-	Alpha-glucan phosphorylase, H isozyme OS=Vicia faba OX=3906 PE=2 SV=1	GO:0005737(cytoplasm);GO:0005980(glycogen catabolic process);GO:0008184(glycogen phosphorylase activity);GO:0030170(pyridoxal phosphate binding)	COG0058(Phosphorylase is an important allosteric enzyme in carbohydrate metabolism. Enzymes from different sources differ in their regulatory mechanisms and in their natural substrates. However, all known phosphorylases share catalytic and structural properties (By similarity))	K00688	glycogen phosphorylase	EC:2.4.1.1	egu00500(Starch and sucrose metabolism)	A0A059D4T9.1 PF00343.25;Phosphorylase;	-	14259.8	23451.3	8169.22	1120.36	604.05	1487.02	112.07	133.62	80.97	16.93	8.87	17.6	108.89	14.47	4.21716	up	1.59542e-08	3.00768e-06	yes
TRINITY_DN6611_c0_g1	242	TRINITY_DN6611_c0_g1_i1	GDSL esterase/lipase At1g29670-like isoform X1 [Nymphaea colorata]	At4g18970	GDSL esterase/lipase At4g18970 OS=Arabidopsis thaliana OX=3702 GN=At4g18970 PE=2 SV=1	-	COG3240(GDSL esterase lipase)	-	-	-	-	A0A443N4Y6.1 PF00657.27;Lipase_GDSL;	-	93.85	124.54	9	0	0	0	61.73	58.7	7.7	0	0	0	42.71	0	9.50842	up	1.78353e-08	3.33974e-06	yes
TRINITY_DN1057_c0_g2	4582	TRINITY_DN1057_c0_g2_i1;TRINITY_DN1057_c0_g2_i2;TRINITY_DN1057_c0_g2_i3;TRINITY_DN1057_c0_g2_i4	SNF2 domain-containing protein CLASSY 4-like [Nymphaea colorata]	CLSY3	SNF2 domain-containing protein CLASSY 3 OS=Arabidopsis thaliana OX=3702 GN=CLSY3 PE=1 SV=1	GO:0005634(nucleus)	COG0553(helicase)	K10875	DNA repair and recombination protein RAD54 and RAD54-like protein	EC:3.6.4.-	nnu03440(Homologous recombination)	A0A0E0L247.1 PF00176.28;SNF2-rel_dom;	-	6	7	26	4393.14	4398.57	44	0.05	0.04	0.27	65.11	63.62	0.53	0.12	43.09	-7.59039	down	1.83441e-08	3.41212e-06	yes
TRINITY_DN15131_c0_g2	244	TRINITY_DN15131_c0_g2_i1;TRINITY_DN15131_c0_g2_i2	unnamed protein product, partial [Nymphaea colorata]	F7ODM1	Oxoglutarate-dependent flavonoid 7-O-demethylase 1 OS=Ocimum basilicum OX=39350 GN=F7ODM1 PE=1 SV=1	GO:0051213(dioxygenase activity)	COG3491(2OGFe(II) oxygenase)	K05933	aminocyclopropanecarboxylate oxidase	EC:1.14.17.4	bna00270(Cysteine and methionine metabolism)	A0A5J4Z8I0.1 PF03171.25;2OG-FeII_Oxy;	-	0	0	0	45.77	21.67	59.3	0	0	0	54.71	25.93	57.88	0	46.17	-8.2741	down	1.85079e-08	3.41979e-06	yes
TRINITY_DN55612_c2_g1	2141	TRINITY_DN55612_c2_g1_i1	Serine/threonine-phosphatase 7 long form-like protein [Nymphaea thermarum]	-	-	-	-	-	-	-	-	-	-	46.09	102.64	13	0	0	0	0.68	1.1	0.25	0	0	0	0.68	0	9.04895	up	2.04389e-08	3.75175e-06	yes
TRINITY_DN97_c0_g1	1310	TRINITY_DN97_c0_g1_i1;TRINITY_DN97_c0_g1_i10;TRINITY_DN97_c0_g1_i12;TRINITY_DN97_c0_g1_i13;TRINITY_DN97_c0_g1_i14;TRINITY_DN97_c0_g1_i15;TRINITY_DN97_c0_g1_i17;TRINITY_DN97_c0_g1_i18;TRINITY_DN97_c0_g1_i19;TRINITY_DN97_c0_g1_i20;TRINITY_DN97_c0_g1_i21;TRINITY_DN97_c0_g1_i22;TRINITY_DN97_c0_g1_i3;TRINITY_DN97_c0_g1_i4;TRINITY_DN97_c0_g1_i5;TRINITY_DN97_c0_g1_i6;TRINITY_DN97_c0_g1_i7;TRINITY_DN97_c…	uncharacterized protein LOC116254616 [Nymphaea colorata]	-	-	-	ENOG410YJFI(harpin-induced protein 1 domain containing protein, expressed)	-	-	-	-	A0A2C9VGX8.1 PF03168.18;LEA_2;	-	2.01	5.44	2.03	13362.1	9581.54	3.19	0.54	0.55	0.71	1000.35	692.22	0.98	0.6	564.52	-10.9185	down	2.07072e-08	3.77615e-06	yes
TRINITY_DN9301_c0_g1	2126	TRINITY_DN9301_c0_g1_i1;TRINITY_DN9301_c0_g1_i10;TRINITY_DN9301_c0_g1_i11;TRINITY_DN9301_c0_g1_i12;TRINITY_DN9301_c0_g1_i13;TRINITY_DN9301_c0_g1_i14;TRINITY_DN9301_c0_g1_i2;TRINITY_DN9301_c0_g1_i3;TRINITY_DN9301_c0_g1_i4;TRINITY_DN9301_c0_g1_i5;TRINITY_DN9301_c0_g1_i6;TRINITY_DN9301_c0_g1_i7;TRINITY_DN9301_c0_g1_i8;TRINITY_DN9301_c0_g1_i9	Protein O-linked-mannose beta-1-4-N-acetylglucosaminyltransferase 2 [Nymphaea thermarum]	XAT3	Alpha-1,3-arabinosyltransferase XAT3 OS=Oryza sativa subsp. japonica OX=39947 GN=XAT3 PE=1 SV=1	GO:0005576(extracellular region);GO:0016021(integral component of membrane);GO:0016757(transferase activity, transferring glycosyl groups)	ENOG410ZHQA(glycosyltransferase)	K18134	EGF domain-specific O-GlcNAc transferase	EC:2.4.1.255	nnu00514(Other types of O-glycan biosynthesis)	A0A9D4VGZ5.1 PF04577.19;Glyco_transf_61;	-	910	18	120	1	0	2	22.49	1.53	3.19	0.03	0	0.07	9.07	0.03	8.42673	up	2.21684e-08	4.01637e-06	yes
TRINITY_DN14134_c0_g1	1148	TRINITY_DN14134_c0_g1_i10;TRINITY_DN14134_c0_g1_i11;TRINITY_DN14134_c0_g1_i12;TRINITY_DN14134_c0_g1_i13;TRINITY_DN14134_c0_g1_i14;TRINITY_DN14134_c0_g1_i15;TRINITY_DN14134_c0_g1_i18;TRINITY_DN14134_c0_g1_i19;TRINITY_DN14134_c0_g1_i2;TRINITY_DN14134_c0_g1_i20;TRINITY_DN14134_c0_g1_i21;TRINITY_DN14134_c0_g1_i22;TRINITY_DN14134_c0_g1_i23;TRINITY_DN14134_c0_g1_i24;TRINITY_DN14134_c0_g1_i26;TRINITY_DN…	microtubule-destabilizing protein 60 [Nymphaea colorata]	MDP60	Microtubule-destabilizing protein 60 OS=Arabidopsis thaliana OX=3702 GN=MDP60 PE=2 SV=1	GO:0005634(nucleus);GO:0005819(spindle);GO:0005874(microtubule);GO:0032147(activation of protein kinase activity);GO:0060236(regulation of mitotic spindle organization)	ENOG410YPGC(Targeting protein for Xklp2 (TPX2))	-	-	-	-	A0A068U085.1 PF06886.16;TPX2;	-	105.93	224.26	39.16	1.01	3	0	4.44	7.47	2.66	0.07	0.22	0	4.86	0.1	6.79712	up	2.25741e-08	4.06348e-06	yes
TRINITY_DN16953_c0_g1	1848	TRINITY_DN16953_c0_g1_i1;TRINITY_DN16953_c0_g1_i10;TRINITY_DN16953_c0_g1_i11;TRINITY_DN16953_c0_g1_i2;TRINITY_DN16953_c0_g1_i3;TRINITY_DN16953_c0_g1_i4;TRINITY_DN16953_c0_g1_i5;TRINITY_DN16953_c0_g1_i6;TRINITY_DN16953_c0_g1_i7;TRINITY_DN16953_c0_g1_i8;TRINITY_DN16953_c0_g1_i9	Small heat shock protein [Nymphaea thermarum]	HSP22	Small heat shock protein, chloroplastic (Fragment) OS=Glycine max OX=3847 GN=HSP22 PE=2 SV=1	GO:0000427(plastid-encoded plastid RNA polymerase complex);GO:0005515(protein binding);GO:0006351(transcription, DNA-templated);GO:0006355(regulation of transcription, DNA-templated);GO:0009408(response to heat);GO:0009416(response to light stimulus);GO:0009507(chloroplast);GO:0009644(response to high light intensity);GO:0009658(chloroplast organization);GO:0042542(response to hydrogen peroxide);…	COG0071(response to heat)	K13993	HSP20 family protein	-	pavi04141(Protein processing in endoplasmic reticulum)	A0A8B8K5U8.1 PF00011.26;HSP20;	-	951	2487.92	1427.99	15	3	86	33.02	63.04	64.22	1.05	0.2	4.9	53.43	2.05	5.94148	up	2.29395e-08	4.10279e-06	yes
TRINITY_DN5239_c0_g2	6211	TRINITY_DN5239_c0_g2_i1	Fatty-acid-binding protein 2 [Nymphaea thermarum]	-	-	-	-	-	-	-	-	-	-	206.51	416.77	11.05	1	0	1	0.92	1.36	0.06	0.01	0	0.01	0.78	0.01	8.47666	up	2.33883e-08	4.15641e-06	yes
TRINITY_DN12792_c0_g1	784	TRINITY_DN12792_c0_g1_i1	-	-	-	-	-	-	-	-	-	-	-	401.58	154	170	15	11.06	7	24.77	6.86	13.73	1.72	1.26	0.64	15.12	1.21	4.68404	up	2.4734e-08	4.36774e-06	yes
TRINITY_DN18494_c0_g1	1615	TRINITY_DN18494_c0_g1_i1;TRINITY_DN18494_c0_g1_i3;TRINITY_DN18494_c0_g1_i4;TRINITY_DN18494_c0_g1_i5	-	-	-	-	-	-	-	-	-	-	-	110.6	87.01	27	2	2	1	3.7	2.36	1.03	0.08	0.38	0.03	2.36	0.16	5.70008	up	2.65646e-08	4.66151e-06	yes
TRINITY_DN4426_c1_g1	4347	TRINITY_DN4426_c1_g1_i1;TRINITY_DN4426_c1_g1_i2;TRINITY_DN4426_c1_g1_i4;TRINITY_DN4426_c1_g1_i5	-	-	-	-	-	-	-	-	-	-	-	137.46	287.73	50	4	4	1	0.99	1.61	0.73	0.05	0.05	0.01	1.11	0.04	6.06518	up	2.72487e-08	4.75167e-06	yes
TRINITY_DN30457_c0_g4	1796	TRINITY_DN30457_c0_g4_i1;TRINITY_DN30457_c0_g4_i2;TRINITY_DN30457_c0_g4_i3	transcription factor bHLH96-like isoform X1 [Nymphaea colorata]	BHLH96	Transcription factor bHLH96 OS=Arabidopsis thaliana OX=3702 GN=BHLH96 PE=1 SV=1	GO:0005634(nucleus)	ENOG410YF8H(nucleic acid binding transcription factor activity)	NA	NA	NA	-	A0A8X7YJ41.1 PF22754.1;bHLH-TF_ACT-like_plant;	bHLH	221.02	459	81.97	4.01	8	0	4.03	6.3	2.04	0.16	0.27	0	4.12	0.14	6.34498	up	2.78974e-08	4.83456e-06	yes
TRINITY_DN7003_c0_g2	3502	TRINITY_DN7003_c0_g2_i1;TRINITY_DN7003_c0_g2_i10;TRINITY_DN7003_c0_g2_i11;TRINITY_DN7003_c0_g2_i12;TRINITY_DN7003_c0_g2_i13;TRINITY_DN7003_c0_g2_i14;TRINITY_DN7003_c0_g2_i15;TRINITY_DN7003_c0_g2_i17;TRINITY_DN7003_c0_g2_i18;TRINITY_DN7003_c0_g2_i5	beta-xylosidase/alpha-L-arabinofuranosidase 1-like [Nymphaea colorata]	Xyl1	Beta-xylosidase/alpha-L-arabinofuranosidase 1 (Fragment) OS=Medicago sativa subsp. varia OX=36902 GN=Xyl1 PE=1 SV=1	GO:0009044(xylan 1,4-beta-xylosidase activity);GO:0009505(plant-type cell wall);GO:0031222(arabinan catabolic process);GO:0045493(xylan catabolic process);GO:0046556(alpha-L-arabinofuranosidase activity)	COG1472(hydrolase family 3)	K15920	xylan 1,4-beta-xylosidase	EC:3.2.1.37	nnu00520(Amino sugar and nucleotide sugar metabolism)	A0A1R3IWC7.1 PF00933.26;Glyco_hydro_3;	-	194	149	165	1430.1	2350.15	4469.93	1.92	1.08	2.15	27.3	43.97	66.58	1.72	45.95	-3.72487	down	2.8218e-08	4.85993e-06	yes
TRINITY_DN9165_c0_g1	1080	TRINITY_DN9165_c0_g1_i1;TRINITY_DN9165_c0_g1_i2;TRINITY_DN9165_c0_g1_i3;TRINITY_DN9165_c0_g1_i4;TRINITY_DN9165_c0_g1_i5;TRINITY_DN9165_c0_g1_i6	heavy metal-associated isoprenylated plant protein 43-like [Nymphaea colorata]	-	-	GO:0005737(cytoplasm);GO:0030001(metal ion transport);GO:0046914(transition metal ion binding);GO:0046916(cellular transition metal ion homeostasis)	COG2608(heavy metal transport detoxification protein)	-	-	-	-	A0A6P4AV89.1 PF00403.31;HMA;	-	38.17	34.26	53	0	1	1	5.27	3	13.03	0	0.07	0.05	7.1	0.04	5.97772	up	2.88427e-08	4.93706e-06	yes
TRINITY_DN1209_c0_g1	1297	TRINITY_DN1209_c0_g1_i1;TRINITY_DN1209_c0_g1_i10;TRINITY_DN1209_c0_g1_i2;TRINITY_DN1209_c0_g1_i3;TRINITY_DN1209_c0_g1_i4;TRINITY_DN1209_c0_g1_i5;TRINITY_DN1209_c0_g1_i6;TRINITY_DN1209_c0_g1_i7;TRINITY_DN1209_c0_g1_i8;TRINITY_DN1209_c0_g1_i9	B3 domain-containing protein [Nymphaea thermarum]	Os01g0723700	B3 domain-containing protein Os03g0120900 OS=Oryza sativa subsp. japonica OX=39947 GN=Os01g0723700 PE=2 SV=1	-	ENOG41105MW(B3 DNA binding domain)	-	-	-	-	W1NV06.1 PF02362.26;B3;	-	1	2	2	2237.97	1582.08	3	0.03	0.04	0.26	247.8	161.04	0.33	0.11	136.39	-9.19832	down	3.25007e-08	5.52929e-06	yes
TRINITY_DN23701_c0_g1	794	TRINITY_DN23701_c0_g1_i1;TRINITY_DN23701_c0_g1_i2	Cytochrome P450 87A3 [Nymphaea thermarum]	CYP87A3	Cytochrome P450 87A3 OS=Oryza sativa subsp. japonica OX=39947 GN=CYP87A3 PE=2 SV=3	GO:0004497(monooxygenase activity);GO:0007275(multicellular organism development);GO:0010268(brassinosteroid homeostasis);GO:0016125(sterol metabolic process);GO:0016132(brassinosteroid biosynthetic process)	COG2124(Cytochrome p450)	NA	NA	NA	-	U5DD47.1 PF00067.27;p450;	-	45.81	88.34	36.98	2	1.08	0	2.86	4.87	3.71	0.27	0.17	0	3.81	0.15	6.01809	up	3.4179e-08	5.77956e-06	yes
TRINITY_DN28430_c0_g1	2106	TRINITY_DN28430_c0_g1_i1;TRINITY_DN28430_c0_g1_i2;TRINITY_DN28430_c0_g1_i3;TRINITY_DN28430_c0_g1_i4;TRINITY_DN28430_c0_g1_i5	-	-	-	-	-	-	-	-	-	-	-	118	165	6	0	0	0	2.14	2.07	0.12	0	0	0	1.44	0	9.85989	up	3.45644e-08	5.80953e-06	yes
TRINITY_DN32600_c0_g1	854	TRINITY_DN32600_c0_g1_i1;TRINITY_DN32600_c0_g1_i2;TRINITY_DN32600_c0_g1_i3;TRINITY_DN32600_c0_g1_i4	Gibberellin-regulated protein 11 [Nymphaea thermarum]	GASA11	Gibberellin-regulated protein 11 OS=Arabidopsis thaliana OX=3702 GN=GASA11 PE=3 SV=1	GO:0003674(molecular_function);GO:0005576(extracellular region);GO:0009739(response to gibberellin)	ENOG410YWQ9(gast1 protein homolog 1)	K03860	phosphatidylinositol glycan, class Q	-	nnu00563(Glycosylphosphatidylinositol(GPI)-anchor biosynthesis)	A0A6P4DRB3.1 PF02704.19;GASA;	-	8	5	27	222.01	336.67	1505.73	1.08	0.47	4.83	55.69	85.18	277.35	2.13	139.41	-5.43773	down	3.58183e-08	5.98423e-06	yes
TRINITY_DN37438_c0_g2	1533	TRINITY_DN37438_c0_g2_i1;TRINITY_DN37438_c0_g2_i2;TRINITY_DN37438_c0_g2_i3;TRINITY_DN37438_c0_g2_i4;TRINITY_DN37438_c0_g2_i5;TRINITY_DN37438_c0_g2_i6	protein trichome birefringence-like 3 isoform X2 [Nymphaea colorata]	TBL3	Protein trichome birefringence-like 3 OS=Arabidopsis thaliana OX=3702 GN=TBL3 PE=2 SV=1	GO:0005794(Golgi apparatus);GO:0016413(O-acetyltransferase activity);GO:0071554(cell wall organization or biogenesis)	ENOG410YCFN(Pfam:DUF231)	NA	NA	NA	-	A0A835DGK2.1 PF13839.11;PC-Esterase;	-	298	493	325	25	28	27	7.59	9.22	10.59	1.25	1.42	0.95	9.13	1.21	4.14263	up	3.65757e-08	6.07439e-06	yes
TRINITY_DN3810_c0_g1	2618	TRINITY_DN3810_c0_g1_i10;TRINITY_DN3810_c0_g1_i12;TRINITY_DN3810_c0_g1_i14;TRINITY_DN3810_c0_g1_i15;TRINITY_DN3810_c0_g1_i20;TRINITY_DN3810_c0_g1_i21;TRINITY_DN3810_c0_g1_i22;TRINITY_DN3810_c0_g1_i24;TRINITY_DN3810_c0_g1_i26;TRINITY_DN3810_c0_g1_i28;TRINITY_DN3810_c0_g1_i29;TRINITY_DN3810_c0_g1_i30;TRINITY_DN3810_c0_g1_i31;TRINITY_DN3810_c0_g1_i33;TRINITY_DN3810_c0_g1_i34;TRINITY_DN3810_c0_g1_i38…	peroxidase 50-like [Nymphaea colorata]	PER51	Peroxidase 51 OS=Arabidopsis thaliana OX=3702 GN=PER51 PE=2 SV=1	GO:0004601(peroxidase activity);GO:0005515(protein binding);GO:0005576(extracellular region);GO:0006979(response to oxidative stress);GO:0009651(response to salt stress);GO:0020037(heme binding);GO:0042744(hydrogen peroxide catabolic process);GO:0046872(metal ion binding);GO:0055114(oxidation-reduction process)	ENOG4111FDS(peroxidase)	K00430	peroxidase	EC:1.11.1.7	vra00940(Phenylpropanoid biosynthesis)	A0A2P5DI85.1 PF00141.28;peroxidase;	-	4730.2	6359.1	1480.86	326.22	259	350	129.66	128.37	50.68	16.33	12.92	14.47	102.9	14.57	4.12335	up	3.86278e-08	6.37725e-06	yes
TRINITY_DN6941_c2_g1	2007	TRINITY_DN6941_c2_g1_i1;TRINITY_DN6941_c2_g1_i2	cytochrome P450 94B3-like [Nymphaea colorata]	CYP94B1	Cytochrome P450 94B1 OS=Arabidopsis thaliana OX=3702 GN=CYP94B1 PE=1 SV=1	GO:0005506(iron ion binding);GO:0009507(chloroplast);GO:0009611(response to wounding);GO:0009694(jasmonic acid metabolic process);GO:0016021(integral component of membrane);GO:0016705(oxidoreductase activity, acting on paired donors, with incorporation or reduction of molecular oxygen);GO:0019825(oxygen binding);GO:0020037(heme binding);GO:0052694(jasmonoyl-isoleucine-12-hydroxylase activity);GO:…	COG2124(Cytochrome p450)	NA	NA	NA	-	B9RAH1.1 PF00067.27;p450;	-	2	0	16	239	1755.75	323	0.03	0	0.33	7.19	51.8	7.64	0.12	22.21	-6.80104	down	3.94138e-08	6.46874e-06	yes
TRINITY_DN14285_c0_g1	941	TRINITY_DN14285_c0_g1_i1	Agamous-like MADS-box protein [Nymphaea thermarum]	AGL12	Agamous-like MADS-box protein AGL12 OS=Arabidopsis thaliana OX=3702 GN=AGL12 PE=1 SV=2	GO:0000977(RNA polymerase II regulatory region sequence-specific DNA binding);GO:0003700(DNA binding transcription factor activity);GO:0005515(protein binding);GO:0005634(nucleus);GO:0006351(transcription, DNA-templated);GO:0009908(flower development);GO:0010228(vegetative to reproductive phase transition of meristem);GO:0040008(regulation of growth);GO:0044212(transcription regulatory region DNA…	COG5068(Transcription factor)	NA	NA	NA	-	K7X0L1.1 PF01486.22;K-box;	MIKC_MADS	41	142	69	3	1	0	1.85	4.63	4.06	0.25	0.08	0	3.51	0.11	6.22406	up	4.06775e-08	6.63709e-06	yes
TRINITY_DN6073_c0_g1	2073	TRINITY_DN6073_c0_g1_i1;TRINITY_DN6073_c0_g1_i10;TRINITY_DN6073_c0_g1_i11;TRINITY_DN6073_c0_g1_i2;TRINITY_DN6073_c0_g1_i3;TRINITY_DN6073_c0_g1_i4;TRINITY_DN6073_c0_g1_i5;TRINITY_DN6073_c0_g1_i6;TRINITY_DN6073_c0_g1_i8;TRINITY_DN6073_c0_g1_i9	sodium transporter HKT1-like [Nymphaea colorata]	HKT1	Sodium transporter HKT1 OS=Arabidopsis thaliana OX=3702 GN=HKT1 PE=1 SV=1	GO:0005886(plasma membrane);GO:0015081(sodium ion transmembrane transporter activity);GO:0035725(sodium ion transmembrane transport)	COG0168(Low-affinity potassium transport system. Interacts with Trk system potassium uptake protein TrkA (By similarity))	-	-	-	-	A0A9D5D3Y7.1 PF02386.21;TrkH;	-	37.9	19	22.01	417	328.18	1218.08	0.59	0.22	0.44	13.93	10.44	32.25	0.42	18.87	-4.35311	down	4.11607e-08	6.67688e-06	yes
TRINITY_DN2551_c0_g1	1816	TRINITY_DN2551_c0_g1_i1;TRINITY_DN2551_c0_g1_i2;TRINITY_DN2551_c0_g1_i3	-	-	-	-	-	-	-	-	-	-	-	72	97	35	3	2	0	1.36	1.33	0.87	0.11	0.07	0	1.19	0.06	5.58971	up	4.29978e-08	6.93457e-06	yes
TRINITY_DN27819_c0_g2	1129	TRINITY_DN27819_c0_g2_i1;TRINITY_DN27819_c0_g2_i2	uncharacterized protein LOC116252062 isoform X1 [Nymphaea colorata]	-	-	-	-	-	-	-	-	-	-	24.49	59	100	0	0	3	1.06	1.96	5.8	0	0	0.18	2.94	0.06	6.05425	up	4.32923e-08	6.94195e-06	yes
TRINITY_DN18814_c0_g1	318	TRINITY_DN18814_c0_g1_i1;TRINITY_DN18814_c0_g1_i2	-	-	-	-	-	-	-	-	-	-	-	210.89	339.24	94.3	8.64	0	4	93.69	106.69	54.78	6.95	0	2.64	85.05	3.2	5.96049	up	4.3931e-08	7.00411e-06	yes
TRINITY_DN68381_c0_g1	1394	TRINITY_DN68381_c0_g1_i1;TRINITY_DN68381_c0_g1_i2;TRINITY_DN68381_c0_g1_i3;TRINITY_DN68381_c0_g1_i4;TRINITY_DN68381_c0_g1_i5;TRINITY_DN68381_c0_g1_i7	GDSL esterase/lipase At5g33370-like [Nymphaea colorata]	At5g33370	GDSL esterase/lipase At5g33370 OS=Arabidopsis thaliana OX=3702 GN=At5g33370 PE=2 SV=1	GO:0005576(extracellular region);GO:0016042(lipid catabolic process);GO:0016788(hydrolase activity, acting on ester bonds);GO:0042335(cuticle development);GO:0052689(carboxylic ester hydrolase activity)	COG3240(GDSL esterase lipase)	K00679	phospholipid:diacylglycerol acyltransferase	EC:2.3.1.158	cic00561(Glycerolipid metabolism)	A0A7I8L1V2.1 PF00657.27;Lipase_GDSL;	-	5	5	0	1324.58	2049.01	19	0.13	0.09	0	65.62	99.36	0.77	0.07	55.25	-8.03003	down	4.67269e-08	7.40755e-06	yes
TRINITY_DN2061_c0_g1	2910	TRINITY_DN2061_c0_g1_i1;TRINITY_DN2061_c0_g1_i10;TRINITY_DN2061_c0_g1_i11;TRINITY_DN2061_c0_g1_i12;TRINITY_DN2061_c0_g1_i13;TRINITY_DN2061_c0_g1_i2;TRINITY_DN2061_c0_g1_i3;TRINITY_DN2061_c0_g1_i4;TRINITY_DN2061_c0_g1_i5;TRINITY_DN2061_c0_g1_i6;TRINITY_DN2061_c0_g1_i7;TRINITY_DN2061_c0_g1_i8	aluminum-activated malate transporter 10-like [Nymphaea colorata]	ALMT2	Aluminum-activated malate transporter 2 OS=Arabidopsis thaliana OX=3702 GN=ALMT2 PE=2 SV=2	GO:0009705(plant-type vacuole membrane);GO:0015140(malate transmembrane transporter activity)	ENOG410XR8V(aluminum-activated malate transporter)	NA	NA	NA	-	U5DFU8.1 PF11744.13;ALMT;	-	11	5	5.07	267	191	150.89	0.15	0.07	0.14	9.16	6.33	4.09	0.12	6.53	-4.57764	down	4.74385e-08	7.47786e-06	yes
TRINITY_DN8130_c0_g1	2732	TRINITY_DN8130_c0_g1_i1;TRINITY_DN8130_c0_g1_i2;TRINITY_DN8130_c0_g1_i4;TRINITY_DN8130_c0_g1_i5	CBL-interacting serine/threonine-protein kinase 12-like [Nymphaea colorata]	CIPK12	CBL-interacting serine/threonine-protein kinase 12 OS=Arabidopsis thaliana OX=3702 GN=CIPK12 PE=1 SV=1	GO:0004674(protein serine/threonine kinase activity);GO:0005515(protein binding);GO:0005524(ATP binding);GO:0005622(intracellular);GO:0005886(plasma membrane);GO:0016301(kinase activity);GO:0018105(peptidyl-serine phosphorylation);GO:0018107(peptidyl-threonine phosphorylation);GO:0035556(intracellular signal transduction)	COG0515(Serine Threonine protein kinase)	NA	NA	NA	-	A0A0D2TR40.1 PF00069.30;Pkinase;	-	114	109	276	4432.19	2106.91	1812.41	1.48	1.1	4.8	108.06	49.59	35.62	2.46	64.42	-3.82297	down	4.90995e-08	7.6962e-06	yes
TRINITY_DN15624_c0_g1	1876	TRINITY_DN15624_c0_g1_i1	Cytochrome P450 78A4 [Nymphaea thermarum]	CYP78A11	Cytochrome P450 78A11 OS=Oryza sativa subsp. japonica OX=39947 GN=CYP78A11 PE=1 SV=2	GO:0016020(membrane);GO:0016709(oxidoreductase activity, acting on paired donors, with incorporation or reduction of molecular oxygen, NAD(P)H as one donor, and incorporation of one atom of oxygen);GO:0044550(secondary metabolite biosynthetic process)	COG2124(Cytochrome p450)	NA	NA	NA	-	A0A443PQS2.1 PF00067.27;p450;	-	46	82	37	3	1	0	0.79	1.03	0.83	0.1	0.03	0	0.88	0.04	5.58642	up	4.9455e-08	7.70863e-06	yes
TRINITY_DN9833_c0_g2	1616	TRINITY_DN9833_c0_g2_i1;TRINITY_DN9833_c0_g2_i10;TRINITY_DN9833_c0_g2_i11;TRINITY_DN9833_c0_g2_i12;TRINITY_DN9833_c0_g2_i13;TRINITY_DN9833_c0_g2_i14;TRINITY_DN9833_c0_g2_i16;TRINITY_DN9833_c0_g2_i17;TRINITY_DN9833_c0_g2_i18;TRINITY_DN9833_c0_g2_i2;TRINITY_DN9833_c0_g2_i4;TRINITY_DN9833_c0_g2_i5;TRINITY_DN9833_c0_g2_i6;TRINITY_DN9833_c0_g2_i7;TRINITY_DN9833_c0_g2_i8;TRINITY_DN9833_c0_g2_i9	hypothetical protein EJ110_NYTH46465 [Nymphaea thermarum]	PM19L	Membrane protein PM19L OS=Oryza sativa subsp. japonica OX=39947 GN=PM19L PE=2 SV=1	GO:0003674(molecular_function);GO:0005576(extracellular region);GO:0008150(biological_process);GO:0016021(integral component of membrane)	ENOG410YI9M(AWPM-19-like membrane family protein)	-	-	-	-	D7SZQ8.1 PF05512.16;AWPM-19;	-	1133.32	1685.97	2008.52	107	70.18	250	32.18	34.23	76.51	5.51	3.72	10.11	47.64	6.45	3.81716	up	5.29059e-08	8.20071e-06	yes
TRINITY_DN36858_c0_g1	2851	TRINITY_DN36858_c0_g1_i1	Linoleate 13S-lipoxygenase 3-1 [Nymphaea thermarum]	LOX3.1	Linoleate 13S-lipoxygenase 3-1, chloroplastic OS=Solanum tuberosum OX=4113 GN=LOX3.1 PE=1 SV=1	GO:0016165(linoleate 13S-lipoxygenase activity)	ENOG410YN4N(Plant lipoxygenase may be involved in a number of diverse aspects of plant physiology including growth and development, pest resistance, and senescence or responses to wounding (By similarity))	K00454	lipoxygenase	EC:1.13.11.12	nnu00591(Linoleic acid metabolism);nnu00592(alpha-Linolenic acid metabolism)	A0A1U8AZM7.1 PF00305.24;Lipoxygenase;	-	1	1	8	105.03	203	170	0.01	0.01	0.11	2.09	3.96	2.66	0.04	2.9	-5.29447	down	5.43158e-08	8.37273e-06	yes
TRINITY_DN4569_c0_g1	1097	TRINITY_DN4569_c0_g1_i1;TRINITY_DN4569_c0_g1_i2;TRINITY_DN4569_c0_g1_i3;TRINITY_DN4569_c0_g1_i4;TRINITY_DN4569_c0_g1_i5;TRINITY_DN4569_c0_g1_i6;TRINITY_DN4569_c0_g1_i7;TRINITY_DN4569_c0_g1_i8;TRINITY_DN4569_c0_g1_i9	-	-	-	-	-	-	-	-	-	-	-	1119.49	411	1367.92	91	14	16	39.72	10.58	79.52	6.36	0.92	1.37	43.27	2.88	4.77478	up	5.5699e-08	8.53878e-06	yes
TRINITY_DN1102_c0_g2	5452	TRINITY_DN1102_c0_g2_i1	Zinc finger, CCCH-type [Cinnamomum micranthum f. kanehirae]	RE1	Retrovirus-related Pol polyprotein from transposon RE1 OS=Arabidopsis thaliana OX=3702 GN=RE1 PE=2 SV=1	GO:0005739(mitochondrion)	COG2801(Retrotransposon protein)	K12447	UDP-sugar pyrophosphorylase	EC:2.7.7.64	thj00040(Pentose and glucuronate interconversions);thj00052(Galactose metabolism);thj00053(Ascorbate and aldarate metabolism);thj00520(Amino sugar and nucleotide sugar metabolism)	A0A9K3HV85.1 PF07727.19;RVT_2;	-	498.54	642.13	187	24	23	35	2.55	2.4	1.25	0.23	0.22	0.27	2.07	0.24	4.37902	up	5.675e-08	8.65236e-06	yes
TRINITY_DN8855_c0_g1	1148	TRINITY_DN8855_c0_g1_i1;TRINITY_DN8855_c0_g1_i2;TRINITY_DN8855_c0_g1_i3;TRINITY_DN8855_c0_g1_i4	Early nodulin-like protein 1 [Nymphaea thermarum]	ENODL14	Early nodulin-like protein 14 OS=Arabidopsis thaliana OX=3702 GN=ENODL14 PE=1 SV=2	GO:0046658(anchored component of plasma membrane)	ENOG410Z06C(Early nodulin-like protein)	-	-	-	-	A0A9D5D8Q2.1 PF02298.22;Cu_bind_like;	-	0	0	2	2841.54	2718.46	1	0	0	0.09	180.44	172.28	0.05	0.03	117.59	-11.0031	down	5.84502e-08	8.86314e-06	yes
TRINITY_DN1899_c0_g1	2922	TRINITY_DN1899_c0_g1_i1;TRINITY_DN1899_c0_g1_i10;TRINITY_DN1899_c0_g1_i11;TRINITY_DN1899_c0_g1_i12;TRINITY_DN1899_c0_g1_i14;TRINITY_DN1899_c0_g1_i15;TRINITY_DN1899_c0_g1_i16;TRINITY_DN1899_c0_g1_i17;TRINITY_DN1899_c0_g1_i2;TRINITY_DN1899_c0_g1_i3;TRINITY_DN1899_c0_g1_i4;TRINITY_DN1899_c0_g1_i5;TRINITY_DN1899_c0_g1_i6;TRINITY_DN1899_c0_g1_i7;TRINITY_DN1899_c0_g1_i8;TRINITY_DN1899_c0_g1_i9	Serine/threonine-protein kinase PBS1 [Hibiscus syriacus]	PBL25	Probable serine/threonine-protein kinase PBL25 OS=Arabidopsis thaliana OX=3702 GN=PBL25 PE=2 SV=1	GO:0004674(protein serine/threonine kinase activity);GO:0004675(transmembrane receptor protein serine/threonine kinase activity);GO:0005524(ATP binding);GO:0005886(plasma membrane);GO:0006468(protein phosphorylation);GO:0006952(defense response);GO:0016301(kinase activity);GO:0016310(phosphorylation)	COG0515(Serine Threonine protein kinase)	K13430	serine/threonine-protein kinase PBS1	EC:2.7.11.1	han04626(Plant-pathogen interaction)	A0A6A2Y2L9.1 PF07714.22;PK_Tyr_Ser-Thr;	-	1056.24	1512.51	1131.39	115.56	55	188.53	17.93	20.29	26.62	3.22	1.3	3.19	21.61	2.57	3.70046	up	6.39741e-08	9.64834e-06	yes
TRINITY_DN26007_c0_g1	207	TRINITY_DN26007_c0_g1_i1	-	-	-	-	-	-	-	-	-	-	-	25.65	33.15	23.7	0	0	0	24.72	22.87	29.56	0	0	0	25.72	0	7.98926	up	6.46434e-08	9.69686e-06	yes
TRINITY_DN65718_c0_g1	205	TRINITY_DN65718_c0_g1_i1	-	-	-	-	-	-	-	-	-	-	-	152.33	318.18	13.13	0	0	2	151.38	225.87	16.85	0	0	2.97	131.37	0.99	8.09223	up	6.50523e-08	9.70601e-06	yes
TRINITY_DN11072_c0_g1	2301	TRINITY_DN11072_c0_g1_i1;TRINITY_DN11072_c0_g1_i2;TRINITY_DN11072_c0_g1_i3;TRINITY_DN11072_c0_g1_i4;TRINITY_DN11072_c0_g1_i5;TRINITY_DN11072_c0_g1_i6	auxin-responsive protein IAA26-like isoform X2 [Nymphaea colorata]	IAA26	Auxin-responsive protein IAA26 OS=Arabidopsis thaliana OX=3702 GN=IAA26 PE=1 SV=2	GO:0003700(DNA binding transcription factor activity);GO:0005515(protein binding);GO:0005634(nucleus);GO:0006351(transcription, DNA-templated);GO:0006355(regulation of transcription, DNA-templated);GO:0009733(response to auxin);GO:0009734(auxin-activated signaling pathway)	ENOG410YI31(Aux IAA proteins are short-lived transcriptional factors that function as repressors of early auxin response genes at low auxin concentrations)	K14484	auxin-responsive protein IAA	-	atr04075(Plant hormone signal transduction)	A0A6I9QU83.1 PF02309.21;AUX_IAA;	ARF	14	5	8	480.03	445	92	0.25	0.09	0.25	21.11	18.59	2.74	0.2	14.15	-4.98553	down	6.58723e-08	9.77608e-06	yes
TRINITY_DN57551_c0_g1	1956	TRINITY_DN57551_c0_g1_i1;TRINITY_DN57551_c0_g1_i2;TRINITY_DN57551_c0_g1_i3;TRINITY_DN57551_c0_g1_i4	-	-	-	-	-	-	-	-	-	-	-	103.69	81.46	69.71	4	0	5	3.79	2.28	2.73	0.13	0	0.18	2.93	0.1	5.05844	up	6.67022e-08	9.84688e-06	yes
TRINITY_DN10006_c0_g2	2514	TRINITY_DN10006_c0_g2_i1;TRINITY_DN10006_c0_g2_i2;TRINITY_DN10006_c0_g2_i3	WUSCHEL-related homeobox 4-like [Nymphaea colorata]	WOX4	WUSCHEL-related homeobox 4 OS=Arabidopsis thaliana OX=3702 GN=WOX4 PE=1 SV=1	GO:0003677(DNA binding);GO:0003700(DNA binding transcription factor activity);GO:0005515(protein binding);GO:0005634(nucleus);GO:0006351(transcription, DNA-templated);GO:0006355(regulation of transcription, DNA-templated);GO:0007165(signal transduction);GO:0010067(procambium histogenesis);GO:0010087(phloem or xylem histogenesis);GO:0051301(cell division)	ENOG410YND1(homeobox)	K14292	trimethylguanosine synthase	EC:2.1.1.-	cann03013(RNA transport)	U5CTL8.1 PF00046.34;Homeodomain;	WOX	108	135	176	5	1	10	2.96	2.76	6.1	0.27	0.02	0.47	3.94	0.25	4.97897	up	6.73976e-08	9.89717e-06	yes
TRINITY_DN12967_c0_g1	1864	TRINITY_DN12967_c0_g1_i1;TRINITY_DN12967_c0_g1_i10;TRINITY_DN12967_c0_g1_i12;TRINITY_DN12967_c0_g1_i13;TRINITY_DN12967_c0_g1_i14;TRINITY_DN12967_c0_g1_i15;TRINITY_DN12967_c0_g1_i2;TRINITY_DN12967_c0_g1_i3;TRINITY_DN12967_c0_g1_i4;TRINITY_DN12967_c0_g1_i5;TRINITY_DN12967_c0_g1_i6;TRINITY_DN12967_c0_g1_i7;TRINITY_DN12967_c0_g1_i8;TRINITY_DN12967_c0_g1_i9	-	-	-	-	-	-	-	-	-	A0A814KRB4.1 PF01607.29;CBM_14;	-	38.01	30	84.88	1	3	0	0.86	0.49	7.99	0.35	0.22	0	3.11	0.19	5.35895	up	6.96562e-08	1.01753e-05	yes
TRINITY_DN4423_c1_g1	1262	TRINITY_DN4423_c1_g1_i1;TRINITY_DN4423_c1_g1_i2;TRINITY_DN4423_c1_g1_i3;TRINITY_DN4423_c1_g1_i4;TRINITY_DN4423_c1_g1_i5;TRINITY_DN4423_c1_g1_i6;TRINITY_DN4423_c1_g1_i7;TRINITY_DN4423_c1_g1_i8	WRKY transcription factor 22 [Nymphaea micrantha]	WRKY22	WRKY transcription factor 22 OS=Arabidopsis thaliana OX=3702 GN=WRKY22 PE=2 SV=1	GO:0003700(DNA binding transcription factor activity);GO:0005634(nucleus);GO:0006351(transcription, DNA-templated);GO:0006355(regulation of transcription, DNA-templated);GO:0006952(defense response);GO:0010150(leaf senescence);GO:0010200(response to chitin);GO:0043565(sequence-specific DNA binding)	ENOG410YMDW(WRKY transcription factor)	K13425	WRKY transcription factor 22	-	atr04016(MAPK signaling pathway - plant)	A0A7N2LFW5.1 PF03106.20;WRKY;	WRKY	3	1	2	143	470	33	0.29	0.1	0.15	11.15	43.83	1.59	0.18	18.86	-6.427	down	7.00255e-08	1.01759e-05	yes
TRINITY_DN27144_c0_g1	287	TRINITY_DN27144_c0_g1_i1	-	-	-	-	-	-	-	-	-	-	-	23.09	49.31	21.69	0	0	0	11.56	17.48	14.13	0	0	0	14.39	0	8.21731	up	7.24447e-08	1.0473e-05	yes
TRINITY_DN16953_c0_g2	853	TRINITY_DN16953_c0_g2_i1	uncharacterized protein LOC116260920 [Nymphaea colorata]	EEF1AKMT3	EEF1A lysine methyltransferase 3 OS=Bos taurus OX=9913 GN=EEF1AKMT3 PE=2 SV=1	GO:0005737(cytoplasm);GO:0008168(methyltransferase activity);GO:0032259(methylation)	ENOG4112CRD(Putative methyltransferase)	NA	NA	NA	-	A0A5N5HZN4.1 PF10294.14;Methyltransf_16;	-	149	148.99	35	1	0	5	7.9	5.72	2.43	0.1	0	0.4	5.35	0.17	6.06031	up	7.36761e-08	1.05961e-05	yes
TRINITY_DN67467_c0_g1	1530	TRINITY_DN67467_c0_g1_i1;TRINITY_DN67467_c0_g1_i2;TRINITY_DN67467_c0_g1_i3;TRINITY_DN67467_c0_g1_i5;TRINITY_DN67467_c0_g1_i6	Peroxidase 9 [Nymphaea thermarum]	PER9	Peroxidase 9 OS=Arabidopsis thaliana OX=3702 GN=PER9 PE=1 SV=1	GO:0004601(peroxidase activity);GO:0005576(extracellular region);GO:0006979(response to oxidative stress);GO:0020037(heme binding);GO:0042744(hydrogen peroxide catabolic process);GO:0046872(metal ion binding);GO:0055114(oxidation-reduction process)	ENOG410YFB5(peroxidase)	K00430	peroxidase	EC:1.11.1.7	tcc00940(Phenylpropanoid biosynthesis)	A0A200Q6T7.1 PF00141.28;peroxidase;	-	132	254.21	32	1	3.12	4	3.61	5.28	1.15	0.05	0.16	0.16	3.35	0.12	6.05681	up	7.46508e-08	1.06728e-05	yes
TRINITY_DN479_c0_g1	8564	TRINITY_DN479_c0_g1_i1;TRINITY_DN479_c0_g1_i10;TRINITY_DN479_c0_g1_i11;TRINITY_DN479_c0_g1_i12;TRINITY_DN479_c0_g1_i13;TRINITY_DN479_c0_g1_i14;TRINITY_DN479_c0_g1_i15;TRINITY_DN479_c0_g1_i16;TRINITY_DN479_c0_g1_i18;TRINITY_DN479_c0_g1_i19;TRINITY_DN479_c0_g1_i2;TRINITY_DN479_c0_g1_i20;TRINITY_DN479_c0_g1_i21;TRINITY_DN479_c0_g1_i22;TRINITY_DN479_c0_g1_i23;TRINITY_DN479_c0_g1_i25;TRINITY_DN479_c0_…	Xaa-Pro dipeptidase [Nymphaea thermarum]	Pepd	Xaa-Pro dipeptidase OS=Rattus norvegicus OX=10116 GN=Pepd PE=2 SV=1	GO:0004177(aminopeptidase activity);GO:0030145(manganese ion binding)	COG0006(peptidase M24)	NA	NA	NA	-	A0A151TKF5.1 PF00557.29;Peptidase_M24;	-	2073.45	4447.21	685.22	122	174.02	46	23.58	38.41	9.33	2.9	3.51	0.47	23.77	2.29	4.80655	up	7.49745e-08	1.06728e-05	yes
TRINITY_DN75402_c0_g1	903	TRINITY_DN75402_c0_g1_i1;TRINITY_DN75402_c0_g1_i2;TRINITY_DN75402_c0_g1_i3	hypothetical protein L1887_12720 [Cichorium endivia]	Rps2	Small ribosomal subunit protein uS5 OS=Mus musculus OX=10090 GN=Rps2 PE=1 SV=3	GO:0003735(structural constituent of ribosome);GO:0006412(translation);GO:0022627(cytosolic small ribosomal subunit)	COG0098(Located at the back of the 30S subunit body where it stabilizes the conformation of the head with respect to the body (By similarity))	K02981	small subunit ribosomal protein S2e	-	adu03010(Ribosome)	A0A915G1I2.1 PF03719.20;Ribosomal_S5_C;	-	62	16	23	0	0	0	2.99	0.56	1.46	0	0	0	1.67	0	8.17472	up	7.84152e-08	1.11059e-05	yes
TRINITY_DN3455_c0_g1	3769	TRINITY_DN3455_c0_g1_i1;TRINITY_DN3455_c0_g1_i10;TRINITY_DN3455_c0_g1_i11;TRINITY_DN3455_c0_g1_i12;TRINITY_DN3455_c0_g1_i13;TRINITY_DN3455_c0_g1_i14;TRINITY_DN3455_c0_g1_i15;TRINITY_DN3455_c0_g1_i16;TRINITY_DN3455_c0_g1_i17;TRINITY_DN3455_c0_g1_i18;TRINITY_DN3455_c0_g1_i19;TRINITY_DN3455_c0_g1_i2;TRINITY_DN3455_c0_g1_i20;TRINITY_DN3455_c0_g1_i21;TRINITY_DN3455_c0_g1_i22;TRINITY_DN3455_c0_g1_i23;T…	protein-tyrosine sulfotransferase-like isoform X1 [Nymphaea colorata]	-	-	-	ENOG4110S7Q(NA)	NA	NA	NA	-	-	-	568.33	654.86	327.45	32	2	25.93	21.52	15.91	15.08	2.59	0.83	1.68	17.5	1.7	5.01885	up	8.04397e-08	1.13351e-05	yes
TRINITY_DN10558_c0_g1	1830	TRINITY_DN10558_c0_g1_i1;TRINITY_DN10558_c0_g1_i2	aquaporin TIP1-2 [Nymphaea colorata]	TIP1-2	Aquaporin TIP1-2 OS=Musa acuminata OX=4641 GN=TIP1-2 PE=2 SV=1	GO:0005887(integral component of plasma membrane);GO:0009705(plant-type vacuole membrane);GO:0009992(cellular water homeostasis);GO:0015250(water channel activity);GO:0015254(glycerol channel activity);GO:0034220(ion transmembrane transport);GO:0042807(central vacuole)	COG0580(Channel that permits osmotically driven movement of water in both directions. It is involved in the osmoregulation and in the maintenance of cell turgor during volume expansion in rapidly growing cells. It mediates rapid entry or exit of water in response to abrupt changes in osmolarity (By similarity))	NA	NA	NA	-	A0A8B8N4E5.1 PF00230.25;MIP;	-	148	58	97	3221.55	1245.96	777	5.15	1.51	4.22	218.48	80.77	41.13	3.63	113.46	-3.88732	down	8.13156e-08	1.14009e-05	yes
TRINITY_DN25150_c0_g1	1343	TRINITY_DN25150_c0_g1_i1;TRINITY_DN25150_c0_g1_i2;TRINITY_DN25150_c0_g1_i3	-	-	-	-	-	-	-	-	-	-	-	25	29	50	0	0	1	0.66	0.85	2.72	0	0	0.08	1.41	0.03	6.48998	up	8.49317e-08	1.18447e-05	yes
TRINITY_DN31567_c0_g1	763	TRINITY_DN31567_c0_g1_i1;TRINITY_DN31567_c0_g1_i2;TRINITY_DN31567_c0_g1_i3	LOB domain-containing protein 12 [Nymphaea colorata]	LBD12	LOB domain-containing protein 12 OS=Arabidopsis thaliana OX=3702 GN=LBD12 PE=1 SV=2	GO:0003677(DNA binding);GO:0005515(protein binding);GO:0005634(nucleus);GO:0009965(leaf morphogenesis);GO:0010016(shoot system morphogenesis)	ENOG410YM9V(LOB domain-containing protein)	NA	NA	NA	-	A0A1J7G3M1.1 PF03195.19;LOB;	LBD	128	103.99	63	3	2	7	11.4	5.12	6.07	0.36	0.24	0.68	7.53	0.43	4.88807	up	8.53297e-08	1.18447e-05	yes
TRINITY_DN11644_c0_g2	743	TRINITY_DN11644_c0_g2_i1;TRINITY_DN11644_c0_g2_i2;TRINITY_DN11644_c0_g2_i3;TRINITY_DN11644_c0_g2_i4	-	-	-	-	-	-	-	-	-	-	-	1	0	2	78.38	75.76	26.62	0.09	0	0.22	10.82	10.42	2.75	0.1	8	-5.52783	down	8.64901e-08	1.19463e-05	yes
TRINITY_DN1421_c0_g1	4065	TRINITY_DN1421_c0_g1_i1;TRINITY_DN1421_c0_g1_i10;TRINITY_DN1421_c0_g1_i12;TRINITY_DN1421_c0_g1_i13;TRINITY_DN1421_c0_g1_i15;TRINITY_DN1421_c0_g1_i16;TRINITY_DN1421_c0_g1_i17;TRINITY_DN1421_c0_g1_i18;TRINITY_DN1421_c0_g1_i19;TRINITY_DN1421_c0_g1_i2;TRINITY_DN1421_c0_g1_i20;TRINITY_DN1421_c0_g1_i21;TRINITY_DN1421_c0_g1_i23;TRINITY_DN1421_c0_g1_i3;TRINITY_DN1421_c0_g1_i4;TRINITY_DN1421_c0_g1_i5;TRIN…	putative alpha-glucosidase [Nymphaea thermarum]	Os06g0675700	Probable alpha-glucosidase Os06g0675700 OS=Oryza sativa subsp. japonica OX=39947 GN=Os06g0675700 PE=1 SV=1	GO:0004553(hydrolase activity, hydrolyzing O-glycosyl compounds);GO:0005576(extracellular region);GO:0005773(vacuole);GO:0005829(cytosol);GO:0005975(carbohydrate metabolic process);GO:0009505(plant-type cell wall);GO:0030246(carbohydrate binding);GO:0048046(apoplast)	COG1501(hydrolase, family 31)	K01187	alpha-glucosidase	EC:3.2.1.20	atr00052(Galactose metabolism);atr00500(Starch and sucrose metabolism)	W1NX46.1 PF01055.31;Glyco_hydro_31_2nd;	-	1629	2567.07	623.09	106	175	108	13.22	15.26	6.62	1.65	2.71	1.29	11.7	1.88	4.01403	up	8.83285e-08	1.21402e-05	yes
TRINITY_DN5134_c0_g1	1148	TRINITY_DN5134_c0_g1_i1;TRINITY_DN5134_c0_g1_i2;TRINITY_DN5134_c0_g1_i3;TRINITY_DN5134_c0_g1_i4;TRINITY_DN5134_c0_g1_i5;TRINITY_DN5134_c0_g1_i6;TRINITY_DN5134_c0_g1_i7	xyloglucan endotransglucosylase/hydrolase protein 2-like [Nymphaea colorata]	XTH2	Xyloglucan endotransglucosylase/hydrolase protein 2 OS=Arabidopsis thaliana OX=3702 GN=XTH2 PE=2 SV=1	GO:0004553(hydrolase activity, hydrolyzing O-glycosyl compounds);GO:0005576(extracellular region);GO:0005618(cell wall);GO:0010411(xyloglucan metabolic process);GO:0016762(xyloglucan:xyloglucosyl transferase activity);GO:0016798(hydrolase activity, acting on glycosyl bonds);GO:0042546(cell wall biogenesis);GO:0048046(apoplast);GO:0071555(cell wall organization)	COG2273(hydrolase family 16)	NA	NA	NA	-	A0A834Y8W1.1 PF00722.27;Glyco_hydro_16;	-	0	0	0	1471.69	1131.49	0	0	0	0	103.27	78.27	0	0	60.51	-12.6497	down	9.06353e-08	1.23962e-05	yes
TRINITY_DN6458_c0_g1	2881	TRINITY_DN6458_c0_g1_i1;TRINITY_DN6458_c0_g1_i10;TRINITY_DN6458_c0_g1_i11;TRINITY_DN6458_c0_g1_i12;TRINITY_DN6458_c0_g1_i13;TRINITY_DN6458_c0_g1_i14;TRINITY_DN6458_c0_g1_i15;TRINITY_DN6458_c0_g1_i16;TRINITY_DN6458_c0_g1_i17;TRINITY_DN6458_c0_g1_i18;TRINITY_DN6458_c0_g1_i19;TRINITY_DN6458_c0_g1_i2;TRINITY_DN6458_c0_g1_i20;TRINITY_DN6458_c0_g1_i21;TRINITY_DN6458_c0_g1_i22;TRINITY_DN6458_c0_g1_i23;T…	eukaryotic translation initiation factor 5A isoform X1 [Glycine max]	EIF5A3	Eukaryotic translation initiation factor 5A-3 OS=Solanum tuberosum OX=4113 GN=EIF5A3 PE=2 SV=1	GO:0003743(translation initiation factor activity);GO:0003746(translation elongation factor activity);GO:0005737(cytoplasm);GO:0006413(translational initiation);GO:0006452(translational frameshifting);GO:0010089(xylem development);GO:0043022(ribosome binding);GO:0045901(positive regulation of translational elongation);GO:0045905(positive regulation of translational termination)	COG0231(Involved in peptide bond synthesis. Stimulates efficient translation and peptide-bond synthesis on native or reconstituted 70S ribosomes in vitro. Probably functions indirectly by altering the affinity of the ribosome for aminoacyl-tRNA, thus increasing their reactivity as acceptors for peptidyl transferase (By similarity))	NA	NA	NA	-	A0A7J9C6D4.1 PF21485.2;IF5A-like_N;	-	2641.41	4040.01	956.04	253	194.19	179	81.3	89.78	39.26	15.81	12.04	8.57	70.11	12.14	3.9876	up	9.21831e-08	1.25463e-05	yes
TRINITY_DN8442_c0_g1	2048	TRINITY_DN8442_c0_g1_i1;TRINITY_DN8442_c0_g1_i2	transcription factor MYB46-like [Nymphaea colorata]	MYB61	Transcription factor MYB61 OS=Arabidopsis thaliana OX=3702 GN=MYB61 PE=2 SV=1	GO:0000981(RNA polymerase II transcription factor activity, sequence-specific DNA binding);GO:0001135(transcription factor activity, RNA polymerase II transcription factor recruiting);GO:0003677(DNA binding);GO:0003700(DNA binding transcription factor activity);GO:0005634(nucleus);GO:0006355(regulation of transcription, DNA-templated);GO:0006357(regulation of transcription by RNA polymerase II);G…	COG5147(Myblike DNAbinding domain containing protein)	NA	NA	NA	-	K3YMR3.1 PF13921.11;Myb_DNA-bind_6;	MYB	32	57	38	2	1	1	0.5	0.64	0.77	0.06	0.03	0.03	0.64	0.04	5.19469	up	9.41148e-08	1.27471e-05	yes
TRINITY_DN26403_c1_g1	230	TRINITY_DN26403_c1_g1_i1	Ent-kaurene oxidase-like 5 [Nymphaea thermarum]	CYP72A397	Cytochrome P450 72A397 OS=Kalopanax septemlobus OX=228393 GN=CYP72A397 PE=1 SV=1	GO:0004497(monooxygenase activity)	COG2124(Cytochrome p450)	NA	NA	NA	-	A0A3S3NF26.1 PF00067.27;p450;	-	38	42	14	0	0	0	27.73	21.96	13.29	0	0	0	20.99	0	8.18852	up	9.47208e-08	1.27672e-05	yes
TRINITY_DN16994_c0_g1	2657	TRINITY_DN16994_c0_g1_i1;TRINITY_DN16994_c0_g1_i2	-	-	-	-	-	-	-	-	-	-	-	139.99	264.45	3	0	0	0	1.63	2.24	0.05	0	0	0	1.31	0	10.385	up	9.80576e-08	1.31534e-05	yes
TRINITY_DN2325_c0_g1	2578	TRINITY_DN2325_c0_g1_i1;TRINITY_DN2325_c0_g1_i10;TRINITY_DN2325_c0_g1_i13;TRINITY_DN2325_c0_g1_i16;TRINITY_DN2325_c0_g1_i19;TRINITY_DN2325_c0_g1_i20;TRINITY_DN2325_c0_g1_i3;TRINITY_DN2325_c0_g1_i4;TRINITY_DN2325_c0_g1_i6;TRINITY_DN2325_c0_g1_i8;TRINITY_DN2325_c0_g1_i9	B3 domain-containing protein [Nymphaea thermarum]	Os03g0621600	Putative B3 domain-containing protein Os03g0621600 OS=Oryza sativa subsp. japonica OX=39947 GN=Os03g0621600 PE=3 SV=1	-	ENOG410ZPCJ(transcription, DNA-dependent)	-	-	-	-	A0A540N1K3.1 PF02362.26;B3;	-	0	0	0	1392.16	1087.46	0	0	0	0	63.44	49.09	0	0	37.51	-12.5792	down	9.86589e-08	1.31566e-05	yes
TRINITY_DN6112_c0_g1	1369	TRINITY_DN6112_c0_g1_i1;TRINITY_DN6112_c0_g1_i10;TRINITY_DN6112_c0_g1_i11;TRINITY_DN6112_c0_g1_i2;TRINITY_DN6112_c0_g1_i3;TRINITY_DN6112_c0_g1_i6;TRINITY_DN6112_c0_g1_i9	haloacid dehalogenase-like hydrolase domain-containing protein Sgpp [Nymphaea colorata]	SGPP	Haloacid dehalogenase-like hydrolase domain-containing protein Sgpp OS=Arabidopsis thaliana OX=3702 GN=SGPP PE=1 SV=2	GO:0005737(cytoplasm);GO:0005829(cytosol);GO:0005886(plasma membrane);GO:0016311(dephosphorylation);GO:0016787(hydrolase activity);GO:0046872(metal ion binding);GO:0050308(sugar-phosphatase activity)	COG0637(HAD-superfamily hydrolase subfamily IA variant 3)	-	-	-	-	A0A834YG16.1 PF13419.11;HAD_2;	-	62	64	125.33	977.1	1037.37	1153.92	1.99	1.25	4.62	52.71	54.95	47.01	2.62	51.56	-3.38711	down	9.90248e-08	1.31566e-05	yes
TRINITY_DN10586_c0_g1	472	TRINITY_DN10586_c0_g1_i1	hypothetical protein SLEP1_g58504 [Rubroshorea leprosula]	-	-	-	-	-	-	-	-	-	-	3.79	0	2	70.05	79.47	63.07	0.73	0	0.5	24.27	27.78	18.12	0.41	23.39	-4.83734	down	1.04302e-07	1.37071e-05	yes
TRINITY_DN8050_c0_g1	558	TRINITY_DN8050_c0_g1_i1;TRINITY_DN8050_c0_g1_i2	auxin-responsive protein SAUR50-like [Nymphaea colorata]	SAUR51	Protein SMALL AUXIN UP-REGULATED RNA 51 OS=Arabidopsis thaliana OX=3702 GN=SAUR51 PE=2 SV=1	GO:0005516(calmodulin binding);GO:0005575(cellular_component);GO:0009733(response to auxin)	ENOG410YQII(auxin-responsive protein)	K14488	SAUR family protein	-	bna04075(Plant hormone signal transduction)	A0A6J1J0M7.1 PF02519.19;Auxin_inducible;	-	1	0	1	83	192	16	0.13	0	0.17	19.46	45.62	3.11	0.1	22.73	-6.72293	down	1.0441e-07	1.37071e-05	yes
TRINITY_DN82068_c0_g1	877	TRINITY_DN82068_c0_g1_i1;TRINITY_DN82068_c0_g1_i2;TRINITY_DN82068_c0_g1_i3;TRINITY_DN82068_c0_g1_i4;TRINITY_DN82068_c0_g1_i5;TRINITY_DN82068_c0_g1_i6;TRINITY_DN82068_c0_g1_i7;TRINITY_DN82068_c0_g1_i8	-	-	-	-	-	-	-	-	-	-	-	0	0	0	65.69	121.05	7	0	0	0	7.75	14.44	0.81	0	7.67	-8.89841	down	1.04642e-07	1.37071e-05	yes
TRINITY_DN2210_c1_g1	1687	TRINITY_DN2210_c1_g1_i1;TRINITY_DN2210_c1_g1_i2;TRINITY_DN2210_c1_g1_i3	trimethyltridecatetraene synthase-like [Nymphaea colorata]	CYP92C6	Trimethyltridecatetraene synthase OS=Zea mays OX=4577 GN=CYP92C6 PE=1 SV=1	GO:0016020(membrane);GO:0016709(oxidoreductase activity, acting on paired donors, with incorporation or reduction of molecular oxygen, NAD(P)H as one donor, and incorporation of one atom of oxygen);GO:0044550(secondary metabolite biosynthetic process)	COG2124(Cytochrome p450)	K20623	typhasterol/6-deoxotyphasterol 2alpha-hydroxylase	-	sind00905(Brassinosteroid biosynthesis)	A0A2I4HX79.1 PF00067.27;p450;	-	853.56	1825.78	111.97	24.88	46	30.39	18.66	29.24	2.88	0.93	3.06	0.89	16.93	1.63	5.21782	up	1.05704e-07	1.37815e-05	yes
TRINITY_DN18880_c0_g2	1208	TRINITY_DN18880_c0_g2_i1;TRINITY_DN18880_c0_g2_i10;TRINITY_DN18880_c0_g2_i2;TRINITY_DN18880_c0_g2_i3;TRINITY_DN18880_c0_g2_i4;TRINITY_DN18880_c0_g2_i5;TRINITY_DN18880_c0_g2_i6;TRINITY_DN18880_c0_g2_i7;TRINITY_DN18880_c0_g2_i8;TRINITY_DN18880_c0_g2_i9	-	Npdc1	Neural proliferation differentiation and control protein 1 OS=Mus musculus OX=10090 GN=Npdc1 PE=2 SV=2	GO:0003674(molecular_function);GO:0005575(cellular_component);GO:0008150(biological_process);GO:0016021(integral component of membrane)	ENOG4111QDP(neural proliferation, differentiation and control, 1)	-	-	-	-	A0A816Y4F0.1 PF06809.16;NPDC1;	-	32	21	48	0	1	0	1.13	0.5	3.37	0	0.07	0	1.67	0.02	6.41488	up	1.12701e-07	1.46254e-05	yes
TRINITY_DN4696_c0_g1	1595	TRINITY_DN4696_c0_g1_i1;TRINITY_DN4696_c0_g1_i10;TRINITY_DN4696_c0_g1_i11;TRINITY_DN4696_c0_g1_i12;TRINITY_DN4696_c0_g1_i13;TRINITY_DN4696_c0_g1_i14;TRINITY_DN4696_c0_g1_i15;TRINITY_DN4696_c0_g1_i16;TRINITY_DN4696_c0_g1_i17;TRINITY_DN4696_c0_g1_i18;TRINITY_DN4696_c0_g1_i19;TRINITY_DN4696_c0_g1_i2;TRINITY_DN4696_c0_g1_i20;TRINITY_DN4696_c0_g1_i3;TRINITY_DN4696_c0_g1_i4;TRINITY_DN4696_c0_g1_i5;TRIN…	transcription factor bHLH77-like [Nymphaea colorata]	BHLH75	Transcription factor bHLH75 OS=Arabidopsis thaliana OX=3702 GN=BHLH75 PE=2 SV=1	GO:0003677(DNA binding);GO:0003700(DNA binding transcription factor activity);GO:0005634(nucleus);GO:0006351(transcription, DNA-templated);GO:0006355(regulation of transcription, DNA-templated);GO:0046983(protein dimerization activity);GO:2000488(positive regulation of brassinosteroid biosynthetic process)	ENOG410YIJY(Transcription factor)	NA	NA	NA	-	A0A2R6PH07.1 PF00010.31;HLH;	bHLH	1	1	6	283.02	3431.65	14	0.11	0.04	0.35	22.65	278.03	0.94	0.17	100.54	-8.5786	down	1.14114e-07	1.47403e-05	yes
TRINITY_DN14324_c0_g1	739	TRINITY_DN14324_c0_g1_i1;TRINITY_DN14324_c0_g1_i10;TRINITY_DN14324_c0_g1_i11;TRINITY_DN14324_c0_g1_i12;TRINITY_DN14324_c0_g1_i13;TRINITY_DN14324_c0_g1_i15;TRINITY_DN14324_c0_g1_i17;TRINITY_DN14324_c0_g1_i18;TRINITY_DN14324_c0_g1_i19;TRINITY_DN14324_c0_g1_i2;TRINITY_DN14324_c0_g1_i20;TRINITY_DN14324_c0_g1_i21;TRINITY_DN14324_c0_g1_i3;TRINITY_DN14324_c0_g1_i4;TRINITY_DN14324_c0_g1_i5;TRINITY_DN1432…	beta-glucosidase 12-like [Nymphaea colorata]	BGLU13	Beta-glucosidase 13 OS=Oryza sativa subsp. japonica OX=39947 GN=BGLU13 PE=2 SV=2	GO:0008422(beta-glucosidase activity);GO:1901657(glycosyl compound metabolic process)	COG2723(beta-glucosidase)	K01188	beta-glucosidase	EC:3.2.1.21	zma00500(Starch and sucrose metabolism);zma00460(Cyanoamino acid metabolism);zma00940(Phenylpropanoid biosynthesis)	A0A804MEQ4.1 PF00232.23;Glyco_hydro_1;	-	37.58	52.08	50.02	2	3	1	8.88	8.86	18.07	0.56	1.33	0.15	11.94	0.68	4.76476	up	1.20377e-07	1.54776e-05	yes
TRINITY_DN14171_c0_g1	1416	TRINITY_DN14171_c0_g1_i1;TRINITY_DN14171_c0_g1_i10;TRINITY_DN14171_c0_g1_i11;TRINITY_DN14171_c0_g1_i12;TRINITY_DN14171_c0_g1_i13;TRINITY_DN14171_c0_g1_i14;TRINITY_DN14171_c0_g1_i2;TRINITY_DN14171_c0_g1_i3;TRINITY_DN14171_c0_g1_i4;TRINITY_DN14171_c0_g1_i5;TRINITY_DN14171_c0_g1_i6;TRINITY_DN14171_c0_g1_i7;TRINITY_DN14171_c0_g1_i8;TRINITY_DN14171_c0_g1_i9	very-long-chain aldehyde decarbonylase GL1-10-like [Nymphaea colorata]	GL1-10	Very-long-chain aldehyde decarbonylase GL1-10 OS=Oryza sativa subsp. japonica OX=39947 GN=GL1-10 PE=2 SV=1	GO:0000254(C-4 methylsterol oxidase activity);GO:0003824(catalytic activity);GO:0005789(endoplasmic reticulum membrane);GO:0016020(membrane);GO:0016126(sterol biosynthetic process);GO:0016491(oxidoreductase activity);GO:0080064(4,4-dimethyl-9beta,19-cyclopropylsterol oxidation)	COG3000(fatty acid hydroxylase)	K14423	methylsterol monooxygenase 1	-	atr00100(Steroid biosynthesis)	A0A8N4EQS4.1 PF04116.18;FA_hydroxylase;	-	379	440.68	257.03	19	7	36	13.43	11.26	11.44	2.44	0.47	1.98	12.04	1.63	4.45159	up	1.21521e-07	1.55531e-05	yes
TRINITY_DN18090_c0_g2	1001	TRINITY_DN18090_c0_g2_i1;TRINITY_DN18090_c0_g2_i2	heat shock protein [Nymphaea thermarum]	HSP22.0	22.0 kDa class IV heat shock protein OS=Glycine max OX=3847 GN=HSP22.0 PE=3 SV=1	GO:0003674(molecular_function);GO:0005783(endoplasmic reticulum);GO:0009408(response to heat);GO:0009507(chloroplast)	COG0071(response to heat)	K13993	HSP20 family protein	-	gmx04141(Protein processing in endoplasmic reticulum)	A0A803LK28.1 PF00011.26;HSP20;	-	27	77	158.12	1	3	3	1.27	2.59	9.82	0.09	0.27	0.21	4.56	0.19	5.43387	up	1.24499e-07	1.58227e-05	yes
TRINITY_DN17162_c0_g1	1092	TRINITY_DN17162_c0_g1_i1;TRINITY_DN17162_c0_g1_i2	peroxidase 11 [Nymphaea colorata]	PER11	Peroxidase 11 OS=Arabidopsis thaliana OX=3702 GN=PER11 PE=1 SV=1	GO:0004601(peroxidase activity);GO:0005576(extracellular region);GO:0006979(response to oxidative stress);GO:0020037(heme binding);GO:0042744(hydrogen peroxide catabolic process);GO:0046872(metal ion binding);GO:0048511(rhythmic process);GO:0055114(oxidation-reduction process)	ENOG410YA9R(peroxidase)	K00430	peroxidase	EC:1.11.1.7	nnu00940(Phenylpropanoid biosynthesis)	A0A1U7ZVW8.1 PF00141.28;peroxidase;	-	41	27	58.01	0	0	3	1.46	0.96	3.86	0	0	0.16	2.09	0.05	5.47098	up	1.24762e-07	1.58227e-05	yes
TRINITY_DN3754_c0_g1	1544	TRINITY_DN3754_c0_g1_i1;TRINITY_DN3754_c0_g1_i2;TRINITY_DN3754_c0_g1_i3;TRINITY_DN3754_c0_g1_i4;TRINITY_DN3754_c0_g1_i5;TRINITY_DN3754_c0_g1_i6;TRINITY_DN3754_c0_g1_i7;TRINITY_DN3754_c0_g1_i9	glucuronoxylan 4-O-methyltransferase 2 [Nymphaea colorata]	GXM2	Glucuronoxylan 4-O-methyltransferase 2 OS=Arabidopsis thaliana OX=3702 GN=GXM2 PE=1 SV=1	GO:0000139(Golgi membrane);GO:0005576(extracellular region);GO:0005794(Golgi apparatus);GO:0016021(integral component of membrane);GO:0030775(glucuronoxylan 4-O-methyltransferase activity);GO:0032259(methylation);GO:0045491(xylan metabolic process);GO:0045492(xylan biosynthetic process)	ENOG410YHE6(glucuronoxylan 4-O-methyltransferase activity)	NA	NA	NA	-	A0A2I4H011.1 PF21729.2;IRX15_IRX15L_GXM;	-	1216.34	1630.4	1316.02	164	217	72	36.69	35.21	50.24	8.65	12.51	3.22	40.71	8.13	3.51741	up	1.27625e-07	1.61125e-05	yes
TRINITY_DN24954_c0_g1	2047	TRINITY_DN24954_c0_g1_i1;TRINITY_DN24954_c0_g1_i3;TRINITY_DN24954_c0_g1_i4;TRINITY_DN24954_c0_g1_i5;TRINITY_DN24954_c0_g1_i6;TRINITY_DN24954_c0_g1_i7;TRINITY_DN24954_c0_g1_i8;TRINITY_DN24954_c0_g1_i9	DETOXIFICATION 52 protein [Nymphaea thermarum]	DTX52	Protein DETOXIFICATION 52 OS=Arabidopsis thaliana OX=3702 GN=DTX52 PE=2 SV=1	GO:0006855(drug transmembrane transport)	COG0534(Mate efflux family protein)	NA	NA	NA	-	A0A835UFU2.1 PF01554.23;MatE;	-	1	0	0	370	317.5	4.05	0.02	0	0	12.39	10.66	4.89	0.01	9.31	-8.77893	down	1.32064e-07	1.65326e-05	yes
TRINITY_DN3592_c0_g1	4920	TRINITY_DN3592_c0_g1_i1;TRINITY_DN3592_c0_g1_i10;TRINITY_DN3592_c0_g1_i2;TRINITY_DN3592_c0_g1_i3;TRINITY_DN3592_c0_g1_i4;TRINITY_DN3592_c0_g1_i5;TRINITY_DN3592_c0_g1_i6;TRINITY_DN3592_c0_g1_i8;TRINITY_DN3592_c0_g1_i9	Deoxyhypusine hydroxylase [Nymphaea thermarum]	Os12g0626100	Deoxyhypusine hydroxylase-B OS=Oryza sativa subsp. japonica OX=39947 GN=Os12g0626100 PE=2 SV=1	GO:0008612(peptidyl-lysine modification to peptidyl-hypusine);GO:0019135(deoxyhypusine monooxygenase activity)	COG1413(Catalyzes the hydroxylation of the N(6)-(4-aminobutyl)- L-lysine intermediate to form hypusine, an essential post- translational modification only found in mature eIF-5A factor (By similarity))	NA	NA	NA	-	A0A1U8AJ78.1 PF13646.11;HEAT_2;	-	1782.65	1660	2046.7	135	85	323	19.3	13.11	29.25	2.72	1.88	5.1	20.55	3.23	3.63625	up	1.32138e-07	1.65326e-05	yes
TRINITY_DN1021_c0_g1	514	TRINITY_DN1021_c0_g1_i1;TRINITY_DN1021_c0_g1_i2	18.2 kDa class I heat shock protein-like [Nymphaea colorata]	-	17.8 kDa class I heat shock protein OS=Daucus carota OX=4039 PE=3 SV=1	GO:0005515(protein binding);GO:0005737(cytoplasm);GO:0009408(response to heat)	COG0071(response to heat)	K13993	HSP20 family protein	-	sind04141(Protein processing in endoplasmic reticulum)	A0A443Q2S8.1 PF00011.26;HSP20;	-	174.08	673.12	330.41	12	32	7	27.14	74.71	67.39	3.39	9.09	1.63	56.41	4.7	4.91369	up	1.35849e-07	1.6921e-05	yes
TRINITY_DN56638_c0_g1	1600	TRINITY_DN56638_c0_g1_i1;TRINITY_DN56638_c0_g1_i2;TRINITY_DN56638_c0_g1_i3;TRINITY_DN56638_c0_g1_i4	Xaa-Pro dipeptidase [Nymphaea thermarum]	-	-	-	-	-	-	-	-	-	-	32.09	99.45	17	0	1	0	0.77	3.14	0.5	0	0.17	0	1.47	0.06	7.14993	up	1.36895e-07	1.69755e-05	yes
TRINITY_DN227_c1_g2	425	TRINITY_DN227_c1_g2_i1	glyceraldehyde-3-phosphate dehydrogenase, cytosolic [Nymphaea colorata]	GAPC	Glyceraldehyde-3-phosphate dehydrogenase, cytosolic OS=Magnolia liliiflora OX=3403 GN=GAPC PE=2 SV=1	GO:0003677(DNA binding);GO:0004365(glyceraldehyde-3-phosphate dehydrogenase (NAD+) (phosphorylating) activity);GO:0005507(copper ion binding);GO:0005618(cell wall);GO:0005634(nucleus);GO:0005730(nucleolus);GO:0005737(cytoplasm);GO:0005739(mitochondrion);GO:0005777(peroxisome);GO:0005794(Golgi apparatus);GO:0005829(cytosol);GO:0005886(plasma membrane);GO:0006094(gluconeogenesis);GO:0006096(glycoly…	COG0057(glyceraldehyde3phosphate dehydrogenase)	K00134	glyceraldehyde 3-phosphate dehydrogenase	EC:1.2.1.12	gra00010(Glycolysis / Gluconeogenesis);gra00710(Carbon fixation in photosynthetic organisms)	A0A5D2ZXA2.1 PF00044.29;Gp_dh_N;	-	646.77	839.78	213.22	41.42	20.47	4	160.42	146.67	68.92	18.44	9.22	1.49	125.34	9.72	5.05229	up	1.40584e-07	1.73559e-05	yes
TRINITY_DN3335_c0_g1	2183	TRINITY_DN3335_c0_g1_i1;TRINITY_DN3335_c0_g1_i10;TRINITY_DN3335_c0_g1_i11;TRINITY_DN3335_c0_g1_i12;TRINITY_DN3335_c0_g1_i13;TRINITY_DN3335_c0_g1_i14;TRINITY_DN3335_c0_g1_i15;TRINITY_DN3335_c0_g1_i16;TRINITY_DN3335_c0_g1_i17;TRINITY_DN3335_c0_g1_i18;TRINITY_DN3335_c0_g1_i19;TRINITY_DN3335_c0_g1_i2;TRINITY_DN3335_c0_g1_i20;TRINITY_DN3335_c0_g1_i21;TRINITY_DN3335_c0_g1_i22;TRINITY_DN3335_c0_g1_i23;T…	agamous-like MADS-box protein TM6 isoform X2 [Nymphaea colorata]	MADS9	Agamous-like MADS-box protein MADS9 OS=Vitis vinifera OX=29760 GN=MADS9 PE=2 SV=2	GO:0005634(nucleus);GO:0019252(starch biosynthetic process);GO:0043068(positive regulation of programmed cell death);GO:0048316(seed development)	COG5068(Transcription factor)	NA	NA	NA	-	A0A2G5EJL6.1 PF00319.23;SRF-TF;	MIKC_MADS	219	9	111.03	3988.66	10673.1	1765.11	4.94	0.16	3.45	164.72	420.33	56.62	2.85	213.89	-5.43899	down	1.41573e-07	1.7401e-05	yes
TRINITY_DN15903_c0_g1	1778	TRINITY_DN15903_c0_g1_i1	cytochrome P450 78A3-like [Nymphaea colorata]	CYP78A3	Cytochrome P450 78A3 OS=Glycine max OX=3847 GN=CYP78A3 PE=2 SV=1	GO:0016020(membrane);GO:0016709(oxidoreductase activity, acting on paired donors, with incorporation or reduction of molecular oxygen, NAD(P)H as one donor, and incorporation of one atom of oxygen);GO:0044550(secondary metabolite biosynthetic process)	COG2124(Cytochrome p450)	NA	NA	NA	-	A0A061GA15.1 PF00067.27;p450;	-	63	204	5	0	0	0	1.16	2.73	0.12	0	0	0	1.34	0	9.84246	up	1.44775e-07	1.77165e-05	yes
TRINITY_DN20048_c0_g1	507	TRINITY_DN20048_c0_g1_i1;TRINITY_DN20048_c0_g1_i2	tryptamine hydroxycinnamoyltransferase 2-like [Nymphaea colorata]	THT2	Tryptamine hydroxycinnamoyltransferase 2 OS=Oryza sativa subsp. japonica OX=39947 GN=THT2 PE=1 SV=1	GO:0050266(rosmarinate synthase activity)	ENOG410YCGX(Transferase family)	K13065	shikimate O-hydroxycinnamoyltransferase	EC:2.3.1.133	atr00940(Phenylpropanoid biosynthesis);atr00945(Stilbenoid, diarylheptanoid and gingerol biosynthesis);atr00941(Flavonoid biosynthesis)	A0A443Q4P8.1 PF02458.20;Transferase;	-	45.2	67.31	24.05	0	0	3	10.36	10.95	6.68	0	0	0.72	9.33	0.24	5.69507	up	1.50609e-07	1.835e-05	yes
TRINITY_DN44_c0_g1	1657	TRINITY_DN44_c0_g1_i1;TRINITY_DN44_c0_g1_i10;TRINITY_DN44_c0_g1_i11;TRINITY_DN44_c0_g1_i12;TRINITY_DN44_c0_g1_i13;TRINITY_DN44_c0_g1_i14;TRINITY_DN44_c0_g1_i2;TRINITY_DN44_c0_g1_i3;TRINITY_DN44_c0_g1_i4;TRINITY_DN44_c0_g1_i5;TRINITY_DN44_c0_g1_i6;TRINITY_DN44_c0_g1_i7;TRINITY_DN44_c0_g1_i8;TRINITY_DN44_c0_g1_i9	-	-	-	-	-	-	-	-	-	-	-	0	6	5	2682.72	7664.98	8	0	0.2	0.33	186.87	494.36	0.63	0.18	227.29	-9.48116	down	1.53068e-07	1.85685e-05	yes
TRINITY_DN56440_c0_g1	652	TRINITY_DN56440_c0_g1_i1;TRINITY_DN56440_c0_g1_i2;TRINITY_DN56440_c0_g1_i4	DETOXIFICATION 33 protein [Nymphaea thermarum]	-	-	GO:0006855(drug transmembrane transport)	-	NA	NA	NA	-	-	-	33.24	117.02	8	0	0	0	4.12	10.89	1.22	0	0	0	5.41	0	9.05366	up	1.67675e-07	2.02524e-05	yes
TRINITY_DN1251_c0_g1	1242	TRINITY_DN1251_c0_g1_i1	Transcription repressor [Nymphaea thermarum]	MYB5	Transcription repressor MYB5 OS=Arabidopsis thaliana OX=3702 GN=MYB5 PE=1 SV=1	GO:0000981(RNA polymerase II transcription factor activity, sequence-specific DNA binding);GO:0001135(transcription factor activity, RNA polymerase II transcription factor recruiting);GO:0003677(DNA binding);GO:0003700(DNA binding transcription factor activity);GO:0005634(nucleus);GO:0006351(transcription, DNA-templated);GO:0006355(regulation of transcription, DNA-templated);GO:0006357(regulation…	COG5147(Myblike DNAbinding domain containing protein)	NA	NA	NA	-	A0A2Z6NTY4.1 PF13921.11;Myb_DNA-bind_6;	MYB	0	0	2	2278.43	1021.62	1	0	0	0.08	127.28	56.14	0.04	0.03	61.15	-10.2553	down	1.76461e-07	2.12217e-05	yes
TRINITY_DN3994_c0_g1	759	TRINITY_DN3994_c0_g1_i1;TRINITY_DN3994_c0_g1_i2	36.4 kDa proline-rich protein-like [Nymphaea colorata]	-	-	-	-	-	-	-	-	-	-	3	7	3	24466.9	74653.1	0	0.2	0.33	0.26	2986.77	9033.64	0	0.26	4006.8	-12.499	down	1.82801e-07	2.18898e-05	yes
TRINITY_DN8470_c0_g1	2347	TRINITY_DN8470_c0_g1_i1;TRINITY_DN8470_c0_g1_i3;TRINITY_DN8470_c0_g1_i4;TRINITY_DN8470_c0_g1_i5;TRINITY_DN8470_c0_g1_i6;TRINITY_DN8470_c0_g1_i7;TRINITY_DN8470_c0_g1_i8	putative metal-nicotianamine transporter [Nymphaea thermarum]	YSL12	Probable metal-nicotianamine transporter YSL12 OS=Oryza sativa subsp. japonica OX=39947 GN=YSL12 PE=2 SV=2	GO:0005886(plasma membrane);GO:0006857(oligopeptide transport);GO:0016021(integral component of membrane);GO:0022857(transmembrane transporter activity);GO:0055085(transmembrane transport)	COG1297(oligo-peptide transporter)	-	-	-	-	A0A6J0PPA2.1 PF03169.20;OPT;	-	142.08	87	155	4102.34	8195.64	443	2.21	1.03	3.07	114.41	224.45	10.4	2.1	116.42	-4.80728	down	1.90953e-07	2.27683e-05	yes
TRINITY_DN11629_c0_g1	1132	TRINITY_DN11629_c0_g1_i1;TRINITY_DN11629_c0_g1_i2;TRINITY_DN11629_c0_g1_i3;TRINITY_DN11629_c0_g1_i4;TRINITY_DN11629_c0_g1_i5;TRINITY_DN11629_c0_g1_i6	Uncharacterized protein EJ110_NYTH08722 [Nymphaea thermarum]	RITF1	Protein RGF1 INDUCIBLE TRANSCRIPTION FACTOR 1 OS=Arabidopsis thaliana OX=3702 GN=RITF1 PE=1 SV=1	GO:0005739(mitochondrion);GO:0008150(biological_process)	ENOG410YD1C(zinc-binding protein)	-	-	-	-	A0A9D5DDN7.1 PF04640.19;PLATZ;	-	20	9	10	979.71	862.13	56	0.91	0.24	0.7	87.11	74.37	3.65	0.62	55.04	-5.35025	down	1.92158e-07	2.28145e-05	yes
TRINITY_DN22832_c0_g1	216	TRINITY_DN22832_c0_g1_i1	-	-	-	-	-	-	-	-	-	-	-	1	0	8.99	242.02	161.56	116.51	0.85	0	9.92	385.9	255.36	149.45	3.59	263.57	-5.45919	down	1.98308e-07	2.34449e-05	yes
TRINITY_DN13219_c0_g1	734	TRINITY_DN13219_c0_g1_i1	probable O-methyltransferase 3 [Nymphaea colorata]	-	(RS)-norcoclaurine 6-O-methyltransferase OS=Coptis japonica OX=3442 PE=1 SV=1	GO:0008171(O-methyltransferase activity);GO:0008757(S-adenosylmethionine-dependent methyltransferase activity);GO:0019438(aromatic compound biosynthetic process)	ENOG410XS7T(o-methyltransferase)	K16040	trans-resveratrol di-O-methyltransferase	EC:2.1.1.240	pmum00945(Stilbenoid, diarylheptanoid and gingerol biosynthesis)	A0A834YI23.1 PF00891.23;Methyltransf_2;	-	21.67	12.15	69.75	0	0	0	1.52	0.61	6.38	0	0	0	2.84	0	8.1979	up	2.05331e-07	2.41727e-05	yes
TRINITY_DN13745_c0_g1	1494	TRINITY_DN13745_c0_g1_i1;TRINITY_DN13745_c0_g1_i10;TRINITY_DN13745_c0_g1_i11;TRINITY_DN13745_c0_g1_i12;TRINITY_DN13745_c0_g1_i13;TRINITY_DN13745_c0_g1_i16;TRINITY_DN13745_c0_g1_i17;TRINITY_DN13745_c0_g1_i18;TRINITY_DN13745_c0_g1_i19;TRINITY_DN13745_c0_g1_i20;TRINITY_DN13745_c0_g1_i21;TRINITY_DN13745_c0_g1_i22;TRINITY_DN13745_c0_g1_i23;TRINITY_DN13745_c0_g1_i25;TRINITY_DN13745_c0_g1_i26;TRINITY_DN…	transcription factor KUA1-like [Nymphaea colorata]	KUA1	Transcription factor KUA1 OS=Arabidopsis thaliana OX=3702 GN=KUA1 PE=1 SV=1	GO:0003682(chromatin binding);GO:0003700(DNA binding transcription factor activity);GO:0003713(transcription coactivator activity);GO:0004402(histone acetyltransferase activity);GO:0005634(nucleus);GO:0006338(chromatin remodeling);GO:0006357(regulation of transcription by RNA polymerase II);GO:0035066(positive regulation of histone acetylation)	ENOG410YK2X(Transcription factor)	NA	NA	NA	-	A0A1U8E989.1 PF00249.36;Myb_DNA-binding;	MYB_related	57	58.39	102	3	1	6	1.93	1.45	4.51	0.2	0.05	0.23	2.63	0.16	4.662	up	2.07567e-07	2.43333e-05	yes
TRINITY_DN7600_c0_g1	4706	TRINITY_DN7600_c0_g1_i2;TRINITY_DN7600_c0_g1_i3;TRINITY_DN7600_c0_g1_i4;TRINITY_DN7600_c0_g1_i5;TRINITY_DN7600_c0_g1_i6;TRINITY_DN7600_c0_g1_i7;TRINITY_DN7600_c0_g1_i9	Leucine-rich repeat receptor protein kinase [Nymphaea thermarum]	MSP1	Leucine-rich repeat receptor protein kinase MSP1 OS=Oryza sativa subsp. japonica OX=39947 GN=MSP1 PE=1 SV=1	GO:0004674(protein serine/threonine kinase activity);GO:0005515(protein binding);GO:0009554(megasporogenesis);GO:0009556(microsporogenesis);GO:0048658(anther wall tapetum development)	COG0515(Serine Threonine protein kinase);COG4886(leucine Rich Repeat)	K13415	protein brassinosteroid insensitive 1	EC:2.7.10.1 2.7.11.1	pda04075(Plant hormone signal transduction)	A0A8B7C6V1.1 PF07714.22;PK_Tyr_Ser-Thr;	WRKY	29	49	36	5888.07	7740.53	56	0.19	0.22	0.32	76.13	96.82	0.55	0.24	57.83	-6.57859	down	2.09852e-07	2.44268e-05	yes
TRINITY_DN7571_c0_g1	2234	TRINITY_DN7571_c0_g1_i1;TRINITY_DN7571_c0_g1_i10;TRINITY_DN7571_c0_g1_i11;TRINITY_DN7571_c0_g1_i12;TRINITY_DN7571_c0_g1_i13;TRINITY_DN7571_c0_g1_i14;TRINITY_DN7571_c0_g1_i16;TRINITY_DN7571_c0_g1_i17;TRINITY_DN7571_c0_g1_i18;TRINITY_DN7571_c0_g1_i19;TRINITY_DN7571_c0_g1_i20;TRINITY_DN7571_c0_g1_i21;TRINITY_DN7571_c0_g1_i22;TRINITY_DN7571_c0_g1_i23;TRINITY_DN7571_c0_g1_i24;TRINITY_DN7571_c0_g1_i25;…	protein DETOXIFICATION 33-like [Nymphaea colorata]	DTX33	Protein DETOXIFICATION 33 OS=Arabidopsis thaliana OX=3702 GN=DTX33 PE=2 SV=1	GO:0006855(drug transmembrane transport)	COG0534(Mate efflux family protein)	NA	NA	NA	-	A0A9D5BZK5.1 PF01554.23;MatE;	-	214	286	46	9	1	2	4.09	3.74	1.26	0.24	0.03	0.06	3.03	0.11	5.82857	up	2.10116e-07	2.44268e-05	yes
TRINITY_DN11865_c0_g1	2204	TRINITY_DN11865_c0_g1_i1	uncharacterized protein LOC116245762 isoform X2 [Nymphaea colorata]	-	-	-	ENOG4111D6X(NA)	-	-	-	-	A0A834YQS4.1 PF08744.15;NOZZLE;	-	0	0	0	892.58	744.24	0	0	0	0	24	19.62	0	0	14.54	-11.9801	down	2.2282e-07	2.57963e-05	yes
TRINITY_DN20048_c1_g2	358	TRINITY_DN20048_c1_g2_i1	tryptamine hydroxycinnamoyltransferase 2-like [Nymphaea colorata]	-	-	-	ENOG410XPQ7(hydroxycinnamoyl-Coenzyme A shikimate quinate hydroxycinnamoyltransferase-like)	K13065	shikimate O-hydroxycinnamoyltransferase	EC:2.3.1.133	nnu00940(Phenylpropanoid biosynthesis);nnu00945(Stilbenoid, diarylheptanoid and gingerol biosynthesis);nnu00941(Flavonoid biosynthesis)	A0A9D5CMQ6.1 PF02458.20;Transferase;	-	0	0	0	61.43	195.71	5	0	0	0	39.31	126.73	2.7	0	56.25	-9.32885	down	2.24638e-07	2.58992e-05	yes
TRINITY_DN15561_c0_g1	1092	TRINITY_DN15561_c0_g1_i1	Cationic peroxidase 1 [Nymphaea thermarum]	PNC1	Cationic peroxidase 1 OS=Arachis hypogaea OX=3818 GN=PNC1 PE=1 SV=2	GO:0004601(peroxidase activity);GO:0005515(protein binding);GO:0005576(extracellular region);GO:0005618(cell wall);GO:0005794(Golgi apparatus);GO:0005829(cytosol);GO:0006979(response to oxidative stress);GO:0009809(lignin biosynthetic process);GO:0010089(xylem development);GO:0020037(heme binding);GO:0042744(hydrogen peroxide catabolic process);GO:0046872(metal ion binding);GO:0048046(apoplast);G…	ENOG410YAKJ(peroxidase)	K00430	peroxidase	EC:1.11.1.7	dct00940(Phenylpropanoid biosynthesis)	A0A1U8A573.1 PF00141.28;peroxidase;	-	29	25	55	1	1	0	1.04	0.65	2.57	0.07	0.07	0	1.42	0.05	5.75711	up	2.27512e-07	2.61227e-05	yes
TRINITY_DN9341_c0_g1	1048	TRINITY_DN9341_c0_g1_i1;TRINITY_DN9341_c0_g1_i2;TRINITY_DN9341_c0_g1_i3	transcription factor bHLH126-like [Nymphaea colorata]	-	-	-	-	-	-	-	-	A0A3S3NWR0.1 PF00010.31;HLH;	-	2290.99	4692.05	744	29	74.12	0	94.2	140.16	39.99	2.25	5.69	0	91.45	2.65	6.62837	up	2.5222e-07	2.88338e-05	yes
TRINITY_DN4226_c0_g1	2128	TRINITY_DN4226_c0_g1_i1;TRINITY_DN4226_c0_g1_i10;TRINITY_DN4226_c0_g1_i11;TRINITY_DN4226_c0_g1_i12;TRINITY_DN4226_c0_g1_i13;TRINITY_DN4226_c0_g1_i14;TRINITY_DN4226_c0_g1_i15;TRINITY_DN4226_c0_g1_i16;TRINITY_DN4226_c0_g1_i17;TRINITY_DN4226_c0_g1_i18;TRINITY_DN4226_c0_g1_i19;TRINITY_DN4226_c0_g1_i2;TRINITY_DN4226_c0_g1_i20;TRINITY_DN4226_c0_g1_i21;TRINITY_DN4226_c0_g1_i22;TRINITY_DN4226_c0_g1_i23;T…	alcohol dehydrogenase-like 2 [Nymphaea colorata]	At5g42250	Alcohol dehydrogenase-like 7 OS=Arabidopsis thaliana OX=3702 GN=At5g42250 PE=2 SV=1	GO:0004022(alcohol dehydrogenase (NAD) activity);GO:0004181(metallocarboxypeptidase activity);GO:0005737(cytoplasm);GO:0006508(proteolysis);GO:0008270(zinc ion binding);GO:0016021(integral component of membrane);GO:0055114(oxidation-reduction process)	COG1062(alcohol dehydrogenase)	K00121	S-(hydroxymethyl)glutathione dehydrogenase / alcohol dehydrogenase	EC:1.1.1.284 1.1.1.1	vvi00010(Glycolysis / Gluconeogenesis);vvi00071(Fatty acid degradation);vvi00350(Tyrosine metabolism)	A0A834LLY0.1 PF08240.17;ADH_N;	-	494.95	607.11	363	31	50	61	11.29	10.03	10.93	1.48	2.28	2.01	10.75	1.92	3.70487	up	2.53956e-07	2.88338e-05	yes
TRINITY_DN8216_c0_g1	2625	TRINITY_DN8216_c0_g1_i1;TRINITY_DN8216_c0_g1_i2;TRINITY_DN8216_c0_g1_i3;TRINITY_DN8216_c0_g1_i4;TRINITY_DN8216_c0_g1_i5	3-ketoacyl-CoA synthase 11-like [Nymphaea colorata]	KCS11	3-ketoacyl-CoA synthase 11 OS=Arabidopsis thaliana OX=3702 GN=KCS11 PE=1 SV=1	GO:0005634(nucleus);GO:0006633(fatty acid biosynthetic process);GO:0009409(response to cold);GO:0009416(response to light stimulus);GO:0016021(integral component of membrane);GO:0102336(3-oxo-arachidoyl-CoA synthase activity);GO:0102337(3-oxo-cerotoyl-CoA synthase activity);GO:0102338(3-oxo-lignoceronyl-CoA synthase activity);GO:0102756(very-long-chain 3-ketoacyl-CoA synthase activity)	ENOG410Y5VH(3-ketoacyl-coa synthase)	K15397	3-ketoacyl-CoA synthase	EC:2.3.1.199	nnu00062(Fatty acid elongation)	A0A834YX41.1 PF08392.17;FAE1_CUT1_RppA;	-	135	40	222	1344.06	1550.64	2708.96	1.85	0.4	4.01	34.75	39.74	54.42	2.09	42.97	-3.61088	down	2.54224e-07	2.88338e-05	yes
TRINITY_DN21845_c0_g1	806	TRINITY_DN21845_c0_g1_i1;TRINITY_DN21845_c0_g1_i2;TRINITY_DN21845_c0_g1_i3	uncharacterized protein LOC116248707 [Nymphaea colorata]	-	-	-	-	-	-	-	-	-	-	0	0	0	96.06	343.35	3	0	0	0	11.33	40.28	0.29	0	17.3	-10.0825	down	2.62769e-07	2.95738e-05	yes
TRINITY_DN8267_c0_g1	856	TRINITY_DN8267_c0_g1_i1;TRINITY_DN8267_c0_g1_i2	-	-	-	-	-	-	-	-	-	-	-	61.6	44.02	27.9	2	2	2	3.39	1.77	1.94	0.2	0.19	0.16	2.37	0.18	4.68677	up	2.62869e-07	2.95738e-05	yes
TRINITY_DN803_c0_g1	1829	TRINITY_DN803_c0_g1_i1;TRINITY_DN803_c0_g1_i10;TRINITY_DN803_c0_g1_i11;TRINITY_DN803_c0_g1_i12;TRINITY_DN803_c0_g1_i13;TRINITY_DN803_c0_g1_i14;TRINITY_DN803_c0_g1_i2;TRINITY_DN803_c0_g1_i3;TRINITY_DN803_c0_g1_i4;TRINITY_DN803_c0_g1_i5;TRINITY_DN803_c0_g1_i6;TRINITY_DN803_c0_g1_i7;TRINITY_DN803_c0_g1_i8;TRINITY_DN803_c0_g1_i9	GDSL esterase/lipase At5g45670-like [Nymphaea colorata]	At1g33811	GDSL esterase/lipase At1g33811 OS=Arabidopsis thaliana OX=3702 GN=At1g33811 PE=2 SV=1	GO:0005576(extracellular region);GO:0016042(lipid catabolic process);GO:0016788(hydrolase activity, acting on ester bonds);GO:0052689(carboxylic ester hydrolase activity)	COG3240(GDSL esterase lipase)	K00679	phospholipid:diacylglycerol acyltransferase	EC:2.3.1.158	cic00561(Glycerolipid metabolism)	A0A5N6RNJ0.1 PF00657.27;Lipase_GDSL;	-	1562.44	2360.05	226	87	99	40	45.45	50.98	7.94	4.64	5.07	1.87	34.79	3.86	4.58814	up	2.73714e-07	3.06703e-05	yes
TRINITY_DN4582_c0_g1	2035	TRINITY_DN4582_c0_g1_i1;TRINITY_DN4582_c0_g1_i2	DELLA protein [Nymphaea thermarum]	GAI1	DELLA protein GAI1 OS=Vitis vinifera OX=29760 GN=GAI1 PE=2 SV=1	GO:0003700(DNA binding transcription factor activity);GO:0005634(nucleus);GO:0006355(regulation of transcription, DNA-templated);GO:0009723(response to ethylene);GO:0009737(response to abscisic acid);GO:0009863(salicylic acid mediated signaling pathway);GO:0009867(jasmonic acid mediated signaling pathway);GO:0009938(negative regulation of gibberellic acid mediated signaling pathway);GO:0010187(ne…	ENOG410YBFY(DELLA protein)	K14494	DELLA protein	-	nnu04075(Plant hormone signal transduction)	A0A834YTW0.1 PF03514.19;GRAS;	GRAS	16	5	16	1207.54	1513.05	28	0.25	0.06	0.33	35.84	44.06	0.65	0.21	26.85	-5.99578	down	2.786e-07	3.10929e-05	yes
TRINITY_DN10500_c0_g1	1531	TRINITY_DN10500_c0_g1_i1;TRINITY_DN10500_c0_g1_i2;TRINITY_DN10500_c0_g1_i4;TRINITY_DN10500_c0_g1_i5;TRINITY_DN10500_c0_g1_i6	transcription factor MYB26-like [Nymphaea colorata]	MYB86	Transcription factor MYB86 OS=Arabidopsis thaliana OX=3702 GN=MYB86 PE=2 SV=1	GO:0000981(RNA polymerase II transcription factor activity, sequence-specific DNA binding);GO:0001135(transcription factor activity, RNA polymerase II transcription factor recruiting);GO:0003677(DNA binding);GO:0003700(DNA binding transcription factor activity);GO:0005634(nucleus);GO:0006355(regulation of transcription, DNA-templated);GO:0006357(regulation of transcription by RNA polymerase II);G…	COG5147(Myblike DNAbinding domain containing protein)	NA	NA	NA	-	A0A444CG78.1 PF13921.11;Myb_DNA-bind_6;	MYB	0	1	3	815	611.99	4	0	0.02	0.09	41.16	32.57	0.29	0.04	24.67	-8.11503	down	2.83721e-07	3.15382e-05	yes
TRINITY_DN61186_c0_g2	857	TRINITY_DN61186_c0_g2_i1;TRINITY_DN61186_c0_g2_i2;TRINITY_DN61186_c0_g2_i3;TRINITY_DN61186_c0_g2_i4;TRINITY_DN61186_c0_g2_i5;TRINITY_DN61186_c0_g2_i6	uncharacterized protein LOC116261469 [Nymphaea colorata]	-	-	GO:0003674(molecular_function);GO:0008150(biological_process);GO:0009507(chloroplast)	ENOG410ZEZZ(NA)	-	-	-	-	-	-	12	45	98	1	0	1	1.37	3.58	13.38	0.26	0	0.14	6.11	0.13	6.2925	up	2.93477e-07	3.24933e-05	yes
TRINITY_DN3781_c0_g1	1863	TRINITY_DN3781_c0_g1_i1	aspartyl protease family protein At5g10770-like [Nymphaea colorata]	At5g10770	Aspartyl protease family protein At5g10770 OS=Arabidopsis thaliana OX=3702 GN=At5g10770 PE=2 SV=1	GO:0004190(aspartic-type endopeptidase activity);GO:0006508(proteolysis);GO:0030163(protein catabolic process)	ENOG410XNV7(aspartic)	NA	NA	NA	-	A0A8S9IZC2.1 PF00026.28;Asp;	-	1	0	1	33	1434.27	18	0.02	0	0.02	1.09	46.36	0.47	0.01	15.97	-9.08018	down	2.94896e-07	3.25214e-05	yes
TRINITY_DN6330_c0_g2	293	TRINITY_DN6330_c0_g2_i1	-	-	-	-	-	-	-	-	-	-	-	97.93	14.9	36.97	2	0	0	47.62	5.13	23.38	1.75	0	0	25.38	0.58	6.15635	up	2.99878e-07	3.29405e-05	yes
TRINITY_DN6922_c0_g1	1303	TRINITY_DN6922_c0_g1_i1;TRINITY_DN6922_c0_g1_i10;TRINITY_DN6922_c0_g1_i11;TRINITY_DN6922_c0_g1_i13;TRINITY_DN6922_c0_g1_i15;TRINITY_DN6922_c0_g1_i16;TRINITY_DN6922_c0_g1_i18;TRINITY_DN6922_c0_g1_i19;TRINITY_DN6922_c0_g1_i2;TRINITY_DN6922_c0_g1_i20;TRINITY_DN6922_c0_g1_i21;TRINITY_DN6922_c0_g1_i22;TRINITY_DN6922_c0_g1_i24;TRINITY_DN6922_c0_g1_i25;TRINITY_DN6922_c0_g1_i26;TRINITY_DN6922_c0_g1_i27;T…	uncharacterized protein LOC116266545 isoform X1 [Nymphaea colorata]	-	-	-	-	-	-	-	-	-	-	0	1	2	1220.45	957.5	1	0	0.03	0.1	93.11	72.45	0.06	0.04	55.21	-9.08238	down	3.10952e-07	3.4023e-05	yes
TRINITY_DN7120_c0_g1	4717	TRINITY_DN7120_c0_g1_i1;TRINITY_DN7120_c0_g1_i10;TRINITY_DN7120_c0_g1_i11;TRINITY_DN7120_c0_g1_i12;TRINITY_DN7120_c0_g1_i13;TRINITY_DN7120_c0_g1_i14;TRINITY_DN7120_c0_g1_i15;TRINITY_DN7120_c0_g1_i16;TRINITY_DN7120_c0_g1_i17;TRINITY_DN7120_c0_g1_i18;TRINITY_DN7120_c0_g1_i19;TRINITY_DN7120_c0_g1_i2;TRINITY_DN7120_c0_g1_i20;TRINITY_DN7120_c0_g1_i21;TRINITY_DN7120_c0_g1_i3;TRINITY_DN7120_c0_g1_i4;TRI…	hypothetical protein IFM89_012949 [Coptis chinensis]	4CL1	4-coumarate-CoA ligase 1 OS=Narcissus pseudonarcissus OX=39639 GN=4CL1 PE=2 SV=1	GO:0005524(ATP binding);GO:0005634(nucleus);GO:0008152(metabolic process);GO:0009411(response to UV);GO:0009611(response to wounding);GO:0009620(response to fungus);GO:0009698(phenylpropanoid metabolic process);GO:0016207(4-coumarate-CoA ligase activity);GO:0016874(ligase activity)	COG0318(Amp-dependent synthetase and ligase)	K01904	4-coumarate--CoA ligase	EC:6.2.1.12	cit00360(Phenylalanine metabolism);cit00130(Ubiquinone and other terpenoid-quinone biosynthesis);cit00940(Phenylpropanoid biosynthesis)	A0A5N6RFS6.1 PF00501.33;AMP-binding;	-	2673.44	4253.73	308.37	106.11	113.81	155.05	38.09	44.89	5.71	2.8	3.04	3.43	29.56	3.09	4.68029	up	3.12395e-07	3.40474e-05	yes
TRINITY_DN2999_c1_g1	3010	TRINITY_DN2999_c1_g1_i1;TRINITY_DN2999_c1_g1_i2;TRINITY_DN2999_c1_g1_i3;TRINITY_DN2999_c1_g1_i4;TRINITY_DN2999_c1_g1_i5;TRINITY_DN2999_c1_g1_i6;TRINITY_DN2999_c1_g1_i7;TRINITY_DN2999_c1_g1_i8	predicted protein [Hordeum vulgare subsp. vulgare]	eEF2	Eukaryotic translation elongation factor 2 OS=Drosophila melanogaster OX=7227 GN=eEF2 PE=1 SV=4	GO:0003924(GTPase activity);GO:0005622(intracellular);GO:0006412(translation)	COG0480(Catalyzes the GTP-dependent ribosomal translocation step during translation elongation. During this step, the ribosome changes from the pre-translocational (PRE) to the post- translocational (POST) state as the newly formed A-site-bound peptidyl-tRNA and P-site-bound deacylated tRNA move to the P and E sites, respectively. Catalyzes the coordinated movement of the two tRNA molecules, the …	NA	NA	NA	-	A0A8R1TAW0.1 PF00009.32;GTP_EFTU;	-	43	86	9029.57	10	9	5	0.64	0.73	116.92	0.26	0.18	0.07	39.43	0.17	8.69866	up	3.14781e-07	3.41739e-05	yes
TRINITY_DN252_c0_g1	1971	TRINITY_DN252_c0_g1_i1;TRINITY_DN252_c0_g1_i2;TRINITY_DN252_c0_g1_i3;TRINITY_DN252_c0_g1_i4;TRINITY_DN252_c0_g1_i5;TRINITY_DN252_c0_g1_i6	2-hydroxymuconate semialdehyde hydrolase [Nymphaea thermarum]	BDG1	Probable lysophospholipase BODYGUARD 1 OS=Arabidopsis thaliana OX=3702 GN=BDG1 PE=2 SV=1	GO:0016787(hydrolase activity)	ENOG4111I4P(alpha/beta hydrolase fold)	-	-	-	-	A0A3S3MYW8.1 PF00561.25;Abhydrolase_1;	-	899.28	1238.95	422	104.96	37	89	15.68	15.18	10.27	3.37	1.16	2.18	13.71	2.24	3.83098	up	3.20855e-07	3.46984e-05	yes
TRINITY_DN17716_c0_g1	574	TRINITY_DN17716_c0_g1_i1	Proteolipid membrane potential modulator [Vigna unguiculata]	LT101.2	Low temperature-induced protein lt101.2 OS=Hordeum vulgare OX=4513 GN=LT101.2 PE=2 SV=1	GO:0009409(response to cold);GO:0016021(integral component of membrane);GO:0042538(hyperosmotic salinity response)	COG0401(hydrophobic protein)	-	-	-	-	A0A9D5CT18.1 PF01679.22;Pmp3;	-	12	47	28	0	0	0	1.43	4.01	4.37	0	0	0	3.27	0	8.11349	up	3.2514e-07	3.50259e-05	yes
TRINITY_DN3617_c2_g1	437	TRINITY_DN3617_c2_g1_i1	uncharacterized protein LOC116264946 [Nymphaea colorata]	-	-	GO:0003674(molecular_function);GO:0005576(extracellular region);GO:0008150(biological_process)	ENOG41108NN(NA)	-	-	-	-	-	-	0	0	0	125.65	379.68	2	0	0	0	52.4	160.05	0.69	0	71.05	-10.2841	down	3.28351e-07	3.52359e-05	yes
TRINITY_DN38236_c0_g2	2015	TRINITY_DN38236_c0_g2_i1;TRINITY_DN38236_c0_g2_i2;TRINITY_DN38236_c0_g2_i3;TRINITY_DN38236_c0_g2_i4	Bidirectional sugar transporter [Nymphaea thermarum]	SWEET15	Bidirectional sugar transporter SWEET15 OS=Vitis vinifera OX=29760 GN=SWEET15 PE=3 SV=1	GO:0008643(carbohydrate transport);GO:0016021(integral component of membrane);GO:0051119(sugar transmembrane transporter activity)	ENOG4111M4R(sugar transporter)	NA	NA	NA	-	A0A6J1IHB2.1 PF03083.21;MtN3_slv;	-	0	0	0	67.9	4372.62	1	0	0	0	3.42	212.64	0.04	0	72.03	-13.4049	down	3.47075e-07	3.71024e-05	yes
TRINITY_DN8634_c0_g1	1327	TRINITY_DN8634_c0_g1_i1;TRINITY_DN8634_c0_g1_i2;TRINITY_DN8634_c0_g1_i3;TRINITY_DN8634_c0_g1_i4;TRINITY_DN8634_c0_g1_i5;TRINITY_DN8634_c0_g1_i6;TRINITY_DN8634_c0_g1_i7	GDSL esterase/lipase At1g29670-like isoform X1 [Nymphaea colorata]	-	-	-	COG3240(GDSL esterase lipase)	-	-	-	-	A0A843UY04.1 PF00657.27;Lipase_GDSL;	-	215.31	321.47	72.1	9	3	14	17.79	31.8	2.66	0.46	0.36	2.49	17.42	1.1	4.91339	up	3.61887e-07	3.82743e-05	yes
TRINITY_DN10310_c0_g1	989	TRINITY_DN10310_c0_g1_i1;TRINITY_DN10310_c0_g1_i2;TRINITY_DN10310_c0_g1_i3;TRINITY_DN10310_c0_g1_i4	umecyanin-like [Nymphaea colorata]	ENODL12	Early nodulin-like protein 12 OS=Arabidopsis thaliana OX=3702 GN=ENODL12 PE=2 SV=1	GO:0046658(anchored component of plasma membrane)	ENOG410YRVW(blue copper)	-	-	-	-	A0A5A7QNN9.1 PF02298.22;Cu_bind_like;	-	329.85	382.05	406	7	5	42	21.89	17.09	34.91	1.12	1.9	3.03	24.63	2.02	4.68559	up	3.62059e-07	3.82743e-05	yes
TRINITY_DN16006_c0_g1	860	TRINITY_DN16006_c0_g1_i1;TRINITY_DN16006_c0_g1_i2;TRINITY_DN16006_c0_g1_i3;TRINITY_DN16006_c0_g1_i4	glutathione S-transferase-like [Nymphaea colorata]	GSTF13	Glutathione S-transferase F13 OS=Arabidopsis thaliana OX=3702 GN=GSTF13 PE=3 SV=1	GO:0004364(glutathione transferase activity);GO:0005737(cytoplasm);GO:0006749(glutathione metabolic process)	COG0625(glutathione Stransferase)	K00799	glutathione S-transferase	EC:2.5.1.18	nnu00480(Glutathione metabolism)	A0A1U8AD40.1 PF00043.30;GST_C;	-	32	40.99	11	0	0	0	2.24	2.33	1	0	0	0	1.86	0	8.04267	up	3.62152e-07	3.82743e-05	yes
TRINITY_DN2513_c0_g1	533	TRINITY_DN2513_c0_g1_i1	expansin-A4-like [Nymphaea colorata]	EXPA2	Expansin-A2 OS=Oryza sativa subsp. japonica OX=39947 GN=EXPA2 PE=2 SV=2	GO:0005576(extracellular region);GO:0005618(cell wall);GO:0006949(syncytium formation);GO:0009664(plant-type cell wall organization);GO:0009826(unidimensional cell growth);GO:0009828(plant-type cell wall loosening);GO:0009831(plant-type cell wall modification involved in multidimensional cell growth);GO:0016020(membrane)	-	NA	NA	NA	-	A0A5J5C5H3.1 PF03330.23;DPBB_1;	-	15	7	1	1594.66	407.1	65.84	2.14	0.71	0.19	411.7	105.62	13.99	1.01	177.1	-6.2074	down	3.64889e-07	3.8418e-05	yes
TRINITY_DN1956_c1_g1	932	TRINITY_DN1956_c1_g1_i1	-	-	-	-	-	-	-	-	-	-	-	110	113	50	2200.19	724	1255.65	5.03	3.74	2.99	188.23	61.15	85.64	3.92	111.67	-3.60844	down	3.80128e-07	3.9872e-05	yes
TRINITY_DN2723_c0_g1	1839	TRINITY_DN2723_c0_g1_i1;TRINITY_DN2723_c0_g1_i10;TRINITY_DN2723_c0_g1_i11;TRINITY_DN2723_c0_g1_i2;TRINITY_DN2723_c0_g1_i3;TRINITY_DN2723_c0_g1_i4;TRINITY_DN2723_c0_g1_i5;TRINITY_DN2723_c0_g1_i6;TRINITY_DN2723_c0_g1_i7;TRINITY_DN2723_c0_g1_i8;TRINITY_DN2723_c0_g1_i9	predicted protein [Hordeum vulgare subsp. vulgare]	-	Tubulin alpha-1B chain OS=Bos taurus OX=9913 PE=1 SV=2	GO:0000226(microtubule cytoskeleton organization);GO:0003725(double-stranded RNA binding);GO:0003924(GTPase activity);GO:0005200(structural constituent of cytoskeleton);GO:0005525(GTP binding);GO:0005829(cytosol);GO:0005881(cytoplasmic microtubule);GO:0018410(C-terminal protein amino acid modification);GO:0031625(ubiquitin protein ligase binding);GO:0043209(myelin sheath);GO:0070062(extracellular…	COG5023(protein polymerization)	K07374	tubulin alpha	-	smo04145(Phagosome)	A0A7M7PFH8.1 PF00091.30;Tubulin;	-	51.68	134.13	11592.1	13	3	14.33	1.12	1.91	311.6	0.56	0.16	0.92	104.88	0.55	8.75336	up	3.85449e-07	4.02787e-05	yes
TRINITY_DN29217_c0_g2	1278	TRINITY_DN29217_c0_g2_i1;TRINITY_DN29217_c0_g2_i2	-	-	-	-	-	-	-	-	-	-	-	26	49	30.17	1	0	1	0.87	1.16	1.27	0.07	0	0.05	1.1	0.04	5.80205	up	3.94572e-07	4.10782e-05	yes
TRINITY_DN47377_c0_g1	954	TRINITY_DN47377_c0_g1_i1;TRINITY_DN47377_c0_g1_i2;TRINITY_DN47377_c0_g1_i3	-	-	-	-	-	-	-	-	-	-	-	60.01	65.01	58	0	0	6	2.76	2.22	3.56	0	0	0.42	2.85	0.14	5.1625	up	4.08773e-07	4.22467e-05	yes
TRINITY_DN88078_c0_g1	1163	TRINITY_DN88078_c0_g1_i1	GDSL esterase/lipase At1g28600-like isoform X1 [Nymphaea colorata]	At1g28600	GDSL esterase/lipase At1g28600 OS=Arabidopsis thaliana OX=3702 GN=At1g28600 PE=2 SV=1	GO:0005576(extracellular region);GO:0005618(cell wall);GO:0016021(integral component of membrane);GO:0016042(lipid catabolic process);GO:0016787(hydrolase activity);GO:0016788(hydrolase activity, acting on ester bonds);GO:0052689(carboxylic ester hydrolase activity)	ENOG410YC5Z(GDSL esterase lipase)	K21026	acetylajmaline esterase	EC:3.1.1.80	atr00901(Indole alkaloid biosynthesis)	A0A8J4VCA6.1 PF00657.27;Lipase_GDSL;	-	0	0	2	36	59	34	0	0	0.09	2.21	3.56	1.65	0.03	2.47	-5.53821	down	4.09846e-07	4.22467e-05	yes
TRINITY_DN7709_c0_g1	4724	TRINITY_DN7709_c0_g1_i1;TRINITY_DN7709_c0_g1_i10;TRINITY_DN7709_c0_g1_i11;TRINITY_DN7709_c0_g1_i12;TRINITY_DN7709_c0_g1_i13;TRINITY_DN7709_c0_g1_i15;TRINITY_DN7709_c0_g1_i17;TRINITY_DN7709_c0_g1_i2;TRINITY_DN7709_c0_g1_i3;TRINITY_DN7709_c0_g1_i5;TRINITY_DN7709_c0_g1_i6;TRINITY_DN7709_c0_g1_i8;TRINITY_DN7709_c0_g1_i9	probable polygalacturonase [Nymphaea colorata]	GSVIVT00026920001	Probable polygalacturonase OS=Vitis vinifera OX=29760 GN=GSVIVT00026920001 PE=1 SV=1	GO:0004650(polygalacturonase activity);GO:0005576(extracellular region);GO:0005975(carbohydrate metabolic process);GO:0009507(chloroplast);GO:0016021(integral component of membrane);GO:0016829(lyase activity);GO:0071555(cell wall organization)	COG5434(Glycoside hydrolase family 28)	-	-	-	-	A0A1U8A5Q1.1 PF00295.22;Glyco_hydro_28;	-	956.53	1233.97	981	119	191	62.15	12.69	12.51	17.21	2.99	4.7	1.16	14.14	2.95	3.40982	up	4.10339e-07	4.22467e-05	yes
TRINITY_DN212_c0_g1	1602	TRINITY_DN212_c0_g1_i1;TRINITY_DN212_c0_g1_i10;TRINITY_DN212_c0_g1_i11;TRINITY_DN212_c0_g1_i12;TRINITY_DN212_c0_g1_i13;TRINITY_DN212_c0_g1_i14;TRINITY_DN212_c0_g1_i15;TRINITY_DN212_c0_g1_i17;TRINITY_DN212_c0_g1_i18;TRINITY_DN212_c0_g1_i19;TRINITY_DN212_c0_g1_i2;TRINITY_DN212_c0_g1_i20;TRINITY_DN212_c0_g1_i21;TRINITY_DN212_c0_g1_i22;TRINITY_DN212_c0_g1_i23;TRINITY_DN212_c0_g1_i24;TRINITY_DN212_c0_…	isoflavone reductase homolog [Nymphaea colorata]	-	Isoflavone reductase homolog OS=Lupinus albus OX=3870 PE=2 SV=1	GO:0009807(lignan biosynthetic process);GO:0010283(pinoresinol reductase activity);GO:0010284(lariciresinol reductase activity);GO:1902125((+)-pinoresinol catabolic process);GO:1902131((+)-lariciresinol catabolic process);GO:1902132((+)-lariciresinol biosynthetic process);GO:1902138((-)-secoisolariciresinol biosynthetic process)	ENOG4111CCH(Isoflavone reductase)	NA	NA	NA	-	A0A6I9UEI7.1 PF05368.18;NmrA;	-	2610.43	2788.6	2179.27	369.94	420.59	291.87	75.93	58.1	82.01	20.61	22.28	12.21	72.01	18.37	3.11971	up	4.12826e-07	4.23466e-05	yes
TRINITY_DN5279_c1_g1	1887	TRINITY_DN5279_c1_g1_i1;TRINITY_DN5279_c1_g1_i3;TRINITY_DN5279_c1_g1_i4;TRINITY_DN5279_c1_g1_i5	NAC transcription factor 56-like [Nymphaea colorata]	NAC056	NAC transcription factor 56 OS=Arabidopsis thaliana OX=3702 GN=NAC056 PE=2 SV=1	GO:0003700(DNA binding transcription factor activity);GO:0005634(nucleus);GO:0006351(transcription, DNA-templated);GO:0006355(regulation of transcription, DNA-templated);GO:0007275(multicellular organism development);GO:0009753(response to jasmonic acid);GO:0044212(transcription regulatory region DNA binding);GO:0045995(regulation of embryonic development);GO:0048317(seed morphogenesis);GO:008006…	ENOG4111FG3(nac domain)	NA	NA	NA	-	A0A6J0LJ55.1 PF02365.20;NAM;	NAC	250	48	347	2251.9	3345.79	4002.23	5.35	0.75	9.56	90.76	132.39	127.19	5.22	116.78	-3.7032	down	4.33803e-07	4.43353e-05	yes
TRINITY_DN8368_c0_g1	1010	TRINITY_DN8368_c0_g1_i1;TRINITY_DN8368_c0_g1_i3	glycine-rich cell wall structural protein-like [Nymphaea colorata]	-	-	-	-	-	-	-	-	-	-	116	6	47	0	1	0	4.68	0.18	2.47	0	0.07	0	2.44	0.02	7.0775	up	4.38133e-07	4.45426e-05	yes
TRINITY_DN5519_c0_g1	996	TRINITY_DN5519_c0_g1_i1	uncharacterized protein LOC116250965 [Nymphaea colorata]	-	-	GO:0003674(molecular_function);GO:0005575(cellular_component);GO:0008150(biological_process)	ENOG410YJ5T(NA)	-	-	-	-	-	-	286.54	601.28	540	55	39	13	11.78	17.92	29.06	4.24	2.97	0.8	19.59	2.67	4.05929	up	4.39024e-07	4.45426e-05	yes
TRINITY_DN2844_c0_g1	2121	TRINITY_DN2844_c0_g1_i1;TRINITY_DN2844_c0_g1_i10;TRINITY_DN2844_c0_g1_i11;TRINITY_DN2844_c0_g1_i12;TRINITY_DN2844_c0_g1_i13;TRINITY_DN2844_c0_g1_i14;TRINITY_DN2844_c0_g1_i15;TRINITY_DN2844_c0_g1_i3;TRINITY_DN2844_c0_g1_i4;TRINITY_DN2844_c0_g1_i5;TRINITY_DN2844_c0_g1_i6;TRINITY_DN2844_c0_g1_i7;TRINITY_DN2844_c0_g1_i8;TRINITY_DN2844_c0_g1_i9	beta-1 tubulin [Dendrobium catenatum]	betaTub56D	Tubulin beta-1 chain OS=Drosophila melanogaster OX=7227 GN=betaTub56D PE=1 SV=2	GO:0003924(GTPase activity);GO:0005200(structural constituent of cytoskeleton);GO:0005525(GTP binding);GO:0005737(cytoplasm);GO:0005874(microtubule);GO:0007017(microtubule-based process);GO:0016203(muscle attachment)	COG5023(protein polymerization)	K07375	tubulin beta	-	smo04145(Phagosome)	A0A915HNX8.1 PF00091.30;Tubulin;	-	89.71	118.89	6955.14	9.53	16	1	2.25	2.03	135.18	0.42	0.67	0.03	46.49	0.37	8.17603	up	4.52285e-07	4.57217e-05	yes
TRINITY_DN5216_c0_g2	907	TRINITY_DN5216_c0_g2_i1	Expansin-A8 [Nymphaea thermarum]	EXPA10	Expansin-A10 OS=Arabidopsis thaliana OX=3702 GN=EXPA10 PE=2 SV=1	GO:0005199(structural constituent of cell wall);GO:0005576(extracellular region);GO:0005618(cell wall);GO:0006949(syncytium formation);GO:0009505(plant-type cell wall);GO:0009664(plant-type cell wall organization);GO:0009826(unidimensional cell growth);GO:0009828(plant-type cell wall loosening);GO:0009831(plant-type cell wall modification involved in multidimensional cell growth);GO:0016020(membr…	ENOG410YCRV(loosening and extension of plant cell walls by disrupting non-covalent bonding between cellulose microfibrils and matrix glucans. No enzymatic activity has been found)	NA	NA	NA	-	A0A7J7NEA7.1 PF01357.26;Expansin_C;	-	10.01	18	4	2178.62	463.3	62	0.48	0.62	0.25	194.72	40.9	4.42	0.45	80.01	-6.03044	down	4.56506e-07	4.59819e-05	yes
TRINITY_DN16597_c0_g1	1691	TRINITY_DN16597_c0_g1_i1;TRINITY_DN16597_c0_g1_i2;TRINITY_DN16597_c0_g1_i3;TRINITY_DN16597_c0_g1_i4	-	-	-	-	-	-	-	-	-	-	-	69.45	75	3	0	0	0	2.26	1.75	0.08	0	0	0	1.36	0	8.86018	up	4.5983e-07	4.60642e-05	yes
TRINITY_DN33676_c0_g1	1966	TRINITY_DN33676_c0_g1_i10;TRINITY_DN33676_c0_g1_i11;TRINITY_DN33676_c0_g1_i12;TRINITY_DN33676_c0_g1_i13;TRINITY_DN33676_c0_g1_i14;TRINITY_DN33676_c0_g1_i15;TRINITY_DN33676_c0_g1_i16;TRINITY_DN33676_c0_g1_i17;TRINITY_DN33676_c0_g1_i18;TRINITY_DN33676_c0_g1_i19;TRINITY_DN33676_c0_g1_i2;TRINITY_DN33676_c0_g1_i20;TRINITY_DN33676_c0_g1_i21;TRINITY_DN33676_c0_g1_i22;TRINITY_DN33676_c0_g1_i23;TRINITY_DN…	uncharacterized protein LOC116263192 isoform X1 [Nymphaea colorata]	-	-	GO:0008270(zinc ion binding)	COG5183((Membrane-Associated Ring finger (C3HC4)))	-	-	-	-	A0A8T3ABK8.1 PF12906.12;RINGv;	-	54	130	7	0	1	0	3.01	4	0.73	0	0.2	0	2.58	0.07	7.52385	up	4.60625e-07	4.60642e-05	yes
TRINITY_DN13753_c0_g1	2470	TRINITY_DN13753_c0_g1_i1;TRINITY_DN13753_c0_g1_i2;TRINITY_DN13753_c0_g1_i3	subtilisin-like protease SBT5.3 [Nymphaea colorata]	AIR3	Subtilisin-like protease SBT5.3 OS=Arabidopsis thaliana OX=3702 GN=AIR3 PE=2 SV=1	GO:0004252(serine-type endopeptidase activity);GO:0005618(cell wall)	COG1404(peptidase (S8 and S53, subtilisin, kexin, sedolisin)	NA	NA	NA	-	A0A6P3YUJ3.1 PF00082.27;Peptidase_S8;	-	14	1	4	842.25	938.08	26	0.17	0.01	0.06	19.81	21.62	0.48	0.08	13.97	-6.36332	down	4.81407e-07	4.79705e-05	yes
TRINITY_DN66163_c0_g1	1183	TRINITY_DN66163_c0_g1_i1	-	-	-	-	-	-	-	-	-	-	-	43.33	48.98	59.36	2	0	5	1.38	1.13	2.47	0.12	0	0.24	1.66	0.12	4.65506	up	4.90505e-07	4.85502e-05	yes
TRINITY_DN5432_c0_g1	5343	TRINITY_DN5432_c0_g1_i1;TRINITY_DN5432_c0_g1_i12;TRINITY_DN5432_c0_g1_i14;TRINITY_DN5432_c0_g1_i15;TRINITY_DN5432_c0_g1_i16;TRINITY_DN5432_c0_g1_i18;TRINITY_DN5432_c0_g1_i20;TRINITY_DN5432_c0_g1_i21;TRINITY_DN5432_c0_g1_i24;TRINITY_DN5432_c0_g1_i4;TRINITY_DN5432_c0_g1_i9	Squamosa promoter-binding-like protein 7 [Nymphaea thermarum]	SPL7	Squamosa promoter-binding-like protein 7 OS=Oryza sativa subsp. indica OX=39946 GN=SPL7 PE=2 SV=1	GO:0003677(DNA binding);GO:0003700(DNA binding transcription factor activity);GO:0005634(nucleus);GO:0006351(transcription, DNA-templated);GO:0006355(regulation of transcription, DNA-templated);GO:0043565(sequence-specific DNA binding);GO:0044212(transcription regulatory region DNA binding);GO:0046872(metal ion binding);GO:0048510(regulation of timing of transition from vegetative to reproductive…	ENOG410YGJH(Squamosa promoter-binding-like protein)	K13415	protein brassinosteroid insensitive 1	EC:2.7.10.1 2.7.11.1	mdm04075(Plant hormone signal transduction)	A0A2K3LCV3.1 PF03110.19;SBP;	SBP	480.96	333.11	444.86	27.85	22.12	65.78	5.92	2.67	7.29	0.8	0.57	1.33	5.29	0.9	3.71682	up	4.90705e-07	4.85502e-05	yes
TRINITY_DN1647_c0_g1	1897	TRINITY_DN1647_c0_g1_i1;TRINITY_DN1647_c0_g1_i10;TRINITY_DN1647_c0_g1_i11;TRINITY_DN1647_c0_g1_i12;TRINITY_DN1647_c0_g1_i13;TRINITY_DN1647_c0_g1_i14;TRINITY_DN1647_c0_g1_i16;TRINITY_DN1647_c0_g1_i17;TRINITY_DN1647_c0_g1_i18;TRINITY_DN1647_c0_g1_i19;TRINITY_DN1647_c0_g1_i2;TRINITY_DN1647_c0_g1_i20;TRINITY_DN1647_c0_g1_i21;TRINITY_DN1647_c0_g1_i22;TRINITY_DN1647_c0_g1_i23;TRINITY_DN1647_c0_g1_i24;T…	cytochrome P450 71A1-like [Nymphaea colorata]	CYP71A9	Cytochrome P450 71A9 OS=Glycine max OX=3847 GN=CYP71A9 PE=2 SV=1	GO:0016020(membrane);GO:0016709(oxidoreductase activity, acting on paired donors, with incorporation or reduction of molecular oxygen, NAD(P)H as one donor, and incorporation of one atom of oxygen);GO:0044550(secondary metabolite biosynthetic process)	COG2124(Cytochrome p450)	NA	NA	NA	-	A0A2I4FNV2.1 PF00067.27;p450;	-	54	13	156.01	898.25	4906.03	1173.06	1.08	0.22	4.35	30.91	168.3	39.27	1.88	79.49	-4.78556	down	4.99854e-07	4.91997e-05	yes
TRINITY_DN87674_c0_g1	518	TRINITY_DN87674_c0_g1_i1;TRINITY_DN87674_c0_g1_i2	putative UDP-rhamnose:rhamnosyltransferase 1 [Nymphaea colorata]	-	-	-	-	-	-	-	-	-	-	0	0	0	20	149.64	10.15	0	0	0	5.53	41.62	2.31	0	16.49	-8.78351	down	5.00796e-07	4.91997e-05	yes
TRINITY_DN14364_c0_g1	1005	TRINITY_DN14364_c0_g1_i1;TRINITY_DN14364_c0_g1_i2;TRINITY_DN14364_c0_g1_i3;TRINITY_DN14364_c0_g1_i4;TRINITY_DN14364_c0_g1_i5;TRINITY_DN14364_c0_g1_i6;TRINITY_DN14364_c0_g1_i7	two-component response regulator ORR24-like [Nymphaea colorata]	ARR11	Two-component response regulator ARR11 OS=Arabidopsis thaliana OX=3702 GN=ARR11 PE=1 SV=1	GO:0000156(phosphorelay response regulator activity);GO:0000160(phosphorelay signal transduction system);GO:0003677(DNA binding);GO:0003700(DNA binding transcription factor activity);GO:0005515(protein binding);GO:0005634(nucleus);GO:0006351(transcription, DNA-templated);GO:0006355(regulation of transcription, DNA-templated);GO:0009735(response to cytokinin);GO:0009736(cytokinin-activated signali…	COG0745(regulatoR)	K14491	two-component response regulator ARR-B family	-	thj04075(Plant hormone signal transduction)	A0A9D5HKI9.1 PF00072.29;Response_reg;	ARR-B	0	0	0	856.35	359.02	0	0	0	0	79.77	31.41	0	0	37.06	-11.5546	down	5.48688e-07	5.37156e-05	yes
TRINITY_DN10501_c0_g1	898	TRINITY_DN10501_c0_g1_i1;TRINITY_DN10501_c0_g1_i2	pectinesterase inhibitor 7-like [Nymphaea colorata]	PMEI7	Pectinesterase inhibitor 7 OS=Arabidopsis thaliana OX=3702 GN=PMEI7 PE=1 SV=1	GO:0004857(enzyme inhibitor activity)	ENOG410YKJY(Invertase pectin methylesterase inhibitor family protein)	K01051	pectinesterase	EC:3.1.1.11	han00040(Pentose and glucuronate interconversions)	A0A843UYR0.1 PF04043.20;PMEI;	-	4	1	7	85	71.61	186.15	0.21	0.04	0.49	8.37	6.66	14.68	0.25	9.9	-4.56151	down	5.89618e-07	5.75207e-05	yes
TRINITY_DN245_c0_g2	1648	TRINITY_DN245_c0_g2_i1	probable methyltransferase At1g29790 [Nymphaea colorata]	CLSC5	Probable methyltransferase At1g29790 OS=Arabidopsis thaliana OX=3702 GN=CLSC5 PE=2 SV=1	GO:0005737(cytoplasm);GO:0008757(S-adenosylmethionine-dependent methyltransferase activity);GO:0032259(methylation)	ENOG4111F5T(Pfam:DUF248)	-	-	-	-	A0A498HCR1.1 PF03141.21;Methyltransf_29;	-	0	1	0	468.01	3279.22	0	0	0.01	0	17.97	123.61	0	0	47.19	-11.0988	down	6.25161e-07	6.07756e-05	yes
TRINITY_DN7863_c0_g1	667	TRINITY_DN7863_c0_g1_i1;TRINITY_DN7863_c0_g1_i10;TRINITY_DN7863_c0_g1_i11;TRINITY_DN7863_c0_g1_i12;TRINITY_DN7863_c0_g1_i13;TRINITY_DN7863_c0_g1_i14;TRINITY_DN7863_c0_g1_i15;TRINITY_DN7863_c0_g1_i16;TRINITY_DN7863_c0_g1_i17;TRINITY_DN7863_c0_g1_i2;TRINITY_DN7863_c0_g1_i3;TRINITY_DN7863_c0_g1_i4;TRINITY_DN7863_c0_g1_i5;TRINITY_DN7863_c0_g1_i6;TRINITY_DN7863_c0_g1_i7;TRINITY_DN7863_c0_g1_i8;TRINITY…	-	-	-	-	ENOG41120H5(Ependymin)	-	-	-	-	A0A819RI51.1 PF00811.23;Ependymin;	-	38	22	71	3	0	0	3.25	1.35	7.92	0.47	0	0	4.17	0.16	5.48912	up	6.29974e-07	6.10309e-05	yes
TRINITY_DN1572_c1_g1	2272	TRINITY_DN1572_c1_g1_i1;TRINITY_DN1572_c1_g1_i2;TRINITY_DN1572_c1_g1_i3;TRINITY_DN1572_c1_g1_i4;TRINITY_DN1572_c1_g1_i5;TRINITY_DN1572_c1_g1_i6	-	-	-	-	-	-	-	-	-	-	-	244.01	451.97	5	3	1	0	21.32	39.67	0.19	0.08	0.03	0	20.39	0.04	7.73061	up	6.33491e-07	6.11592e-05	yes
TRINITY_DN553_c0_g1	1983	TRINITY_DN553_c0_g1_i1;TRINITY_DN553_c0_g1_i10;TRINITY_DN553_c0_g1_i11;TRINITY_DN553_c0_g1_i12;TRINITY_DN553_c0_g1_i13;TRINITY_DN553_c0_g1_i14;TRINITY_DN553_c0_g1_i15;TRINITY_DN553_c0_g1_i16;TRINITY_DN553_c0_g1_i17;TRINITY_DN553_c0_g1_i18;TRINITY_DN553_c0_g1_i19;TRINITY_DN553_c0_g1_i2;TRINITY_DN553_c0_g1_i20;TRINITY_DN553_c0_g1_i21;TRINITY_DN553_c0_g1_i22;TRINITY_DN553_c0_g1_i3;TRINITY_DN553_c0_g…	Cytochrome P450 87A3 [Nymphaea thermarum]	CYP87A3	Cytochrome P450 87A3 OS=Oryza sativa subsp. japonica OX=39947 GN=CYP87A3 PE=2 SV=3	GO:0004497(monooxygenase activity);GO:0007275(multicellular organism development);GO:0010268(brassinosteroid homeostasis);GO:0016125(sterol metabolic process);GO:0016132(brassinosteroid biosynthetic process)	COG2124(Cytochrome p450)	NA	NA	NA	-	A0A200QUP8.1 PF00067.27;p450;	-	1797.68	1938.79	1704.41	274	74.92	272.01	37.84	30.79	47.46	10.15	3.65	10.83	38.7	8.21	3.44206	up	6.41718e-07	6.17399e-05	yes
TRINITY_DN73306_c0_g1	1416	TRINITY_DN73306_c0_g1_i1;TRINITY_DN73306_c0_g1_i2;TRINITY_DN73306_c0_g1_i3;TRINITY_DN73306_c0_g1_i4;TRINITY_DN73306_c0_g1_i5	cytochrome b561 and DOMON domain-containing protein At3g07570-like [Nymphaea colorata]	At3g07570	Cytochrome b561 and DOMON domain-containing protein At3g07570 OS=Arabidopsis thaliana OX=3702 GN=At3g07570 PE=2 SV=1	GO:0016020(membrane)	ENOG410XR70(Ferric-chelate reductase)	-	-	-	-	A0A1U8AY23.1 PF03188.21;Cytochrom_B561;	-	75	74	151	0	0	8	2.85	1.89	7.55	0	0	0.3	4.1	0.1	5.4408	up	6.45759e-07	6.19152e-05	yes
TRINITY_DN42917_c0_g1	375	TRINITY_DN42917_c0_g1_i1;TRINITY_DN42917_c0_g1_i2	hypothetical protein EJ110_NYTH06221 [Nymphaea thermarum]	DTX16	Protein DETOXIFICATION 16 OS=Arabidopsis thaliana OX=3702 GN=DTX16 PE=2 SV=1	GO:0006855(drug transmembrane transport)	COG0534(Mate efflux family protein)	NA	NA	NA	-	A0A9D5HCL3.1 PF01554.23;MatE;	-	70.77	114.99	2.01	0	0	0	25.7	29.66	1	0	0	0	18.79	0	9.25579	up	6.66366e-07	6.36722e-05	yes
TRINITY_DN10265_c0_g1	958	TRINITY_DN10265_c0_g1_i1	uncharacterized protein LOC131245571 [Magnolia sinica]	-	-	-	-	-	-	-	-	-	-	59	99	64	3131.47	2308.94	258	2.58	3.14	3.66	256.49	186.63	16.83	3.13	153.32	-4.35	down	6.79576e-07	6.47128e-05	yes
TRINITY_DN7477_c0_g1	1691	TRINITY_DN7477_c0_g1_i1;TRINITY_DN7477_c0_g1_i2;TRINITY_DN7477_c0_g1_i3;TRINITY_DN7477_c0_g1_i4;TRINITY_DN7477_c0_g1_i5;TRINITY_DN7477_c0_g1_i6;TRINITY_DN7477_c0_g1_i7	F-box protein FBW2-like [Nymphaea colorata]	FBW2	F-box protein FBW2 OS=Arabidopsis thaliana OX=3702 GN=FBW2 PE=1 SV=1	GO:0004842(ubiquitin-protein transferase activity);GO:0005515(protein binding);GO:0005634(nucleus);GO:0006511(ubiquitin-dependent protein catabolic process);GO:0009737(response to abscisic acid);GO:0010608(posttranscriptional regulation of gene expression);GO:0010629(negative regulation of gene expression);GO:0016567(protein ubiquitination)	ENOG410XQ54(F-box and leucine-rich repeat protein)	NA	NA	NA	-	-	-	1	0	2	2123.47	1087	0	0.14	0	0.08	134.84	68.63	0	0.07	67.82	-9.71408	down	6.93678e-07	6.5831e-05	yes
TRINITY_DN4485_c0_g1	1755	TRINITY_DN4485_c0_g1_i1;TRINITY_DN4485_c0_g1_i2;TRINITY_DN4485_c0_g1_i3	Short-chain dehydrogenase reductase 2a, partial [Nymphaea thermarum]	TS2	Sex determination protein tasselseed-2 OS=Zea mays OX=4577 GN=TS2 PE=2 SV=1	GO:0005739(mitochondrion);GO:0008270(zinc ion binding);GO:0016491(oxidoreductase activity)	COG1028(Dehydrogenase reductase)	K09841	xanthoxin dehydrogenase	EC:1.1.1.288	cann00906(Carotenoid biosynthesis)	A0A1U7ZAL0.1 PF13561.11;adh_short_C2;	-	334	202	667	13	11	50	6.31	2.8	16.45	0.47	0.39	1.42	8.52	0.76	4.25883	up	7.02178e-07	6.63541e-05	yes
TRINITY_DN46447_c0_g1	703	TRINITY_DN46447_c0_g1_i1	uncharacterized protein LOC116264753 [Nymphaea colorata]	-	-	GO:0003674(molecular_function);GO:0005576(extracellular region);GO:0008150(biological_process)	ENOG41108NN(NA)	-	-	-	-	-	-	14	9	5	889.79	4267.91	9	1.07	0.49	0.5	125.13	596.54	1.02	0.69	240.9	-7.22505	down	7.03946e-07	6.63541e-05	yes
TRINITY_DN81595_c0_g1	1381	TRINITY_DN81595_c0_g1_i1;TRINITY_DN81595_c0_g1_i2	uncharacterized protein LOC116265972 [Nymphaea colorata]	-	-	-	ENOG410YWC0(Protein of unknown function (DUF1635))	-	-	-	-	A0A6P5ZRT7.1 PF07795.16;DUF1635;	-	311.31	184	545	10	7	41	9.12	3.91	20.74	0.52	0.38	1.8	11.26	0.9	4.40301	up	7.19796e-07	6.76196e-05	yes
TRINITY_DN9389_c0_g1	1080	TRINITY_DN9389_c0_g1_i1;TRINITY_DN9389_c0_g1_i3;TRINITY_DN9389_c0_g1_i4;TRINITY_DN9389_c0_g1_i5;TRINITY_DN9389_c0_g1_i6;TRINITY_DN9389_c0_g1_i7;TRINITY_DN9389_c0_g1_i8;TRINITY_DN9389_c0_g1_i9	Chaperone protein dnaJ 11 [Nymphaea thermarum]	ATJ11	Chaperone protein dnaJ 11, chloroplastic OS=Arabidopsis thaliana OX=3702 GN=ATJ11 PE=1 SV=2	GO:0005634(nucleus);GO:0006457(protein folding);GO:0009507(chloroplast);GO:0009536(plastid);GO:0009570(chloroplast stroma)	COG0484(ATP binding to DnaK triggers the release of the substrate protein, thus completing the reaction cycle. Several rounds of ATP-dependent interactions between DnaJ, DnaK and GrpE are required for fully efficient folding. Also involved, together with DnaK and GrpE, in the DNA replication of plasmids through activation of initiation proteins (By similarity))	NA	NA	NA	-	A0A1S3VNX5.1 PF00226.36;DnaJ;	-	76	43	115	2086.63	282	1833.92	3.31	1.4	6.13	162.9	20.75	111.27	3.61	98.31	-3.92941	down	7.29615e-07	6.8312e-05	yes
TRINITY_DN26640_c0_g2	2415	TRINITY_DN26640_c0_g2_i1;TRINITY_DN26640_c0_g2_i2;TRINITY_DN26640_c0_g2_i3;TRINITY_DN26640_c0_g2_i4;TRINITY_DN26640_c0_g2_i5;TRINITY_DN26640_c0_g2_i6	glutathione S-transferase F9-like [Nymphaea colorata]	GSTF9	Glutathione S-transferase F9 OS=Arabidopsis thaliana OX=3702 GN=GSTF9 PE=1 SV=1	GO:0004364(glutathione transferase activity);GO:0005737(cytoplasm);GO:0006749(glutathione metabolic process)	COG0625(glutathione Stransferase)	K00799	glutathione S-transferase	EC:2.5.1.18	nnu00480(Glutathione metabolism)	A0A443P4Q3.1 PF00043.30;GST_C;	-	426.15	1119.65	266.01	59.86	44.86	49.94	16.49	34.3	14.96	2.35	1.55	1.36	21.92	1.75	3.96081	up	7.33885e-07	6.8482e-05	yes
TRINITY_DN13581_c0_g2	502	TRINITY_DN13581_c0_g2_i1	dirigent protein 22-like [Nymphaea colorata]	DIR22	Dirigent protein 22 OS=Arabidopsis thaliana OX=3702 GN=DIR22 PE=2 SV=1	GO:0009699(phenylpropanoid biosynthetic process);GO:0042349(guiding stereospecific synthesis activity)	ENOG410YGJA(Disease resistance response protein)	K01870	isoleucyl-tRNA synthetase	EC:6.1.1.5	csat00970(Aminoacyl-tRNA biosynthesis)	A0A6A1WUV8.1 PF03018.19;Dirigent;	-	65.21	62.65	92.17	1.94	2	8.94	10.77	7.35	19.88	0.58	0.6	2.2	12.67	1.13	4.32981	up	7.40147e-07	6.86763e-05	yes
TRINITY_DN1934_c0_g1	1582	TRINITY_DN1934_c0_g1_i1;TRINITY_DN1934_c0_g1_i10;TRINITY_DN1934_c0_g1_i11;TRINITY_DN1934_c0_g1_i12;TRINITY_DN1934_c0_g1_i13;TRINITY_DN1934_c0_g1_i14;TRINITY_DN1934_c0_g1_i15;TRINITY_DN1934_c0_g1_i5;TRINITY_DN1934_c0_g1_i6;TRINITY_DN1934_c0_g1_i7;TRINITY_DN1934_c0_g1_i8;TRINITY_DN1934_c0_g1_i9	GDSL esterase/lipase At1g29670-like isoform X1 [Nymphaea colorata]	At1g71250	GDSL esterase/lipase At1g71250 OS=Arabidopsis thaliana OX=3702 GN=At1g71250 PE=2 SV=1	GO:0005576(extracellular region);GO:0016042(lipid catabolic process);GO:0016298(lipase activity);GO:0052689(carboxylic ester hydrolase activity)	COG3240(GDSL esterase lipase)	K00679	phospholipid:diacylglycerol acyltransferase	EC:2.3.1.158	cic00561(Glycerolipid metabolism)	A0A443N4Y6.1 PF00657.27;Lipase_GDSL;	-	84	41	276	1211.09	11886.7	1731.42	2.26	0.78	10.59	67.24	607.91	68.07	4.54	247.74	-5.00974	down	7.42666e-07	6.86763e-05	yes
TRINITY_DN27310_c0_g1	714	TRINITY_DN27310_c0_g1_i1	ABC transporter G family member 6-like [Nymphaea colorata]	ABCG1	ABC transporter G family member 1 OS=Arabidopsis thaliana OX=3702 GN=ABCG1 PE=2 SV=1	GO:0005886(plasma membrane);GO:0016021(integral component of membrane);GO:0042626(ATPase activity, coupled to transmembrane movement of substances)	COG1131((ABC) transporter)	K05681	ATP-binding cassette, subfamily G (WHITE), member 2	-	nta02010(ABC transporters)	V4M8H5.1 PF00005.32;ABC_tran;	-	46.01	53.93	27.27	0	0	4	3.4	2.87	2.64	0	0	0.44	2.97	0.15	5.20058	up	7.43351e-07	6.86763e-05	yes
TRINITY_DN24608_c0_g1	372	TRINITY_DN24608_c0_g1_i1;TRINITY_DN24608_c0_g1_i10;TRINITY_DN24608_c0_g1_i11;TRINITY_DN24608_c0_g1_i14;TRINITY_DN24608_c0_g1_i15;TRINITY_DN24608_c0_g1_i16;TRINITY_DN24608_c0_g1_i2;TRINITY_DN24608_c0_g1_i3;TRINITY_DN24608_c0_g1_i4;TRINITY_DN24608_c0_g1_i7;TRINITY_DN24608_c0_g1_i8;TRINITY_DN24608_c0_g1_i9	elongation factor 1-alpha [Axonopus compressus]	TEF1	Elongation factor 1-alpha OS=Serendipita indica OX=65672 GN=TEF1 PE=2 SV=1	GO:0003746(translation elongation factor activity);GO:0003924(GTPase activity);GO:0005622(intracellular)	COG5256(This protein promotes the GTP-dependent binding of aminoacyl-tRNA to the A-site of ribosomes during protein biosynthesis (By similarity))	K03231	elongation factor 1-alpha	-	csl03013(RNA transport)	A0A7J0GQX7.1 PF00009.32;GTP_EFTU;	-	35.03	16.73	27.8	0	1	0	15.02	4.83	14.18	0	0.72	0	11.34	0.24	6.08221	up	7.68872e-07	7.07997e-05	yes
TRINITY_DN45346_c0_g1	608	TRINITY_DN45346_c0_g1_i1	trans-resveratrol di-O-methyltransferase-like [Nymphaea colorata]	OMT3	Probable O-methyltransferase 3 OS=Humulus lupulus OX=3486 GN=OMT3 PE=2 SV=1	GO:0008171(O-methyltransferase activity);GO:0008757(S-adenosylmethionine-dependent methyltransferase activity);GO:0019438(aromatic compound biosynthetic process)	ENOG410XS7T(o-methyltransferase)	K16040	trans-resveratrol di-O-methyltransferase	EC:2.1.1.240	pavi00945(Stilbenoid, diarylheptanoid and gingerol biosynthesis)	A0A834ZPF3.1 PF00891.23;Methyltransf_2;	-	0	0	0	62.73	48.44	6.67	0	0	0	11.95	9.22	1.04	0	7.4	-8.18735	down	7.82049e-07	7.17761e-05	yes
TRINITY_DN7549_c0_g1	1779	TRINITY_DN7549_c0_g1_i1;TRINITY_DN7549_c0_g1_i2	Cytochrome P450 89A9 [Nymphaea thermarum]	CYP89A9	Cytochrome P450 89A9 OS=Arabidopsis thaliana OX=3702 GN=CYP89A9 PE=1 SV=1	GO:0016020(membrane);GO:0016709(oxidoreductase activity, acting on paired donors, with incorporation or reduction of molecular oxygen, NAD(P)H as one donor, and incorporation of one atom of oxygen);GO:0044550(secondary metabolite biosynthetic process)	COG2124(Cytochrome p450)	NA	NA	NA	-	A0A835DU80.1 PF00067.27;p450;	-	8	9	13	1206.61	5568.65	6	0.15	0.12	0.32	42.41	192.3	0.16	0.2	78.29	-7.52721	down	7.88777e-07	7.21563e-05	yes
TRINITY_DN9539_c0_g2	665	TRINITY_DN9539_c0_g2_i1	Glucan endo-1-3-beta-D-glucosidase [Nymphaea thermarum]	-	-	GO:0003674(molecular_function);GO:0005886(plasma membrane);GO:0008150(biological_process)	ENOG410YQBI(X8 domain)	K19891	glucan endo-1,3-beta-glucosidase 1/2/3	EC:3.2.1.39	zma00500(Starch and sucrose metabolism)	A0A7I8JNL0.1 PF07983.18;X8;	-	183.71	454	149	5	1	21	15.72	27.96	16.68	0.79	0.16	2.68	20.12	1.21	5.26337	up	8.00326e-07	7.27745e-05	yes
TRINITY_DN18569_c0_g1	736	TRINITY_DN18569_c0_g1_i1	-	-	-	-	-	-	-	-	-	-	-	6	4	9	117.27	131.61	107.28	0.42	0.2	0.82	15.09	16.82	11.12	0.48	14.34	-3.94783	down	8.00751e-07	7.27745e-05	yes
TRINITY_DN81433_c0_g1	472	TRINITY_DN81433_c0_g1_i1;TRINITY_DN81433_c0_g1_i2;TRINITY_DN81433_c0_g1_i3;TRINITY_DN81433_c0_g1_i4;TRINITY_DN81433_c0_g1_i5	unnamed protein product, partial [Nymphaea colorata]	CODM	Codeine O-demethylase OS=Papaver somniferum OX=3469 GN=CODM PE=1 SV=1	GO:0051213(dioxygenase activity)	COG3491(2OGFe(II) oxygenase)	-	-	-	-	-	-	3	1	5	103.23	91.57	42.78	0.97	0.19	1.61	44.11	44.17	15.07	0.92	34.45	-4.44164	down	8.04361e-07	7.28651e-05	yes
TRINITY_DN360_c0_g3	586	TRINITY_DN360_c0_g3_i1	Zinc finger protein [Nymphaea thermarum]	ZAT5	Zinc finger protein ZAT5 OS=Arabidopsis thaliana OX=3702 GN=ZAT5 PE=2 SV=1	GO:0003700(DNA binding transcription factor activity);GO:0005634(nucleus);GO:0043565(sequence-specific DNA binding);GO:0044212(transcription regulatory region DNA binding)	COG5048(Zinc finger protein)	-	-	-	-	A0A0E0K739.1 PF13912.11;zf-C2H2_6;	C2H2	44	24	49.01	577.74	334.58	629.63	5	1.95	7.29	119.56	69.3	106.6	4.75	98.49	-3.46849	down	8.46859e-07	7.64667e-05	yes
TRINITY_DN4871_c0_g1	1816	TRINITY_DN4871_c0_g1_i10;TRINITY_DN4871_c0_g1_i11;TRINITY_DN4871_c0_g1_i2;TRINITY_DN4871_c0_g1_i3;TRINITY_DN4871_c0_g1_i4;TRINITY_DN4871_c0_g1_i5;TRINITY_DN4871_c0_g1_i6;TRINITY_DN4871_c0_g1_i7;TRINITY_DN4871_c0_g1_i9	phospholipase A2-alpha-like [Nymphaea colorata]	PLA2-ALPHA	Phospholipase A2-alpha OS=Arabidopsis thaliana OX=3702 GN=PLA2-ALPHA PE=1 SV=1	GO:0004623(phospholipase A2 activity);GO:0005509(calcium ion binding);GO:0005515(protein binding);GO:0005576(extracellular region);GO:0005634(nucleus);GO:0005773(vacuole);GO:0005794(Golgi apparatus);GO:0006644(phospholipid metabolic process);GO:0016042(lipid catabolic process);GO:0031410(cytoplasmic vesicle);GO:0050482(arachidonic acid secretion);GO:0102567(phospholipase A2 activity (consuming 1,…	ENOG410YKKM(Phospholipase A2)	K01047	secretory phospholipase A2	EC:3.1.1.4	tcc00564(Glycerophospholipid metabolism);tcc00565(Ether lipid metabolism);tcc00590(Arachidonic acid metabolism);tcc00591(Linoleic acid metabolism);tcc00592(alpha-Linolenic acid metabolism)	A0A830CHV7.1 PF00068.24;Phospholip_A2_1;	-	1539.54	1424.44	1108.01	236	228	88.06	47.23	33.46	45.28	14.25	13.44	4.39	41.99	10.69	3.18117	up	8.6804e-07	7.81264e-05	yes
TRINITY_DN22188_c0_g1	688	TRINITY_DN22188_c0_g1_i1;TRINITY_DN22188_c0_g1_i2;TRINITY_DN22188_c0_g1_i3;TRINITY_DN22188_c0_g1_i4	-	-	-	-	-	-	-	-	-	-	-	59.13	63.29	79.05	0	0	7	5.66	4.27	9.9	0	0	0.96	6.61	0.32	5.0729	up	8.85084e-07	7.94043e-05	yes
TRINITY_DN17633_c0_g1	1910	TRINITY_DN17633_c0_g1_i1;TRINITY_DN17633_c0_g1_i2;TRINITY_DN17633_c0_g1_i4;TRINITY_DN17633_c0_g1_i5;TRINITY_DN17633_c0_g1_i6;TRINITY_DN17633_c0_g1_i8;TRINITY_DN17633_c0_g1_i9	-	-	-	-	-	-	-	-	-	-	-	0	0	0	27	332	5	0	0	0	1.01	11.21	0.14	0	4.12	-9.79834	down	8.89041e-07	7.95037e-05	yes
TRINITY_DN50255_c0_g1	409	TRINITY_DN50255_c0_g1_i1	UDP-glycosyltransferase [Nymphaea thermarum]	GmIF7GT1	Isoflavone 7-O-glucosyltransferase 1 OS=Glycine max OX=3847 GN=GmIF7GT1 PE=1 SV=1	GO:0009813(flavonoid biosynthetic process);GO:0043231(intracellular membrane-bounded organelle);GO:0052696(flavonoid glucuronidation);GO:0080043(quercetin 3-O-glucosyltransferase activity);GO:0080044(quercetin 7-O-glucosyltransferase activity)	COG1819(Transferase)	K13263	isoflavone 7-O-glucosyltransferase	EC:2.4.1.170	gmx00943(Isoflavonoid biosynthesis)	A0A8S0QC14.1 PF00201.23;UDPGT;	-	5.99	2.14	0	107.35	175.13	47.9	1.62	0.41	0	52.24	86.21	19.5	0.68	52.65	-5.04526	down	9.0204e-07	8.04083e-05	yes
TRINITY_DN6518_c0_g1	2399	TRINITY_DN6518_c0_g1_i1;TRINITY_DN6518_c0_g1_i10;TRINITY_DN6518_c0_g1_i11;TRINITY_DN6518_c0_g1_i12;TRINITY_DN6518_c0_g1_i13;TRINITY_DN6518_c0_g1_i14;TRINITY_DN6518_c0_g1_i15;TRINITY_DN6518_c0_g1_i2;TRINITY_DN6518_c0_g1_i3;TRINITY_DN6518_c0_g1_i4;TRINITY_DN6518_c0_g1_i5;TRINITY_DN6518_c0_g1_i6;TRINITY_DN6518_c0_g1_i7;TRINITY_DN6518_c0_g1_i8;TRINITY_DN6518_c0_g1_i9	GDSL esterase/lipase At1g74460 [Nymphaea colorata]	At1g74460	GDSL esterase/lipase At1g74460 OS=Arabidopsis thaliana OX=3702 GN=At1g74460 PE=2 SV=1	GO:0005576(extracellular region);GO:0016042(lipid catabolic process);GO:0016788(hydrolase activity, acting on ester bonds);GO:0052689(carboxylic ester hydrolase activity)	COG3240(GDSL esterase lipase)	K00679	phospholipid:diacylglycerol acyltransferase	EC:2.3.1.158	cic00561(Glycerolipid metabolism)	A0A5J5BGI7.1 PF00657.27;Lipase_GDSL;	-	1139.71	1385.37	1263.08	6	15.98	141	22.77	19.69	29.31	0.16	0.66	4.98	23.92	1.93	4.87735	up	9.12052e-07	8.10419e-05	yes
TRINITY_DN6626_c0_g1	913	TRINITY_DN6626_c0_g1_i1	abscisic acid receptor PYL4-like [Nymphaea colorata]	PYL4	Abscisic acid receptor PYL4 OS=Arabidopsis thaliana OX=3702 GN=PYL4 PE=1 SV=1	GO:0004864(protein phosphatase inhibitor activity);GO:0005634(nucleus);GO:0005737(cytoplasm);GO:0009738(abscisic acid-activated signaling pathway);GO:0010427(abscisic acid binding);GO:0080163(regulation of protein serine/threonine phosphatase activity)	ENOG4111MYF(abscisic acid receptor)	K14496	abscisic acid receptor PYR/PYL family	-	csv04016(MAPK signaling pathway - plant);csv04075(Plant hormone signal transduction)	A0A2I4EQL0.1 PF10604.14;Polyketide_cyc2;	-	82	31	91	827.64	370.05	2081	3.88	1.06	5.63	73.19	32.32	146.8	3.52	84.1	-3.76792	down	9.17925e-07	8.13049e-05	yes
TRINITY_DN275_c0_g2	842	TRINITY_DN275_c0_g2_i1;TRINITY_DN275_c0_g2_i2;TRINITY_DN275_c0_g2_i3;TRINITY_DN275_c0_g2_i4	-	-	-	-	-	-	-	-	-	-	-	130.25	254.96	2	0	0	1	9.25	13.38	0.21	0	0	0.12	7.61	0.04	8.54298	up	9.37822e-07	8.28043e-05	yes
TRINITY_DN9160_c0_g1	1697	TRINITY_DN9160_c0_g1_i1;TRINITY_DN9160_c0_g1_i2;TRINITY_DN9160_c0_g1_i3;TRINITY_DN9160_c0_g1_i4;TRINITY_DN9160_c0_g1_i5;TRINITY_DN9160_c0_g1_i6	DETOXIFICATION 55 protein [Nymphaea thermarum]	DTX55	Protein DETOXIFICATION 55 OS=Arabidopsis thaliana OX=3702 GN=DTX55 PE=2 SV=1	GO:0006855(drug transmembrane transport)	COG0534(Mate efflux family protein)	NA	NA	NA	-	A0A835M758.1 PF01554.23;MatE;	-	39.26	47.4	33	6172.78	13325	20.58	0.88	0.76	0.89	296.26	658.21	0.63	0.84	318.37	-7.0397	down	9.57998e-07	8.42587e-05	yes
TRINITY_DN16940_c0_g1	744	TRINITY_DN16940_c0_g1_i1	-	-	-	-	-	-	-	-	-	-	-	61.05	86	2	0	0	0	4.16	4.23	0.18	0	0	0	2.86	0	8.90653	up	9.60334e-07	8.42587e-05	yes
TRINITY_DN84766_c1_g1	1317	TRINITY_DN84766_c1_g1_i1	Tetratricopeptide repeat protein 1 [Nymphaea thermarum]	CLMP1	Protein CLMP1 OS=Arabidopsis thaliana OX=3702 GN=CLMP1 PE=1 SV=1	GO:0005737(cytoplasm);GO:0005829(cytosol)	ENOG410XQNT(Unc-45 homolog)	-	-	-	-	-	-	105	125	1	0	0	0	2.9	2.51	0.04	0	0	0	1.82	0	9.52513	up	9.9129e-07	8.67021e-05	yes
TRINITY_DN364_c0_g2	2305	TRINITY_DN364_c0_g2_i1	sulfate transporter 3.1-like [Nymphaea colorata]	SULTR3;1	Sulfate transporter 3.1 OS=Arabidopsis thaliana OX=3702 GN=SULTR3;1 PE=2 SV=1	GO:0005887(integral component of plasma membrane);GO:0015116(sulfate transmembrane transporter activity)	COG0659(sulfate transporter)	NA	NA	NA	-	A0A3S3NY31.1 PF00916.25;Sulfate_transp;	-	205.95	45	256.7	3000.63	1056.26	3461.36	2.76	0.44	4.51	76.53	26.4	69.27	2.57	57.4	-3.69111	down	1.00925e-06	8.79337e-05	yes
TRINITY_DN16676_c0_g1	1243	TRINITY_DN16676_c0_g1_i1	-	-	-	-	-	-	-	-	-	-	-	54.3	49.69	51.17	0	2.05	6.23	1.61	1.07	1.98	0	0.11	0.28	1.55	0.13	4.51447	up	1.01167e-06	8.79337e-05	yes
TRINITY_DN3376_c0_g1	5314	TRINITY_DN3376_c0_g1_i1;TRINITY_DN3376_c0_g1_i2;TRINITY_DN3376_c0_g1_i3;TRINITY_DN3376_c0_g1_i4	ferric reduction oxidase 7, chloroplastic-like [Nymphaea colorata]	FRO7	Ferric reduction oxidase 7, chloroplastic OS=Arabidopsis thaliana OX=3702 GN=FRO7 PE=2 SV=1	GO:0000293(ferric-chelate reductase activity);GO:0006811(ion transport);GO:0009507(chloroplast);GO:0009767(photosynthetic electron transport chain);GO:0016020(membrane);GO:0016021(integral component of membrane);GO:0016491(oxidoreductase activity);GO:0031969(chloroplast membrane);GO:0046872(metal ion binding);GO:0055114(oxidation-reduction process)	ENOG410XNZY(NADPH Oxidase)	NA	NA	NA	-	A0A059AMX3.1 PF08030.17;NAD_binding_6;	-	2003.01	3294.28	159.98	92.62	100	28	16.22	19.39	1.62	1.5	1.56	0.29	12.41	1.12	5.02723	up	1.02181e-06	8.85385e-05	yes
TRINITY_DN89041_c0_g1	1183	TRINITY_DN89041_c0_g1_i1	26.5 kDa heat shock protein, mitochondrial [Nymphaea colorata]	HSP26.5	26.5 kDa heat shock protein, mitochondrial OS=Arabidopsis thaliana OX=3702 GN=HSP26.5 PE=2 SV=1	GO:0003674(molecular_function);GO:0005739(mitochondrion);GO:0009408(response to heat);GO:0009507(chloroplast);GO:0009644(response to high light intensity);GO:0042542(response to hydrogen peroxide)	COG0071(response to heat)	K13993	HSP20 family protein	-	atr04141(Protein processing in endoplasmic reticulum)	W1P1N9.1 PF00011.26;HSP20;	-	24	91.01	344	6	0	2	0.76	2.1	14.3	0.36	0	0.09	5.72	0.15	6.00394	up	1.03143e-06	8.90961e-05	yes
TRINITY_DN13533_c0_g1	776	TRINITY_DN13533_c0_g1_i1;TRINITY_DN13533_c0_g1_i2;TRINITY_DN13533_c0_g1_i3	putative F-box protein PP2-B12 [Nymphaea thermarum]	-	-	-	-	-	-	-	-	A0A067KKL2.1 PF14299.12;PP2;	-	181	398	183	1	0	17	11.4	18.1	15.08	0.12	0	1.6	14.86	0.57	5.77583	up	1.07029e-06	9.18817e-05	yes
TRINITY_DN9173_c0_g1	1155	TRINITY_DN9173_c0_g1_i1;TRINITY_DN9173_c0_g1_i2	Serine acetyltransferase 1 [Nymphaea thermarum]	SAT1	Serine acetyltransferase 1, chloroplastic OS=Arabidopsis thaliana OX=3702 GN=SAT1 PE=1 SV=2	GO:0005515(protein binding);GO:0005634(nucleus);GO:0005739(mitochondrion);GO:0005829(cytosol);GO:0006535(cysteine biosynthetic process from serine);GO:0009001(serine O-acetyltransferase activity);GO:0009409(response to cold);GO:0009507(chloroplast);GO:0009970(cellular response to sulfate starvation);GO:0019344(cysteine biosynthetic process)	COG1045(serine acetyltransferase)	K00640	serine O-acetyltransferase	EC:2.3.1.30	hbr00920(Sulfur metabolism);hbr00270(Cysteine and methionine metabolism)	A0A8T0N6R0.1 PF09203.16;MspA;	-	13	2	9	774.36	180.6	71.36	0.43	0.05	0.39	48.05	11.05	3.52	0.29	20.87	-5.21163	down	1.07047e-06	9.18817e-05	yes
TRINITY_DN20249_c0_g1	1253	TRINITY_DN20249_c0_g1_i1;TRINITY_DN20249_c0_g1_i2;TRINITY_DN20249_c0_g1_i3;TRINITY_DN20249_c0_g1_i4;TRINITY_DN20249_c0_g1_i5;TRINITY_DN20249_c0_g1_i6;TRINITY_DN20249_c0_g1_i8	uncharacterized protein LOC116265647 isoform X11 [Nymphaea colorata]	-	-	GO:0005737(cytoplasm);GO:0008757(S-adenosylmethionine-dependent methyltransferase activity);GO:0032259(methylation)	-	NA	NA	NA	-	-	-	44.89	71.64	66.43	3	6	0	5.7	3.61	6.54	0.43	0.85	0	5.28	0.43	4.60234	up	1.07356e-06	9.18817e-05	yes
TRINITY_DN26203_c0_g1	2108	TRINITY_DN26203_c0_g1_i1;TRINITY_DN26203_c0_g1_i10;TRINITY_DN26203_c0_g1_i2;TRINITY_DN26203_c0_g1_i3;TRINITY_DN26203_c0_g1_i4;TRINITY_DN26203_c0_g1_i5;TRINITY_DN26203_c0_g1_i6;TRINITY_DN26203_c0_g1_i7;TRINITY_DN26203_c0_g1_i8;TRINITY_DN26203_c0_g1_i9	Shikimate O-hydroxycinnamoyltransferase [Nymphaea thermarum]	CFAT	Coniferyl alcohol acyltransferase OS=Petunia hybrida OX=4102 GN=CFAT PE=1 SV=1	GO:0005737(cytoplasm);GO:0016740(transferase activity)	ENOG410YESS(hydroxycinnamoyl-Coenzyme A shikimate quinate hydroxycinnamoyltransferase-like)	NA	NA	NA	-	A0A6P9EJ66.1 PF02458.20;Transferase;	-	618	1145.6	534	72	31	126.92	19.12	26.28	19.53	3.41	1.09	5.01	21.64	3.17	3.69738	up	1.07964e-06	9.21193e-05	yes
TRINITY_DN21825_c0_g4	290	TRINITY_DN21825_c0_g4_i1	isoflavone reductase homolog [Nymphaea colorata]	-	Isoflavone reductase homolog OS=Lupinus albus OX=3870 PE=2 SV=1	GO:0009807(lignan biosynthetic process);GO:0010283(pinoresinol reductase activity);GO:0010284(lariciresinol reductase activity);GO:1902125((+)-pinoresinol catabolic process);GO:1902131((+)-lariciresinol catabolic process);GO:1902132((+)-lariciresinol biosynthetic process);GO:1902138((-)-secoisolariciresinol biosynthetic process)	ENOG4111CCH(Isoflavone reductase)	NA	NA	NA	-	A0A8X8D8Q6.1 PF05368.18;NmrA;	-	63.84	81.16	52.09	3	2	8.09	31.5	28.36	33.43	2.67	1.78	6	31.1	3.48	4.21916	up	1.08313e-06	9.21351e-05	yes
TRINITY_DN2062_c0_g1	4854	TRINITY_DN2062_c0_g1_i1;TRINITY_DN2062_c0_g1_i10;TRINITY_DN2062_c0_g1_i11;TRINITY_DN2062_c0_g1_i12;TRINITY_DN2062_c0_g1_i13;TRINITY_DN2062_c0_g1_i14;TRINITY_DN2062_c0_g1_i15;TRINITY_DN2062_c0_g1_i16;TRINITY_DN2062_c0_g1_i17;TRINITY_DN2062_c0_g1_i18;TRINITY_DN2062_c0_g1_i19;TRINITY_DN2062_c0_g1_i2;TRINITY_DN2062_c0_g1_i20;TRINITY_DN2062_c0_g1_i21;TRINITY_DN2062_c0_g1_i22;TRINITY_DN2062_c0_g1_i23;T…	histone-lysine N-methyltransferase, H3 lysine-9 specific SUVH4 [Nymphaea colorata]	SUVH4	Histone-lysine N-methyltransferase, H3 lysine-9 specific SUVH4 OS=Arabidopsis thaliana OX=3702 GN=SUVH4 PE=1 SV=2	GO:0000775(chromosome, centromeric region);GO:0005515(protein binding);GO:0005634(nucleus);GO:0005694(chromosome);GO:0008270(zinc ion binding);GO:0008327(methyl-CpG binding);GO:0010216(maintenance of DNA methylation);GO:0010385(double-stranded methylated DNA binding);GO:0010428(methyl-CpNpG binding);GO:0010429(methyl-CpNpN binding);GO:0016571(histone methylation);GO:0018022(peptidyl-lysine methyl…	COG2940(Histone-lysine N-methyltransferase);COG3440(ubiquitin-like with PHD and ring finger domains 2, E3 ubiquitin protein ligase)	K11420	euchromatic histone-lysine N-methyltransferase	EC:2.1.1.43	nnu00310(Lysine degradation)	A0A1U7Z9K6.1 PF02182.22;SAD_SRA;	-	120.5	82.69	111.61	6516.08	6087.62	160.29	1.32	0.71	1.52	134.86	122.21	2.19	1.18	86.42	-5.08544	down	1.08792e-06	9.22615e-05	yes
TRINITY_DN6515_c0_g2	579	TRINITY_DN6515_c0_g2_i1	ABC transporter G family member 6-like [Nymphaea colorata]	ABCG1	ABC transporter G family member 1 OS=Arabidopsis thaliana OX=3702 GN=ABCG1 PE=2 SV=1	GO:0005886(plasma membrane);GO:0016021(integral component of membrane);GO:0042626(ATPase activity, coupled to transmembrane movement of substances)	COG1131((ABC) transporter)	K05681	ATP-binding cassette, subfamily G (WHITE), member 2	-	nta02010(ABC transporters)	A0A6A6MY39.1 PF00005.32;ABC_tran;	-	17.66	38.38	25.02	0	0	1	2.06	3.21	3.83	0	0	0.17	3.03	0.06	6.20582	up	1.10372e-06	9.30436e-05	yes
TRINITY_DN17787_c0_g1	329	TRINITY_DN17787_c0_g1_i1;TRINITY_DN17787_c0_g1_i2;TRINITY_DN17787_c0_g1_i3;TRINITY_DN17787_c0_g1_i4	uncharacterized protein LOC116264946 [Nymphaea colorata]	-	-	GO:0003674(molecular_function);GO:0005576(extracellular region);GO:0008150(biological_process)	ENOG41108NN(NA)	-	-	-	-	-	-	0	0	0	69.35	133.03	2	0	0	0	52.1	103.29	1.24	0	52.21	-8.97174	down	1.10381e-06	9.30436e-05	yes
TRINITY_DN1166_c2_g1	1321	TRINITY_DN1166_c2_g1_i1;TRINITY_DN1166_c2_g1_i2;TRINITY_DN1166_c2_g1_i3;TRINITY_DN1166_c2_g1_i4;TRINITY_DN1166_c2_g1_i5;TRINITY_DN1166_c2_g1_i6	hypothetical protein LSAT_V11C800415980 [Lactuca sativa]	XTH15	Xyloglucan endotransglucosylase/hydrolase protein 15 OS=Arabidopsis thaliana OX=3702 GN=XTH15 PE=1 SV=1	GO:0004553(hydrolase activity, hydrolyzing O-glycosyl compounds);GO:0005576(extracellular region);GO:0005618(cell wall);GO:0010411(xyloglucan metabolic process);GO:0016762(xyloglucan:xyloglucosyl transferase activity);GO:0016798(hydrolase activity, acting on glycosyl bonds);GO:0042546(cell wall biogenesis);GO:0048046(apoplast);GO:0071555(cell wall organization)	COG2273(hydrolase family 16)	K14504	xyloglucan:xyloglucosyl transferase TCH4	EC:2.4.1.207	bvg04075(Plant hormone signal transduction)	A0A9R1UUK6.1 PF00722.27;Glyco_hydro_16;	-	4.03	0	9	213.33	57.95	239.59	0.12	0	0.34	12.06	3.23	10.72	0.15	8.67	-5.06212	down	1.1241e-06	9.44688e-05	yes
TRINITY_DN7108_c0_g1	3371	TRINITY_DN7108_c0_g1_i1;TRINITY_DN7108_c0_g1_i2;TRINITY_DN7108_c0_g1_i8	cellulose synthase A catalytic subunit 4 [UDP-forming] [Nymphaea colorata]	CESA4	Cellulose synthase A catalytic subunit 4 [UDP-forming] OS=Arabidopsis thaliana OX=3702 GN=CESA4 PE=1 SV=1	GO:0000977(RNA polymerase II regulatory region sequence-specific DNA binding);GO:0005515(protein binding);GO:0005794(Golgi apparatus);GO:0005886(plasma membrane);GO:0009832(plant-type cell wall biogenesis);GO:0009833(plant-type primary cell wall biogenesis);GO:0009834(plant-type secondary cell wall biogenesis);GO:0009863(salicylic acid mediated signaling pathway);GO:0009867(jasmonic acid mediated…	COG1215(Glycosyl transferase, family 2)	NA	NA	NA	-	U5DBY3.1 PF03552.19;Cellulose_synt;	-	1539.44	1798.27	1541.1	76	74	0	16.39	14.12	20.79	1.6	1.46	0	17.1	1.02	5.31903	up	1.1293e-06	9.46205e-05	yes
TRINITY_DN6721_c0_g1	926	TRINITY_DN6721_c0_g1_i1	ethylene-responsive transcription factor ERF037-like [Nymphaea colorata]	ERF023	Ethylene-responsive transcription factor ERF023 OS=Arabidopsis thaliana OX=3702 GN=ERF023 PE=2 SV=1	GO:0003677(DNA binding);GO:0003700(DNA binding transcription factor activity);GO:0005634(nucleus);GO:0006351(transcription, DNA-templated);GO:0006355(regulation of transcription, DNA-templated);GO:0009873(ethylene-activated signaling pathway)	ENOG4111AQ4(AP2)	NA	NA	NA	-	A0A9D4V9X0.1 PF00847.25;AP2;	ERF	10	21	12	256	227.98	341	0.46	0.7	0.73	22.13	19.46	23.5	0.63	21.7	-3.89776	down	1.15337e-06	9.63476e-05	yes
TRINITY_DN2238_c0_g1	5225	TRINITY_DN2238_c0_g1_i1;TRINITY_DN2238_c0_g1_i10;TRINITY_DN2238_c0_g1_i11;TRINITY_DN2238_c0_g1_i12;TRINITY_DN2238_c0_g1_i13;TRINITY_DN2238_c0_g1_i14;TRINITY_DN2238_c0_g1_i15;TRINITY_DN2238_c0_g1_i16;TRINITY_DN2238_c0_g1_i17;TRINITY_DN2238_c0_g1_i18;TRINITY_DN2238_c0_g1_i19;TRINITY_DN2238_c0_g1_i2;TRINITY_DN2238_c0_g1_i20;TRINITY_DN2238_c0_g1_i21;TRINITY_DN2238_c0_g1_i22;TRINITY_DN2238_c0_g1_i23;T…	NADPH-dependent aldo-keto reductase, chloroplastic-like isoform X2 [Nymphaea colorata]	AKR4C9	NADPH-dependent aldo-keto reductase, chloroplastic OS=Arabidopsis thaliana OX=3702 GN=AKR4C9 PE=1 SV=1	GO:0004032(alditol:NADP+ 1-oxidoreductase activity);GO:0004033(aldo-keto reductase (NADP) activity);GO:0005737(cytoplasm);GO:0008106(alcohol dehydrogenase (NADP+) activity);GO:0009409(response to cold);GO:0009414(response to water deprivation);GO:0009507(chloroplast);GO:0009636(response to toxic substance);GO:0009651(response to salt stress);GO:0016229(steroid dehydrogenase activity);GO:0016491(o…	COG0656(reductase)	K00002	alcohol dehydrogenase (NADP+)	EC:1.1.1.2	atr00010(Glycolysis / Gluconeogenesis);atr00040(Pentose and glucuronate interconversions);atr00561(Glycerolipid metabolism)	A0A443PML5.1 PF00248.26;Aldo_ket_red;	-	2798.31	3958.42	2263.71	224.5	179.94	631.24	62.58	64.27	70.21	9.97	9.4	28.37	65.69	15.91	3.48255	up	1.17008e-06	9.74516e-05	yes
TRINITY_DN83140_c0_g1	2570	TRINITY_DN83140_c0_g1_i1;TRINITY_DN83140_c0_g1_i2;TRINITY_DN83140_c0_g1_i3;TRINITY_DN83140_c0_g1_i4;TRINITY_DN83140_c0_g1_i5;TRINITY_DN83140_c0_g1_i6	GDSL esterase/lipase At5g37690 [Nymphaea colorata]	At5g37690	GDSL esterase/lipase At5g37690 OS=Arabidopsis thaliana OX=3702 GN=At5g37690 PE=2 SV=1	GO:0005576(extracellular region);GO:0016042(lipid catabolic process);GO:0016298(lipase activity);GO:0016788(hydrolase activity, acting on ester bonds)	COG3240(GDSL esterase lipase)	K01188	beta-glucosidase	EC:3.2.1.21	aly00500(Starch and sucrose metabolism);aly00460(Cyanoamino acid metabolism);aly00940(Phenylpropanoid biosynthesis)	W1NKC8.1 PF00657.27;Lipase_GDSL;	-	1024.09	1588.8	678.98	38	59	203.24	22.47	25.17	18.55	1.45	2.13	6.46	22.06	3.35	3.83657	up	1.17521e-06	9.75881e-05	yes
TRINITY_DN7944_c0_g1	2741	TRINITY_DN7944_c0_g1_i1;TRINITY_DN7944_c0_g1_i10;TRINITY_DN7944_c0_g1_i11;TRINITY_DN7944_c0_g1_i12;TRINITY_DN7944_c0_g1_i13;TRINITY_DN7944_c0_g1_i14;TRINITY_DN7944_c0_g1_i15;TRINITY_DN7944_c0_g1_i16;TRINITY_DN7944_c0_g1_i17;TRINITY_DN7944_c0_g1_i18;TRINITY_DN7944_c0_g1_i19;TRINITY_DN7944_c0_g1_i2;TRINITY_DN7944_c0_g1_i20;TRINITY_DN7944_c0_g1_i21;TRINITY_DN7944_c0_g1_i23;TRINITY_DN7944_c0_g1_i24;T…	uncharacterized protein LOC116263578 [Nymphaea colorata]	NFYC3	Nuclear transcription factor Y subunit C-3 OS=Arabidopsis thaliana OX=3702 GN=NFYC3 PE=1 SV=1	GO:0003677(DNA binding);GO:0003700(DNA binding transcription factor activity);GO:0003712(transcription cofactor activity);GO:0005515(protein binding);GO:0005634(nucleus);GO:0005829(cytosol);GO:0006351(transcription, DNA-templated);GO:0006355(regulation of transcription, DNA-templated);GO:0009738(abscisic acid-activated signaling pathway);GO:0009740(gibberellic acid mediated signaling pathway);GO:…	COG5208(Nuclear transcription factor Y)	NA	NA	NA	-	W1P484.1 PF00125.29;Histone;	NF-YC	196	302	29.02	7	5	0	6.48	7.27	1.35	0.38	0.62	0	5.03	0.33	5.79602	up	1.20233e-06	9.95435e-05	yes
TRINITY_DN9177_c0_g1	2348	TRINITY_DN9177_c0_g1_i1;TRINITY_DN9177_c0_g1_i10;TRINITY_DN9177_c0_g1_i11;TRINITY_DN9177_c0_g1_i12;TRINITY_DN9177_c0_g1_i2;TRINITY_DN9177_c0_g1_i3;TRINITY_DN9177_c0_g1_i4;TRINITY_DN9177_c0_g1_i5;TRINITY_DN9177_c0_g1_i6;TRINITY_DN9177_c0_g1_i7;TRINITY_DN9177_c0_g1_i8;TRINITY_DN9177_c0_g1_i9	-	-	-	-	-	-	-	-	-	-	-	96.63	38	669	3	1	11	1.65	0.57	16.18	0.17	0.06	0.22	6.13	0.15	5.89194	up	1.24193e-06	0.000102498	yes
TRINITY_DN4147_c0_g1	647	TRINITY_DN4147_c0_g1_i1;TRINITY_DN4147_c0_g1_i2	-	-	-	-	-	-	-	-	-	-	-	137	303	11	4	1	0	12.5	19.88	1.31	0.67	0.17	0	11.23	0.28	6.80847	up	1.24536e-06	0.000102498	yes
TRINITY_DN2493_c0_g1	2111	TRINITY_DN2493_c0_g1_i1;TRINITY_DN2493_c0_g1_i2;TRINITY_DN2493_c0_g1_i3;TRINITY_DN2493_c0_g1_i4;TRINITY_DN2493_c0_g1_i5;TRINITY_DN2493_c0_g1_i6;TRINITY_DN2493_c0_g1_i7;TRINITY_DN2493_c0_g1_i8	unnamed protein product, partial [Nymphaea colorata]	-	-	-	ENOG410YKCU(NA)	-	-	-	-	-	-	3786.25	2835.1	2091	232.51	186.34	634	89.88	49.43	63.85	10.62	8.32	22.08	67.72	13.67	3.35872	up	1.26972e-06	0.000104195	yes
TRINITY_DN3016_c0_g1	1359	TRINITY_DN3016_c0_g1_i1;TRINITY_DN3016_c0_g1_i10;TRINITY_DN3016_c0_g1_i12;TRINITY_DN3016_c0_g1_i13;TRINITY_DN3016_c0_g1_i14;TRINITY_DN3016_c0_g1_i17;TRINITY_DN3016_c0_g1_i3;TRINITY_DN3016_c0_g1_i8;TRINITY_DN3016_c0_g1_i9	-	-	-	-	-	-	-	-	-	-	-	22206.5	16958.4	20263.2	3170.23	3175.92	3350.8	588.23	327.02	702.8	158.47	156.84	132.56	539.35	149.29	2.89619	up	1.28444e-06	0.000105094	yes
TRINITY_DN68556_c0_g1	1026	TRINITY_DN68556_c0_g1_i1;TRINITY_DN68556_c0_g1_i2	protein phosphatase 2C 51-like isoform X2 [Nymphaea colorata]	Os01g0656200	Probable protein phosphatase 2C 8 OS=Oryza sativa subsp. japonica OX=39947 GN=Os01g0656200 PE=2 SV=1	GO:0004722(protein serine/threonine phosphatase activity);GO:0005515(protein binding);GO:0006469(negative regulation of protein kinase activity);GO:0006470(protein dephosphorylation);GO:0006970(response to osmotic stress);GO:0008287(protein serine/threonine phosphatase complex);GO:0009408(response to heat);GO:0009414(response to water deprivation);GO:0009737(response to abscisic acid);GO:0009738(…	COG0631(Phosphatase)	K14497	protein phosphatase 2C	EC:3.1.3.16	nnu04016(MAPK signaling pathway - plant);nnu04075(Plant hormone signal transduction)	A0A1U8AGP6.1 PF00481.26;PP2C;	-	11.8	25.62	24.27	0	0	0	0.46	1.12	1.94	0	0	0	1.17	0	7.57788	up	1.31728e-06	0.000107467	yes
TRINITY_DN7488_c0_g1	1750	TRINITY_DN7488_c0_g1_i1;TRINITY_DN7488_c0_g1_i10;TRINITY_DN7488_c0_g1_i11;TRINITY_DN7488_c0_g1_i12;TRINITY_DN7488_c0_g1_i13;TRINITY_DN7488_c0_g1_i14;TRINITY_DN7488_c0_g1_i15;TRINITY_DN7488_c0_g1_i16;TRINITY_DN7488_c0_g1_i17;TRINITY_DN7488_c0_g1_i18;TRINITY_DN7488_c0_g1_i19;TRINITY_DN7488_c0_g1_i2;TRINITY_DN7488_c0_g1_i20;TRINITY_DN7488_c0_g1_i21;TRINITY_DN7488_c0_g1_i22;TRINITY_DN7488_c0_g1_i23;T…	protein XRI1 isoform X1 [Nymphaea colorata]	-	-	GO:0003674(molecular_function);GO:0005634(nucleus);GO:0008150(biological_process)	ENOG410YQ91(NA)	-	-	-	-	-	-	406.58	351.14	194.39	38.55	31	20.41	9.85	6.38	6.61	1.68	1.42	0.75	7.61	1.28	3.70655	up	1.329e-06	0.000108107	yes
TRINITY_DN33268_c0_g1	323	TRINITY_DN33268_c0_g1_i1;TRINITY_DN33268_c0_g1_i2;TRINITY_DN33268_c0_g1_i3	protein DETOXIFICATION 33-like [Nymphaea colorata]	DTX35	Protein DETOXIFICATION 35 OS=Arabidopsis thaliana OX=3702 GN=DTX35 PE=1 SV=1	GO:0006855(drug transmembrane transport)	COG0534(Mate efflux family protein)	NA	NA	NA	-	A0A200Q5T6.1 PF01554.23;MatE;	-	35.88	85.86	3.46	0	0	0	27.21	48.1	3.73	0	0	0	26.35	0	8.69578	up	1.39649e-06	0.000113266	yes
TRINITY_DN66_c1_g2	998	TRINITY_DN66_c1_g2_i1	-	-	-	-	-	-	-	-	-	-	-	56.79	27	44.01	4	0	0	2.33	0.8	2.36	0.31	0	0	1.83	0.1	5.10138	up	1.40655e-06	0.000113663	yes
TRINITY_DN9369_c0_g1	1314	TRINITY_DN9369_c0_g1_i1;TRINITY_DN9369_c0_g1_i10;TRINITY_DN9369_c0_g1_i2;TRINITY_DN9369_c0_g1_i3;TRINITY_DN9369_c0_g1_i4;TRINITY_DN9369_c0_g1_i5;TRINITY_DN9369_c0_g1_i6;TRINITY_DN9369_c0_g1_i7;TRINITY_DN9369_c0_g1_i8;TRINITY_DN9369_c0_g1_i9	protein LAZY 1-like [Nymphaea colorata]	-	-	-	ENOG410YP4N(NA)	-	-	-	-	-	-	19	9	5	356	156	178	0.59	0.21	0.18	19.11	8.38	7.59	0.33	11.69	-4.10554	down	1.40953e-06	0.000113663	yes
TRINITY_DN2227_c0_g1	2970	TRINITY_DN2227_c0_g1_i1;TRINITY_DN2227_c0_g1_i10;TRINITY_DN2227_c0_g1_i11;TRINITY_DN2227_c0_g1_i12;TRINITY_DN2227_c0_g1_i13;TRINITY_DN2227_c0_g1_i15;TRINITY_DN2227_c0_g1_i2;TRINITY_DN2227_c0_g1_i3;TRINITY_DN2227_c0_g1_i5;TRINITY_DN2227_c0_g1_i8	uncharacterized protein LOC116260084 isoform X2 [Nymphaea colorata]	-	-	GO:0003674(molecular_function);GO:0005634(nucleus);GO:0008150(biological_process)	ENOG410YARK(CCT motif)	-	-	-	-	-	-	3563.67	6641.1	117.43	113	130.6	39.98	88.6	120.31	3.76	5.03	6.15	1.41	70.89	4.2	5.60248	up	1.41676e-06	0.000113917	yes
TRINITY_DN487_c2_g2	676	TRINITY_DN487_c2_g2_i1	-	-	-	-	-	-	-	-	-	-	-	41.01	63	4	0	0	0	3.39	3.75	0.43	0	0	0	2.52	0	8.44405	up	1.42607e-06	0.000114336	yes
TRINITY_DN17412_c0_g1	610	TRINITY_DN17412_c0_g1_i1	early nodulin-93-like [Nymphaea colorata]	-	Early nodulin-93 OS=Glycine max OX=3847 PE=2 SV=1	GO:0003674(molecular_function);GO:0005739(mitochondrion);GO:0016021(integral component of membrane)	ENOG410YVQQ(early nodulin)	-	-	-	-	A0A4S8IM73.1 PF03386.19;ENOD93;	-	75	129	1	0	0	0	7.77	9.59	0.14	0	0	0	5.83	0	9.38788	up	1.43566e-06	0.000114566	yes
TRINITY_DN15023_c0_g1	812	TRINITY_DN15023_c0_g1_i1;TRINITY_DN15023_c0_g1_i2	Cytochrome b561 and DOMON domain-containing protein [Nymphaea thermarum]	At4g17280	Cytochrome b561 and DOMON domain-containing protein At4g17280 OS=Arabidopsis thaliana OX=3702 GN=At4g17280 PE=2 SV=1	GO:0005576(extracellular region);GO:0007275(multicellular organism development);GO:0016020(membrane);GO:0016021(integral component of membrane);GO:0046872(metal ion binding);GO:0055114(oxidation-reduction process)	ENOG410Y10S(auxin-responsive protein)	-	-	-	-	A0A5N6R9J7.1 PF03188.21;Cytochrom_B561;	-	48.36	83.55	116.55	3.98	8.15	6	4.46	5.37	13.62	0.43	1.42	0.85	7.82	0.9	4.06348	up	1.43716e-06	0.000114566	yes
TRINITY_DN15971_c0_g1	2079	TRINITY_DN15971_c0_g1_i1;TRINITY_DN15971_c0_g1_i2	ammonium transporter 3 member 1-like [Nymphaea colorata]	AMT3-1	Ammonium transporter 3 member 1 OS=Oryza sativa subsp. japonica OX=39947 GN=AMT3-1 PE=2 SV=1	GO:0005887(integral component of plasma membrane);GO:0008519(ammonium transmembrane transporter activity);GO:0015695(organic cation transport);GO:0019740(nitrogen utilization);GO:0072488(ammonium transmembrane transport)	COG0004(ammonium Transporter)	NA	NA	NA	-	A0A199W1R7.1 PF00909.26;Ammonium_transp;	-	10	3	40	130.98	302	3538.16	0.15	0.03	0.82	3.9	8.82	82.54	0.33	31.75	-6.00341	down	1.45117e-06	0.000115354	yes
TRINITY_DN49589_c0_g1	1368	TRINITY_DN49589_c0_g1_i1	-	-	-	-	-	-	-	-	-	-	-	154.57	339.99	49	5	6	14	4.01	6.4	1.66	0.24	0.29	0.54	4.02	0.36	4.85153	up	1.45532e-06	0.000115355	yes
TRINITY_DN15918_c0_g3	383	TRINITY_DN15918_c0_g3_i1;TRINITY_DN15918_c0_g3_i2	-	-	-	-	-	-	-	-	-	-	-	22.92	24.51	12.06	0	0	0	7.26	5.53	4.92	0	0	0	5.9	0	7.5296	up	1.46901e-06	0.00011611	yes
TRINITY_DN4088_c0_g1	1974	TRINITY_DN4088_c0_g1_i1;TRINITY_DN4088_c0_g1_i10;TRINITY_DN4088_c0_g1_i11;TRINITY_DN4088_c0_g1_i12;TRINITY_DN4088_c0_g1_i13;TRINITY_DN4088_c0_g1_i14;TRINITY_DN4088_c0_g1_i15;TRINITY_DN4088_c0_g1_i16;TRINITY_DN4088_c0_g1_i17;TRINITY_DN4088_c0_g1_i18;TRINITY_DN4088_c0_g1_i19;TRINITY_DN4088_c0_g1_i2;TRINITY_DN4088_c0_g1_i20;TRINITY_DN4088_c0_g1_i21;TRINITY_DN4088_c0_g1_i22;TRINITY_DN4088_c0_g1_i23;T…	protein trichome birefringence-like 19 isoform X1 [Nymphaea colorata]	TBL19	Protein trichome birefringence-like 19 OS=Arabidopsis thaliana OX=3702 GN=TBL19 PE=3 SV=1	GO:0005794(Golgi apparatus);GO:0016413(O-acetyltransferase activity);GO:0071554(cell wall organization or biogenesis)	ENOG410YEYH(Pfam:DUF231)	-	-	-	-	A0A978VIC4.1 PF13839.11;PC-Esterase;	-	401	387	1050.93	79	79	39	7.44	5.25	25.95	2.92	2.56	1.38	12.88	2.29	3.46023	up	1.4917e-06	0.000117571	yes
TRINITY_DN8546_c0_g2	471	TRINITY_DN8546_c0_g2_i1	hypothetical protein EJ110_NYTH41801 [Nymphaea thermarum]	-	-	GO:0006952(defense response);GO:0009506(plasmodesma);GO:0046658(anchored component of plasma membrane)	ENOG410YH2V(Late embryogenesis abundant protein)	-	-	-	-	-	-	117.31	188.64	26	3.04	1.01	7	22.68	25.78	6.56	1.06	0.35	2.02	18.34	1.14	5.27051	up	1.51496e-06	0.000119067	yes
TRINITY_DN7393_c0_g1	2056	TRINITY_DN7393_c0_g1_i1;TRINITY_DN7393_c0_g1_i2;TRINITY_DN7393_c0_g1_i3	cationic amino acid transporter 1 [Nymphaea colorata]	CAT1	Cationic amino acid transporter 1 OS=Arabidopsis thaliana OX=3702 GN=CAT1 PE=1 SV=1	GO:0005313(L-glutamate transmembrane transporter activity);GO:0005887(integral component of plasma membrane);GO:0015189(L-lysine transmembrane transporter activity);GO:0015297(antiporter activity);GO:0051938(L-glutamate import);GO:1903401(L-lysine transmembrane transport)	COG0531(amino acid)	NA	NA	NA	-	A0A2G9H285.1 PF13520.11;AA_permease_2;	-	124	52	146.01	713.02	1252.25	1273.6	1.91	0.69	2.94	20.85	36.6	29.97	1.85	29.14	-3.09692	down	1.52194e-06	0.00011928	yes
TRINITY_DN56076_c0_g1	292	TRINITY_DN56076_c0_g1_i1;TRINITY_DN56076_c0_g1_i2;TRINITY_DN56076_c0_g1_i3;TRINITY_DN56076_c0_g1_i4	Aldo-keto reductase family 4 member C9 [Nymphaea thermarum]	-	-	-	-	K00002	alcohol dehydrogenase (NADP+)	EC:1.1.1.2	tcc00010(Glycolysis / Gluconeogenesis);tcc00040(Pentose and glucuronate interconversions);tcc00561(Glycerolipid metabolism)	-	-	65.13	80.03	25.54	2.27	5.08	1.7	32.58	28.13	16.36	2.08	4.52	1.25	25.69	2.62	4.54055	up	1.53251e-06	0.000119772	yes
TRINITY_DN2802_c0_g1	2275	TRINITY_DN2802_c0_g1_i1;TRINITY_DN2802_c0_g1_i10;TRINITY_DN2802_c0_g1_i11;TRINITY_DN2802_c0_g1_i12;TRINITY_DN2802_c0_g1_i13;TRINITY_DN2802_c0_g1_i14;TRINITY_DN2802_c0_g1_i15;TRINITY_DN2802_c0_g1_i16;TRINITY_DN2802_c0_g1_i17;TRINITY_DN2802_c0_g1_i2;TRINITY_DN2802_c0_g1_i3;TRINITY_DN2802_c0_g1_i4;TRINITY_DN2802_c0_g1_i5;TRINITY_DN2802_c0_g1_i6;TRINITY_DN2802_c0_g1_i7;TRINITY_DN2802_c0_g1_i8;TRINITY…	hypothetical protein Nepgr_017032 [Nepenthes gracilis]	ATPsynbeta	ATP synthase subunit beta, mitochondrial OS=Drosophila melanogaster OX=7227 GN=ATPsynbeta PE=1 SV=3	GO:0000275(mitochondrial proton-transporting ATP synthase complex, catalytic core F(1));GO:0005524(ATP binding);GO:0005739(mitochondrion);GO:0010906(regulation of glucose metabolic process);GO:0015986(ATP synthesis coupled proton transport);GO:0046331(lateral inhibition);GO:0046933(proton-transporting ATP synthase activity, rotational mechanism);GO:0046961(proton-transporting ATPase activity, rot…	COG0055(Produces ATP from ADP in the presence of a proton gradient across the membrane. The catalytic sites are hosted primarily by the beta subunits (By similarity))	K02133	F-type H+-transporting ATPase subunit beta	EC:3.6.3.14	nnu00190(Oxidative phosphorylation)	A0A4S2KW44.1 PF00006.30;ATP-synt_ab;	-	17	21	14973.8	4	4	8	0.51	0.45	283.57	0.25	0.24	0.17	94.84	0.22	9.99403	up	1.56151e-06	0.000121676	yes
TRINITY_DN386_c1_g2	1046	TRINITY_DN386_c1_g2_i1	uncharacterized protein LOC116263662 [Nymphaea colorata]	-	-	-	-	-	-	-	-	A0A4V6A9M6.1 PF01657.22;Stress-antifung;	-	169.57	69.27	133.85	10	9	11.93	6.46	1.91	6.68	0.72	0.63	0.68	5.02	0.68	3.80942	up	1.5656e-06	0.000121676	yes
TRINITY_DN5675_c0_g1	1434	TRINITY_DN5675_c0_g1_i1;TRINITY_DN5675_c0_g1_i2;TRINITY_DN5675_c0_g1_i3;TRINITY_DN5675_c0_g1_i4	-	-	-	-	-	-	-	-	-	-	-	29	100	3	0	0	0	0.72	2.16	0.12	0	0	0	1	0	8.80105	up	1.59411e-06	0.000123548	yes
TRINITY_DN14619_c0_g1	695	TRINITY_DN14619_c0_g1_i1	-	-	-	-	-	-	-	-	-	-	-	44.84	63.87	18.55	0	3	2	3.5	3.59	1.89	0	0.43	0.23	2.99	0.22	4.93944	up	1.61997e-06	0.000125204	yes
TRINITY_DN4573_c0_g1	1641	TRINITY_DN4573_c0_g1_i1;TRINITY_DN4573_c0_g1_i2;TRINITY_DN4573_c0_g1_i3	hypothetical protein RGQ29_005632 [Quercus rubra]	-	-	GO:0005634(nucleus)	ENOG410Y914(Late embryogenesis)	-	-	-	-	A0A8M8UYJ7.1 PF06830.16;Root_cap;	-	3	7	0	11928.3	43925.6	0	0.08	0.13	0	560.05	2027.98	0	0.07	862.68	-11.9863	down	1.62926e-06	0.000125575	yes
TRINITY_DN6966_c0_g1	1988	TRINITY_DN6966_c0_g1_i1;TRINITY_DN6966_c0_g1_i2;TRINITY_DN6966_c0_g1_i3	probable galacturonosyltransferase 12 [Nymphaea colorata]	GAUT12	Probable galacturonosyltransferase 12 OS=Arabidopsis thaliana OX=3702 GN=GAUT12 PE=2 SV=1	GO:0000139(Golgi membrane);GO:0005794(Golgi apparatus);GO:0010413(glucuronoxylan metabolic process);GO:0010417(glucuronoxylan biosynthetic process);GO:0016021(integral component of membrane);GO:0016051(carbohydrate biosynthetic process);GO:0016757(transferase activity, transferring glycosyl groups);GO:0016758(transferase activity, transferring hexosyl groups);GO:0045489(pectin biosynthetic proces…	ENOG410Y9J4(Galacturonosyltransferase)	NA	NA	NA	-	W1NSS1.1 PF01501.25;Glyco_transf_8;	-	292	648.1	329	29	18	0	5.05	8.07	7.8	0.93	0.66	0	6.97	0.53	5.10018	up	1.63966e-06	0.000126028	yes
TRINITY_DN6905_c0_g1	2512	TRINITY_DN6905_c0_g1_i1;TRINITY_DN6905_c0_g1_i10;TRINITY_DN6905_c0_g1_i11;TRINITY_DN6905_c0_g1_i12;TRINITY_DN6905_c0_g1_i13;TRINITY_DN6905_c0_g1_i14;TRINITY_DN6905_c0_g1_i15;TRINITY_DN6905_c0_g1_i16;TRINITY_DN6905_c0_g1_i17;TRINITY_DN6905_c0_g1_i18;TRINITY_DN6905_c0_g1_i19;TRINITY_DN6905_c0_g1_i2;TRINITY_DN6905_c0_g1_i20;TRINITY_DN6905_c0_g1_i21;TRINITY_DN6905_c0_g1_i22;TRINITY_DN6905_c0_g1_i23;T…	dihydrofolate reductase-like [Nymphaea colorata]	RE2	Retrovirus-related Pol polyprotein from transposon RE2 OS=Arabidopsis thaliana OX=3702 GN=RE2 PE=4 SV=1	GO:0004146(dihydrofolate reductase activity);GO:0009507(chloroplast)	ENOG4111JYH(ovarian cancer-associated gene 2 protein)	K01528	dynamin GTPase	EC:3.6.5.5	lja04144(Endocytosis)	A0A3S3PK97.1 PF03959.18;FSH1;	-	130	140	189	976.02	1912.64	1328.76	4.15	3.67	8.49	60.32	112.01	66.51	5.44	79.61	-2.90855	down	1.68251e-06	0.000128966	yes
TRINITY_DN6304_c0_g2	287	TRINITY_DN6304_c0_g2_i1;TRINITY_DN6304_c0_g2_i2	-	-	-	-	-	-	-	-	-	-	-	63.57	139.88	1	0	0	0	33.38	52.45	0.72	0	0	0	28.85	0	9.40883	up	1.69477e-06	0.000129254	yes
TRINITY_DN444_c4_g1	860	TRINITY_DN444_c4_g1_i1;TRINITY_DN444_c4_g1_i2;TRINITY_DN444_c4_g1_i3;TRINITY_DN444_c4_g1_i4;TRINITY_DN444_c4_g1_i6;TRINITY_DN444_c4_g1_i7;TRINITY_DN444_c4_g1_i9	tryptamine hydroxycinnamoyltransferase 2-like [Nymphaea colorata]	TBT1	Tryptamine benzoyltransferase 1 OS=Oryza sativa subsp. japonica OX=39947 GN=TBT1 PE=1 SV=1	GO:0005737(cytoplasm);GO:0005829(cytosol);GO:0010143(cutin biosynthetic process);GO:0016740(transferase activity);GO:0033494(ferulate metabolic process);GO:0050734(hydroxycinnamoyltransferase activity)	ENOG410XPQ7(hydroxycinnamoyl-Coenzyme A shikimate quinate hydroxycinnamoyltransferase-like)	K13065	shikimate O-hydroxycinnamoyltransferase	EC:2.3.1.133	nnu00940(Phenylpropanoid biosynthesis);nnu00945(Stilbenoid, diarylheptanoid and gingerol biosynthesis);nnu00941(Flavonoid biosynthesis)	A0A443Q4P8.1 PF02458.20;Transferase;	-	86	9	85.56	538.61	748.01	2496.61	4.75	0.34	6.12	52.56	72.17	203.95	3.74	109.56	-4.18811	down	1.69802e-06	0.000129254	yes
TRINITY_DN1657_c1_g2	1057	TRINITY_DN1657_c1_g2_i1	mitochondrial dicarboxylate/tricarboxylate transporter DTC-like [Nymphaea colorata]	DTC	Mitochondrial dicarboxylate/tricarboxylate transporter DTC OS=Arabidopsis thaliana OX=3702 GN=DTC PE=1 SV=1	GO:0003735(structural constituent of ribosome);GO:0006412(translation)	ENOG410XQHU(Mitochondrial)	NA	NA	NA	-	A0A4S8IXC0.1 PF00153.32;Mito_carr;	-	45.79	68.19	61.99	968.66	1775.9	256.96	1.72	1.86	3.04	68.25	123.31	14.38	2.21	68.65	-3.77719	down	1.70047e-06	0.000129254	yes
TRINITY_DN5449_c0_g2	770	TRINITY_DN5449_c0_g2_i1;TRINITY_DN5449_c0_g2_i2;TRINITY_DN5449_c0_g2_i3;TRINITY_DN5449_c0_g2_i4	transcription factor bHLH94-like [Nymphaea colorata]	-	-	-	-	-	-	-	-	-	-	67.18	134.74	3	1	0	0	4.31	6.24	0.25	0.12	0	0	3.6	0.04	7.61267	up	1.7048e-06	0.000129254	yes
TRINITY_DN10957_c0_g1	800	TRINITY_DN10957_c0_g1_i1	Lipid transfer protein [Nymphaea thermarum]	EARLI1	Lipid transfer protein EARLI 1 OS=Arabidopsis thaliana OX=3702 GN=EARLI1 PE=1 SV=1	GO:0005575(cellular_component)	ENOG41116U9(Proline-rich protein)	NA	NA	NA	-	A0A0K9NRX0.1 PF14547.11;Hydrophob_seed;	-	0	0	0	22	2	1025.24	0	0	0	2.43	0.22	90.88	0	31.18	-11.2868	down	1.7477e-06	0.000132148	yes
TRINITY_DN50088_c0_g1	268	TRINITY_DN50088_c0_g1_i1	Indole glucosinolate O-methyltransferase 4 [Nymphaea thermarum]	OMT1	Desmethylxanthohumol 6'-O-methyltransferase OS=Humulus lupulus OX=3486 GN=OMT1 PE=1 SV=2	-	ENOG410XS7T(o-methyltransferase)	K16040	trans-resveratrol di-O-methyltransferase	EC:2.1.1.240	rcu00945(Stilbenoid, diarylheptanoid and gingerol biosynthesis)	-	-	41.32	91.54	2	0	0	0	22.88	36.07	1.44	0	0	0	20.13	0	8.80471	up	1.76724e-06	0.000133264	yes
TRINITY_DN551_c0_g1	1284	TRINITY_DN551_c0_g1_i1;TRINITY_DN551_c0_g1_i10;TRINITY_DN551_c0_g1_i11;TRINITY_DN551_c0_g1_i12;TRINITY_DN551_c0_g1_i13;TRINITY_DN551_c0_g1_i14;TRINITY_DN551_c0_g1_i15;TRINITY_DN551_c0_g1_i16;TRINITY_DN551_c0_g1_i17;TRINITY_DN551_c0_g1_i18;TRINITY_DN551_c0_g1_i19;TRINITY_DN551_c0_g1_i2;TRINITY_DN551_c0_g1_i20;TRINITY_DN551_c0_g1_i21;TRINITY_DN551_c0_g1_i22;TRINITY_DN551_c0_g1_i4;TRINITY_DN551_c0_g…	predicted protein [Hordeum vulgare subsp. vulgare]	Ctsb	Cathepsin B OS=Rattus norvegicus OX=10116 GN=Ctsb PE=1 SV=2	GO:0004197(cysteine-type endopeptidase activity);GO:0005615(extracellular space);GO:0005764(lysosome);GO:0006508(proteolysis);GO:0008233(peptidase activity);GO:0008234(cysteine-type peptidase activity);GO:0016787(hydrolase activity);GO:0050790(regulation of catalytic activity);GO:0051603(proteolysis involved in cellular protein catabolic process)	COG4870(cathepsin)	NA	NA	NA	-	A0A818C9C3.1 PF00112.28;Peptidase_C1;	-	104	87	282	13.01	8	1	3.97	2.46	13.4	1.03	0.59	0.05	6.61	0.56	4.62246	up	1.77904e-06	0.000133792	yes
TRINITY_DN4251_c0_g1	1472	TRINITY_DN4251_c0_g1_i1;TRINITY_DN4251_c0_g1_i2;TRINITY_DN4251_c0_g1_i3;TRINITY_DN4251_c0_g1_i4;TRINITY_DN4251_c0_g1_i5;TRINITY_DN4251_c0_g1_i6;TRINITY_DN4251_c0_g1_i7;TRINITY_DN4251_c0_g1_i8	Glucose-1-phosphate adenylyltransferase large subunit 2 [Nymphaea thermarum]	AGPS1	Glucose-1-phosphate adenylyltransferase large subunit 1 (Fragment) OS=Solanum tuberosum OX=4113 GN=AGPS1 PE=1 SV=1	GO:0005524(ATP binding);GO:0005978(glycogen biosynthetic process);GO:0008878(glucose-1-phosphate adenylyltransferase activity);GO:0009507(chloroplast);GO:0019252(starch biosynthetic process)	COG0448(Catalyzes the synthesis of ADP-glucose, a sugar donor used in elongation reactions on alpha-glucans (By similarity))	K00975	glucose-1-phosphate adenylyltransferase	EC:2.7.7.27	pvu00500(Starch and sucrose metabolism);pvu00520(Amino sugar and nucleotide sugar metabolism)	-	-	1690.1	2251.16	82.14	80.83	56.05	59.06	54.08	52.47	3.48	4.93	3.35	2.91	36.68	3.73	4.74893	up	1.80047e-06	0.00013504	yes
TRINITY_DN15499_c0_g1	1156	TRINITY_DN15499_c0_g1_i1;TRINITY_DN15499_c0_g1_i2	-	-	-	-	-	-	-	-	-	-	-	19	40	44	1	0	2	0.69	0.97	2.06	0.07	0	0.11	1.24	0.06	5.24607	up	1.89932e-06	0.000141792	yes
TRINITY_DN5692_c0_g1	3722	TRINITY_DN5692_c0_g1_i1;TRINITY_DN5692_c0_g1_i10;TRINITY_DN5692_c0_g1_i11;TRINITY_DN5692_c0_g1_i13;TRINITY_DN5692_c0_g1_i15;TRINITY_DN5692_c0_g1_i16;TRINITY_DN5692_c0_g1_i17;TRINITY_DN5692_c0_g1_i18;TRINITY_DN5692_c0_g1_i19;TRINITY_DN5692_c0_g1_i2;TRINITY_DN5692_c0_g1_i20;TRINITY_DN5692_c0_g1_i21;TRINITY_DN5692_c0_g1_i22;TRINITY_DN5692_c0_g1_i23;TRINITY_DN5692_c0_g1_i24;TRINITY_DN5692_c0_g1_i26;T…	3-9-dihydroxypterocarpan 6A-monooxygenase [Nymphaea thermarum]	CYP76C1	Cytochrome P450 76C1 OS=Arabidopsis thaliana OX=3702 GN=CYP76C1 PE=2 SV=1	GO:0016020(membrane);GO:0016709(oxidoreductase activity, acting on paired donors, with incorporation or reduction of molecular oxygen, NAD(P)H as one donor, and incorporation of one atom of oxygen);GO:0044550(secondary metabolite biosynthetic process)	COG2124(Cytochrome p450)	NA	NA	NA	-	A0A8S0VPY7.1 PF00067.27;p450;	-	467.4	781.36	126.84	16	41	41.42	9.34	11.6	2.68	0.46	0.91	1.07	7.87	0.81	4.21114	up	1.90065e-06	0.000141792	yes
TRINITY_DN6763_c0_g1	2019	TRINITY_DN6763_c0_g1_i1;TRINITY_DN6763_c0_g1_i2	hypothetical protein EJ110_NYTH02589 [Nymphaea thermarum]	DGR2	Protein DUF642 L-GALACTONO-1,4-LACTONE-RESPONSIVE GENE 2 OS=Arabidopsis thaliana OX=3702 GN=DGR2 PE=2 SV=1	GO:0003674(molecular_function);GO:0008150(biological_process);GO:0031225(anchored component of membrane)	ENOG411248W(expressed protein)	-	-	-	-	W1PGB7.1 PF04862.17;DUF642;	-	88.95	140.96	11.12	4.3	1.07	0	1.48	1.76	0.23	0.18	0.03	0	1.16	0.07	5.8705	up	1.92709e-06	0.000143381	yes
TRINITY_DN5053_c0_g2	1239	TRINITY_DN5053_c0_g2_i1	Leucoanthocyanidin reductase [Nymphaea thermarum]	EGS1	Eugenol synthase 1 OS=Petunia hybrida OX=4102 GN=EGS1 PE=1 SV=1	GO:0005737(cytoplasm);GO:0005886(plasma membrane);GO:0006979(response to oxidative stress);GO:0016491(oxidoreductase activity);GO:0046686(response to cadmium ion);GO:0055114(oxidation-reduction process)	ENOG410YEHW(Leucoanthocyanidin reductase)	K13081	leucoanthocyanidin reductase	EC:1.17.1.3	mtr00941(Flavonoid biosynthesis)	A0A1L1WJ96.1 PF05368.18;NmrA;	-	221.81	427.27	30.98	6.05	9.1	0	6.59	9.23	1.21	0.34	0.5	0	5.68	0.28	5.8762	up	1.95261e-06	0.000144893	yes
TRINITY_DN1021_c0_g2	283	TRINITY_DN1021_c0_g2_i1	-	HSP17.5-M	17.5 kDa class I heat shock protein OS=Glycine max OX=3847 GN=HSP17.5-M PE=3 SV=1	-	-	K13993	HSP20 family protein	-	hbr04141(Protein processing in endoplasmic reticulum)	-	-	12.92	70.89	45.83	1	2	2	6.6	25.66	30.46	0.92	1.85	1.53	20.91	1.43	4.97778	up	1.98315e-06	0.000146769	yes
TRINITY_DN8022_c0_g1	2096	TRINITY_DN8022_c0_g1_i1;TRINITY_DN8022_c0_g1_i10;TRINITY_DN8022_c0_g1_i12;TRINITY_DN8022_c0_g1_i13;TRINITY_DN8022_c0_g1_i14;TRINITY_DN8022_c0_g1_i2;TRINITY_DN8022_c0_g1_i3;TRINITY_DN8022_c0_g1_i4;TRINITY_DN8022_c0_g1_i6;TRINITY_DN8022_c0_g1_i8	-	-	-	-	-	-	-	-	-	-	-	13	12	9	245	212	122	0.47	0.14	0.18	7.64	7.23	4.29	0.26	6.39	-3.78214	down	1.98852e-06	0.000146777	yes
TRINITY_DN15415_c0_g1	929	TRINITY_DN15415_c0_g1_i1	expansin-B15-like [Nymphaea colorata]	EXPB15	Expansin-B15 OS=Oryza sativa subsp. japonica OX=39947 GN=EXPB15 PE=3 SV=2	GO:0005576(extracellular region);GO:0005618(cell wall);GO:0009826(unidimensional cell growth);GO:0009828(plant-type cell wall loosening);GO:0009831(plant-type cell wall modification involved in multidimensional cell growth);GO:0016020(membrane);GO:0019953(sexual reproduction)	ENOG410YEZU(May cause loosening and extension of plant cell walls by disrupting non-covalent bonding between cellulose microfibrils and matrix glucans. No enzymatic activity has been found)	NA	NA	NA	-	A0A6P6AY24.1 PF03330.23;DPBB_1;	-	30	24	29	0	0	2	1.38	0.8	1.74	0	0	0.14	1.31	0.05	5.39981	up	2.01382e-06	0.000148252	yes
TRINITY_DN27348_c0_g1	832	TRINITY_DN27348_c0_g1_i1;TRINITY_DN27348_c0_g1_i2;TRINITY_DN27348_c0_g1_i3;TRINITY_DN27348_c0_g1_i4;TRINITY_DN27348_c0_g1_i5	B3 domain-containing protein REM19-like [Nymphaea colorata]	VRN1	B3 domain-containing transcription factor VRN1 OS=Arabidopsis thaliana OX=3702 GN=VRN1 PE=1 SV=1	GO:0003677(DNA binding);GO:0005634(nucleus);GO:0005654(nucleoplasm);GO:0006351(transcription, DNA-templated);GO:0006355(regulation of transcription, DNA-templated);GO:0009909(regulation of flower development);GO:0010048(vernalization response);GO:0043565(sequence-specific DNA binding)	ENOG410YZ3E(B3 domain-containing transcription factor)	-	-	-	-	A0A835KBC6.1 PF02362.26;B3;	B3	2	4	0	1674.67	1095.17	1	0.19	0.27	0	180.83	118.58	0.09	0.15	99.83	-8.40879	down	2.02616e-06	0.000148768	yes
TRINITY_DN4981_c0_g1	2518	TRINITY_DN4981_c0_g1_i1;TRINITY_DN4981_c0_g1_i10;TRINITY_DN4981_c0_g1_i11;TRINITY_DN4981_c0_g1_i12;TRINITY_DN4981_c0_g1_i13;TRINITY_DN4981_c0_g1_i14;TRINITY_DN4981_c0_g1_i2;TRINITY_DN4981_c0_g1_i4;TRINITY_DN4981_c0_g1_i5;TRINITY_DN4981_c0_g1_i6;TRINITY_DN4981_c0_g1_i7;TRINITY_DN4981_c0_g1_i8;TRINITY_DN4981_c0_g1_i9	protein NRT1/ PTR FAMILY 7.2-like [Nymphaea colorata]	NPF7.3	Protein NRT1/ PTR FAMILY 7.3 OS=Arabidopsis thaliana OX=3702 GN=NPF7.3 PE=1 SV=2	GO:0005215(transporter activity);GO:0005886(plasma membrane);GO:0006857(oligopeptide transport);GO:0010150(leaf senescence);GO:0010167(response to nitrate);GO:0015112(nitrate transmembrane transporter activity);GO:0015293(symporter activity);GO:0015386(potassium:proton antiporter activity);GO:0015706(nitrate transport);GO:0016020(membrane);GO:0016021(integral component of membrane);GO:0042128(nit…	COG3104(transporter)	NA	NA	NA	-	A0A6P5SH52.1 PF00854.26;PTR2;	-	1245	2257.98	877.27	174	187	264	18.03	23.28	16.68	4.77	4.71	6.12	19.33	5.2	3.19073	up	2.05089e-06	0.000150189	yes
TRINITY_DN13544_c0_g1	267	TRINITY_DN13544_c0_g1_i1	NADPH-dependent aldo-keto reductase, chloroplastic-like isoform X2 [Nymphaea colorata]	AKR4C9	NADPH-dependent aldo-keto reductase, chloroplastic OS=Arabidopsis thaliana OX=3702 GN=AKR4C9 PE=1 SV=1	GO:0004032(alditol:NADP+ 1-oxidoreductase activity);GO:0004033(aldo-keto reductase (NADP) activity);GO:0005737(cytoplasm);GO:0008106(alcohol dehydrogenase (NADP+) activity);GO:0009409(response to cold);GO:0009414(response to water deprivation);GO:0009507(chloroplast);GO:0009636(response to toxic substance);GO:0009651(response to salt stress);GO:0016229(steroid dehydrogenase activity);GO:0016491(o…	COG0656(reductase)	K00002	alcohol dehydrogenase (NADP+)	EC:1.1.1.2	csat00010(Glycolysis / Gluconeogenesis);csat00040(Pentose and glucuronate interconversions);csat00561(Glycerolipid metabolism)	A0A443PML5.1 PF00248.26;Aldo_ket_red;	-	207.65	380.3	68.13	19.8	7	3.87	115.62	150.69	49.28	20.05	7.11	3.24	105.2	10.13	4.77436	up	2.06059e-06	0.000150504	yes
TRINITY_DN11987_c0_g1	606	TRINITY_DN11987_c0_g1_i1;TRINITY_DN11987_c0_g1_i2	-	-	-	-	-	-	-	-	-	-	-	0	0	2	743.12	1148.7	0	0	0	0.29	144.83	223.44	0	0.1	122.76	-9.44608	down	2.11977e-06	0.000154422	yes
TRINITY_DN24793_c0_g1	1001	TRINITY_DN24793_c0_g1_i1;TRINITY_DN24793_c0_g1_i10;TRINITY_DN24793_c0_g1_i11;TRINITY_DN24793_c0_g1_i12;TRINITY_DN24793_c0_g1_i13;TRINITY_DN24793_c0_g1_i14;TRINITY_DN24793_c0_g1_i2;TRINITY_DN24793_c0_g1_i3;TRINITY_DN24793_c0_g1_i4;TRINITY_DN24793_c0_g1_i5;TRINITY_DN24793_c0_g1_i7;TRINITY_DN24793_c0_g1_i9	hypothetical protein Lal_00005292 [Lupinus albus]	ATP5F1B	ATP synthase subunit beta, mitochondrial OS=Gallus gallus OX=9031 GN=ATP5F1B PE=1 SV=1	GO:0000166(nucleotide binding);GO:0005524(ATP binding);GO:0006754(ATP biosynthetic process);GO:0015986(ATP synthesis coupled proton transport);GO:0045261(proton-transporting ATP synthase complex, catalytic core F(1));GO:0046034(ATP metabolic process);GO:0046933(proton-transporting ATP synthase activity, rotational mechanism)	COG0055(Produces ATP from ADP in the presence of a proton gradient across the membrane. The catalytic sites are hosted primarily by the beta subunits (By similarity))	K02133	F-type H+-transporting ATPase subunit beta	EC:3.6.3.14	vcn00190(Oxidative phosphorylation)	A0A4S2KW44.1 PF00006.30;ATP-synt_ab;	-	25	31	31.06	2	1	1	2.01	1.7	2.66	0.4	0.13	0.09	2.12	0.21	4.61291	up	2.13647e-06	0.000155234	yes
TRINITY_DN272_c0_g1	1742	TRINITY_DN272_c0_g1_i1;TRINITY_DN272_c0_g1_i11;TRINITY_DN272_c0_g1_i12;TRINITY_DN272_c0_g1_i13;TRINITY_DN272_c0_g1_i14;TRINITY_DN272_c0_g1_i15;TRINITY_DN272_c0_g1_i16;TRINITY_DN272_c0_g1_i18;TRINITY_DN272_c0_g1_i19;TRINITY_DN272_c0_g1_i2;TRINITY_DN272_c0_g1_i20;TRINITY_DN272_c0_g1_i21;TRINITY_DN272_c0_g1_i23;TRINITY_DN272_c0_g1_i24;TRINITY_DN272_c0_g1_i26;TRINITY_DN272_c0_g1_i3;TRINITY_DN272_c0_g…	shikimate O-hydroxycinnamoyltransferase-like [Nymphaea colorata]	HST	Shikimate O-hydroxycinnamoyltransferase OS=Arabidopsis thaliana OX=3702 GN=HST PE=1 SV=1	GO:0005515(protein binding);GO:0005737(cytoplasm);GO:0005829(cytosol);GO:0009809(lignin biosynthetic process);GO:0009963(positive regulation of flavonoid biosynthetic process);GO:0010252(auxin homeostasis);GO:0016020(membrane);GO:0016740(transferase activity);GO:0047172(shikimate O-hydroxycinnamoyltransferase activity);GO:0047205(quinate O-hydroxycinnamoyltransferase activity);GO:0071555(cell wal…	ENOG410XPQ7(hydroxycinnamoyl-Coenzyme A shikimate quinate hydroxycinnamoyltransferase-like)	K13065	shikimate O-hydroxycinnamoyltransferase	EC:2.3.1.133	sind00940(Phenylpropanoid biosynthesis);sind00945(Stilbenoid, diarylheptanoid and gingerol biosynthesis);sind00941(Flavonoid biosynthesis)	A0A6I9THQ9.1 PF02458.20;Transferase;	-	575.48	811.23	265.09	22	83.83	47.81	13.45	13.48	8.32	0.94	3.97	1.85	11.75	2.25	3.79075	up	2.16974e-06	0.000157241	yes
TRINITY_DN28141_c0_g1	737	TRINITY_DN28141_c0_g1_i1	transcription factor PIF6-like isoform X3 [Nymphaea colorata]	-	-	-	-	K12126	phytochrome-interacting factor 3	-	vvi04075(Plant hormone signal transduction);vvi04712(Circadian rhythm - plant)	-	-	0	0	0	30	23	14	0	0	0	3.85	2.93	1.45	0	2.74	-7.36657	down	2.19788e-06	0.000158868	yes
TRINITY_DN7839_c0_g1	1415	TRINITY_DN7839_c0_g1_i1;TRINITY_DN7839_c0_g1_i2;TRINITY_DN7839_c0_g1_i3;TRINITY_DN7839_c0_g1_i4;TRINITY_DN7839_c0_g1_i5;TRINITY_DN7839_c0_g1_i6;TRINITY_DN7839_c0_g1_i7	unknown [Lotus japonicus]	AHCY	Adenosylhomocysteinase OS=Bos taurus OX=9913 GN=AHCY PE=2 SV=3	GO:0004013(adenosylhomocysteinase activity);GO:0005829(cytosol);GO:0006730(one-carbon metabolic process);GO:0016787(hydrolase activity);GO:0019510(S-adenosylhomocysteine catabolic process);GO:0033353(S-adenosylmethionine cycle);GO:0051287(NAD binding)	COG0499(May play a key role in the regulation of the intracellular concentration of adenosylhomocysteine (By similarity))	K01251	adenosylhomocysteinase	EC:3.3.1.1	sind00270(Cysteine and methionine metabolism)	A0A015LRD9.1 PF05221.22;AdoHcyase;	-	44	25	36	2	3	0	1.21	0.48	1.26	0.1	0.15	0	0.98	0.08	4.53858	up	2.2075e-06	0.000159151	yes
TRINITY_DN69793_c0_g1	1610	TRINITY_DN69793_c0_g1_i1;TRINITY_DN69793_c0_g1_i10;TRINITY_DN69793_c0_g1_i11;TRINITY_DN69793_c0_g1_i13;TRINITY_DN69793_c0_g1_i14;TRINITY_DN69793_c0_g1_i2;TRINITY_DN69793_c0_g1_i4;TRINITY_DN69793_c0_g1_i5;TRINITY_DN69793_c0_g1_i6;TRINITY_DN69793_c0_g1_i7;TRINITY_DN69793_c0_g1_i8;TRINITY_DN69793_c0_g1_i9	leucoanthocyanidin reductase-like, partial [Nymphaea colorata]	LAR	Leucoanthocyanidin reductase OS=Desmodium uncinatum OX=225101 GN=LAR PE=1 SV=1	GO:0005737(cytoplasm);GO:0016651(oxidoreductase activity, acting on NAD(P)H);GO:0055114(oxidation-reduction process)	ENOG410YEHW(Leucoanthocyanidin reductase)	K13081	leucoanthocyanidin reductase	EC:1.17.1.3	atr00941(Flavonoid biosynthesis)	A0A8K0I359.1 PF05368.18;NmrA;	-	227	507	1	2	0	0	8.23	12.35	0.19	0.14	0	0	6.92	0.05	8.68863	up	2.23641e-06	0.00016082	yes
TRINITY_DN60040_c0_g1	240	TRINITY_DN60040_c0_g1_i1	Anthocyanidin reductase [Nymphaea thermarum]	-	Putative anthocyanidin reductase OS=Ginkgo biloba OX=3311 PE=2 SV=1	GO:0003824(catalytic activity);GO:0004022(alcohol dehydrogenase (NAD) activity);GO:0009809(lignin biosynthetic process);GO:0045551(cinnamyl-alcohol dehydrogenase activity);GO:0050662(coenzyme binding);GO:0055114(oxidation-reduction process)	COG0451(Nad-dependent epimerase dehydratase)	K08695	anthocyanidin reductase	EC:1.3.1.77	nnu00941(Flavonoid biosynthesis)	A0A803KP23.1 PF01370.26;Epimerase;	-	41.69	64.46	3.45	0	0	0	27.86	30.88	3	0	0	0	20.58	0	8.45911	up	2.30733e-06	0.000165493	yes
TRINITY_DN6140_c5_g1	1686	TRINITY_DN6140_c5_g1_i1	homeobox protein knotted-1-like LET6 [Nymphaea colorata]	LET6	Homeobox protein knotted-1-like LET6 OS=Solanum lycopersicum OX=4081 GN=LET6 PE=2 SV=1	GO:0003700(DNA binding transcription factor activity);GO:0003723(RNA binding);GO:0005515(protein binding);GO:0005634(nucleus);GO:0005737(cytoplasm);GO:0006355(regulation of transcription, DNA-templated);GO:0009691(cytokinin biosynthetic process);GO:0009934(regulation of meristem structural organization);GO:0015630(microtubule cytoskeleton);GO:0019827(stem cell population maintenance);GO:0042803(p…	ENOG410XPMQ(homeobox)	NA	NA	NA	-	A0A7J9CI22.1 PF03791.18;KNOX2;	TALE	598.54	778.79	594.46	108	45	13	11.79	11.16	15.32	4.03	1.65	0.38	12.76	2.02	3.87688	up	2.31892e-06	0.000165898	yes
TRINITY_DN1614_c0_g1	2457	TRINITY_DN1614_c0_g1_i1;TRINITY_DN1614_c0_g1_i10;TRINITY_DN1614_c0_g1_i11;TRINITY_DN1614_c0_g1_i14;TRINITY_DN1614_c0_g1_i15;TRINITY_DN1614_c0_g1_i16;TRINITY_DN1614_c0_g1_i2;TRINITY_DN1614_c0_g1_i21;TRINITY_DN1614_c0_g1_i22;TRINITY_DN1614_c0_g1_i4;TRINITY_DN1614_c0_g1_i7;TRINITY_DN1614_c0_g1_i9	Omega-hydroxypalmitate O-feruloyl transferase [Nymphaea thermarum]	HHT1	Omega-hydroxypalmitate O-feruloyl transferase OS=Arabidopsis thaliana OX=3702 GN=HHT1 PE=1 SV=1	GO:0005737(cytoplasm);GO:0010345(suberin biosynthetic process);GO:0016740(transferase activity);GO:0016747(transferase activity, transferring acyl groups other than amino-acyl groups);GO:0050734(hydroxycinnamoyltransferase activity);GO:0052325(cell wall pectin biosynthetic process);GO:0102406(omega-hydroxypalmitate O-sinapoyl transferase activity)	ENOG410XYY6(Omega-hydroxypalmitate O-feruloyl)	K15400	omega-hydroxypalmitate O-feruloyl transferase	EC:2.3.1.188	hbr00073(Cutin, suberine and wax biosynthesis)	A0A8K0E2A5.1 PF02458.20;Transferase;	-	2276.4	2610.64	3872.39	135	110.04	619	65.07	53.11	134.82	6.87	5.42	25.85	84.33	12.71	3.64592	up	2.33038e-06	0.000166291	yes
TRINITY_DN916_c1_g2	4952	TRINITY_DN916_c1_g2_i1;TRINITY_DN916_c1_g2_i2;TRINITY_DN916_c1_g2_i3;TRINITY_DN916_c1_g2_i4;TRINITY_DN916_c1_g2_i5;TRINITY_DN916_c1_g2_i6;TRINITY_DN916_c1_g2_i7	zinc finger CCCH domain-containing protein 44-like [Nymphaea colorata]	-	-	GO:0003674(molecular_function);GO:0005634(nucleus);GO:0008150(biological_process)	COG5531(SWI SNF related, matrix associated, actin dependent regulator of chromatin, subfamily d, member)	NA	NA	NA	-	A0A3S3MJZ9.1 PF02201.23;SWIB;	-	3174.65	5316.1	807.89	239.38	233.9	427	55.66	67.47	18.69	7.23	7.78	11.11	47.27	8.71	3.77645	up	2.35515e-06	0.00016763	yes
TRINITY_DN20427_c0_g1	2196	TRINITY_DN20427_c0_g1_i10;TRINITY_DN20427_c0_g1_i11;TRINITY_DN20427_c0_g1_i12;TRINITY_DN20427_c0_g1_i14;TRINITY_DN20427_c0_g1_i16;TRINITY_DN20427_c0_g1_i2;TRINITY_DN20427_c0_g1_i3;TRINITY_DN20427_c0_g1_i4;TRINITY_DN20427_c0_g1_i5;TRINITY_DN20427_c0_g1_i6;TRINITY_DN20427_c0_g1_i7;TRINITY_DN20427_c0_g1_i8;TRINITY_DN20427_c0_g1_i9	GDSL esterase/lipase [Nymphaea thermarum]	At1g71691	GDSL esterase/lipase At1g71691 OS=Arabidopsis thaliana OX=3702 GN=At1g71691 PE=2 SV=1	GO:0005576(extracellular region);GO:0016042(lipid catabolic process);GO:0016788(hydrolase activity, acting on ester bonds);GO:0052689(carboxylic ester hydrolase activity)	COG3240(GDSL esterase lipase)	K00679	phospholipid:diacylglycerol acyltransferase	EC:2.3.1.158	cic00561(Glycerolipid metabolism)	A0A6A6L6B4.1 PF00657.27;Lipase_GDSL;	-	1	5	0	5951.89	5907.95	0	0.03	0.07	0	281	274.4	0	0.03	185.13	-10.4461	down	2.36747e-06	0.000168078	yes
TRINITY_DN45401_c0_g1	708	TRINITY_DN45401_c0_g1_i1	-	-	-	-	-	-	-	-	-	-	-	27.01	36.97	7.02	0	0	0	2.03	2	0.69	0	0	0	1.57	0	7.81348	up	2.37501e-06	0.000168186	yes
TRINITY_DN22559_c0_g1	1280	TRINITY_DN22559_c0_g1_i11;TRINITY_DN22559_c0_g1_i2;TRINITY_DN22559_c0_g1_i4;TRINITY_DN22559_c0_g1_i5;TRINITY_DN22559_c0_g1_i6;TRINITY_DN22559_c0_g1_i7;TRINITY_DN22559_c0_g1_i9	hypothetical protein RND71_043638 [Anisodus tanguticus]	-	Glutamine synthetase OS=Panulirus argus OX=6737 PE=2 SV=1	GO:0000166(nucleotide binding);GO:0003824(catalytic activity);GO:0004356(glutamate-ammonia ligase activity);GO:0005524(ATP binding);GO:0006542(glutamine biosynthetic process);GO:0006807(nitrogen compound metabolic process);GO:0016874(ligase activity)	COG0174(glutamine synthetase)	K01915	glutamine synthetase	EC:6.3.1.2	vcn00630(Glyoxylate and dicarboxylate metabolism);vcn00910(Nitrogen metabolism);vcn00250(Alanine, aspartate and glutamate metabolism);vcn00220(Arginine biosynthesis)	A0A815HBB1.1 PF00120.29;Gln-synt_C;	-	43	25	44	4	1	0	1.84	0.87	2.43	0.26	0.05	0	1.71	0.1	4.62058	up	2.39563e-06	0.000169216	yes
TRINITY_DN4886_c0_g1	438	TRINITY_DN4886_c0_g1_i1;TRINITY_DN4886_c0_g1_i2;TRINITY_DN4886_c0_g1_i3	beta-glucosidase 12-like [Nymphaea colorata]	BGLU15	Beta-glucosidase 15 OS=Arabidopsis thaliana OX=3702 GN=BGLU15 PE=1 SV=1	GO:0008422(beta-glucosidase activity);GO:0009651(response to salt stress);GO:0009725(response to hormone);GO:0019762(glucosinolate catabolic process)	COG2723(beta-glucosidase)	NA	NA	NA	-	M1CWJ7.1 PF00232.23;Glyco_hydro_1;	-	18.07	44.27	30.52	0	0	2	4.17	7.2	9.19	0	0	0.69	6.85	0.23	5.63719	up	2.41495e-06	0.00017015	yes
TRINITY_DN16557_c0_g1	3314	TRINITY_DN16557_c0_g1_i1	-	-	-	-	-	-	-	-	-	-	-	0	0	0	199.89	255.21	0	0	0	0	3.36	4.2	0	0	2.52	-10.1308	down	2.43974e-06	0.000171464	yes
TRINITY_DN86859_c0_g1	1273	TRINITY_DN86859_c0_g1_i1;TRINITY_DN86859_c0_g1_i2;TRINITY_DN86859_c0_g1_i3;TRINITY_DN86859_c0_g1_i4	-	-	-	-	-	-	-	-	-	-	-	2275.02	3223.05	1858.08	160	13	283.1	68.8	70.3	73.04	8.98	0.7	12.46	70.71	7.38	4.36639	up	2.45663e-06	0.000172217	yes
TRINITY_DN12564_c0_g1	2618	TRINITY_DN12564_c0_g1_i1;TRINITY_DN12564_c0_g1_i10;TRINITY_DN12564_c0_g1_i12;TRINITY_DN12564_c0_g1_i13;TRINITY_DN12564_c0_g1_i14;TRINITY_DN12564_c0_g1_i15;TRINITY_DN12564_c0_g1_i16;TRINITY_DN12564_c0_g1_i17;TRINITY_DN12564_c0_g1_i2;TRINITY_DN12564_c0_g1_i3;TRINITY_DN12564_c0_g1_i6;TRINITY_DN12564_c0_g1_i7;TRINITY_DN12564_c0_g1_i8;TRINITY_DN12564_c0_g1_i9	uncharacterized protein LOC116266741 [Nymphaea colorata]	Tmem205	Transmembrane protein 205 OS=Mus musculus OX=10090 GN=Tmem205 PE=1 SV=1	GO:0009507(chloroplast);GO:0009793(embryo development ending in seed dormancy);GO:0016021(integral component of membrane);GO:1990457(pexophagosome)	ENOG4111HFX(Transmembrane protein 205)	-	-	-	-	U5DDJ5.1 PF13664.11;DUF4149;	-	193	45	433.96	17	10	9	2.72	0.49	8.28	0.49	0.28	0.2	3.83	0.32	4.38277	up	2.46878e-06	0.000172635	yes
TRINITY_DN1731_c0_g1	4756	TRINITY_DN1731_c0_g1_i1;TRINITY_DN1731_c0_g1_i11;TRINITY_DN1731_c0_g1_i2;TRINITY_DN1731_c0_g1_i3;TRINITY_DN1731_c0_g1_i4;TRINITY_DN1731_c0_g1_i5;TRINITY_DN1731_c0_g1_i7;TRINITY_DN1731_c0_g1_i8;TRINITY_DN1731_c0_g1_i9	Aspartate racemase [Nymphaea thermarum]	-	-	GO:0009252(peptidoglycan biosynthetic process);GO:0047661(amino-acid racemase activity)	COG1794(aspartate racemase)	-	-	-	-	A0A1U7Z9A2.1 PF01177.27;Asp_Glu_race;	-	2630.19	3900.33	1204.32	433.64	324.5	192.64	38.21	40.1	23.67	16.38	12.75	6.16	33.99	11.76	3.38815	up	2.47688e-06	0.000172769	yes
TRINITY_DN541_c0_g1	3095	TRINITY_DN541_c0_g1_i10;TRINITY_DN541_c0_g1_i12;TRINITY_DN541_c0_g1_i13;TRINITY_DN541_c0_g1_i14;TRINITY_DN541_c0_g1_i15;TRINITY_DN541_c0_g1_i16;TRINITY_DN541_c0_g1_i17;TRINITY_DN541_c0_g1_i18;TRINITY_DN541_c0_g1_i19;TRINITY_DN541_c0_g1_i20;TRINITY_DN541_c0_g1_i22;TRINITY_DN541_c0_g1_i23;TRINITY_DN541_c0_g1_i25;TRINITY_DN541_c0_g1_i26;TRINITY_DN541_c0_g1_i4;TRINITY_DN541_c0_g1_i5;TRINITY_DN541_c0_…	SNF2 domain-containing protein CLASSY 4-like [Nymphaea colorata]	-	-	-	-	-	-	-	-	-	-	71	48	70	3605.34	4335.68	65	0.98	0.49	1.69	113.73	142.16	1.24	1.05	85.71	-5.15096	down	2.62231e-06	0.000182456	yes
TRINITY_DN6214_c0_g1	1869	TRINITY_DN6214_c0_g1_i1;TRINITY_DN6214_c0_g1_i10;TRINITY_DN6214_c0_g1_i11;TRINITY_DN6214_c0_g1_i12;TRINITY_DN6214_c0_g1_i13;TRINITY_DN6214_c0_g1_i14;TRINITY_DN6214_c0_g1_i15;TRINITY_DN6214_c0_g1_i16;TRINITY_DN6214_c0_g1_i17;TRINITY_DN6214_c0_g1_i18;TRINITY_DN6214_c0_g1_i2;TRINITY_DN6214_c0_g1_i3;TRINITY_DN6214_c0_g1_i4;TRINITY_DN6214_c0_g1_i5;TRINITY_DN6214_c0_g1_i6;TRINITY_DN6214_c0_g1_i8;TRINIT…	nuclear transcription factor Y subunit A-10-like isoform X1 [Nymphaea colorata]	NFYA10	Nuclear transcription factor Y subunit A-10 OS=Arabidopsis thaliana OX=3702 GN=NFYA10 PE=2 SV=2	GO:0003677(DNA binding);GO:0003700(DNA binding transcription factor activity);GO:0005634(nucleus);GO:0006351(transcription, DNA-templated);GO:0006355(regulation of transcription, DNA-templated);GO:0016602(CCAAT-binding factor complex)	COG5224(Nuclear transcription factor Y)	NA	NA	NA	-	A0A427AQT9.1 PF02045.20;CBFB_NFYA;	NF-YA	1867.83	3027.51	1900	298.93	306	477.07	34.13	40.88	45.19	12.07	10.82	14.45	40.07	12.45	3.0049	up	2.67722e-06	0.000185814	yes
TRINITY_DN4694_c0_g1	1556	TRINITY_DN4694_c0_g1_i1;TRINITY_DN4694_c0_g1_i10;TRINITY_DN4694_c0_g1_i12;TRINITY_DN4694_c0_g1_i13;TRINITY_DN4694_c0_g1_i14;TRINITY_DN4694_c0_g1_i15;TRINITY_DN4694_c0_g1_i16;TRINITY_DN4694_c0_g1_i17;TRINITY_DN4694_c0_g1_i18;TRINITY_DN4694_c0_g1_i19;TRINITY_DN4694_c0_g1_i2;TRINITY_DN4694_c0_g1_i20;TRINITY_DN4694_c0_g1_i21;TRINITY_DN4694_c0_g1_i22;TRINITY_DN4694_c0_g1_i23;TRINITY_DN4694_c0_g1_i24;T…	unnamed protein product, partial [Thlaspi arvense]	-	-	-	ENOG4111IA8(NA)	-	-	-	-	-	-	22	30	2896.34	7	8	3	3.58	3.3	374.65	2.27	1.63	0.34	127.18	1.41	7.47045	up	2.69897e-06	0.000186858	yes
TRINITY_DN9275_c0_g1	1560	TRINITY_DN9275_c0_g1_i1;TRINITY_DN9275_c0_g1_i2	-	-	-	-	-	-	-	-	-	-	-	143.15	186.36	106	11	6	19.02	3.13	2.97	3.04	0.46	0.24	0.62	3.05	0.44	3.92634	up	2.73357e-06	0.000188786	yes
TRINITY_DN39540_c0_g1	230	TRINITY_DN39540_c0_g1_i1	-	-	-	-	-	-	-	-	-	-	-	17.02	67.49	47.89	0	4	1	12.42	35.29	45.45	0	5.41	1.1	31.05	2.17	4.98421	up	2.76406e-06	0.00019042	yes
TRINITY_DN212_c1_g1	633	TRINITY_DN212_c1_g1_i1;TRINITY_DN212_c1_g1_i2	-	-	-	-	-	-	-	-	-	-	-	70.43	48.1	40	6.06	4	4	10.61	5.27	9.04	1.27	0.7	0.93	8.31	0.97	3.74273	up	2.80518e-06	0.000192777	yes
TRINITY_DN35176_c0_g1	1237	TRINITY_DN35176_c0_g1_i1;TRINITY_DN35176_c0_g1_i10;TRINITY_DN35176_c0_g1_i11;TRINITY_DN35176_c0_g1_i12;TRINITY_DN35176_c0_g1_i13;TRINITY_DN35176_c0_g1_i14;TRINITY_DN35176_c0_g1_i2;TRINITY_DN35176_c0_g1_i3;TRINITY_DN35176_c0_g1_i4;TRINITY_DN35176_c0_g1_i5;TRINITY_DN35176_c0_g1_i6;TRINITY_DN35176_c0_g1_i7;TRINITY_DN35176_c0_g1_i8;TRINITY_DN35176_c0_g1_i9	hypothetical protein GH714_004041 [Hevea brasiliensis]	-	Myosin essential light chain, striated adductor muscle OS=Argopecten irradians OX=31199 PE=1 SV=2	GO:0005509(calcium ion binding);GO:0005863(striated muscle myosin thick filament);GO:0016459(myosin complex)	COG5126(Calcium-binding protein)	K02183	calmodulin	-	cpap04016(MAPK signaling pathway - plant);cpap04070(Phosphatidylinositol signaling system);cpap04626(Plant-pathogen interaction)	A0A1S3IUR0.1 PF13499.11;EF-hand_7;	-	63	5	44	0	0	1	14.21	0.22	3.18	0	0	0.23	5.87	0.08	6.49717	up	2.82469e-06	0.00019364	yes
TRINITY_DN4037_c0_g1	3112	TRINITY_DN4037_c0_g1_i1;TRINITY_DN4037_c0_g1_i11;TRINITY_DN4037_c0_g1_i12;TRINITY_DN4037_c0_g1_i13;TRINITY_DN4037_c0_g1_i14;TRINITY_DN4037_c0_g1_i15;TRINITY_DN4037_c0_g1_i17;TRINITY_DN4037_c0_g1_i18;TRINITY_DN4037_c0_g1_i21;TRINITY_DN4037_c0_g1_i22;TRINITY_DN4037_c0_g1_i3;TRINITY_DN4037_c0_g1_i4;TRINITY_DN4037_c0_g1_i6;TRINITY_DN4037_c0_g1_i7;TRINITY_DN4037_c0_g1_i8	Internal alternative NAD(P)H-ubiquinone oxidoreductase A1 [Nymphaea thermarum]	NDA1	Internal alternative NAD(P)H-ubiquinone oxidoreductase A1, mitochondrial OS=Arabidopsis thaliana OX=3702 GN=NDA1 PE=2 SV=1	GO:0003954(NADH dehydrogenase activity);GO:0005739(mitochondrion);GO:0005777(peroxisome);GO:0031304(intrinsic component of mitochondrial inner membrane);GO:0071482(cellular response to light stimulus)	COG1252(Nadh dehydrogenase)	NA	NA	NA	-	A0A1U8BAS5.1 PF07992.19;Pyr_redox_2;	-	245.52	303.32	241.87	4723.54	3749.39	1145.08	3.14	3.11	4.19	129.23	100.83	22.01	3.48	84.02	-3.29405	down	2.83938e-06	0.000193821	yes
TRINITY_DN1276_c0_g1	4435	TRINITY_DN1276_c0_g1_i1;TRINITY_DN1276_c0_g1_i10;TRINITY_DN1276_c0_g1_i11;TRINITY_DN1276_c0_g1_i12;TRINITY_DN1276_c0_g1_i13;TRINITY_DN1276_c0_g1_i14;TRINITY_DN1276_c0_g1_i15;TRINITY_DN1276_c0_g1_i17;TRINITY_DN1276_c0_g1_i19;TRINITY_DN1276_c0_g1_i20;TRINITY_DN1276_c0_g1_i21;TRINITY_DN1276_c0_g1_i22;TRINITY_DN1276_c0_g1_i23;TRINITY_DN1276_c0_g1_i24;TRINITY_DN1276_c0_g1_i26;TRINITY_DN1276_c0_g1_i27;…	uncharacterized protein LOC116257477 [Nymphaea colorata]	-	-	GO:0008150(biological_process);GO:0016020(membrane);GO:0016021(integral component of membrane)	ENOG4111FM2(PQ loop repeat)	-	-	-	-	A0A200Q082.1 PF04193.19;PQ-loop;	-	1417	1883.1	1223.03	241.04	52	18	22.81	22.12	23.32	7.59	1.77	0.45	22.75	3.27	4.1748	up	2.84121e-06	0.000193821	yes
TRINITY_DN3573_c0_g1	1364	TRINITY_DN3573_c0_g1_i1;TRINITY_DN3573_c0_g1_i10;TRINITY_DN3573_c0_g1_i11;TRINITY_DN3573_c0_g1_i12;TRINITY_DN3573_c0_g1_i13;TRINITY_DN3573_c0_g1_i14;TRINITY_DN3573_c0_g1_i15;TRINITY_DN3573_c0_g1_i16;TRINITY_DN3573_c0_g1_i17;TRINITY_DN3573_c0_g1_i18;TRINITY_DN3573_c0_g1_i19;TRINITY_DN3573_c0_g1_i2;TRINITY_DN3573_c0_g1_i20;TRINITY_DN3573_c0_g1_i21;TRINITY_DN3573_c0_g1_i22;TRINITY_DN3573_c0_g1_i24;T…	alpha-galactosidase-like isoform X2 [Nymphaea colorata]	-	Alpha-galactosidase OS=Coffea arabica OX=13443 PE=1 SV=1	GO:0009505(plant-type cell wall)	ENOG410XPF1(alpha-galactosidase)	K07407	alpha-galactosidase	EC:3.2.1.22	atr00052(Galactose metabolism);atr00561(Glycerolipid metabolism);atr00600(Sphingolipid metabolism);atr00603(Glycosphingolipid biosynthesis - globo and isoglobo series)	W1PQA0.1 PF17801.6;Melibiase_C;	-	234.66	67.45	501.15	3659.43	10263.1	1560.53	18.09	4.33	57.39	347.05	926.58	206.22	26.6	493.28	-4.08507	down	2.87245e-06	0.000195474	yes
TRINITY_DN10893_c0_g1	1016	TRINITY_DN10893_c0_g1_i1;TRINITY_DN10893_c0_g1_i10;TRINITY_DN10893_c0_g1_i11;TRINITY_DN10893_c0_g1_i12;TRINITY_DN10893_c0_g1_i15;TRINITY_DN10893_c0_g1_i16;TRINITY_DN10893_c0_g1_i3;TRINITY_DN10893_c0_g1_i4;TRINITY_DN10893_c0_g1_i7	-	-	-	-	-	-	-	-	-	-	-	83.39	122.93	3	0	1	1	3.55	4.58	0.23	0	0.07	0.08	2.79	0.05	6.85032	up	2.9627e-06	0.000201125	yes
TRINITY_DN10571_c0_g1	357	TRINITY_DN10571_c0_g1_i1	-	-	-	-	-	-	-	-	-	-	-	31.6	32	36.56	0	0	4	11.37	8.05	17.14	0	0	2.17	12.19	0.72	4.8267	up	2.99644e-06	0.000202605	yes
TRINITY_DN2547_c0_g1	2048	TRINITY_DN2547_c0_g1_i1;TRINITY_DN2547_c0_g1_i3;TRINITY_DN2547_c0_g1_i4;TRINITY_DN2547_c0_g1_i5;TRINITY_DN2547_c0_g1_i6;TRINITY_DN2547_c0_g1_i7;TRINITY_DN2547_c0_g1_i8	Glucose-1-phosphate adenylyltransferase large subunit 2 [Nymphaea thermarum]	APL2	Glucose-1-phosphate adenylyltransferase large subunit 2, chloroplastic OS=Arabidopsis thaliana OX=3702 GN=APL2 PE=1 SV=2	GO:0005524(ATP binding);GO:0005978(glycogen biosynthetic process);GO:0008878(glucose-1-phosphate adenylyltransferase activity);GO:0009507(chloroplast);GO:0019252(starch biosynthetic process)	-	K00975	glucose-1-phosphate adenylyltransferase	EC:2.7.7.27	cpap00500(Starch and sucrose metabolism);cpap00520(Amino sugar and nucleotide sugar metabolism)	-	-	2319.96	2884.67	116.17	95.32	97.47	103.04	170.16	153.71	11.09	12.83	13.32	11.08	111.65	12.41	4.56075	up	2.99902e-06	0.000202605	yes
TRINITY_DN18470_c0_g1	2632	TRINITY_DN18470_c0_g1_i1;TRINITY_DN18470_c0_g1_i10;TRINITY_DN18470_c0_g1_i11;TRINITY_DN18470_c0_g1_i2;TRINITY_DN18470_c0_g1_i3;TRINITY_DN18470_c0_g1_i4;TRINITY_DN18470_c0_g1_i5;TRINITY_DN18470_c0_g1_i6;TRINITY_DN18470_c0_g1_i7;TRINITY_DN18470_c0_g1_i8	-	-	-	-	-	-	-	-	-	-	-	51.39	89	42.06	6	3.92	3	0.66	0.79	0.72	0.17	0.1	0.06	0.72	0.11	4.12367	up	3.02189e-06	0.000203656	yes
TRINITY_DN47153_c0_g1	385	TRINITY_DN47153_c0_g1_i1	putative N-acetyltransferase [Nymphaea thermarum]	At2g23060	Probable N-acetyltransferase HLS1-like OS=Arabidopsis thaliana OX=3702 GN=At2g23060 PE=2 SV=1	GO:0004596(peptide alpha-N-acetyltransferase activity);GO:0006474(N-terminal protein amino acid acetylation);GO:0031248(protein acetyltransferase complex)	ENOG410YF8W(Acetyltransferase (GNAT) family)	-	-	-	-	-	-	42	74.03	55.36	5	5	0	13.03	16.08	22.36	2.78	2.81	0	17.16	1.86	4.37177	up	3.03103e-06	0.00020378	yes
TRINITY_DN12003_c0_g1	2150	TRINITY_DN12003_c0_g1_i1;TRINITY_DN12003_c0_g1_i2;TRINITY_DN12003_c0_g1_i3;TRINITY_DN12003_c0_g1_i4;TRINITY_DN12003_c0_g1_i5;TRINITY_DN12003_c0_g1_i6;TRINITY_DN12003_c0_g1_i7;TRINITY_DN12003_c0_g1_i8;TRINITY_DN12003_c0_g1_i9	Carbonyl reductase NADPH 1 [Nymphaea thermarum]	SALR	Salutaridine reductase OS=Papaver somniferum OX=3469 GN=SALR PE=1 SV=1	GO:0047037(salutaridine reductase (NADPH) activity);GO:0050661(NADP binding);GO:0097295(morphine biosynthetic process)	COG1028(Dehydrogenase reductase)	K15095	(+)-neomenthol dehydrogenase	EC:1.1.1.208	sind00902(Monoterpenoid biosynthesis)	A0A8T2R2L7.1 PF13561.11;adh_short_C2;	-	19	3	27	857.02	113	340	0.39	0.04	0.62	32.28	4.33	10.45	0.35	15.69	-4.55159	down	3.10309e-06	0.000207726	yes
TRINITY_DN2227_c1_g2	4117	TRINITY_DN2227_c1_g2_i1;TRINITY_DN2227_c1_g2_i2;TRINITY_DN2227_c1_g2_i3;TRINITY_DN2227_c1_g2_i4;TRINITY_DN2227_c1_g2_i5	Zinc finger protein CONSTANS-LIKE 4 [Nymphaea thermarum]	-	-	-	-	-	-	-	-	-	-	515.56	750.93	164.27	51.21	49.77	40	4.56	4.79	1.84	0.75	0.86	0.46	3.73	0.69	3.71813	up	3.10461e-06	0.000207726	yes
TRINITY_DN15113_c0_g1	1103	TRINITY_DN15113_c0_g1_i1;TRINITY_DN15113_c0_g1_i2;TRINITY_DN15113_c0_g1_i3;TRINITY_DN15113_c0_g1_i4;TRINITY_DN15113_c0_g1_i5;TRINITY_DN15113_c0_g1_i6	axial regulator YABBY 4 isoform X2 [Nymphaea colorata]	YAB7	Protein YABBY 7 OS=Oryza sativa subsp. japonica OX=39947 GN=YAB7 PE=2 SV=1	GO:0005634(nucleus);GO:0048833(specification of floral organ number)	ENOG410YJBP(axial regulator YABBY)	-	-	-	-	A0A8T2WJV8.1 PF07816.16;DUF1645;	YABBY	0	0	0	146	271.62	0	0	0	0	15.78	39.76	0	0	18.51	-10.006	down	3.12155e-06	0.00020836	yes
TRINITY_DN11989_c0_g1	330	TRINITY_DN11989_c0_g1_i1	-	-	-	-	-	-	-	-	-	-	-	63.82	117.66	8.51	2.37	2	0	26.17	33.95	4.55	1.74	1.48	0	21.56	1.07	5.84768	up	3.15055e-06	0.000209764	yes
TRINITY_DN20668_c0_g1	1650	TRINITY_DN20668_c0_g1_i1;TRINITY_DN20668_c0_g1_i2;TRINITY_DN20668_c0_g1_i3;TRINITY_DN20668_c0_g1_i4	-	-	-	-	-	-	-	-	-	-	-	0	0	0	220	168	0	0	0	0	9.19	6.8	0	0	5.33	-9.90483	down	3.15763e-06	0.000209764	yes
TRINITY_DN6597_c0_g1	2916	TRINITY_DN6597_c0_g1_i1;TRINITY_DN6597_c0_g1_i2;TRINITY_DN6597_c0_g1_i3;TRINITY_DN6597_c0_g1_i4;TRINITY_DN6597_c0_g1_i5;TRINITY_DN6597_c0_g1_i6;TRINITY_DN6597_c0_g1_i7;TRINITY_DN6597_c0_g1_i8	PLASMODESMATA CALLOSE-BINDING PROTEIN 4-like isoform X1 [Nymphaea colorata]	At1g11820	Glucan endo-1,3-beta-glucosidase 1 OS=Arabidopsis thaliana OX=3702 GN=At1g11820 PE=2 SV=3	GO:0004553(hydrolase activity, hydrolyzing O-glycosyl compounds);GO:0030247(polysaccharide binding);GO:0046658(anchored component of plasma membrane)	ENOG4111BI0(X8 domain)	K03006	DNA-directed RNA polymerase II subunit RPB1	EC:2.7.7.6	lang00230(Purine metabolism);lang00240(Pyrimidine metabolism);lang03020(RNA polymerase)	A0A2C9WLP9.1 PF07983.18;X8;	-	516	786	990	58	57	173	10.78	12.19	26.32	2.2	2.12	5.59	16.43	3.3	3.30898	up	3.17544e-06	0.000210447	yes
TRINITY_DN10504_c0_g1	1033	TRINITY_DN10504_c0_g1_i1;TRINITY_DN10504_c0_g1_i3	basic blue protein-like [Nymphaea colorata]	-	-	GO:0046658(anchored component of plasma membrane)	ENOG410YPS7(Basic blue)	-	-	-	-	A0A4U6SSS6.1 PF02298.22;Cu_bind_like;	-	267	305.39	747.94	13	8	63	31.87	25.71	114.5	2.87	1.62	11.39	57.36	5.29	4.24251	up	3.18794e-06	0.000210774	yes
TRINITY_DN20513_c0_g1	1125	TRINITY_DN20513_c0_g1_i10;TRINITY_DN20513_c0_g1_i11;TRINITY_DN20513_c0_g1_i12;TRINITY_DN20513_c0_g1_i13;TRINITY_DN20513_c0_g1_i14;TRINITY_DN20513_c0_g1_i15;TRINITY_DN20513_c0_g1_i16;TRINITY_DN20513_c0_g1_i17;TRINITY_DN20513_c0_g1_i18;TRINITY_DN20513_c0_g1_i19;TRINITY_DN20513_c0_g1_i2;TRINITY_DN20513_c0_g1_i20;TRINITY_DN20513_c0_g1_i21;TRINITY_DN20513_c0_g1_i22;TRINITY_DN20513_c0_g1_i3;TRINITY_DN2…	-	-	-	-	-	-	-	-	-	-	-	4	2	8	327	209	22	0.25	0.25	0.78	61.45	39.13	4.19	0.43	34.92	-5.06596	down	3.33844e-06	0.000220203	yes
TRINITY_DN31189_c0_g1	1642	TRINITY_DN31189_c0_g1_i1;TRINITY_DN31189_c0_g1_i2	probable glycosyltransferase At5g20260 [Nymphaea colorata]	At5g20260	Probable glycosyltransferase At5g20260 OS=Arabidopsis thaliana OX=3702 GN=At5g20260 PE=3 SV=3	GO:0000139(Golgi membrane);GO:0005794(Golgi apparatus);GO:0006486(protein glycosylation);GO:0016021(integral component of membrane);GO:0016757(transferase activity, transferring glycosyl groups);GO:0071555(cell wall organization)	ENOG410XTFH(Exostosin)	NA	NA	NA	-	A0A8X7XWR1.1 PF03016.20;Exostosin;	-	0	0	0	154	221	0	0	0	0	6.16	8.37	0	0	4.84	-9.8513	down	3.36402e-06	0.000221367	yes
TRINITY_DN6272_c0_g1	1050	TRINITY_DN6272_c0_g1_i1;TRINITY_DN6272_c0_g1_i2;TRINITY_DN6272_c0_g1_i3;TRINITY_DN6272_c0_g1_i4	-	-	-	-	-	-	-	-	-	-	-	2	20	2	14585.7	12292.1	1	0.37	2	0.49	1214.95	1016.97	0.5	0.95	744.14	-9.64404	down	3.37505e-06	0.00022157	yes
TRINITY_DN5894_c0_g1	3260	TRINITY_DN5894_c0_g1_i1;TRINITY_DN5894_c0_g1_i11;TRINITY_DN5894_c0_g1_i12;TRINITY_DN5894_c0_g1_i13;TRINITY_DN5894_c0_g1_i15;TRINITY_DN5894_c0_g1_i3;TRINITY_DN5894_c0_g1_i4;TRINITY_DN5894_c0_g1_i6;TRINITY_DN5894_c0_g1_i7;TRINITY_DN5894_c0_g1_i9	probable serine/threonine-protein kinase PBL7 [Nymphaea colorata]	RLCK185	Receptor-like cytoplasmic kinase 185 OS=Oryza sativa subsp. japonica OX=39947 GN=RLCK185 PE=1 SV=1	GO:0004675(transmembrane receptor protein serine/threonine kinase activity);GO:0005515(protein binding);GO:0005886(plasma membrane);GO:0006468(protein phosphorylation);GO:0007166(cell surface receptor signaling pathway);GO:0016301(kinase activity);GO:0045087(innate immune response)	COG0515(Serine Threonine protein kinase)	K13430	serine/threonine-protein kinase PBS1	EC:2.7.11.1	hbr04626(Plant-pathogen interaction)	U5DAQ3.1 PF00069.30;Pkinase;	-	659	1133.87	15	8	15	0	10.84	13.81	0.31	0.25	0.57	0	8.32	0.27	6.68351	up	3.4127e-06	0.000223158	yes
TRINITY_DN19800_c0_g1	754	TRINITY_DN19800_c0_g1_i1;TRINITY_DN19800_c0_g1_i2;TRINITY_DN19800_c0_g1_i3	non-specific lipid-transfer protein A-like [Nymphaea colorata]	-	-	-	-	-	-	-	-	-	-	120	194.05	0	0	0	0	8	9.32	0	0	0	0	5.77	0	9.9989	up	3.41738e-06	0.000223158	yes
TRINITY_DN1825_c1_g1	4989	TRINITY_DN1825_c1_g1_i1;TRINITY_DN1825_c1_g1_i10;TRINITY_DN1825_c1_g1_i11;TRINITY_DN1825_c1_g1_i12;TRINITY_DN1825_c1_g1_i13;TRINITY_DN1825_c1_g1_i14;TRINITY_DN1825_c1_g1_i15;TRINITY_DN1825_c1_g1_i16;TRINITY_DN1825_c1_g1_i17;TRINITY_DN1825_c1_g1_i18;TRINITY_DN1825_c1_g1_i19;TRINITY_DN1825_c1_g1_i2;TRINITY_DN1825_c1_g1_i20;TRINITY_DN1825_c1_g1_i21;TRINITY_DN1825_c1_g1_i22;TRINITY_DN1825_c1_g1_i23;T…	4-alpha-glucanotransferase [Nymphaea thermarum]	DPE2	4-alpha-glucanotransferase DPE2 OS=Arabidopsis thaliana OX=3702 GN=DPE2 PE=1 SV=1	GO:0000023(maltose metabolic process);GO:0000025(maltose catabolic process);GO:0004134(4-alpha-glucanotransferase activity);GO:0005829(cytosol);GO:0005976(polysaccharide metabolic process);GO:0005983(starch catabolic process);GO:0009507(chloroplast);GO:0010297(heteropolysaccharide binding);GO:0102500(beta-maltose 4-alpha-glucanotransferase activity);GO:2001070(starch binding)	COG1640(4-alpha-glucanotransferase)	K00705	4-alpha-glucanotransferase	EC:2.4.1.25	egu00500(Starch and sucrose metabolism)	A0A6I9S820.1 PF02446.22;Glyco_hydro_77;	-	17644.8	24535.9	13561	3804.07	2489.56	2318.16	140.86	141.92	143.09	57.36	36.32	28.51	141.96	40.73	3.03548	up	3.42323e-06	0.000223158	yes
TRINITY_DN29167_c0_g1	1226	TRINITY_DN29167_c0_g1_i1;TRINITY_DN29167_c0_g1_i2;TRINITY_DN29167_c0_g1_i3;TRINITY_DN29167_c0_g1_i4	cellulose synthase-like protein E6 isoform X1 [Nymphaea colorata]	CSLE2	Cellulose synthase-like protein E2 OS=Oryza sativa subsp. japonica OX=39947 GN=CSLE2 PE=2 SV=1	-	ENOG410Y931(cellulose synthase-like protein)	NA	NA	NA	-	A0A6P5WLS0.1 PF03552.19;Cellulose_synt;	-	58.34	67.36	10	3	1	1	2.76	2.29	0.66	0.17	0.08	0.07	1.9	0.11	5.00513	up	3.471e-06	0.000225744	yes
TRINITY_DN4395_c1_g1	1697	TRINITY_DN4395_c1_g1_i1;TRINITY_DN4395_c1_g1_i2	peroxidase 31-like [Nymphaea colorata]	PER31	Peroxidase 31 OS=Arabidopsis thaliana OX=3702 GN=PER31 PE=2 SV=1	GO:0004601(peroxidase activity);GO:0005515(protein binding);GO:0005576(extracellular region);GO:0005829(cytosol);GO:0006979(response to oxidative stress);GO:0009505(plant-type cell wall);GO:0020037(heme binding);GO:0042744(hydrogen peroxide catabolic process);GO:0046872(metal ion binding);GO:0055114(oxidation-reduction process)	ENOG4111FDS(peroxidase)	K00430	peroxidase	EC:1.11.1.7	atr00940(Phenylpropanoid biosynthesis)	W1NWE4.1 PF00141.28;peroxidase;	-	0	1	0	201.36	1080.5	0	0	0.03	0	8.13	41.77	0	0.01	16.63	-9.55508	down	3.54802e-06	0.000230217	yes
TRINITY_DN2680_c1_g1	1542	TRINITY_DN2680_c1_g1_i10;TRINITY_DN2680_c1_g1_i2;TRINITY_DN2680_c1_g1_i3;TRINITY_DN2680_c1_g1_i4;TRINITY_DN2680_c1_g1_i8;TRINITY_DN2680_c1_g1_i9	hypothetical protein B296_00039746 [Ensete ventricosum]	MYB1	Transcription factor MYB1 OS=Crocosmia x crocosmiiflora OX=1053288 GN=MYB1 PE=2 SV=1	GO:0000981(RNA polymerase II transcription factor activity, sequence-specific DNA binding);GO:0001135(transcription factor activity, RNA polymerase II transcription factor recruiting);GO:0003677(DNA binding);GO:0003700(DNA binding transcription factor activity);GO:0005634(nucleus);GO:0006351(transcription, DNA-templated);GO:0006357(regulation of transcription by RNA polymerase II);GO:0007275(mult…	COG5147(Myblike DNAbinding domain containing protein)	NA	NA	NA	-	A0A444CBX7.1 PF00249.36;Myb_DNA-binding;	MYB	355.96	473.52	309.2	37	63.62	43.06	7.87	8.22	9.86	1.55	3.64	1.63	8.65	2.27	3.3168	up	3.61321e-06	0.000233639	yes
TRINITY_DN6343_c0_g1	2001	TRINITY_DN6343_c0_g1_i1;TRINITY_DN6343_c0_g1_i10;TRINITY_DN6343_c0_g1_i11;TRINITY_DN6343_c0_g1_i12;TRINITY_DN6343_c0_g1_i13;TRINITY_DN6343_c0_g1_i14;TRINITY_DN6343_c0_g1_i15;TRINITY_DN6343_c0_g1_i16;TRINITY_DN6343_c0_g1_i17;TRINITY_DN6343_c0_g1_i18;TRINITY_DN6343_c0_g1_i19;TRINITY_DN6343_c0_g1_i2;TRINITY_DN6343_c0_g1_i20;TRINITY_DN6343_c0_g1_i21;TRINITY_DN6343_c0_g1_i22;TRINITY_DN6343_c0_g1_i3;TR…	beta-carotene hydroxylase 2, chloroplastic-like [Nymphaea colorata]	CA1	Beta-carotene hydroxylase 1, chloroplastic OS=Capsicum annuum OX=4072 GN=CA1 PE=1 SV=2	GO:0005506(iron ion binding);GO:0009507(chloroplast);GO:0010291(carotene beta-ring hydroxylase activity);GO:0016021(integral component of membrane);GO:0016119(carotene metabolic process);GO:0016123(xanthophyll biosynthetic process);GO:0016491(oxidoreductase activity);GO:0016787(hydrolase activity);GO:0031969(chloroplast membrane);GO:0055114(oxidation-reduction process)	ENOG4111G77(Beta-carotene hydroxylase)	K15746	beta-carotene 3-hydroxylase	EC:1.14.15.24	var00906(Carotenoid biosynthesis)	A0A2I0IQA8.1 PF04116.18;FA_hydroxylase;	-	30	7	58	487	200	1460.74	0.95	0.14	2.75	25.05	10.46	58.28	1.28	31.26	-4.28686	down	3.61751e-06	0.000233639	yes
TRINITY_DN77809_c0_g1	401	TRINITY_DN77809_c0_g1_i1;TRINITY_DN77809_c0_g1_i2	NADPH-dependent aldo-keto reductase, chloroplastic-like isoform X2 [Nymphaea colorata]	-	-	-	COG0656(reductase)	K00002	alcohol dehydrogenase (NADP+)	EC:1.1.1.2	bna00010(Glycolysis / Gluconeogenesis);bna00040(Pentose and glucuronate interconversions);bna00561(Glycerolipid metabolism)	-	-	42.61	63.83	61.85	2	2	7.68	12.11	12.72	22.93	1.02	1.03	3.27	15.92	1.77	4.09852	up	3.63536e-06	0.00023425	yes
TRINITY_DN20611_c0_g1	1510	TRINITY_DN20611_c0_g1_i1;TRINITY_DN20611_c0_g1_i10;TRINITY_DN20611_c0_g1_i11;TRINITY_DN20611_c0_g1_i13;TRINITY_DN20611_c0_g1_i14;TRINITY_DN20611_c0_g1_i15;TRINITY_DN20611_c0_g1_i2;TRINITY_DN20611_c0_g1_i3;TRINITY_DN20611_c0_g1_i4;TRINITY_DN20611_c0_g1_i6;TRINITY_DN20611_c0_g1_i7;TRINITY_DN20611_c0_g1_i8;TRINITY_DN20611_c0_g1_i9	putrescine hydroxycinnamoyltransferase 3-like [Nymphaea colorata]	ACT-2	Agmatine coumaroyltransferase-2 OS=Hordeum vulgare OX=4513 GN=ACT-2 PE=1 SV=1	GO:0047634(agmatine N4-coumaroyltransferase activity)	ENOG410XTI7(Transferase family)	K13065	shikimate O-hydroxycinnamoyltransferase	EC:2.3.1.133	nnu00940(Phenylpropanoid biosynthesis);nnu00945(Stilbenoid, diarylheptanoid and gingerol biosynthesis);nnu00941(Flavonoid biosynthesis)	A0A4S4D5F4.1 PF02458.20;Transferase;	-	271	24	67	1	4	7	9.74	0.56	3.78	0.04	1.79	1	4.69	0.94	5.06103	up	3.73662e-06	0.00024022	yes
TRINITY_DN23553_c0_g1	851	TRINITY_DN23553_c0_g1_i1	peroxidase 21-like [Nymphaea colorata]	PER21	Peroxidase 21 OS=Arabidopsis thaliana OX=3702 GN=PER21 PE=1 SV=1	GO:0004601(peroxidase activity);GO:0009505(plant-type cell wall);GO:0009664(plant-type cell wall organization)	ENOG410YHIH(peroxidase)	K00430	peroxidase	EC:1.11.1.7	nnu00940(Phenylpropanoid biosynthesis)	A0A7J8MRF8.1 PF00141.28;peroxidase;	-	59	122.31	6	2	0	2	3.14	4.71	0.42	0.2	0	0.16	2.76	0.12	5.83875	up	3.78005e-06	0.000242453	yes
TRINITY_DN7354_c0_g1	763	TRINITY_DN7354_c0_g1_i1;TRINITY_DN7354_c0_g1_i2	hypothetical protein EJ110_NYTH33940 [Nymphaea thermarum]	-	-	GO:0003674(molecular_function);GO:0008150(biological_process)	ENOG410Z3R4(NA)	-	-	-	-	-	-	9	2	15.04	87	988	94	0.6	0.09	1.32	10.53	119.58	9.21	0.67	46.44	-5.27145	down	3.79885e-06	0.0002431	yes
TRINITY_DN15214_c0_g1	2202	TRINITY_DN15214_c0_g1_i1;TRINITY_DN15214_c0_g1_i2;TRINITY_DN15214_c0_g1_i3;TRINITY_DN15214_c0_g1_i4	-	-	-	-	-	-	-	-	-	-	-	117.12	117	13.01	2	4.34	4	1.66	1.21	0.24	0.05	0.12	0.09	1.04	0.09	4.93294	up	3.81616e-06	0.000243649	yes
TRINITY_DN3496_c0_g1	2270	TRINITY_DN3496_c0_g1_i1;TRINITY_DN3496_c0_g1_i2;TRINITY_DN3496_c0_g1_i3;TRINITY_DN3496_c0_g1_i4;TRINITY_DN3496_c0_g1_i5;TRINITY_DN3496_c0_g1_i6;TRINITY_DN3496_c0_g1_i7;TRINITY_DN3496_c0_g1_i8	-	-	-	-	-	-	-	-	-	-	-	328.36	622.26	223.42	57.04	26	39.68	6.58	8.79	7.29	1.97	0.89	2.47	7.55	1.78	3.6286	up	3.88769e-06	0.00024765	yes
TRINITY_DN1370_c0_g4	4056	TRINITY_DN1370_c0_g4_i1;TRINITY_DN1370_c0_g4_i2;TRINITY_DN1370_c0_g4_i3;TRINITY_DN1370_c0_g4_i4;TRINITY_DN1370_c0_g4_i5;TRINITY_DN1370_c0_g4_i6;TRINITY_DN1370_c0_g4_i7	BEL1-like homeodomain protein 4 [Nymphaea colorata]	BLH2	BEL1-like homeodomain protein 2 OS=Arabidopsis thaliana OX=3702 GN=BLH2 PE=1 SV=3	GO:0003677(DNA binding);GO:0003700(DNA binding transcription factor activity);GO:0005634(nucleus);GO:0006351(transcription, DNA-templated);GO:0006355(regulation of transcription, DNA-templated);GO:0009965(leaf morphogenesis)	ENOG410XPMQ(homeobox)	NA	NA	NA	-	A0A1U7ZSF6.1 PF07526.16;POX;	TALE	833.33	1471.45	757.65	73	62	235.55	9.81	10	13.18	1.35	1.35	4.34	11	2.35	3.42162	up	3.92029e-06	0.000249158	yes
TRINITY_DN693_c2_g1	2444	TRINITY_DN693_c2_g1_i1;TRINITY_DN693_c2_g1_i2;TRINITY_DN693_c2_g1_i3	mannan endo-1,4-beta-mannosidase 2 [Nymphaea colorata]	MAN2	Mannan endo-1,4-beta-mannosidase 2 OS=Arabidopsis thaliana OX=3702 GN=MAN2 PE=2 SV=1	GO:0016985(mannan endo-1,4-beta-mannosidase activity);GO:0046355(mannan catabolic process)	COG3934(Mannan endo-1,4-beta-mannosidase)	K19355	mannan endo-1,4-beta-mannosidase	EC:3.2.1.78	atr00051(Fructose and mannose metabolism)	U5D4H7.1 PF00150.23;Cellulase;	-	192.73	278.67	331.87	18	33.88	38.01	3.46	4.53	7.76	0.43	0.79	1.5	5.25	0.91	3.46628	up	3.95466e-06	0.00025077	yes
TRINITY_DN10228_c1_g1	2616	TRINITY_DN10228_c1_g1_i1;TRINITY_DN10228_c1_g1_i10;TRINITY_DN10228_c1_g1_i11;TRINITY_DN10228_c1_g1_i12;TRINITY_DN10228_c1_g1_i13;TRINITY_DN10228_c1_g1_i14;TRINITY_DN10228_c1_g1_i15;TRINITY_DN10228_c1_g1_i16;TRINITY_DN10228_c1_g1_i17;TRINITY_DN10228_c1_g1_i18;TRINITY_DN10228_c1_g1_i19;TRINITY_DN10228_c1_g1_i2;TRINITY_DN10228_c1_g1_i20;TRINITY_DN10228_c1_g1_i21;TRINITY_DN10228_c1_g1_i22;TRINITY_DN1…	uncharacterized protein LOC112750361 isoform X1 [Arachis hypogaea]	-	-	-	-	-	-	-	-	-	-	77	247	16	1	2	6	1.15	2.69	0.37	0.04	0.07	0.25	1.4	0.12	5.64842	up	4.00491e-06	0.000253381	yes
TRINITY_DN18774_c0_g1	2450	TRINITY_DN18774_c0_g1_i1;TRINITY_DN18774_c0_g1_i2;TRINITY_DN18774_c0_g1_i3	LOW QUALITY PROTEIN: BTB/POZ domain-containing protein At5g48130 [Nymphaea colorata]	At5g48130	BTB/POZ domain-containing protein At5g48130 OS=Arabidopsis thaliana OX=3702 GN=At5g48130 PE=2 SV=1	GO:0005886(plasma membrane);GO:0009416(response to light stimulus);GO:0016567(protein ubiquitination)	ENOG410XS9J(BTB POZ domain-containing protein)	K03063	26S proteasome regulatory subunit T3	-	zju03050(Proteasome)	A0A1U8AR43.1 PF03000.19;NPH3;	-	46	42	128	4	8	4	0.61	0.42	2.63	0.12	0.32	0.15	1.22	0.2	3.96133	up	4.02903e-06	0.00025433	yes
TRINITY_DN1309_c1_g1	757	TRINITY_DN1309_c1_g1_i1	Peroxidase 3 [Nymphaea thermarum]	PER3	Peroxidase 3 OS=Arabidopsis thaliana OX=3702 GN=PER3 PE=2 SV=1	GO:0004601(peroxidase activity);GO:0009505(plant-type cell wall);GO:0009664(plant-type cell wall organization)	ENOG410Y9ME(peroxidase)	K00430	peroxidase	EC:1.11.1.7	pda00940(Phenylpropanoid biosynthesis)	A0A8B7BJ31.1 PF00141.28;peroxidase;	-	199.06	491.44	48	14	6	0	13.12	23.38	4.14	1.71	0.73	0	13.55	0.81	5.59604	up	4.1676e-06	0.000262483	yes
TRINITY_DN813_c0_g1	3249	TRINITY_DN813_c0_g1_i1;TRINITY_DN813_c0_g1_i10;TRINITY_DN813_c0_g1_i11;TRINITY_DN813_c0_g1_i12;TRINITY_DN813_c0_g1_i2;TRINITY_DN813_c0_g1_i3;TRINITY_DN813_c0_g1_i5;TRINITY_DN813_c0_g1_i6;TRINITY_DN813_c0_g1_i7;TRINITY_DN813_c0_g1_i8;TRINITY_DN813_c0_g1_i9	nuclear transcription factor Y subunit A-4-like isoform X1 [Nymphaea colorata]	NFYA7	Nuclear transcription factor Y subunit A-7 OS=Arabidopsis thaliana OX=3702 GN=NFYA7 PE=1 SV=1	GO:0003677(DNA binding);GO:0003700(DNA binding transcription factor activity);GO:0005634(nucleus);GO:0006351(transcription, DNA-templated);GO:0006355(regulation of transcription, DNA-templated);GO:0016602(CCAAT-binding factor complex)	COG5224(Nuclear transcription factor Y)	NA	NA	NA	-	A0A7J9K1S1.1 PF02045.20;CBFB_NFYA;	NF-YA	4982.91	5568.87	2948.6	692.82	574.66	947.31	114.25	95.18	85.52	31.11	25.69	33.23	98.32	30.01	2.94648	up	4.21515e-06	0.000264708	yes
TRINITY_DN16857_c0_g1	346	TRINITY_DN16857_c0_g1_i1;TRINITY_DN16857_c0_g1_i11;TRINITY_DN16857_c0_g1_i12;TRINITY_DN16857_c0_g1_i13;TRINITY_DN16857_c0_g1_i14;TRINITY_DN16857_c0_g1_i15;TRINITY_DN16857_c0_g1_i16;TRINITY_DN16857_c0_g1_i17;TRINITY_DN16857_c0_g1_i19;TRINITY_DN16857_c0_g1_i20;TRINITY_DN16857_c0_g1_i21;TRINITY_DN16857_c0_g1_i22;TRINITY_DN16857_c0_g1_i23;TRINITY_DN16857_c0_g1_i24;TRINITY_DN16857_c0_g1_i25;TRINITY_DN…	elongation factor 1-alpha [Axonopus compressus]	EEF1A1	Elongation factor 1-alpha 1 OS=Bos taurus OX=9913 GN=EEF1A1 PE=1 SV=1	GO:0000166(nucleotide binding);GO:0003746(translation elongation factor activity);GO:0003924(GTPase activity);GO:0005525(GTP binding);GO:0005622(intracellular);GO:0005737(cytoplasm);GO:0006412(translation);GO:0006414(translational elongation)	COG5256(This protein promotes the GTP-dependent binding of aminoacyl-tRNA to the A-site of ribosomes during protein biosynthesis (By similarity))	K03231	elongation factor 1-alpha	-	cme03013(RNA transport)	A0A816URW4.1 PF00009.32;GTP_EFTU;	-	33.99	33.09	70.15	5	3	0	14.69	10.05	43.31	3.49	2.46	0	22.68	1.98	4.28079	up	4.22189e-06	0.000264708	yes
TRINITY_DN8108_c0_g1	579	TRINITY_DN8108_c0_g1_i1	zinc finger protein ZAT5-like [Nymphaea colorata]	ZAT5	Zinc finger protein ZAT5 OS=Arabidopsis thaliana OX=3702 GN=ZAT5 PE=2 SV=1	GO:0003700(DNA binding transcription factor activity);GO:0005634(nucleus);GO:0043565(sequence-specific DNA binding);GO:0044212(transcription regulatory region DNA binding)	COG5048(Zinc finger protein)	-	-	-	-	A0A7J9MJP9.1 PF13912.11;zf-C2H2_6;	C2H2	33	14	27	334.3	197.65	425.32	3.86	1.17	4.13	71.11	42.1	74.07	3.05	62.43	-3.44118	down	4.30144e-06	0.000269091	yes
TRINITY_DN38870_c0_g2	666	TRINITY_DN38870_c0_g2_i1	uncharacterized protein LOC116253562 [Nymphaea colorata]	-	-	GO:0003674(molecular_function);GO:0005634(nucleus);GO:0007275(multicellular organism development);GO:0030015(CCR4-NOT core complex)	COG5209(cell differentiation protein Rcd1)	K12606	CCR4-NOT transcription complex subunit 9	-	atr03018(RNA degradation)	W1PAZ5.1 PF04078.18;Rcd1;	-	0	0	0	18	26.2	14	0	0	0	2.82	4.09	1.78	0	2.9	-7.15514	down	4.4003e-06	0.000274659	yes
TRINITY_DN796_c2_g1	1075	TRINITY_DN796_c2_g1_i1	-	-	-	-	-	-	-	-	-	-	-	65.74	112.03	4	1	2	1	2.4	2.97	0.19	0.07	0.14	0.05	1.85	0.09	5.78422	up	4.42521e-06	0.000275598	yes
TRINITY_DN8606_c0_g1	1493	TRINITY_DN8606_c0_g1_i1;TRINITY_DN8606_c0_g1_i2;TRINITY_DN8606_c0_g1_i3;TRINITY_DN8606_c0_g1_i4	agamous-like MADS-box protein AGL9 homolog isoform X2 [Nymphaea colorata]	J2	MADS-box protein J2 OS=Solanum lycopersicum OX=4081 GN=J2 PE=1 SV=1	GO:0005515(protein binding)	COG5068(Transcription factor)	NA	NA	NA	-	A0A804L5B1.1 PF00319.23;SRF-TF;	MIKC_MADS	120.95	193.64	93	8	3	18	2.96	3.63	3.07	0.72	0.13	1.04	3.22	0.63	4.1651	up	4.45345e-06	0.000276739	yes
TRINITY_DN44691_c0_g1	633	TRINITY_DN44691_c0_g1_i1;TRINITY_DN44691_c0_g1_i2;TRINITY_DN44691_c0_g1_i3	cytochrome P450 72A397-like [Nymphaea colorata]	CYP72A397	Cytochrome P450 72A397 OS=Kalopanax septemlobus OX=228393 GN=CYP72A397 PE=1 SV=1	GO:0004497(monooxygenase activity)	COG2124(Cytochrome p450)	NA	NA	NA	-	W9R759.1 PF00067.27;p450;	-	33.12	24.4	6	0	0	0	3.19	1.69	0.76	0	0	0	1.88	0	7.58694	up	4.49331e-06	0.000278595	yes
TRINITY_DN15226_c0_g1	343	TRINITY_DN15226_c0_g1_i1	-	-	-	-	-	-	-	-	-	-	-	81.47	150.91	11.23	4	3	1	31.38	40.73	5.64	2.76	2.09	0.58	25.92	1.81	5.26525	up	4.65876e-06	0.000288213	yes
TRINITY_DN6187_c0_g3	501	TRINITY_DN6187_c0_g3_i1;TRINITY_DN6187_c0_g3_i2;TRINITY_DN6187_c0_g3_i3;TRINITY_DN6187_c0_g3_i4	predicted protein [Hordeum vulgare subsp. vulgare]	CTSL	Procathepsin L OS=Bos taurus OX=9913 GN=CTSL PE=1 SV=3	GO:0004197(cysteine-type endopeptidase activity);GO:0005615(extracellular space);GO:0005764(lysosome);GO:0051603(proteolysis involved in cellular protein catabolic process)	COG4870(cathepsin)	K01365	cathepsin L	EC:3.4.22.15	smo04145(Phagosome)	A0A814J784.1 PF08246.17;Inhibitor_I29;	-	40	26.47	109	6	0	2	6.67	3.16	23.65	1.8	0	0.5	11.16	0.77	4.59526	up	4.89553e-06	0.000302191	yes
TRINITY_DN90_c0_g2	1816	TRINITY_DN90_c0_g2_i1	probable auxin efflux carrier component 1d [Nymphaea colorata]	PIN1B	Probable auxin efflux carrier component 1b OS=Oryza sativa subsp. japonica OX=39947 GN=PIN1B PE=2 SV=1	GO:0005783(endoplasmic reticulum);GO:0005886(plasma membrane);GO:0009926(auxin polar transport);GO:0010252(auxin homeostasis);GO:0010329(auxin efflux transmembrane transporter activity)	-	NA	NA	NA	-	A0A1U8ALT9.1 PF03547.23;Mem_trans;	-	129	213.61	104	13	18	5	2.31	2.79	2.44	0.44	0.6	0.13	2.51	0.39	3.97371	up	4.93753e-06	0.00030411	yes
TRINITY_DN24417_c0_g1	947	TRINITY_DN24417_c0_g1_i1;TRINITY_DN24417_c0_g1_i10;TRINITY_DN24417_c0_g1_i11;TRINITY_DN24417_c0_g1_i12;TRINITY_DN24417_c0_g1_i13;TRINITY_DN24417_c0_g1_i14;TRINITY_DN24417_c0_g1_i15;TRINITY_DN24417_c0_g1_i16;TRINITY_DN24417_c0_g1_i17;TRINITY_DN24417_c0_g1_i18;TRINITY_DN24417_c0_g1_i19;TRINITY_DN24417_c0_g1_i2;TRINITY_DN24417_c0_g1_i20;TRINITY_DN24417_c0_g1_i3;TRINITY_DN24417_c0_g1_i4;TRINITY_DN244…	hypothetical protein HYH02_014217 [Chlamydomonas schloesseri]	-	-	-	ENOG4111VHW(Nuclear protein set)	K11423	histone-lysine N-methyltransferase SETD2	EC:2.1.1.43	ats00310(Lysine degradation)	A0A819J2L3.1 PF00856.33;SET;	-	38	15	31	1	2	1	2.15	0.61	2.6	0.22	0.26	0.14	1.79	0.21	4.49395	up	4.97491e-06	0.000305738	yes
TRINITY_DN79192_c0_g1	2209	TRINITY_DN79192_c0_g1_i1;TRINITY_DN79192_c0_g1_i2	-	-	-	-	-	-	-	-	-	-	-	95.31	145.44	0	0	0	0	3.61	3.68	0	0	0	0	2.43	0	9.60574	up	5.00402e-06	0.000306851	yes
TRINITY_DN5449_c0_g1	2407	TRINITY_DN5449_c0_g1_i2;TRINITY_DN5449_c0_g1_i3;TRINITY_DN5449_c0_g1_i4;TRINITY_DN5449_c0_g1_i5	Transcription factor [Nymphaea thermarum]	BHLH94	Transcription factor bHLH94 OS=Arabidopsis thaliana OX=3702 GN=BHLH94 PE=1 SV=2	GO:0005634(nucleus)	ENOG410YF8H(nucleic acid binding transcription factor activity)	NA	NA	NA	-	A0A804QBG3.1 PF00010.31;HLH;	bHLH	868.88	1408.66	27.4	17.93	39	4	14.13	16.85	0.57	0.6	1.23	0.11	10.52	0.65	5.63884	up	5.07505e-06	0.000310524	yes
TRINITY_DN21641_c0_g1	1677	TRINITY_DN21641_c0_g1_i1;TRINITY_DN21641_c0_g1_i2;TRINITY_DN21641_c0_g1_i3;TRINITY_DN21641_c0_g1_i4	hypothetical protein SO140N16_000001 [Saccharum officinarum]	-	-	-	ENOG4110CNM(Reverse transcriptase (RNA-dependent DNA polymerase))	-	-	-	-	-	-	106.47	211.58	16.9	5	5.02	4.3	6.04	5.7	0.83	0.23	0.25	0.13	4.19	0.2	4.96182	up	5.2093e-06	0.000318041	yes
TRINITY_DN3231_c0_g1	3723	TRINITY_DN3231_c0_g1_i1;TRINITY_DN3231_c0_g1_i10;TRINITY_DN3231_c0_g1_i11;TRINITY_DN3231_c0_g1_i12;TRINITY_DN3231_c0_g1_i13;TRINITY_DN3231_c0_g1_i14;TRINITY_DN3231_c0_g1_i15;TRINITY_DN3231_c0_g1_i2;TRINITY_DN3231_c0_g1_i3;TRINITY_DN3231_c0_g1_i4;TRINITY_DN3231_c0_g1_i6;TRINITY_DN3231_c0_g1_i7;TRINITY_DN3231_c0_g1_i8;TRINITY_DN3231_c0_g1_i9	homeobox protein ATH1-like [Nymphaea colorata]	ATH1	Homeobox protein ATH1 OS=Arabidopsis thaliana OX=3702 GN=ATH1 PE=1 SV=1	GO:0003677(DNA binding);GO:0003700(DNA binding transcription factor activity);GO:0005515(protein binding);GO:0005634(nucleus);GO:0006351(transcription, DNA-templated);GO:0006355(regulation of transcription, DNA-templated);GO:0008285(negative regulation of cell proliferation);GO:0009640(photomorphogenesis);GO:0010073(meristem maintenance);GO:0010227(floral organ abscission);GO:0010228(vegetative t…	ENOG410XPMQ(homeobox)	NA	NA	NA	-	A0A3S3MEV0.1 PF07526.16;POX;	TALE	2045.99	1920.39	1624.45	247	109.99	455.69	22.59	15.48	23	5.53	2.46	7.6	20.36	5.2	3.09547	up	5.28184e-06	0.000321313	yes
TRINITY_DN60286_c0_g1	437	TRINITY_DN60286_c0_g1_i1;TRINITY_DN60286_c0_g1_i2	-	-	-	-	-	-	-	-	-	-	-	23.62	51.63	8.56	0	1	0	5.51	8.48	2.61	0	0.42	0	5.53	0.14	6.327	up	5.28593e-06	0.000321313	yes
TRINITY_DN20245_c0_g1	5640	TRINITY_DN20245_c0_g1_i1;TRINITY_DN20245_c0_g1_i10;TRINITY_DN20245_c0_g1_i11;TRINITY_DN20245_c0_g1_i12;TRINITY_DN20245_c0_g1_i13;TRINITY_DN20245_c0_g1_i14;TRINITY_DN20245_c0_g1_i16;TRINITY_DN20245_c0_g1_i17;TRINITY_DN20245_c0_g1_i18;TRINITY_DN20245_c0_g1_i19;TRINITY_DN20245_c0_g1_i2;TRINITY_DN20245_c0_g1_i20;TRINITY_DN20245_c0_g1_i21;TRINITY_DN20245_c0_g1_i22;TRINITY_DN20245_c0_g1_i23;TRINITY_DN2…	L-aspartate oxidase 2-a, chloroplastic [Nymphaea colorata]	AO-2A	L-aspartate oxidase 2-a, chloroplastic OS=Nicotiana tabacum OX=4097 GN=AO-2A PE=3 SV=1	GO:0005739(mitochondrion);GO:0008734(L-aspartate oxidase activity);GO:0009435(NAD biosynthetic process);GO:0009507(chloroplast);GO:0044318(L-aspartate:fumarate oxidoreductase activity);GO:0055114(oxidation-reduction process)	COG0029(L-aspartate oxidase)	K00278	L-aspartate oxidase	EC:1.4.3.16	fve00250(Alanine, aspartate and glutamate metabolism);fve00760(Nicotinate and nicotinamide metabolism)	A0A8B8J1B1.1 PF00890.29;FAD_binding_2;	-	217	118.12	473	3751.22	1188.93	4374.4	2.19	0.84	7.06	76	23.81	68.81	3.36	56.21	-3.30516	down	5.30631e-06	0.000321851	yes
TRINITY_DN2928_c0_g1	1523	TRINITY_DN2928_c0_g1_i1;TRINITY_DN2928_c0_g1_i10;TRINITY_DN2928_c0_g1_i11;TRINITY_DN2928_c0_g1_i12;TRINITY_DN2928_c0_g1_i13;TRINITY_DN2928_c0_g1_i2;TRINITY_DN2928_c0_g1_i4;TRINITY_DN2928_c0_g1_i5;TRINITY_DN2928_c0_g1_i6;TRINITY_DN2928_c0_g1_i7	early light-induced protein 1, chloroplastic-like [Nymphaea colorata]	ELIP1	Early light-induced protein 1, chloroplastic OS=Arabidopsis thaliana OX=3702 GN=ELIP1 PE=1 SV=1	GO:0009409(response to cold);GO:0009507(chloroplast);GO:0009522(photosystem I);GO:0009523(photosystem II);GO:0009535(chloroplast thylakoid membrane);GO:0010030(positive regulation of seed germination);GO:0010117(photoprotection);GO:0010380(regulation of chlorophyll biosynthetic process);GO:0015979(photosynthesis);GO:0016021(integral component of membrane);GO:0016168(chlorophyll binding);GO:003460…	ENOG410Y0RG(early light-induced protein)	NA	NA	NA	-	A0A1U8BP56.1 PF00504.26;Chloroa_b-bind;	-	149	342	1039	2956.41	6307.26	32941.4	6.46	10.58	57.4	245.2	515.19	2177.06	24.81	979.15	-4.50844	down	5.34718e-06	0.000323626	yes
TRINITY_DN9671_c1_g1	1148	TRINITY_DN9671_c1_g1_i1;TRINITY_DN9671_c1_g1_i2;TRINITY_DN9671_c1_g1_i3;TRINITY_DN9671_c1_g1_i4;TRINITY_DN9671_c1_g1_i5;TRINITY_DN9671_c1_g1_i6;TRINITY_DN9671_c1_g1_i7;TRINITY_DN9671_c1_g1_i8	hypothetical protein RND71_044113 [Anisodus tanguticus]	HSPA8	Heat shock cognate 71 kDa protein OS=Bos taurus OX=9913 GN=HSPA8 PE=1 SV=2	GO:0000151(ubiquitin ligase complex);GO:0000974(Prp19 complex);GO:0001664(G-protein coupled receptor binding);GO:0001786(phosphatidylserine binding);GO:0005524(ATP binding);GO:0005634(nucleus);GO:0005770(late endosome);GO:0005829(cytosol);GO:0005925(focal adhesion);GO:0016020(membrane);GO:0023026(MHC class II protein complex binding);GO:0031072(heat shock protein binding);GO:0031625(ubiquitin pro…	COG0443(Heat shock protein)	K03283	heat shock 70kDa protein 1/2/6/8	-	nta03040(Spliceosome);nta04141(Protein processing in endoplasmic reticulum);nta04144(Endocytosis)	A0A813R626.1 PF00012.25;HSP70;	-	35.04	25	23	2	1	0	1.18	0.62	1.04	0.18	0.06	0	0.95	0.08	4.89123	up	5.36369e-06	0.000323899	yes
TRINITY_DN9099_c0_g1	1729	TRINITY_DN9099_c0_g1_i1	mitochondrial uncoupling protein 4 [Nymphaea colorata]	PUMP4	Mitochondrial uncoupling protein 4 OS=Arabidopsis thaliana OX=3702 GN=PUMP4 PE=2 SV=1	GO:0003735(structural constituent of ribosome);GO:0006412(translation)	ENOG410XQHU(Mitochondrial)	NA	NA	NA	-	A0A2P5EGV9.1 PF00153.32;Mito_carr;	-	636	327	728	2985.43	6180.84	5292.8	12.13	4.54	18.17	107.92	219.26	150.56	11.61	159.25	-2.85157	down	5.37491e-06	0.000323899	yes
TRINITY_DN61766_c1_g1	327	TRINITY_DN61766_c1_g1_i1	-	-	-	-	-	-	-	-	-	-	-	0	0	0	17.6	20.07	15.88	0	0	0	13.1	15.08	9.96	0	12.71	-7.05156	down	5.4172e-06	0.000325744	yes
TRINITY_DN14425_c0_g1	798	TRINITY_DN14425_c0_g1_i1;TRINITY_DN14425_c0_g1_i3	Transcriptional regulator SUPERMAN [Nymphaea thermarum]	ZFP10	Zinc finger protein 10 OS=Arabidopsis thaliana OX=3702 GN=ZFP10 PE=2 SV=1	GO:0003700(DNA binding transcription factor activity);GO:0005634(nucleus);GO:0043565(sequence-specific DNA binding);GO:0044212(transcription regulatory region DNA binding)	ENOG410YQ0K(transcriptional regulator RABBIT EARS)	K08081	tropinone reductase I	EC:1.1.1.206	thj00960(Tropane, piperidine and pyridine alkaloid biosynthesis)	A0A9D3ZJV8.1 PF19787.4;DUF6271;	C2H2	0	0	0	92	226.17	0	0	0	0	10.85	25.49	0	0	12.11	-9.61027	down	5.47487e-06	0.000328504	yes
TRINITY_DN4249_c0_g1	4820	TRINITY_DN4249_c0_g1_i1;TRINITY_DN4249_c0_g1_i10;TRINITY_DN4249_c0_g1_i12;TRINITY_DN4249_c0_g1_i13;TRINITY_DN4249_c0_g1_i14;TRINITY_DN4249_c0_g1_i15;TRINITY_DN4249_c0_g1_i16;TRINITY_DN4249_c0_g1_i17;TRINITY_DN4249_c0_g1_i19;TRINITY_DN4249_c0_g1_i2;TRINITY_DN4249_c0_g1_i20;TRINITY_DN4249_c0_g1_i21;TRINITY_DN4249_c0_g1_i22;TRINITY_DN4249_c0_g1_i23;TRINITY_DN4249_c0_g1_i25;TRINITY_DN4249_c0_g1_i3;TR…	nucleobase-ascorbate transporter 7-like [Nymphaea colorata]	NAT7	Nucleobase-ascorbate transporter 7 OS=Arabidopsis thaliana OX=3702 GN=NAT7 PE=2 SV=2	GO:0005886(plasma membrane);GO:0009506(plasmodesma);GO:0016020(membrane);GO:0016021(integral component of membrane);GO:0022857(transmembrane transporter activity);GO:0055085(transmembrane transport)	COG2233(permease)	NA	NA	NA	-	A0A7I8LD18.1 PF00860.25;Xan_ur_permease;	-	2603.58	2558.03	3908.08	187.05	155.31	758.87	36.1	26.49	70.63	4.98	4.52	16.38	44.41	8.63	3.33828	up	5.60688e-06	0.000335703	yes
TRINITY_DN192_c0_g1	949	TRINITY_DN192_c0_g1_i1;TRINITY_DN192_c0_g1_i2	-	-	-	-	-	-	-	-	-	-	-	0	0	0	72.51	5	23	0	0	0	6.12	0.41	1.52	0	2.68	-7.96298	down	5.80777e-06	0.000346294	yes
TRINITY_DN24156_c1_g1	716	TRINITY_DN24156_c1_g1_i1;TRINITY_DN24156_c1_g1_i2	-	-	-	-	-	-	-	-	-	-	-	23	31.3	6	0	0	0	1.79	1.74	0.89	0	0	0	1.47	0	7.56888	up	5.80859e-06	0.000346294	yes
TRINITY_DN6229_c0_g1	2621	TRINITY_DN6229_c0_g1_i1;TRINITY_DN6229_c0_g1_i10;TRINITY_DN6229_c0_g1_i11;TRINITY_DN6229_c0_g1_i12;TRINITY_DN6229_c0_g1_i13;TRINITY_DN6229_c0_g1_i14;TRINITY_DN6229_c0_g1_i2;TRINITY_DN6229_c0_g1_i3;TRINITY_DN6229_c0_g1_i4;TRINITY_DN6229_c0_g1_i5;TRINITY_DN6229_c0_g1_i6	subtilisin-like protease SBT5.6 [Nymphaea colorata]	SBT5.6	Subtilisin-like protease SBT5.6 OS=Arabidopsis thaliana OX=3702 GN=SBT5.6 PE=2 SV=1	GO:0004252(serine-type endopeptidase activity);GO:0005618(cell wall)	COG1404(peptidase (S8 and S53, subtilisin, kexin, sedolisin)	NA	NA	NA	-	A0A443PEH0.1 PF00082.27;Peptidase_S8;	-	247	98	129	2206.41	8977.19	390	3.6	1.08	2.65	67.32	255.94	9.47	2.44	110.91	-4.37017	down	5.85048e-06	0.000348047	yes
TRINITY_DN5228_c0_g2	1699	TRINITY_DN5228_c0_g2_i1;TRINITY_DN5228_c0_g2_i2;TRINITY_DN5228_c0_g2_i3;TRINITY_DN5228_c0_g2_i4;TRINITY_DN5228_c0_g2_i5;TRINITY_DN5228_c0_g2_i6;TRINITY_DN5228_c0_g2_i7;TRINITY_DN5228_c0_g2_i9	TMV resistance protein [Nymphaea thermarum]	L6	Disease resistance protein L6 OS=Linum usitatissimum OX=4006 GN=L6 PE=1 SV=1	GO:0005515(protein binding)	ENOG4111THG(Resistance protein)	NA	NA	NA	-	A0A2I0JU15.1 PF01582.25;TIR;	-	73	81	110	1266.49	356.95	1256.38	1.99	1.74	4.19	75.66	20.57	57.38	2.64	51.2	-3.15571	down	5.89528e-06	0.000349421	yes
TRINITY_DN654_c0_g1	1912	TRINITY_DN654_c0_g1_i1;TRINITY_DN654_c0_g1_i3;TRINITY_DN654_c0_g1_i4	UDP-glycosyltransferase 88A1-like [Nymphaea colorata]	RhGT1	Anthocyanidin 5,3-O-glucosyltransferase OS=Rosa hybrid cultivar OX=128735 GN=RhGT1 PE=2 SV=1	GO:0009813(flavonoid biosynthetic process);GO:0043231(intracellular membrane-bounded organelle);GO:0052696(flavonoid glucuronidation);GO:0080043(quercetin 3-O-glucosyltransferase activity);GO:0080044(quercetin 7-O-glucosyltransferase activity)	COG1819(Transferase)	K12938	anthocyanidin 5,3-O-glucosyltransferase	EC:2.4.1.-	fve00942(Anthocyanin biosynthesis)	A0A5J5ARN7.1 PF00201.23;UDPGT;	-	2569	5006.22	193.86	73	170.11	11	62.88	90.49	5.55	3.15	6.91	0.28	52.97	3.45	5.35335	up	5.89861e-06	0.000349421	yes
TRINITY_DN16596_c0_g1	710	TRINITY_DN16596_c0_g1_i1;TRINITY_DN16596_c0_g1_i2	uncharacterized protein LOC116247668 isoform X3 [Nymphaea colorata]	-	-	GO:0009507(chloroplast);GO:0009941(chloroplast envelope);GO:0016021(integral component of membrane)	ENOG410XNZY(NADPH Oxidase)	NA	NA	NA	-	A0A4S4DCM2.1 PF05684.17;DUF819;	-	0	0	1	120.99	139.33	1	0	0	0.11	17.24	19.78	0.11	0.04	12.38	-7.37201	down	6.02092e-06	0.00035591	yes
TRINITY_DN13594_c0_g1	659	TRINITY_DN13594_c0_g1_i1;TRINITY_DN13594_c0_g1_i2;TRINITY_DN13594_c0_g1_i3	-	-	-	-	-	-	-	-	-	-	-	0	0	0	127.2	117.59	0	0	0	0	36.23	31.75	0	0	22.66	-9.24097	down	6.08243e-06	0.000358786	yes
TRINITY_DN7180_c0_g1	813	TRINITY_DN7180_c0_g1_i1;TRINITY_DN7180_c0_g1_i2;TRINITY_DN7180_c0_g1_i3;TRINITY_DN7180_c0_g1_i4	-	-	-	-	-	-	-	-	-	-	-	12	26	494	0	0	4	0.69	1.09	37.44	0	0	0.35	13.07	0.12	7.10623	up	6.13412e-06	0.000361072	yes
TRINITY_DN35474_c1_g2	400	TRINITY_DN35474_c1_g2_i1	-	-	-	-	-	-	-	-	-	-	-	22.05	52.34	3.52	0	0	0	6.29	10.48	1.31	0	0	0	6.03	0	8.00597	up	6.2604e-06	0.00036773	yes
TRINITY_DN6927_c0_g2	1585	TRINITY_DN6927_c0_g2_i1;TRINITY_DN6927_c0_g2_i3	Arogenate dehydratase/prephenate dehydratase 6 [Nymphaea thermarum]	ADT3	Arogenate dehydratase 3 OS=Petunia hybrida OX=4102 GN=ADT3 PE=1 SV=1	GO:0004664(prephenate dehydratase activity);GO:0009094(L-phenylalanine biosynthetic process);GO:0009507(chloroplast);GO:0009570(chloroplast stroma);GO:0047769(arogenate dehydratase activity)	COG0077(Prephenate dehydratase)	K05359	arogenate/prephenate dehydratase	EC:4.2.1.91 4.2.1.51	nnu00400(Phenylalanine, tyrosine and tryptophan biosynthesis)	A0A835D594.1 PF00800.23;PDT;	-	1015.76	1620.65	633.01	165	214	165.17	21.66	25.14	17.67	6.66	8.48	5.25	21.49	6.8	2.95595	up	6.31203e-06	0.000369983	yes
TRINITY_DN6536_c0_g1	2222	TRINITY_DN6536_c0_g1_i1;TRINITY_DN6536_c0_g1_i2;TRINITY_DN6536_c0_g1_i3;TRINITY_DN6536_c0_g1_i4;TRINITY_DN6536_c0_g1_i5;TRINITY_DN6536_c0_g1_i6;TRINITY_DN6536_c0_g1_i7;TRINITY_DN6536_c0_g1_i8;TRINITY_DN6536_c0_g1_i9	uncharacterized protein LOC126410406 isoform X1 [Nymphaea colorata]	-	-	-	-	-	-	-	-	-	-	269.81	427.94	26	14	12	10	4.9	5.47	0.59	0.55	0.43	0.29	3.65	0.42	4.71893	up	6.43827e-06	0.000376592	yes
TRINITY_DN12944_c0_g1	1247	TRINITY_DN12944_c0_g1_i1;TRINITY_DN12944_c0_g1_i2	gibberellin 20 oxidase 3-like [Nymphaea colorata]	20ox2	Gibberellin 20 oxidase 2 OS=Oryza sativa subsp. indica OX=39946 GN=20ox2 PE=1 SV=1	GO:0051213(dioxygenase activity)	COG3491(2OGFe(II) oxygenase)	K05282	gibberellin 20-oxidase	EC:1.14.11.12	var00904(Diterpenoid biosynthesis)	A0A843XNG2.1 PF03171.25;2OG-FeII_Oxy;	-	2	0	2	930.1	458	0	0.07	0	0.09	58.64	28.33	0	0.05	28.99	-8.13481	down	6.53084e-06	0.000381207	yes
TRINITY_DN3526_c1_g1	1120	TRINITY_DN3526_c1_g1_i1;TRINITY_DN3526_c1_g1_i10;TRINITY_DN3526_c1_g1_i11;TRINITY_DN3526_c1_g1_i12;TRINITY_DN3526_c1_g1_i13;TRINITY_DN3526_c1_g1_i14;TRINITY_DN3526_c1_g1_i15;TRINITY_DN3526_c1_g1_i16;TRINITY_DN3526_c1_g1_i18;TRINITY_DN3526_c1_g1_i19;TRINITY_DN3526_c1_g1_i2;TRINITY_DN3526_c1_g1_i20;TRINITY_DN3526_c1_g1_i3;TRINITY_DN3526_c1_g1_i4;TRINITY_DN3526_c1_g1_i8;TRINITY_DN3526_c1_g1_i9	-	-	-	-	-	-	-	-	-	-	-	136.91	222.8	88.9	14.99	14.64	15	6.07	7.19	5.01	1.22	1.22	0.91	6.09	1.12	3.67519	up	6.55399e-06	0.00038176	yes
TRINITY_DN5846_c0_g1	861	TRINITY_DN5846_c0_g1_i1;TRINITY_DN5846_c0_g1_i10;TRINITY_DN5846_c0_g1_i12;TRINITY_DN5846_c0_g1_i13;TRINITY_DN5846_c0_g1_i14;TRINITY_DN5846_c0_g1_i15;TRINITY_DN5846_c0_g1_i16;TRINITY_DN5846_c0_g1_i2;TRINITY_DN5846_c0_g1_i3;TRINITY_DN5846_c0_g1_i4;TRINITY_DN5846_c0_g1_i8;TRINITY_DN5846_c0_g1_i9	Rosmarinate synthase [Nymphaea thermarum]	THT1	Tryptamine hydroxycinnamoyltransferase 1 OS=Oryza sativa subsp. japonica OX=39947 GN=THT1 PE=1 SV=1	GO:0047634(agmatine N4-coumaroyltransferase activity)	ENOG410XPQ7(hydroxycinnamoyl-Coenzyme A shikimate quinate hydroxycinnamoyltransferase-like)	K13065	shikimate O-hydroxycinnamoyltransferase	EC:2.3.1.133	nnu00940(Phenylpropanoid biosynthesis);nnu00945(Stilbenoid, diarylheptanoid and gingerol biosynthesis);nnu00941(Flavonoid biosynthesis)	A0A9D5CMQ6.1 PF02458.20;Transferase;	-	35	1	39.45	277.16	496.91	1085	5.59	0.28	8.07	85.78	162.16	256.54	4.65	168.16	-4.44421	down	6.64021e-06	0.000385976	yes
TRINITY_DN3578_c0_g1	1049	TRINITY_DN3578_c0_g1_i1;TRINITY_DN3578_c0_g1_i2	dirigent protein 1-like [Nymphaea colorata]	PTS1	Pterocarpan synthase 1 OS=Glycyrrhiza echinata OX=46348 GN=PTS1 PE=1 SV=1	GO:0009699(phenylpropanoid biosynthetic process);GO:0042349(guiding stereospecific synthesis activity)	ENOG410YGJA(Disease resistance response protein)	K01870	isoleucyl-tRNA synthetase	EC:6.1.1.5	csat00970(Aminoacyl-tRNA biosynthesis)	A0A8K0E9Q8.1 PF03018.19;Dirigent;	-	248	320.41	353.42	0	0	23	10.13	9.56	18.64	0	0	1.38	12.78	0.46	5.63431	up	6.84155e-06	0.000396189	yes
TRINITY_DN14750_c1_g1	314	TRINITY_DN14750_c1_g1_i1;TRINITY_DN14750_c1_g1_i2	PREDICTED: LOW QUALITY PROTEIN: uncharacterized protein LOC106315288 [Brassica oleracea var. oleracea]	HTR2	Histone H3.1 OS=Arabidopsis thaliana OX=3702 GN=HTR2 PE=1 SV=2	GO:0000786(nucleosome);GO:0003677(DNA binding);GO:0005634(nucleus);GO:0006334(nucleosome assembly);GO:0031492(nucleosomal DNA binding)	COG2036(Core component of nucleosome. Nucleosomes wrap and compact DNA into chromatin, limiting DNA accessibility to the cellular machineries which require DNA as a template. Histones thereby play a central role in transcription regulation, DNA repair, DNA replication and chromosomal stability. DNA accessibility is regulated via a complex set of post-translational modifications of histones, also …	NA	NA	NA	-	A0A7J8SPB8.1 PF00125.29;Histone;	-	2.03	1	2.21	33	70.29	31	0.9	0.31	1.58	26.78	58.84	20.63	0.93	35.42	-4.39159	down	6.84431e-06	0.000396189	yes
TRINITY_DN44253_c0_g1	849	TRINITY_DN44253_c0_g1_i1;TRINITY_DN44253_c0_g1_i2	3-9-dihydroxypterocarpan 6A-monooxygenase [Nymphaea thermarum]	CYP71D2	Cytochrome P450 71D2 OS=Catharanthus roseus OX=4058 GN=CYP71D2 PE=2 SV=1	GO:0016020(membrane);GO:0016709(oxidoreductase activity, acting on paired donors, with incorporation or reduction of molecular oxygen, NAD(P)H as one donor, and incorporation of one atom of oxygen);GO:0044550(secondary metabolite biosynthetic process)	COG2124(Cytochrome p450)	NA	NA	NA	-	U5DB25.1 PF00067.27;p450;	-	45.16	59.43	4	1	0	0	2.62	2.45	0.3	0.11	0	0	1.79	0.04	6.64385	up	7.01931e-06	0.000405478	yes
TRINITY_DN37410_c0_g1	1395	TRINITY_DN37410_c0_g1_i1	transcription factor FAMA isoform X2 [Nymphaea colorata]	FAMA	Transcription factor FAMA OS=Arabidopsis thaliana OX=3702 GN=FAMA PE=1 SV=1	GO:0003677(DNA binding);GO:0003700(DNA binding transcription factor activity);GO:0005515(protein binding);GO:0005634(nucleus);GO:0006351(transcription, DNA-templated);GO:0010052(guard cell differentiation);GO:0010377(guard cell fate commitment);GO:0010444(guard mother cell differentiation);GO:0045597(positive regulation of cell differentiation);GO:0045893(positive regulation of transcription, DNA…	ENOG410YBHA(Transcription factor)	NA	NA	NA	-	A0A2P5VT65.1 PF22754.1;bHLH-TF_ACT-like_plant;	bHLH	58	0	122	0	0	0	1.46	0	4.03	0	0	0	1.83	0	8.93096	up	7.22599e-06	0.000416554	yes
TRINITY_DN6480_c0_g1	4234	TRINITY_DN6480_c0_g1_i10;TRINITY_DN6480_c0_g1_i11;TRINITY_DN6480_c0_g1_i13;TRINITY_DN6480_c0_g1_i14;TRINITY_DN6480_c0_g1_i16;TRINITY_DN6480_c0_g1_i2;TRINITY_DN6480_c0_g1_i3;TRINITY_DN6480_c0_g1_i4;TRINITY_DN6480_c0_g1_i7;TRINITY_DN6480_c0_g1_i8;TRINITY_DN6480_c0_g1_i9	protein ALTERED PHOSPHATE STARVATION RESPONSE 1-like [Nymphaea colorata]	APSR1	Protein ALTERED PHOSPHATE STARVATION RESPONSE 1 OS=Arabidopsis thaliana OX=3702 GN=APSR1 PE=2 SV=1	GO:0003674(molecular_function);GO:0005634(nucleus)	ENOG410YFMP(Protein of unknown function (DUF630))	-	-	-	-	W1PR32.1 PF04782.17;DUF632;	-	72	62	48	2848.45	2586.41	63	0.83	0.47	0.65	60.02	57.28	1.06	0.65	39.45	-4.62794	down	7.2785e-06	0.000418716	yes
TRINITY_DN61_c0_g2	2365	TRINITY_DN61_c0_g2_i1;TRINITY_DN61_c0_g2_i10;TRINITY_DN61_c0_g2_i2;TRINITY_DN61_c0_g2_i3;TRINITY_DN61_c0_g2_i4;TRINITY_DN61_c0_g2_i6;TRINITY_DN61_c0_g2_i7;TRINITY_DN61_c0_g2_i8;TRINITY_DN61_c0_g2_i9	indeterminate-domain 1 protein [Nymphaea thermarum]	ENY	Zinc finger protein ENHYDROUS OS=Arabidopsis thaliana OX=3702 GN=ENY PE=1 SV=1	GO:0003676(nucleic acid binding);GO:0003700(DNA binding transcription factor activity);GO:0005515(protein binding);GO:0005634(nucleus);GO:0006351(transcription, DNA-templated);GO:0006355(regulation of transcription, DNA-templated);GO:0008270(zinc ion binding);GO:0009937(regulation of gibberellic acid mediated signaling pathway);GO:0010029(regulation of seed germination);GO:0010431(seed maturation…	COG5048(Zinc finger protein)	K12309	beta-galactosidase	EC:3.2.1.23	lja00052(Galactose metabolism);lja00600(Sphingolipid metabolism);lja00531(Glycosaminoglycan degradation);lja00604(Glycosphingolipid biosynthesis - ganglio series);lja00511(Other glycan degradation)	A0A8S0QV10.1 PF22996.1;C2H2-2nd_BIRD-IDD;	C2H2	374.05	227	464.04	2522.36	2956.05	2493.66	4.99	2.22	8.14	64.67	74.07	49.86	5.12	62.87	-2.65563	down	7.53414e-06	0.000432531	yes
TRINITY_DN56850_c0_g1	886	TRINITY_DN56850_c0_g1_i1;TRINITY_DN56850_c0_g1_i2;TRINITY_DN56850_c0_g1_i4;TRINITY_DN56850_c0_g1_i5;TRINITY_DN56850_c0_g1_i6	-	-	-	-	-	-	-	-	-	-	-	19	12	31	0	1	0	0.95	0.43	2.02	0	0.09	0	1.13	0.03	5.70917	up	7.58415e-06	0.000434508	yes
TRINITY_DN22745_c0_g1	577	TRINITY_DN22745_c0_g1_i1;TRINITY_DN22745_c0_g1_i10;TRINITY_DN22745_c0_g1_i11;TRINITY_DN22745_c0_g1_i12;TRINITY_DN22745_c0_g1_i13;TRINITY_DN22745_c0_g1_i14;TRINITY_DN22745_c0_g1_i2;TRINITY_DN22745_c0_g1_i3;TRINITY_DN22745_c0_g1_i4;TRINITY_DN22745_c0_g1_i5;TRINITY_DN22745_c0_g1_i6;TRINITY_DN22745_c0_g1_i7;TRINITY_DN22745_c0_g1_i8;TRINITY_DN22745_c0_g1_i9	unknown [Lotus japonicus]	CTSL	Procathepsin L OS=Canis lupus familiaris OX=9615 GN=CTSL PE=2 SV=1	GO:0005737(cytoplasm);GO:0005764(lysosome)	COG4870(cathepsin)	NA	NA	NA	-	A0A814LTH7.1 PF00112.28;Peptidase_C1;	-	82.7	21.29	203.38	8	1	0	22.56	4.94	72.36	3.97	0.5	0	33.29	1.49	5.19526	up	7.63851e-06	0.000436726	yes
TRINITY_DN2781_c1_g1	275	TRINITY_DN2781_c1_g1_i1	-	-	-	-	-	-	-	-	-	-	-	38.97	47.33	2	0	0	0	20.77	17.91	1.39	0	0	0	13.36	0	8.12977	up	7.80451e-06	0.000445304	yes
TRINITY_DN13826_c0_g2	1149	TRINITY_DN13826_c0_g2_i1;TRINITY_DN13826_c0_g2_i2	callose synthase 9-like [Nymphaea colorata]	-	-	-	-	-	-	-	-	-	-	56.03	4	66	0	1	1	2.02	0.11	2.98	0	0.07	0.06	1.7	0.04	5.88589	up	7.88227e-06	0.000448823	yes
TRINITY_DN90194_c0_g1	932	TRINITY_DN90194_c0_g1_i1	-	-	-	-	-	-	-	-	-	-	-	68	115	0	0	0	0	3.11	3.81	0	0	0	0	2.31	0	9.22409	up	8.02686e-06	0.000456125	yes
TRINITY_DN22956_c0_g1	3354	TRINITY_DN22956_c0_g1_i1;TRINITY_DN22956_c0_g1_i10;TRINITY_DN22956_c0_g1_i2;TRINITY_DN22956_c0_g1_i3;TRINITY_DN22956_c0_g1_i4;TRINITY_DN22956_c0_g1_i5;TRINITY_DN22956_c0_g1_i6;TRINITY_DN22956_c0_g1_i7;TRINITY_DN22956_c0_g1_i8;TRINITY_DN22956_c0_g1_i9	putative U-box domain-containing protein 42 [Nymphaea thermarum]	PUB42	Putative U-box domain-containing protein 42 OS=Arabidopsis thaliana OX=3702 GN=PUB42 PE=3 SV=1	GO:0004842(ubiquitin-protein transferase activity);GO:0005515(protein binding);GO:0005634(nucleus);GO:0005737(cytoplasm);GO:0005886(plasma membrane);GO:0010115(regulation of abscisic acid biosynthetic process);GO:0010150(leaf senescence);GO:0010271(regulation of chlorophyll catabolic process);GO:0010380(regulation of chlorophyll biosynthetic process);GO:0016567(protein ubiquitination);GO:0070696(…	ENOG410XRTN(U-box domain-containing protein)	-	-	-	-	A0A7J7DG67.1 PF08216.16;CTNNBL;	-	293	246.16	263	9	13	51	3.38	2.51	4.73	0.15	0.29	3.75	3.54	1.4	3.75723	up	8.10275e-06	0.000459502	yes
TRINITY_DN14598_c0_g1	840	TRINITY_DN14598_c0_g1_i1	putative pectinesterase/pectinesterase inhibitor 61 [Nymphaea thermarum]	-	-	GO:0030599(pectinesterase activity);GO:0046910(pectinesterase inhibitor activity);GO:0071944(cell periphery)	ENOG410YUUD(Invertase pectin methylesterase inhibitor family protein)	K01051	pectinesterase	EC:3.1.1.11	lja00040(Pentose and glucuronate interconversions)	A0A7I8KRD4.1 PF04043.20;PMEI;	-	1	1	2	86	160.88	4	0.05	0.04	0.14	8.73	16.16	0.33	0.08	8.41	-5.59785	down	8.15545e-06	0.000461552	yes
TRINITY_DN50_c1_g1	680	TRINITY_DN50_c1_g1_i1	peroxidase 21-like [Nymphaea colorata]	PER21	Peroxidase 21 OS=Arabidopsis thaliana OX=3702 GN=PER21 PE=1 SV=1	GO:0004601(peroxidase activity);GO:0009505(plant-type cell wall);GO:0009664(plant-type cell wall organization)	ENOG410YHIH(peroxidase)	K00430	peroxidase	EC:1.11.1.7	mus00940(Phenylpropanoid biosynthesis)	A0A200QIB2.1 PF00141.28;peroxidase;	-	178.3	304.32	13	5	3.03	10	14.56	17.89	1.39	0.75	0.45	1.22	11.28	0.81	5.17418	up	8.32672e-06	0.000470291	yes
TRINITY_DN13898_c2_g1	905	TRINITY_DN13898_c2_g1_i1;TRINITY_DN13898_c2_g1_i2;TRINITY_DN13898_c2_g1_i3;TRINITY_DN13898_c2_g1_i4;TRINITY_DN13898_c2_g1_i5;TRINITY_DN13898_c2_g1_i6;TRINITY_DN13898_c2_g1_i8;TRINITY_DN13898_c2_g1_i9	hypothetical protein RND71_044117 [Anisodus tanguticus]	EEF1A1	Elongation factor 1-alpha 1 OS=Cricetulus griseus OX=10029 GN=EEF1A1 PE=2 SV=1	GO:0003746(translation elongation factor activity);GO:0003924(GTPase activity);GO:0005622(intracellular)	COG5256(This protein promotes the GTP-dependent binding of aminoacyl-tRNA to the A-site of ribosomes during protein biosynthesis (By similarity))	K03231	elongation factor 1-alpha	-	cit03013(RNA transport)	A0A7L0Q1F7.1 PF00009.32;GTP_EFTU;	-	109.34	10.63	27.1	2	3	0	5.25	0.37	11.66	2.15	0.27	0	5.76	0.81	4.94983	up	8.41914e-06	0.00047455	yes
TRINITY_DN123_c0_g1	2812	TRINITY_DN123_c0_g1_i10;TRINITY_DN123_c0_g1_i11;TRINITY_DN123_c0_g1_i12;TRINITY_DN123_c0_g1_i13;TRINITY_DN123_c0_g1_i14;TRINITY_DN123_c0_g1_i15;TRINITY_DN123_c0_g1_i16;TRINITY_DN123_c0_g1_i17;TRINITY_DN123_c0_g1_i18;TRINITY_DN123_c0_g1_i19;TRINITY_DN123_c0_g1_i2;TRINITY_DN123_c0_g1_i20;TRINITY_DN123_c0_g1_i21;TRINITY_DN123_c0_g1_i22;TRINITY_DN123_c0_g1_i23;TRINITY_DN123_c0_g1_i24;TRINITY_DN123_c0…	uncharacterized protein LOC116254204 [Nymphaea colorata]	-	-	-	-	-	-	-	-	-	-	139	173	71.01	3307.73	3175.8	351.09	1.55	1.37	1.19	72.48	68.19	6.09	1.37	48.92	-3.82106	down	8.54094e-06	0.000480348	yes
TRINITY_DN1324_c0_g2	3780	TRINITY_DN1324_c0_g2_i1;TRINITY_DN1324_c0_g2_i10;TRINITY_DN1324_c0_g2_i11;TRINITY_DN1324_c0_g2_i12;TRINITY_DN1324_c0_g2_i2;TRINITY_DN1324_c0_g2_i3;TRINITY_DN1324_c0_g2_i4;TRINITY_DN1324_c0_g2_i5;TRINITY_DN1324_c0_g2_i6;TRINITY_DN1324_c0_g2_i7;TRINITY_DN1324_c0_g2_i8;TRINITY_DN1324_c0_g2_i9	SPX domain-containing membrane protein [Nymphaea thermarum]	At4g22990	SPX domain-containing membrane protein At4g22990 OS=Arabidopsis thaliana OX=3702 GN=At4g22990 PE=2 SV=2	GO:0006817(phosphate ion transport);GO:0009705(plant-type vacuole membrane);GO:0016021(integral component of membrane);GO:0055085(transmembrane transport);GO:1905011(transmembrane phosphate ion transport from cytosol to vacuole)	ENOG41101S9(SPX domain-containing membrane protein)	-	-	-	-	A0A8S0RJP0.1 PF07690.21;MFS_1;	-	632.44	243	659.03	3957.65	6068.57	2920.32	6.94	2.01	9.52	83.41	123.93	48.16	6.16	85.17	-2.85659	down	8.55643e-06	0.000480348	yes
TRINITY_DN17590_c0_g1	670	TRINITY_DN17590_c0_g1_i1	zinc finger protein 3-like [Nymphaea colorata]	RBE	Probable transcriptional regulator RABBIT EARS OS=Arabidopsis thaliana OX=3702 GN=RBE PE=2 SV=2	GO:0003700(DNA binding transcription factor activity);GO:0005634(nucleus);GO:0043565(sequence-specific DNA binding);GO:0044212(transcription regulatory region DNA binding)	ENOG4111ECK(ZnF_C2H2)	K08081	tropinone reductase I	EC:1.1.1.206	thj00960(Tropane, piperidine and pyridine alkaloid biosynthesis)	A0A7J9DD91.1 PF13912.11;zf-C2H2_6;	C2H2	0	0	0	149	74.74	0	0	0	0	23.08	11.52	0	0	11.53	-9.116	down	8.57365e-06	0.000480348	yes
TRINITY_DN5074_c0_g1	4907	TRINITY_DN5074_c0_g1_i1;TRINITY_DN5074_c0_g1_i10;TRINITY_DN5074_c0_g1_i11;TRINITY_DN5074_c0_g1_i12;TRINITY_DN5074_c0_g1_i13;TRINITY_DN5074_c0_g1_i14;TRINITY_DN5074_c0_g1_i15;TRINITY_DN5074_c0_g1_i16;TRINITY_DN5074_c0_g1_i17;TRINITY_DN5074_c0_g1_i18;TRINITY_DN5074_c0_g1_i19;TRINITY_DN5074_c0_g1_i2;TRINITY_DN5074_c0_g1_i20;TRINITY_DN5074_c0_g1_i21;TRINITY_DN5074_c0_g1_i22;TRINITY_DN5074_c0_g1_i24;T…	beta-galactosidase 6-like [Nymphaea colorata]	BGAL16	Beta-galactosidase 16 OS=Arabidopsis thaliana OX=3702 GN=BGAL16 PE=2 SV=2	GO:0004565(beta-galactosidase activity);GO:0005618(cell wall);GO:0005773(vacuole)	COG1874(beta-galactosidase)	K12309	beta-galactosidase	EC:3.2.1.23	eus00052(Galactose metabolism);eus00600(Sphingolipid metabolism);eus00531(Glycosaminoglycan degradation);eus00604(Glycosphingolipid biosynthesis - ganglio series);eus00511(Other glycan degradation)	A0A7N2MS69.1 PF01301.24;Glyco_hydro_35;	-	21	3	21	388.24	3225.58	16	0.15	0.03	0.27	7.46	59.1	0.23	0.15	22.26	-6.13932	down	8.68587e-06	0.000484652	yes
TRINITY_DN5231_c1_g1	2588	TRINITY_DN5231_c1_g1_i1;TRINITY_DN5231_c1_g1_i2;TRINITY_DN5231_c1_g1_i3;TRINITY_DN5231_c1_g1_i4;TRINITY_DN5231_c1_g1_i6;TRINITY_DN5231_c1_g1_i7;TRINITY_DN5231_c1_g1_i8;TRINITY_DN5231_c1_g1_i9	peroxidase 72-like [Nymphaea colorata]	PER72	Peroxidase 72 OS=Arabidopsis thaliana OX=3702 GN=PER72 PE=1 SV=1	GO:0004601(peroxidase activity);GO:0005576(extracellular region);GO:0006979(response to oxidative stress);GO:0009809(lignin biosynthetic process);GO:0020037(heme binding);GO:0042744(hydrogen peroxide catabolic process);GO:0046872(metal ion binding);GO:0055114(oxidation-reduction process)	ENOG410YA1B(peroxidase)	K00430	peroxidase	EC:1.11.1.7	pda00940(Phenylpropanoid biosynthesis)	A0A7N0ZZR2.1 PF00141.28;peroxidase;	-	6146.82	6633.91	4978.87	1065	1397.56	741	163.04	128.4	172.27	53.26	69.23	28.89	154.57	50.46	2.78517	up	8.6953e-06	0.000484652	yes
TRINITY_DN4602_c0_g1	5695	TRINITY_DN4602_c0_g1_i1;TRINITY_DN4602_c0_g1_i2;TRINITY_DN4602_c0_g1_i3;TRINITY_DN4602_c0_g1_i4;TRINITY_DN4602_c0_g1_i5;TRINITY_DN4602_c0_g1_i6;TRINITY_DN4602_c0_g1_i7;TRINITY_DN4602_c0_g1_i8;TRINITY_DN4602_c0_g1_i9	phosphoglucan phosphatase LSF1, chloroplastic [Nymphaea colorata]	LSF1	Phosphoglucan phosphatase LSF1, chloroplastic OS=Arabidopsis thaliana OX=3702 GN=LSF1 PE=1 SV=1	GO:0005983(starch catabolic process);GO:0009507(chloroplast);GO:0009570(chloroplast stroma);GO:0043036(starch grain)	ENOG411126M(Dual specificity phosphatase, catalytic domain)	-	-	-	-	A0A200PM36.1 PF00782.25;DSPc;	-	2778.84	4321.39	1279.78	508.76	421.44	350.11	17.52	19.84	10.64	6.15	4.94	3.33	16	4.81	3.08432	up	8.70258e-06	0.000484652	yes
TRINITY_DN28148_c0_g2	2501	TRINITY_DN28148_c0_g2_i2;TRINITY_DN28148_c0_g2_i3	guard cell S-type anion channel SLAC1 [Nymphaea colorata]	SLAC1	Guard cell S-type anion channel SLAC1 OS=Arabidopsis thaliana OX=3702 GN=SLAC1 PE=1 SV=1	GO:0005215(transporter activity);GO:0005515(protein binding);GO:0005886(plasma membrane);GO:0006820(anion transport);GO:0006873(cellular ion homeostasis);GO:0008308(voltage-gated anion channel activity);GO:0008509(anion transmembrane transporter activity);GO:0009270(response to humidity);GO:0009737(response to abscisic acid);GO:0009738(abscisic acid-activated signaling pathway);GO:0010037(respons…	ENOG4111I0D(C4-dicarboxylate transporter malic acid transport protein)	-	-	-	-	A0A834GQV9.1 PF03595.22;SLAC1;	-	37.34	14.23	38.94	484.64	4660.46	33.43	0.74	0.19	0.84	18.52	200.16	1.11	0.59	73.26	-5.62154	down	8.8048e-06	0.000489368	yes
TRINITY_DN9656_c0_g1	416	TRINITY_DN9656_c0_g1_i1;TRINITY_DN9656_c0_g1_i2	hypothetical protein EJ110_NYTH45139 [Nymphaea thermarum]	-	-	-	-	-	-	-	-	-	-	103.68	116.16	130.68	0	0	12.91	42.69	35.85	71.98	0	0	8.93	50.17	2.98	5.03524	up	8.86383e-06	0.000491669	yes
TRINITY_DN17233_c0_g1	746	TRINITY_DN17233_c0_g1_i1;TRINITY_DN17233_c0_g1_i10;TRINITY_DN17233_c0_g1_i2;TRINITY_DN17233_c0_g1_i3;TRINITY_DN17233_c0_g1_i4;TRINITY_DN17233_c0_g1_i5;TRINITY_DN17233_c0_g1_i6;TRINITY_DN17233_c0_g1_i7;TRINITY_DN17233_c0_g1_i9	-	-	-	-	-	-	-	-	-	-	-	175.48	280.79	130.99	22	9	28	13.36	14.64	13.19	3.35	1.29	4.15	13.73	2.93	3.67059	up	8.88942e-06	0.00049211	yes
TRINITY_DN6244_c0_g1	623	TRINITY_DN6244_c0_g1_i1;TRINITY_DN6244_c0_g1_i2;TRINITY_DN6244_c0_g1_i3;TRINITY_DN6244_c0_g1_i4;TRINITY_DN6244_c0_g1_i5;TRINITY_DN6244_c0_g1_i6;TRINITY_DN6244_c0_g1_i7	hypothetical protein SEVIR_2G223200v2 [Setaria viridis]	-	Histone H4 variant TH011 OS=Triticum aestivum OX=4565 PE=3 SV=2	GO:0000786(nucleosome);GO:0003677(DNA binding);GO:0005634(nucleus);GO:0005794(Golgi apparatus);GO:0005829(cytosol);GO:0006334(nucleosome assembly);GO:0051276(chromosome organization)	COG2036(Core component of nucleosome. Nucleosomes wrap and compact DNA into chromatin, limiting DNA accessibility to the cellular machineries which require DNA as a template. Histones thereby play a central role in transcription regulation, DNA repair, DNA replication and chromosomal stability. DNA accessibility is regulated via a complex set of post-translational modifications of histones, also …	-	-	-	-	A0A7M7G4V2.1 PF15511.11;CENP-T_C;	-	87	52.06	84.05	1634.87	2454.71	120.29	22.7	8.84	37.81	552.58	822.06	76.49	23.12	483.71	-3.99189	down	8.93345e-06	0.000493568	yes
TRINITY_DN6066_c1_g2	2101	TRINITY_DN6066_c1_g2_i1;TRINITY_DN6066_c1_g2_i10;TRINITY_DN6066_c1_g2_i2;TRINITY_DN6066_c1_g2_i3;TRINITY_DN6066_c1_g2_i4;TRINITY_DN6066_c1_g2_i5;TRINITY_DN6066_c1_g2_i6;TRINITY_DN6066_c1_g2_i7;TRINITY_DN6066_c1_g2_i8;TRINITY_DN6066_c1_g2_i9	cinnamoyl-CoA reductase-like SNL6 [Nymphaea colorata]	SNL6	Cinnamoyl-CoA reductase-like SNL6 OS=Oryza sativa subsp. japonica OX=39947 GN=SNL6 PE=3 SV=1	GO:0005575(cellular_component);GO:0009809(lignin biosynthetic process);GO:0016621(cinnamoyl-CoA reductase activity);GO:0080167(response to karrikin)	COG0451(Nad-dependent epimerase dehydratase)	K09753	cinnamoyl-CoA reductase	EC:1.2.1.44	cmo00940(Phenylpropanoid biosynthesis)	A0A059C1I6.1 PF01370.26;Epimerase;	-	9575.39	14776.9	1596.25	1164.86	746.45	610.53	295.66	331.4	65.06	68.99	43.09	27.78	230.71	46.62	3.75576	up	9.03475e-06	0.000498179	yes
TRINITY_DN11347_c0_g1	758	TRINITY_DN11347_c0_g1_i1	hypothetical protein EJ110_NYTH12421 [Nymphaea thermarum]	-	-	-	-	-	-	-	-	-	-	3	2	0	194	345.99	4	0.2	0.09	0	23.63	41.8	0.39	0.1	21.94	-6.38063	down	9.07407e-06	0.00049936	yes
TRINITY_DN65362_c0_g1	470	TRINITY_DN65362_c0_g1_i1;TRINITY_DN65362_c0_g1_i2	internal alternative NAD(P)H-ubiquinone oxidoreductase A1, mitochondrial-like [Nymphaea colorata]	NDA2	Internal alternative NAD(P)H-ubiquinone oxidoreductase A2, mitochondrial OS=Arabidopsis thaliana OX=3702 GN=NDA2 PE=1 SV=1	GO:0003954(NADH dehydrogenase activity);GO:0005739(mitochondrion);GO:0005777(peroxisome);GO:0031304(intrinsic component of mitochondrial inner membrane)	COG1252(Nadh dehydrogenase)	NA	NA	NA	-	-	-	3.71	8.68	7.12	230.27	149.64	47.38	2.09	3.48	3.54	225.81	150.92	38.89	3.04	138.54	-4.07777	down	9.10289e-06	0.000499472	yes
TRINITY_DN11726_c0_g1	2489	TRINITY_DN11726_c0_g1_i1;TRINITY_DN11726_c0_g1_i2;TRINITY_DN11726_c0_g1_i3	phosphatidylinositol/phosphatidylcholine transfer protein SFH3-like isoform X2 [Nymphaea colorata]	SFH8	Phosphatidylinositol/phosphatidylcholine transfer protein SFH8 OS=Arabidopsis thaliana OX=3702 GN=SFH8 PE=2 SV=1	GO:0005215(transporter activity);GO:0005739(mitochondrion);GO:0005794(Golgi apparatus);GO:0006810(transport)	ENOG410XRSQ(Transfer protein)	K02433	aspartyl-tRNA(Asn)/glutamyl-tRNA(Gln) amidotransferase subunit A	EC:6.3.5.6 6.3.5.7	apro00970(Aminoacyl-tRNA biosynthesis)	W1PGI8.1 PF00650.25;CRAL_TRIO;	-	118	262	62	10.01	16	9	1.6	2.82	1.17	0.26	0.37	0.19	1.86	0.27	4.04907	up	9.1119e-06	0.000499472	yes
TRINITY_DN7645_c0_g1	1573	TRINITY_DN7645_c0_g1_i1;TRINITY_DN7645_c0_g1_i2;TRINITY_DN7645_c0_g1_i3;TRINITY_DN7645_c0_g1_i5;TRINITY_DN7645_c0_g1_i6	aspartic proteinase nepenthesin-1 [Nymphaea colorata]	nep1	Aspartic proteinase nepenthesin-1 OS=Nepenthes gracilis OX=150966 GN=nep1 PE=1 SV=1	GO:0004190(aspartic-type endopeptidase activity);GO:0006508(proteolysis);GO:0030163(protein catabolic process)	ENOG410XNV7(aspartic)	NA	NA	NA	-	A0A3S3P414.1 PF14543.11;TAXi_N;	-	510.01	708	698	1	2	60	11.48	11.4	20.59	0.05	0.1	1.95	14.49	0.7	5.26413	up	9.29135e-06	0.00050831	yes
TRINITY_DN14420_c0_g1	1026	TRINITY_DN14420_c0_g1_i1	DETOXIFICATION 49 protein [Nymphaea thermarum]	DTX49	Protein DETOXIFICATION 49 OS=Arabidopsis thaliana OX=3702 GN=DTX49 PE=2 SV=1	GO:0006855(drug transmembrane transport)	COG0534(Mate efflux family protein)	NA	NA	NA	-	A0A5E4E5L9.1 PF01554.23;MatE;	-	19.21	24	22.98	1	1	0	0.75	0.68	1.18	0.07	0.07	0	0.87	0.05	5.08895	up	9.36851e-06	0.000511528	yes
TRINITY_DN37432_c0_g1	3028	TRINITY_DN37432_c0_g1_i1;TRINITY_DN37432_c0_g1_i2;TRINITY_DN37432_c0_g1_i3;TRINITY_DN37432_c0_g1_i4	-	-	-	-	-	-	-	-	-	-	-	51.34	46	30.99	4	4	4	1.26	0.73	0.4	0.51	0.49	0.41	0.8	0.47	3.67994	up	9.4447e-06	0.000514101	yes
TRINITY_DN1329_c1_g2	1169	TRINITY_DN1329_c1_g2_i1;TRINITY_DN1329_c1_g2_i2	-	-	-	-	-	-	-	-	-	-	-	62.77	101.79	0	0	0	0	2.04	2.42	0	0	0	0	1.49	0	9.07066	up	9.45249e-06	0.000514101	yes
TRINITY_DN15565_c0_g1	223	TRINITY_DN15565_c0_g1_i1;TRINITY_DN15565_c0_g1_i2;TRINITY_DN15565_c0_g1_i3	Cytochrome P450 98A2 [Nymphaea thermarum]	C3H	p-coumarate 3-hydroxylase OS=Narcissus pseudonarcissus OX=39639 GN=C3H PE=2 SV=1	GO:0009809(lignin biosynthetic process);GO:0016020(membrane);GO:0016709(oxidoreductase activity, acting on paired donors, with incorporation or reduction of molecular oxygen, NAD(P)H as one donor, and incorporation of one atom of oxygen)	COG2124(Cytochrome p450)	K09754	coumaroylquinate(coumaroylshikimate) 3'-monooxygenase	EC:1.14.13.36	thj00940(Phenylpropanoid biosynthesis);thj00945(Stilbenoid, diarylheptanoid and gingerol biosynthesis);thj00941(Flavonoid biosynthesis)	A0A2R6S0I7.1 PF00067.27;p450;	-	29	51.85	17.95	0	0	2.99	26.12	33.15	21.56	0	0	3.76	26.94	1.25	5.25081	up	9.55212e-06	0.000518509	yes
TRINITY_DN9158_c0_g1	1372	TRINITY_DN9158_c0_g1_i1;TRINITY_DN9158_c0_g1_i2;TRINITY_DN9158_c0_g1_i3;TRINITY_DN9158_c0_g1_i5;TRINITY_DN9158_c0_g1_i6;TRINITY_DN9158_c0_g1_i7	uncharacterized protein LOC116263566 [Nymphaea colorata]	-	-	GO:0003674(molecular_function);GO:0009507(chloroplast);GO:0010051(xylem and phloem pattern formation)	ENOG4111EXG(Plant protein of unknown function (DUF936))	-	-	-	-	A0A834LIK4.1 PF06075.17;DUF936;	-	60	124	7	1	4	0	3	4.16	0.47	0.09	0.19	0	2.54	0.09	5.56834	up	9.76178e-06	0.000528861	yes
TRINITY_DN68355_c0_g3	213	TRINITY_DN68355_c0_g3_i1	-	-	-	-	-	-	-	-	-	-	-	0	0	0	102.91	85.41	0	0	0	0	170.59	140.24	0	0	103.61	-8.86039	down	1.0007e-05	0.000541096	yes
TRINITY_DN4278_c0_g1	1920	TRINITY_DN4278_c0_g1_i1;TRINITY_DN4278_c0_g1_i2;TRINITY_DN4278_c0_g1_i4;TRINITY_DN4278_c0_g1_i5;TRINITY_DN4278_c0_g1_i6	potassium transporter 4-like isoform X3 [Nymphaea colorata]	HAK7	Potassium transporter 7 OS=Oryza sativa subsp. japonica OX=39947 GN=HAK7 PE=2 SV=3	GO:0015079(potassium ion transmembrane transporter activity);GO:0016020(membrane)	COG3158(Transport of potassium into the cell (By similarity))	NA	NA	NA	-	W1PGW3.1 PF02705.21;K_trans;	-	50	17	62	234.59	919.02	477.45	0.9	0.23	1.47	10.64	30.7	17.9	0.87	19.75	-3.43724	down	1.0188e-05	0.000549818	yes
TRINITY_DN22354_c0_g1	1419	TRINITY_DN22354_c0_g1_i1;TRINITY_DN22354_c0_g1_i10;TRINITY_DN22354_c0_g1_i11;TRINITY_DN22354_c0_g1_i12;TRINITY_DN22354_c0_g1_i13;TRINITY_DN22354_c0_g1_i2;TRINITY_DN22354_c0_g1_i3;TRINITY_DN22354_c0_g1_i6;TRINITY_DN22354_c0_g1_i7;TRINITY_DN22354_c0_g1_i9	-	-	-	-	-	-	-	-	-	-	-	101	59	122.43	12	2	11	3	1.27	4.73	2.5	0.11	0.47	3	1.03	3.72101	up	1.0308e-05	0.000555217	yes
TRINITY_DN14762_c0_g1	884	TRINITY_DN14762_c0_g1_i1	RADIALIS-like 1 protein [Nymphaea thermarum]	RL1	Protein RADIALIS-like 1 OS=Arabidopsis thaliana OX=3702 GN=RL1 PE=2 SV=1	GO:0003677(DNA binding);GO:0003700(DNA binding transcription factor activity);GO:0005634(nucleus);GO:0006355(regulation of transcription, DNA-templated)	COG5269(Transcription factor)	-	-	-	-	A0A1S3VJI1.1 PF00249.36;Myb_DNA-binding;	MYB_related	3	3	2	112	12	124	0.15	0.11	0.13	10.44	1.11	9.23	0.13	6.93	-4.59581	down	1.03512e-05	0.00055647	yes
TRINITY_DN7905_c0_g1	639	TRINITY_DN7905_c0_g1_i1;TRINITY_DN7905_c0_g1_i10;TRINITY_DN7905_c0_g1_i11;TRINITY_DN7905_c0_g1_i12;TRINITY_DN7905_c0_g1_i13;TRINITY_DN7905_c0_g1_i14;TRINITY_DN7905_c0_g1_i15;TRINITY_DN7905_c0_g1_i16;TRINITY_DN7905_c0_g1_i17;TRINITY_DN7905_c0_g1_i18;TRINITY_DN7905_c0_g1_i19;TRINITY_DN7905_c0_g1_i2;TRINITY_DN7905_c0_g1_i20;TRINITY_DN7905_c0_g1_i21;TRINITY_DN7905_c0_g1_i23;TRINITY_DN7905_c0_g1_i25;T…	predicted protein [Hordeum vulgare subsp. vulgare]	-	Actin, cytoplasmic OS=Biomphalaria obstructa OX=153466 PE=3 SV=1	GO:0000166(nucleotide binding);GO:0000281(mitotic cytokinesis);GO:0005524(ATP binding);GO:0005737(cytoplasm);GO:0005856(cytoskeleton);GO:0005884(actin filament);GO:0005938(cell cortex);GO:0007111(meiosis II cytokinesis);GO:0009792(embryo development ending in birth or egg hatching);GO:0030866(cortical actin cytoskeleton organization);GO:0040011(locomotion)	COG5277(Actin-related protein)	K05692	actin beta/gamma 1	-	cme04145(Phagosome)	A0A183IWM8.1 PF00022.24;Actin;	-	24.87	32.81	741.56	9	1.01	2	4.28	3.09	160.52	2.54	0.17	0.51	55.96	1.07	6.16661	up	1.03968e-05	0.000557848	yes
TRINITY_DN5830_c0_g1	1478	TRINITY_DN5830_c0_g1_i1;TRINITY_DN5830_c0_g1_i10;TRINITY_DN5830_c0_g1_i11;TRINITY_DN5830_c0_g1_i12;TRINITY_DN5830_c0_g1_i13;TRINITY_DN5830_c0_g1_i14;TRINITY_DN5830_c0_g1_i15;TRINITY_DN5830_c0_g1_i17;TRINITY_DN5830_c0_g1_i18;TRINITY_DN5830_c0_g1_i2;TRINITY_DN5830_c0_g1_i3;TRINITY_DN5830_c0_g1_i4;TRINITY_DN5830_c0_g1_i5;TRINITY_DN5830_c0_g1_i6;TRINITY_DN5830_c0_g1_i7;TRINITY_DN5830_c0_g1_i8;TRINITY…	hypothetical protein EJ110_NYTH05000 [Nymphaea thermarum]	PLAT1	PLAT domain-containing protein 1 OS=Arabidopsis thaliana OX=3702 GN=PLAT1 PE=1 SV=1	GO:0003674(molecular_function);GO:0005576(extracellular region);GO:0005773(vacuole);GO:0005774(vacuolar membrane);GO:0005783(endoplasmic reticulum);GO:0005829(cytosol);GO:0005886(plasma membrane);GO:0009409(response to cold);GO:0009414(response to water deprivation);GO:0009507(chloroplast);GO:0009535(chloroplast thylakoid membrane);GO:0009579(thylakoid);GO:0009651(response to salt stress);GO:0010…	ENOG410Y7WX(Embryo-specific protein 3, (ATS3))	-	-	-	-	B9R9V6.1 PF06232.16;ATS3;	-	4644.53	7205.62	997.92	458	626.31	424.51	214.45	239.9	61.16	39.86	54.24	29.23	171.84	41.11	3.48507	up	1.04406e-05	0.000559121	yes
TRINITY_DN9393_c0_g1	2349	TRINITY_DN9393_c0_g1_i1;TRINITY_DN9393_c0_g1_i2;TRINITY_DN9393_c0_g1_i3;TRINITY_DN9393_c0_g1_i4;TRINITY_DN9393_c0_g1_i5;TRINITY_DN9393_c0_g1_i6;TRINITY_DN9393_c0_g1_i7;TRINITY_DN9393_c0_g1_i8	-	-	-	-	-	-	-	-	-	-	-	69	28.22	14	0	0	3	1.17	0.36	0.34	0	0	0.06	0.62	0.02	5.30625	up	1.05148e-05	0.000562019	yes
TRINITY_DN10948_c0_g3	1002	TRINITY_DN10948_c0_g3_i1;TRINITY_DN10948_c0_g3_i2;TRINITY_DN10948_c0_g3_i3;TRINITY_DN10948_c0_g3_i4;TRINITY_DN10948_c0_g3_i5;TRINITY_DN10948_c0_g3_i6	RpoB, partial [Delilia biflora]	rpoB	DNA-directed RNA polymerase subunit beta OS=Nymphaea alba OX=34301 GN=rpoB PE=3 SV=1	GO:0000428(DNA-directed RNA polymerase complex);GO:0003899(DNA-directed 5'-3' RNA polymerase activity)	COG0085(DNA-dependent RNA polymerase catalyzes the transcription of DNA into RNA using the four ribonucleoside triphosphates as substrates (By similarity))	K03043	DNA-directed RNA polymerase subunit beta	EC:2.7.7.6	atr00230(Purine metabolism);atr00240(Pyrimidine metabolism);atr03020(RNA polymerase)	A0A8K0HDE3.1 PF00562.33;RNA_pol_Rpb2_6;	-	100	128.23	48	7	13	5	7	6.17	4.67	1.38	1.64	0.3	5.95	1.11	3.79464	up	1.06035e-05	0.000565675	yes
TRINITY_DN1931_c1_g1	1488	TRINITY_DN1931_c1_g1_i1;TRINITY_DN1931_c1_g1_i2;TRINITY_DN1931_c1_g1_i3;TRINITY_DN1931_c1_g1_i4;TRINITY_DN1931_c1_g1_i5	UDP-glycosyltransferase 76B1-like [Nymphaea colorata]	UGT76B1	UDP-glycosyltransferase 76B1 OS=Arabidopsis thaliana OX=3702 GN=UGT76B1 PE=2 SV=1	GO:0009813(flavonoid biosynthetic process);GO:0043231(intracellular membrane-bounded organelle);GO:0052696(flavonoid glucuronidation);GO:0080043(quercetin 3-O-glucosyltransferase activity);GO:0080044(quercetin 7-O-glucosyltransferase activity)	COG1819(Transferase)	K13493	cytokinin-N-glucosyltransferase	EC:2.4.1.-	bna00908(Zeatin biosynthesis)	A0A6P6AHJ1.1 PF00201.23;UDPGT;	-	300.07	600.53	256.96	27.95	72.98	35.61	9.16	10.11	12.42	5.5	14.3	7.03	10.56	8.94	3.45519	up	1.06641e-05	0.000566962	yes
TRINITY_DN16483_c0_g1	2473	TRINITY_DN16483_c0_g1_i1;TRINITY_DN16483_c0_g1_i3;TRINITY_DN16483_c0_g1_i4;TRINITY_DN16483_c0_g1_i5	uncharacterized protein LOC116247127 [Nymphaea colorata]	-	-	GO:0003676(nucleic acid binding);GO:0003700(DNA binding transcription factor activity);GO:0005634(nucleus);GO:0006355(regulation of transcription, DNA-templated);GO:0008270(zinc ion binding)	ENOG410YENA(zinc finger)	-	-	-	-	-	C2H2	412	627.12	19	20	16	5	7.99	8.94	0.52	0.62	0.61	0.15	5.82	0.46	5.07362	up	1.06683e-05	0.000566962	yes
TRINITY_DN18372_c0_g1	1120	TRINITY_DN18372_c0_g1_i2;TRINITY_DN18372_c0_g1_i3	cytochrome P450 78A11-like [Nymphaea colorata]	CYP78A11	Cytochrome P450 78A11 OS=Oryza sativa subsp. japonica OX=39947 GN=CYP78A11 PE=1 SV=2	GO:0016020(membrane);GO:0016709(oxidoreductase activity, acting on paired donors, with incorporation or reduction of molecular oxygen, NAD(P)H as one donor, and incorporation of one atom of oxygen);GO:0044550(secondary metabolite biosynthetic process)	COG2124(Cytochrome p450)	NA	NA	NA	-	A0A200R306.1 PF00067.27;p450;	-	0	0	1	234.41	178.05	0	0	0	0.05	15.2	11.37	0	0.02	8.86	-8.03675	down	1.07771e-05	0.000571656	yes
TRINITY_DN4397_c0_g1	729	TRINITY_DN4397_c0_g1_i1;TRINITY_DN4397_c0_g1_i10;TRINITY_DN4397_c0_g1_i11;TRINITY_DN4397_c0_g1_i12;TRINITY_DN4397_c0_g1_i13;TRINITY_DN4397_c0_g1_i14;TRINITY_DN4397_c0_g1_i2;TRINITY_DN4397_c0_g1_i3;TRINITY_DN4397_c0_g1_i4;TRINITY_DN4397_c0_g1_i5;TRINITY_DN4397_c0_g1_i6;TRINITY_DN4397_c0_g1_i7;TRINITY_DN4397_c0_g1_i8;TRINITY_DN4397_c0_g1_i9	uncharacterized protein LOC116254948 [Nymphaea colorata]	-	-	GO:0003674(molecular_function);GO:0008150(biological_process);GO:0031225(anchored component of membrane)	ENOG410YQB3(NA)	-	-	-	-	-	-	783.88	941.7	768.64	2	2	82	90.21	77.99	118.49	0.41	0.65	14.41	95.56	5.16	5.20244	up	1.08153e-05	0.000572593	yes
TRINITY_DN10658_c1_g1	488	TRINITY_DN10658_c1_g1_i1;TRINITY_DN10658_c1_g1_i2;TRINITY_DN10658_c1_g1_i3;TRINITY_DN10658_c1_g1_i4;TRINITY_DN10658_c1_g1_i5	-	-	-	-	-	-	-	-	-	-	-	102.08	122.54	73.77	7	11	14.62	20.12	15.47	18.93	2.72	5.6	6.05	18.17	4.79	3.50242	up	1.11444e-05	0.000588903	yes
TRINITY_DN2989_c7_g1	2313	TRINITY_DN2989_c7_g1_i1	-	-	-	-	-	-	-	-	-	-	-	103.67	316.87	0	0	1	0	1.39	3.08	0	0	0.02	0	1.49	0.01	8.69339	up	1.12215e-05	0.000591853	yes
TRINITY_DN18448_c0_g1	495	TRINITY_DN18448_c0_g1_i1	uncharacterized acetyltransferase At3g50280-like [Nymphaea colorata]	At3g50280	Uncharacterized acetyltransferase At3g50280 OS=Arabidopsis thaliana OX=3702 GN=At3g50280 PE=3 SV=1	GO:0005737(cytoplasm);GO:0016740(transferase activity);GO:0016747(transferase activity, transferring acyl groups other than amino-acyl groups)	ENOG410YADF(transferase) family)	K13065	shikimate O-hydroxycinnamoyltransferase	EC:2.3.1.133	smo00940(Phenylpropanoid biosynthesis);smo00945(Stilbenoid, diarylheptanoid and gingerol biosynthesis);smo00941(Flavonoid biosynthesis)	A0A0D3AHE7.1 PF02458.20;Transferase;	-	0	0	0	6	19.18	45.86	0	0	0	1.85	5.96	11.7	0	6.5	-7.4251	down	1.13475e-05	0.00059737	yes
TRINITY_DN39272_c0_g2	1524	TRINITY_DN39272_c0_g2_i1;TRINITY_DN39272_c0_g2_i2;TRINITY_DN39272_c0_g2_i3	L-type lectin-domain containing receptor kinase IV-2 [Nymphaea thermarum]	LECRK41	L-type lectin-domain containing receptor kinase IV.1 OS=Arabidopsis thaliana OX=3702 GN=LECRK41 PE=2 SV=1	GO:0004674(protein serine/threonine kinase activity);GO:0005524(ATP binding);GO:0005886(plasma membrane);GO:0006468(protein phosphorylation);GO:0009751(response to salicylic acid);GO:0016021(integral component of membrane);GO:0016301(kinase activity);GO:0030246(carbohydrate binding)	COG0515(Serine Threonine protein kinase)	NA	NA	NA	-	A0A5J5C3D2.1 PF07714.22;PK_Tyr_Ser-Thr;	-	2	0	7.32	53.81	62.9	51.55	0.04	0	2.56	2.99	3.22	10.08	0.87	5.43	-3.96651	down	1.13862e-05	0.00059828	yes
TRINITY_DN34091_c0_g1	1665	TRINITY_DN34091_c0_g1_i1;TRINITY_DN34091_c0_g1_i10;TRINITY_DN34091_c0_g1_i11;TRINITY_DN34091_c0_g1_i12;TRINITY_DN34091_c0_g1_i13;TRINITY_DN34091_c0_g1_i2;TRINITY_DN34091_c0_g1_i3;TRINITY_DN34091_c0_g1_i4;TRINITY_DN34091_c0_g1_i5	putative E3 ubiquitin-protein ligase BAH1-like 1 [Nymphaea thermarum]	OsI_12825	Probable E3 ubiquitin-protein ligase BAH1-like 1 OS=Oryza sativa subsp. indica OX=39946 GN=OsI_12825 PE=3 SV=1	GO:0005634(nucleus);GO:0016567(protein ubiquitination);GO:0043161(proteasome-mediated ubiquitin-dependent protein catabolic process);GO:0061630(ubiquitin protein ligase activity)	ENOG4110S99(E3 ubiquitin-protein ligase BAH1-like)	NA	NA	NA	-	A0A2I0A5U0.1 PF00097.30;zf-C3HC4;	-	5	2	12	168	60	97	0.54	0.03	0.54	14.22	4.53	7.19	0.37	8.65	-3.85511	down	1.14541e-05	0.000600192	yes
TRINITY_DN6185_c0_g1	1818	TRINITY_DN6185_c0_g1_i1	phosphoethanolamine N-methyltransferase 3-like [Nymphaea colorata]	NMT3	Phosphoethanolamine N-methyltransferase 3 OS=Arabidopsis thaliana OX=3702 GN=NMT3 PE=1 SV=2	GO:0005737(cytoplasm);GO:0008757(S-adenosylmethionine-dependent methyltransferase activity);GO:0032259(methylation)	ENOG410XP5G(Methyltransferase)	K05929	phosphoethanolamine N-methyltransferase	EC:2.1.1.103	nnu00564(Glycerophospholipid metabolism)	A0A8S9KI15.1 PF13847.11;Methyltransf_31;	-	5	4	13	952.03	83.33	36	0.09	0.05	0.3	32.33	2.78	0.96	0.15	12.02	-5.36865	down	1.14808e-05	0.000600192	yes
TRINITY_DN15683_c0_g1	1356	TRINITY_DN15683_c0_g1_i1;TRINITY_DN15683_c0_g1_i2	putative transcriptional regulator RABBIT EARS [Nymphaea thermarum]	ZFP10	Zinc finger protein 10 OS=Arabidopsis thaliana OX=3702 GN=ZFP10 PE=2 SV=1	GO:0003700(DNA binding transcription factor activity);GO:0005634(nucleus);GO:0043565(sequence-specific DNA binding);GO:0044212(transcription regulatory region DNA binding)	ENOG410YQ0K(transcriptional regulator RABBIT EARS)	K08081	tropinone reductase I	EC:1.1.1.206	thj00960(Tropane, piperidine and pyridine alkaloid biosynthesis)	A0A9D3ZJV8.1 PF19787.4;DUF6271;	C2H2	9	7	7	80	60	407.72	0.24	0.13	0.24	3.98	2.93	16.01	0.2	7.64	-4.24888	down	1.14871e-05	0.000600192	yes
TRINITY_DN3307_c0_g1	3973	TRINITY_DN3307_c0_g1_i1;TRINITY_DN3307_c0_g1_i2;TRINITY_DN3307_c0_g1_i3;TRINITY_DN3307_c0_g1_i4;TRINITY_DN3307_c0_g1_i5;TRINITY_DN3307_c0_g1_i6;TRINITY_DN3307_c0_g1_i7;TRINITY_DN3307_c0_g1_i8;TRINITY_DN3307_c0_g1_i9	DJ-1-like protein D [Nymphaea thermarum]	DJ1D	Protein DJ-1 homolog D OS=Arabidopsis thaliana OX=3702 GN=DJ1D PE=1 SV=1	GO:0019172(glyoxalase III activity);GO:0019243(methylglyoxal catabolic process to D-lactate via S-lactoyl-glutathione)	COG0693(PfpI family)	K18881	D-lactate dehydratase	EC:4.2.1.130	egu00620(Pyruvate metabolism)	A0A834Z0K3.1 PF01965.29;DJ-1_PfpI;	-	5735.13	7959.2	2345.73	766	639	1086.01	136.02	136.68	70.2	35.45	29.31	39.62	114.3	34.79	3.06121	up	1.15248e-05	0.000601036	yes
TRINITY_DN50997_c0_g2	1101	TRINITY_DN50997_c0_g2_i1	uncharacterized protein LOC116262736 [Nymphaea colorata]	-	-	GO:0003674(molecular_function);GO:0005739(mitochondrion);GO:0008150(biological_process);GO:0016021(integral component of membrane)	ENOG410YB5M(expressed protein)	-	-	-	-	-	-	62	86	91	11	4	0	2.19	2.2	4.2	0.73	0.26	0	2.86	0.33	4.25244	up	1.1686e-05	0.000608303	yes
TRINITY_DN11534_c0_g1	3254	TRINITY_DN11534_c0_g1_i1;TRINITY_DN11534_c0_g1_i10;TRINITY_DN11534_c0_g1_i11;TRINITY_DN11534_c0_g1_i12;TRINITY_DN11534_c0_g1_i13;TRINITY_DN11534_c0_g1_i14;TRINITY_DN11534_c0_g1_i15;TRINITY_DN11534_c0_g1_i17;TRINITY_DN11534_c0_g1_i18;TRINITY_DN11534_c0_g1_i19;TRINITY_DN11534_c0_g1_i20;TRINITY_DN11534_c0_g1_i21;TRINITY_DN11534_c0_g1_i22;TRINITY_DN11534_c0_g1_i23;TRINITY_DN11534_c0_g1_i24;TRINITY_DN…	-	-	-	-	-	-	-	-	-	-	-	0	6	2	475.68	982.63	3	0	0.07	0.02	9.42	18.72	0.04	0.03	9.39	-7.05123	down	1.17173e-05	0.000608799	yes
TRINITY_DN10163_c0_g3	537	TRINITY_DN10163_c0_g3_i1	-	-	-	-	-	-	-	-	-	-	-	36.2	65.83	1	0	0	0	5.07	6.58	0.18	0	0	0	3.94	0	8.39897	up	1.17908e-05	0.000611475	yes
TRINITY_DN1365_c0_g1	3270	TRINITY_DN1365_c0_g1_i1;TRINITY_DN1365_c0_g1_i10;TRINITY_DN1365_c0_g1_i11;TRINITY_DN1365_c0_g1_i12;TRINITY_DN1365_c0_g1_i13;TRINITY_DN1365_c0_g1_i14;TRINITY_DN1365_c0_g1_i15;TRINITY_DN1365_c0_g1_i16;TRINITY_DN1365_c0_g1_i17;TRINITY_DN1365_c0_g1_i18;TRINITY_DN1365_c0_g1_i19;TRINITY_DN1365_c0_g1_i2;TRINITY_DN1365_c0_g1_i21;TRINITY_DN1365_c0_g1_i23;TRINITY_DN1365_c0_g1_i24;TRINITY_DN1365_c0_g1_i26;T…	protein TPX2-like [Nymphaea colorata]	TPX2	Protein TPX2 OS=Arabidopsis thaliana OX=3702 GN=TPX2 PE=1 SV=1	GO:0003674(molecular_function);GO:0005634(nucleus);GO:0005739(mitochondrion);GO:0005819(spindle);GO:0005874(microtubule);GO:0032147(activation of protein kinase activity);GO:0060236(regulation of mitotic spindle organization)	ENOG410YBRP(Cell cycle regulated microtubule associated protein)	NA	NA	NA	-	A0A2G5CVH3.1 PF12214.13;TPX2_importin;	-	2511.56	4007	229	176	242	109	34.23	39.99	4.53	4.23	6.02	2.44	26.25	4.23	4.08266	up	1.19492e-05	0.000618543	yes
TRINITY_DN4012_c0_g1	3470	TRINITY_DN4012_c0_g1_i1;TRINITY_DN4012_c0_g1_i10;TRINITY_DN4012_c0_g1_i11;TRINITY_DN4012_c0_g1_i12;TRINITY_DN4012_c0_g1_i13;TRINITY_DN4012_c0_g1_i14;TRINITY_DN4012_c0_g1_i15;TRINITY_DN4012_c0_g1_i16;TRINITY_DN4012_c0_g1_i18;TRINITY_DN4012_c0_g1_i19;TRINITY_DN4012_c0_g1_i2;TRINITY_DN4012_c0_g1_i3;TRINITY_DN4012_c0_g1_i4;TRINITY_DN4012_c0_g1_i5;TRINITY_DN4012_c0_g1_i7;TRINITY_DN4012_c0_g1_i8;TRINIT…	Cellulose synthase A catalytic subunit 8 UDP-forming [Nymphaea thermarum]	CESA4	Cellulose synthase A catalytic subunit 4 [UDP-forming] OS=Oryza sativa subsp. indica OX=39946 GN=CESA4 PE=2 SV=2	GO:0009834(plant-type secondary cell wall biogenesis)	COG1215(Glycosyl transferase, family 2)	NA	NA	NA	-	W1NR73.1 PF03552.19;Cellulose_synt;	-	1269	1186.31	975.41	106	82	1	12.37	8.19	12.48	2.07	1.48	0.01	11.01	1.19	4.46714	up	1.19854e-05	0.000618605	yes
TRINITY_DN78828_c0_g1	662	TRINITY_DN78828_c0_g1_i1	-	-	-	-	-	-	-	-	-	-	-	22	52	13	2	0	0	1.9	3.23	1.47	0.32	0	0	2.2	0.11	5.57452	up	1.19947e-05	0.000618605	yes
TRINITY_DN43696_c0_g1	693	TRINITY_DN43696_c0_g1_i1;TRINITY_DN43696_c0_g1_i2	-	-	-	-	-	-	-	-	-	-	-	0	0	0	43.15	55.61	2	0	0	0	15.4	14.39	0.23	0	10.01	-7.96224	down	1.2098e-05	0.00062278	yes
TRINITY_DN8908_c0_g1	924	TRINITY_DN8908_c0_g1_i1	uncharacterized protein LOC116260977 [Nymphaea colorata]	-	-	GO:0005634(nucleus);GO:0005737(cytoplasm);GO:0008150(biological_process)	ENOG410YJJA(Protein of unknown function, DUF538)	-	-	-	-	A0A1U7ZRY6.1 PF04398.17;DUF538;	-	781.48	681.93	1361.45	97.84	125.01	257	36.23	22.9	82.62	8.49	10.71	17.78	47.25	12.33	2.82727	up	1.22009e-05	0.000626919	yes
TRINITY_DN37017_c0_g1	2331	TRINITY_DN37017_c0_g1_i1;TRINITY_DN37017_c0_g1_i10;TRINITY_DN37017_c0_g1_i11;TRINITY_DN37017_c0_g1_i2;TRINITY_DN37017_c0_g1_i3;TRINITY_DN37017_c0_g1_i4;TRINITY_DN37017_c0_g1_i5;TRINITY_DN37017_c0_g1_i6;TRINITY_DN37017_c0_g1_i7;TRINITY_DN37017_c0_g1_i9	Endoglucanase 8 [Nymphaea thermarum]	CEL1	Endoglucanase 8 OS=Arabidopsis thaliana OX=3702 GN=CEL1 PE=2 SV=1	GO:0004553(hydrolase activity, hydrolyzing O-glycosyl compounds);GO:0005576(extracellular region);GO:0008810(cellulase activity);GO:0009507(chloroplast);GO:0030245(cellulose catabolic process);GO:0042547(cell wall modification involved in multidimensional cell growth)	ENOG410YBFA(Hydrolase, hydrolyzing O-glycosyl compounds)	K01179	endoglucanase	EC:3.2.1.4	cmo00500(Starch and sucrose metabolism)	W1NEF7.1 PF00759.24;Glyco_hydro_9;	-	17	24	12	2292.93	2810.61	3	0.29	0.33	0.27	85.69	101.6	0.08	0.3	62.46	-6.25011	down	1.22934e-05	0.00063051	yes
TRINITY_DN14342_c0_g1	1219	TRINITY_DN14342_c0_g1_i1;TRINITY_DN14342_c0_g1_i10;TRINITY_DN14342_c0_g1_i11;TRINITY_DN14342_c0_g1_i13;TRINITY_DN14342_c0_g1_i14;TRINITY_DN14342_c0_g1_i3;TRINITY_DN14342_c0_g1_i4;TRINITY_DN14342_c0_g1_i5;TRINITY_DN14342_c0_g1_i6;TRINITY_DN14342_c0_g1_i7;TRINITY_DN14342_c0_g1_i8;TRINITY_DN14342_c0_g1_i9	hypothetical protein SAY87_002920 [Trapa incisa]	HSP90AA1	Heat shock protein HSP 90-alpha OS=Homo sapiens OX=9606 GN=HSP90AA1 PE=1 SV=5	GO:0005634(nucleus);GO:0005737(cytoplasm);GO:0043627(response to estrogen)	COG0326(Molecular chaperone. Has ATPase activity (By similarity))	K04079	molecular chaperone HtpG	-	zju04141(Protein processing in endoplasmic reticulum);zju04626(Plant-pathogen interaction)	A0A817E573.1 PF00183.23;HSP90;	-	43.91	21.21	37.02	3	2	3	2.65	1.12	2	0.18	0.39	1.5	1.92	0.69	3.85299	up	1.2353e-05	0.000632406	yes
TRINITY_DN3725_c0_g1	1750	TRINITY_DN3725_c0_g1_i1;TRINITY_DN3725_c0_g1_i10;TRINITY_DN3725_c0_g1_i11;TRINITY_DN3725_c0_g1_i14;TRINITY_DN3725_c0_g1_i15;TRINITY_DN3725_c0_g1_i16;TRINITY_DN3725_c0_g1_i18;TRINITY_DN3725_c0_g1_i2;TRINITY_DN3725_c0_g1_i20;TRINITY_DN3725_c0_g1_i3;TRINITY_DN3725_c0_g1_i6;TRINITY_DN3725_c0_g1_i7;TRINITY_DN3725_c0_g1_i9	2-alkenal reductase [Nymphaea thermarum]	DBR	2-alkenal reductase (NADP(+)-dependent) OS=Nicotiana tabacum OX=4097 GN=DBR PE=1 SV=1	GO:0005737(cytoplasm);GO:0005829(cytosol);GO:0005886(plasma membrane);GO:0006979(response to oxidative stress);GO:0032440(2-alkenal reductase [NAD(P)] activity);GO:0055114(oxidation-reduction process)	COG2130(alcohol dehydrogenase)	NA	NA	NA	-	A0A067KJD5.1 PF00107.31;ADH_zinc_N;	-	1202.37	2060.48	595.34	192	170.02	269.97	50.14	62.2	32.08	16.68	13.87	16.21	48.14	15.59	2.99828	up	1.243e-05	0.000634049	yes
TRINITY_DN19268_c0_g1	361	TRINITY_DN19268_c0_g1_i1	cytochrome P450 CYP82D47-like [Nymphaea colorata]	CYP82C4	Xanthotoxin 5-hydroxylase CYP82C4 OS=Arabidopsis thaliana OX=3702 GN=CYP82C4 PE=1 SV=1	GO:0016020(membrane);GO:0016709(oxidoreductase activity, acting on paired donors, with incorporation or reduction of molecular oxygen, NAD(P)H as one donor, and incorporation of one atom of oxygen);GO:0044550(secondary metabolite biosynthetic process)	COG2124(Cytochrome p450)	K17961	trimethyltridecatetraene/dimethylnonatriene synthase	EC:1.14.14.58 1.14.14.59	hbr00904(Diterpenoid biosynthesis)	W9S169.1 PF00067.27;p450;	-	20.64	19.05	27.82	0	0	2	7.28	4.7	12.78	0	0	1.06	8.25	0.35	5.10993	up	1.24306e-05	0.000634049	yes
TRINITY_DN8206_c0_g1	4040	TRINITY_DN8206_c0_g1_i1;TRINITY_DN8206_c0_g1_i10;TRINITY_DN8206_c0_g1_i11;TRINITY_DN8206_c0_g1_i12;TRINITY_DN8206_c0_g1_i13;TRINITY_DN8206_c0_g1_i14;TRINITY_DN8206_c0_g1_i15;TRINITY_DN8206_c0_g1_i16;TRINITY_DN8206_c0_g1_i17;TRINITY_DN8206_c0_g1_i18;TRINITY_DN8206_c0_g1_i19;TRINITY_DN8206_c0_g1_i2;TRINITY_DN8206_c0_g1_i20;TRINITY_DN8206_c0_g1_i21;TRINITY_DN8206_c0_g1_i22;TRINITY_DN8206_c0_g1_i23;T…	truncated transcription factor CAULIFLOWER A-like isoform X1 [Nymphaea colorata]	AP1	Agamous-like MADS-box protein AP1 OS=Vitis vinifera OX=29760 GN=AP1 PE=2 SV=1	GO:0000977(RNA polymerase II regulatory region sequence-specific DNA binding);GO:0003677(DNA binding);GO:0003700(DNA binding transcription factor activity);GO:0005515(protein binding);GO:0005634(nucleus);GO:0006351(transcription, DNA-templated);GO:0006355(regulation of transcription, DNA-templated);GO:0009908(flower development);GO:0009933(meristem structural organization);GO:0010076(maintenance …	COG5068(Transcription factor)	NA	NA	NA	-	A0A5N5IA86.1 PF01486.22;K-box;	MIKC_MADS	2380.06	2524.61	1197.78	468.13	241	351.66	72.66	57.67	46.83	30.81	14.04	16.95	59.05	20.6	2.85592	up	1.25017e-05	0.000636517	yes
TRINITY_DN3580_c0_g1	1531	TRINITY_DN3580_c0_g1_i1;TRINITY_DN3580_c0_g1_i2;TRINITY_DN3580_c0_g1_i4;TRINITY_DN3580_c0_g1_i5;TRINITY_DN3580_c0_g1_i6;TRINITY_DN3580_c0_g1_i7	CUP-SHAPED COTYLEDON 2 protein [Nymphaea thermarum]	NAC098	Protein CUP-SHAPED COTYLEDON 2 OS=Arabidopsis thaliana OX=3702 GN=NAC098 PE=1 SV=1	GO:0003677(DNA binding);GO:0003700(DNA binding transcription factor activity);GO:0005634(nucleus);GO:0006351(transcription, DNA-templated);GO:0006355(regulation of transcription, DNA-templated);GO:0007275(multicellular organism development)	ENOG410Y9VP(Protein CUP-SHAPED COTYLEDON)	K13126	polyadenylate-binding protein	-	fve03013(RNA transport);fve03015(mRNA surveillance pathway);fve03018(RNA degradation)	A0A200R968.1 PF02365.20;NAM;	NAC	248	356.19	594	10	6	67	6.09	6.33	18.98	0.42	0.25	2.4	10.47	1.02	4.15197	up	1.26535e-05	0.000642032	yes
TRINITY_DN13475_c1_g1	1009	TRINITY_DN13475_c1_g1_i1;TRINITY_DN13475_c1_g1_i2	-	-	-	-	-	-	-	-	-	-	-	47	85.86	26.02	4	4	5	1.95	2.61	1.43	0.3	0.3	0.31	2	0.3	3.95527	up	1.26561e-05	0.000642032	yes
TRINITY_DN7191_c0_g1	1368	TRINITY_DN7191_c0_g1_i1;TRINITY_DN7191_c0_g1_i2;TRINITY_DN7191_c0_g1_i3;TRINITY_DN7191_c0_g1_i4;TRINITY_DN7191_c0_g1_i5;TRINITY_DN7191_c0_g1_i6;TRINITY_DN7191_c0_g1_i7;TRINITY_DN7191_c0_g1_i8;TRINITY_DN7191_c0_g1_i9	caffeoylshikimate esterase-like [Nymphaea colorata]	CSE	Caffeoylshikimate esterase OS=Arabidopsis thaliana OX=3702 GN=CSE PE=1 SV=1	GO:0006629(lipid metabolic process);GO:0016020(membrane);GO:0016298(lipase activity)	COG2267(alpha beta hydrolase fold)	K01054	acylglycerol lipase	EC:3.1.1.23	pper00561(Glycerolipid metabolism)	A0A3S3R4I4.1 PF12146.13;Hydrolase_4;	-	4	0	4	1207.84	864.87	0	0.15	0	0.3	91.75	65.33	0	0.15	52.36	-7.7895	down	1.27895e-05	0.000645915	yes
TRINITY_DN8819_c0_g1	3165	TRINITY_DN8819_c0_g1_i1;TRINITY_DN8819_c0_g1_i10;TRINITY_DN8819_c0_g1_i11;TRINITY_DN8819_c0_g1_i13;TRINITY_DN8819_c0_g1_i15;TRINITY_DN8819_c0_g1_i3;TRINITY_DN8819_c0_g1_i4;TRINITY_DN8819_c0_g1_i5;TRINITY_DN8819_c0_g1_i6;TRINITY_DN8819_c0_g1_i7;TRINITY_DN8819_c0_g1_i8	cationic amino acid transporter 7, chloroplastic-like [Nymphaea colorata]	CAT7	Cationic amino acid transporter 7, chloroplastic OS=Arabidopsis thaliana OX=3702 GN=CAT7 PE=3 SV=1	GO:0005887(integral component of plasma membrane);GO:0015179(L-amino acid transmembrane transporter activity);GO:0015297(antiporter activity)	COG0531(amino acid)	NA	NA	NA	-	A0A835F2H4.1 PF13520.11;AA_permease_2;	-	202	138	304	1776.39	1103.31	1755	2.78	1.4	5.42	47.66	28.98	36.21	3.2	37.62	-2.59717	down	1.28009e-05	0.000645915	yes
TRINITY_DN3931_c0_g2	1681	TRINITY_DN3931_c0_g2_i1;TRINITY_DN3931_c0_g2_i2	dihydroflavonol 4-reductase [Nymphaea colorata]	DFR	Dihydroflavonol 4-reductase OS=Vitis vinifera OX=29760 GN=DFR PE=1 SV=1	GO:0005515(protein binding);GO:0009718(anthocyanin-containing compound biosynthetic process);GO:0042406(extrinsic component of endoplasmic reticulum membrane);GO:0045552(dihydrokaempferol 4-reductase activity);GO:0047890(flavanone 4-reductase activity);GO:0050662(coenzyme binding);GO:0055114(oxidation-reduction process)	COG0451(Nad-dependent epimerase dehydratase)	K13082	bifunctional dihydroflavonol 4-reductase/flavanone 4-reductase	EC:1.1.1.219 1.1.1.234	atr00941(Flavonoid biosynthesis)	A0A834YAZ6.1 PF01370.26;Epimerase;	-	3581.05	5341.44	606.53	449.65	335	243.84	71.83	78.11	16.08	16.9	12.61	7.28	55.34	12.26	3.60039	up	1.28021e-05	0.000645915	yes
TRINITY_DN9010_c0_g1	251	TRINITY_DN9010_c0_g1_i1;TRINITY_DN9010_c0_g1_i2	cytochrome P450 CYP82D47-like [Nymphaea colorata]	F6H	Flavonoid-6-hydroxylase OS=Ocimum basilicum OX=39350 GN=F6H PE=1 SV=1	GO:0016020(membrane);GO:0016709(oxidoreductase activity, acting on paired donors, with incorporation or reduction of molecular oxygen, NAD(P)H as one donor, and incorporation of one atom of oxygen);GO:0044550(secondary metabolite biosynthetic process)	COG2124(Cytochrome p450)	K17961	trimethyltridecatetraene/dimethylnonatriene synthase	EC:1.14.14.58 1.14.14.59	gra00904(Diterpenoid biosynthesis)	F6HDC2.1 PF00067.27;p450;	-	0	0	0	172.4	0	50.55	0	0	0	198.23	0	47.38	0	81.87	-9.1043	down	1.28475e-05	0.000647037	yes
TRINITY_DN13781_c0_g1	2217	TRINITY_DN13781_c0_g1_i1;TRINITY_DN13781_c0_g1_i5	UDP-glucuronate:xylan alpha-glucuronosyltransferase 2-like isoform X1 [Nymphaea colorata]	GUX2	UDP-glucuronate:xylan alpha-glucuronosyltransferase 2 OS=Arabidopsis thaliana OX=3702 GN=GUX2 PE=2 SV=1	GO:0000139(Golgi membrane);GO:0005634(nucleus);GO:0005794(Golgi apparatus);GO:0005982(starch metabolic process);GO:0009058(biosynthetic process);GO:0009834(plant-type secondary cell wall biogenesis);GO:0010417(glucuronoxylan biosynthetic process);GO:0015020(glucuronosyltransferase activity);GO:0016021(integral component of membrane);GO:0016757(transferase activity, transferring glycosyl groups);G…	COG5597(Glycosyl Transferase)	NA	NA	NA	-	A0A2G9I669.1 PF01501.25;Glyco_transf_8;	-	99	178	112	19	14	7	1.61	2.09	2.34	0.51	0.43	0.17	2.01	0.37	3.61236	up	1.29011e-05	0.000647414	yes
TRINITY_DN14393_c0_g1	2456	TRINITY_DN14393_c0_g1_i1;TRINITY_DN14393_c0_g1_i10;TRINITY_DN14393_c0_g1_i2;TRINITY_DN14393_c0_g1_i3;TRINITY_DN14393_c0_g1_i4;TRINITY_DN14393_c0_g1_i5;TRINITY_DN14393_c0_g1_i6;TRINITY_DN14393_c0_g1_i7;TRINITY_DN14393_c0_g1_i8;TRINITY_DN14393_c0_g1_i9	abscisic acid 8'-hydroxylase 3 [Nymphaea colorata]	CYP707A7	Abscisic acid 8'-hydroxylase 3 OS=Oryza sativa subsp. japonica OX=39947 GN=CYP707A7 PE=2 SV=1	GO:0007275(multicellular organism development);GO:0010268(brassinosteroid homeostasis);GO:0010295((+)-abscisic acid 8'-hydroxylase activity);GO:0016125(sterol metabolic process);GO:0016132(brassinosteroid biosynthetic process)	COG2124(Cytochrome p450)	K09843	(+)-abscisic acid 8'-hydroxylase	EC:1.14.13.93	cpap00906(Carotenoid biosynthesis)	A0A8X7ZV72.1 PF00067.27;p450;	-	8	8	30	556.85	623.23	43	0.12	2.16	0.73	26.94	25.21	1.24	1	17.8	-4.50105	down	1.29014e-05	0.000647414	yes
TRINITY_DN52874_c0_g1	309	TRINITY_DN52874_c0_g1_i1	-	-	-	-	-	-	-	-	-	-	-	24.04	57.02	2.1	0	0	0	10.86	18.21	1.24	0	0	0	10.1	0	8.10426	up	1.29657e-05	0.000649474	yes
TRINITY_DN3936_c0_g1	2379	TRINITY_DN3936_c0_g1_i1;TRINITY_DN3936_c0_g1_i10;TRINITY_DN3936_c0_g1_i11;TRINITY_DN3936_c0_g1_i12;TRINITY_DN3936_c0_g1_i13;TRINITY_DN3936_c0_g1_i14;TRINITY_DN3936_c0_g1_i2;TRINITY_DN3936_c0_g1_i3;TRINITY_DN3936_c0_g1_i5;TRINITY_DN3936_c0_g1_i6;TRINITY_DN3936_c0_g1_i7;TRINITY_DN3936_c0_g1_i8	arogenate dehydrogenase 2, chloroplastic-like [Nymphaea colorata]	TYRAAT1	Arogenate dehydrogenase 1, chloroplastic OS=Arabidopsis thaliana OX=3702 GN=TYRAAT1 PE=1 SV=1	GO:0004665(prephenate dehydrogenase (NADP+) activity);GO:0005739(mitochondrion);GO:0006571(tyrosine biosynthetic process);GO:0008977(prephenate dehydrogenase (NAD+) activity);GO:0009507(chloroplast);GO:0033730(arogenate dehydrogenase (NADP+) activity);GO:0055114(oxidation-reduction process)	COG0287(prephenate dehydrogenase)	K15227	arogenate dehydrogenase (NADP+), plant	EC:1.3.1.78	nnu00400(Phenylalanine, tyrosine and tryptophan biosynthesis)	A0A834ZY19.1 PF02153.22;PDH_N;	-	256	786.02	72	33	31	17	5.54	13.38	2.62	2.9	3.43	1.66	7.18	2.66	4.22186	up	1.30218e-05	0.000651115	yes
TRINITY_DN67113_c0_g1	1271	TRINITY_DN67113_c0_g1_i1;TRINITY_DN67113_c0_g1_i2;TRINITY_DN67113_c0_g1_i3	probable tocopherol O-methyltransferase, chloroplastic [Nymphaea colorata]	VTE4	Probable tocopherol O-methyltransferase, chloroplastic OS=Oryza sativa subsp. japonica OX=39947 GN=VTE4 PE=2 SV=1	GO:0005737(cytoplasm);GO:0008757(S-adenosylmethionine-dependent methyltransferase activity);GO:0032259(methylation)	ENOG410XP5G(Methyltransferase)	K05928	tocopherol O-methyltransferase	EC:2.1.1.95	sind00130(Ubiquinone and other terpenoid-quinone biosynthesis)	A0A5A7TLU3.1 PF02353.25;CMAS;	-	7	0	25	737.66	636.85	56.72	0.4	0	4.73	95.85	79.91	4.85	1.71	60.2	-5.31708	down	1.34052e-05	0.000669084	yes
TRINITY_DN2828_c0_g2	934	TRINITY_DN2828_c0_g2_i1;TRINITY_DN2828_c0_g2_i3;TRINITY_DN2828_c0_g2_i4;TRINITY_DN2828_c0_g2_i5;TRINITY_DN2828_c0_g2_i6;TRINITY_DN2828_c0_g2_i7;TRINITY_DN2828_c0_g2_i8	-	-	-	-	-	-	-	-	-	-	-	191.45	186.42	70.52	16.29	10.99	20	11.08	7.72	5.21	2.19	1.21	1.86	8	1.75	3.57908	up	1.34979e-05	0.000672508	yes
TRINITY_DN75066_c0_g3	264	TRINITY_DN75066_c0_g3_i1;TRINITY_DN75066_c0_g3_i2;TRINITY_DN75066_c0_g3_i3;TRINITY_DN75066_c0_g3_i4	hypothetical protein EJ110_NYTH14520 [Nymphaea thermarum]	PKS5	Polyketide synthase 5 OS=Rubus idaeus OX=32247 GN=PKS5 PE=1 SV=1	GO:0042803(protein homodimerization activity)	COG3424(synthase)	K00660	chalcone synthase	EC:2.3.1.74	ccaj00941(Flavonoid biosynthesis);ccaj04712(Circadian rhythm - plant)	A0A5A7PF25.1 PF00195.24;Chal_sti_synt_N;	-	652.36	1044.56	28.55	21.98	16.55	0	372.06	424.29	21.2	22.74	17.15	0	272.52	13.3	5.8502	up	1.3595e-05	0.000676142	yes
TRINITY_DN9467_c0_g1	854	TRINITY_DN9467_c0_g1_i1	auxin-binding protein ABP19a-like [Nymphaea colorata]	ABP19A	Auxin-binding protein ABP19a OS=Prunus persica OX=3760 GN=ABP19A PE=3 SV=1	GO:0005618(cell wall);GO:0033609(oxalate metabolic process);GO:0046564(oxalate decarboxylase activity)	ENOG410YB6M(germin-like protein)	-	-	-	-	A0A3S3MNB4.1 PF00190.27;Cupin_1;	-	436.02	798.83	42	30	5	1	23.08	30.6	2.91	2.96	0.49	0.08	18.86	1.18	5.53214	up	1.36557e-05	0.000677952	yes
TRINITY_DN12734_c0_g1	859	TRINITY_DN12734_c0_g1_i1;TRINITY_DN12734_c0_g1_i2	hypothetical protein EJ110_NYTH23388 [Nymphaea thermarum]	-	-	GO:0003674(molecular_function);GO:0005739(mitochondrion);GO:0016998(cell wall macromolecule catabolic process)	ENOG410Z8I0(Peptidoglycan-binding LysM domain-containing protein)	K03363	cell division cycle 20, cofactor of APC complex	-	mtr04120(Ubiquitin mediated proteolysis)	A0A9D4XQC2.1 PF01476.25;LysM;	-	61	71.01	97.8	13	5	2	3.24	2.72	6.8	1.28	0.49	0.16	4.25	0.64	3.77373	up	1.36932e-05	0.000678138	yes
TRINITY_DN4945_c0_g1	2086	TRINITY_DN4945_c0_g1_i1;TRINITY_DN4945_c0_g1_i10;TRINITY_DN4945_c0_g1_i11;TRINITY_DN4945_c0_g1_i12;TRINITY_DN4945_c0_g1_i13;TRINITY_DN4945_c0_g1_i14;TRINITY_DN4945_c0_g1_i15;TRINITY_DN4945_c0_g1_i16;TRINITY_DN4945_c0_g1_i17;TRINITY_DN4945_c0_g1_i18;TRINITY_DN4945_c0_g1_i19;TRINITY_DN4945_c0_g1_i2;TRINITY_DN4945_c0_g1_i20;TRINITY_DN4945_c0_g1_i21;TRINITY_DN4945_c0_g1_i22;TRINITY_DN4945_c0_g1_i23;T…	Chalcone--flavonone isomerase 2 [Nymphaea thermarum]	CHI1	Chalcone--flavanone isomerase 1 OS=Vitis vinifera OX=29760 GN=CHI1 PE=2 SV=1	GO:0005504(fatty acid binding);GO:0005515(protein binding);GO:0005634(nucleus);GO:0005783(endoplasmic reticulum);GO:0006631(fatty acid metabolic process);GO:0009411(response to UV);GO:0009507(chloroplast);GO:0009570(chloroplast stroma);GO:0009705(plant-type vacuole membrane);GO:0009733(response to auxin);GO:0009813(flavonoid biosynthetic process);GO:0010224(response to UV-B);GO:0042406(extrinsic …	ENOG410YEUK(Catalyzes the intramolecular cyclization of bicyclic chalcones into tricyclic (S)-flavanones. Responsible for the isomerization of 4,2',4',6'-tetrahydroxychalcone (also termed chalcone) into naringenin)	K01859	chalcone isomerase	EC:5.5.1.6	sita00941(Flavonoid biosynthesis)	A0A4U6SPX1.1 PF02431.20;Chalcone;	-	4367.94	5688.65	1381.05	637	554	553	140.72	134.83	53.05	41	32.55	27.52	109.53	33.69	3.08203	up	1.37081e-05	0.000678138	yes
TRINITY_DN15690_c0_g1	732	TRINITY_DN15690_c0_g1_i1	cytochrome c oxidase subunit 3 [Nephroselmis olivacea]	mt:CoIII	Cytochrome c oxidase subunit 3 OS=Aedes aegypti OX=7159 GN=mt:CoIII PE=3 SV=1	GO:0004129(cytochrome-c oxidase activity);GO:0005739(mitochondrion);GO:0005751(mitochondrial respiratory chain complex IV);GO:0006123(mitochondrial electron transport, cytochrome c to oxygen);GO:0009055(electron transfer activity);GO:0009060(aerobic respiration);GO:0015453(oxidoreduction-driven active transmembrane transporter activity);GO:0016020(membrane);GO:0019646(aerobic electron transport c…	COG1845(Cytochrome C Oxidase, Subunit III)	K02262	cytochrome c oxidase subunit 3	-	ota00190(Oxidative phosphorylation)	A0A0S1YD76.1 PF00510.23;COX3;	-	20	11	23	1	0	0	1.41	0.56	2.12	0.13	0	0	1.36	0.04	5.51235	up	1.38656e-05	0.000684716	yes
TRINITY_DN9500_c0_g1	1227	TRINITY_DN9500_c0_g1_i1;TRINITY_DN9500_c0_g1_i2	carboxyvinyl-carboxyphosphonate phosphorylmutase, chloroplastic-like [Nymphaea colorata]	At1g77060	Carboxyvinyl-carboxyphosphonate phosphorylmutase, chloroplastic OS=Arabidopsis thaliana OX=3702 GN=At1g77060 PE=1 SV=2	GO:0008152(metabolic process);GO:0008807(carboxyvinyl-carboxyphosphonate phosphorylmutase activity);GO:0009507(chloroplast);GO:0009570(chloroplast stroma)	COG2513(methylisocitrate lyase)	-	-	-	-	A0A5J5BUN2.1 PF13714.11;PEP_mutase;	-	22	55.02	6	0	0	1	0.66	1.28	0.37	0	0	0.11	0.77	0.04	6.31864	up	1.40906e-05	0.000694595	yes
TRINITY_DN1527_c0_g1	3091	TRINITY_DN1527_c0_g1_i1;TRINITY_DN1527_c0_g1_i2;TRINITY_DN1527_c0_g1_i3;TRINITY_DN1527_c0_g1_i4;TRINITY_DN1527_c0_g1_i5;TRINITY_DN1527_c0_g1_i6;TRINITY_DN1527_c0_g1_i7;TRINITY_DN1527_c0_g1_i8	putative RNA-directed DNA polymerase [Helianthus annuus]	-	Retrovirus-related Pol polyprotein from transposon TNT 1-94 OS=Nicotiana tabacum OX=4097 PE=2 SV=1	-	ENOG410XS4D(Retrotransposon protein)	K03953	NADH dehydrogenase (ubiquinone) 1 alpha subcomplex subunit 9	-	nta00190(Oxidative phosphorylation)	A0A392MUY3.1 PF07727.19;RVT_2;	-	187	408.01	103	35	10	12	1.92	3.35	1.43	0.97	0.25	0.2	2.23	0.47	3.99825	up	1.41668e-05	0.000697119	yes
TRINITY_DN1733_c0_g1	3197	TRINITY_DN1733_c0_g1_i1;TRINITY_DN1733_c0_g1_i11;TRINITY_DN1733_c0_g1_i12;TRINITY_DN1733_c0_g1_i13;TRINITY_DN1733_c0_g1_i14;TRINITY_DN1733_c0_g1_i15;TRINITY_DN1733_c0_g1_i16;TRINITY_DN1733_c0_g1_i19;TRINITY_DN1733_c0_g1_i2;TRINITY_DN1733_c0_g1_i20;TRINITY_DN1733_c0_g1_i21;TRINITY_DN1733_c0_g1_i22;TRINITY_DN1733_c0_g1_i23;TRINITY_DN1733_c0_g1_i24;TRINITY_DN1733_c0_g1_i25;TRINITY_DN1733_c0_g1_i26;T…	geraniol 8-hydroxylase-like [Nymphaea colorata]	CYP76B10	Geraniol 8-hydroxylase OS=Swertia mussotii OX=137888 GN=CYP76B10 PE=1 SV=1	GO:0016020(membrane);GO:0016709(oxidoreductase activity, acting on paired donors, with incorporation or reduction of molecular oxygen, NAD(P)H as one donor, and incorporation of one atom of oxygen);GO:0044550(secondary metabolite biosynthetic process)	COG2124(Cytochrome p450)	NA	NA	NA	-	A0A835D997.1 PF00067.27;p450;	-	431.72	307.66	319.5	37.01	75.93	40.05	6.59	3.51	6.77	0.93	2.32	1.04	5.62	1.43	3.07137	up	1.44073e-05	0.000707709	yes
TRINITY_DN4968_c0_g1	2643	TRINITY_DN4968_c0_g1_i1;TRINITY_DN4968_c0_g1_i10;TRINITY_DN4968_c0_g1_i11;TRINITY_DN4968_c0_g1_i12;TRINITY_DN4968_c0_g1_i13;TRINITY_DN4968_c0_g1_i14;TRINITY_DN4968_c0_g1_i15;TRINITY_DN4968_c0_g1_i16;TRINITY_DN4968_c0_g1_i17;TRINITY_DN4968_c0_g1_i18;TRINITY_DN4968_c0_g1_i19;TRINITY_DN4968_c0_g1_i2;TRINITY_DN4968_c0_g1_i20;TRINITY_DN4968_c0_g1_i21;TRINITY_DN4968_c0_g1_i22;TRINITY_DN4968_c0_g1_i23;T…	Dirigent protein 20 [Nymphaea thermarum]	DIR3	Dirigent protein 3 OS=Arabidopsis thaliana OX=3702 GN=DIR3 PE=3 SV=1	GO:0009699(phenylpropanoid biosynthetic process);GO:0042349(guiding stereospecific synthesis activity)	ENOG410YGJA(Disease resistance response protein)	K01870	isoleucyl-tRNA synthetase	EC:6.1.1.5	csat00970(Aminoacyl-tRNA biosynthesis)	W9REW2.1 PF03018.19;Dirigent;	-	2501.3	2110.21	2336.14	63.52	47	509.15	178.47	89.85	198.73	9.72	5.91	50.08	155.68	21.9	3.79794	up	1.4633e-05	0.00071753	yes
TRINITY_DN72869_c0_g1	573	TRINITY_DN72869_c0_g1_i1;TRINITY_DN72869_c0_g1_i2;TRINITY_DN72869_c0_g1_i3	Dihydroflavonol-4-reductase [Nymphaea thermarum]	DFR	Dihydroflavonol 4-reductase OS=Vitis vinifera OX=29760 GN=DFR PE=1 SV=1	-	-	K13082	bifunctional dihydroflavonol 4-reductase/flavanone 4-reductase	EC:1.1.1.219 1.1.1.234	bdi00941(Flavonoid biosynthesis)	-	-	54.65	63.9	8.75	1	4	1	7.19	6.22	1.61	0.32	1.11	0.18	5.01	0.54	4.6899	up	1.46758e-05	0.000718369	yes
TRINITY_DN7700_c0_g2	1598	TRINITY_DN7700_c0_g2_i1;TRINITY_DN7700_c0_g2_i2;TRINITY_DN7700_c0_g2_i3;TRINITY_DN7700_c0_g2_i4;TRINITY_DN7700_c0_g2_i5;TRINITY_DN7700_c0_g2_i6	-	-	-	-	-	-	-	-	-	-	-	173.37	224.6	67.06	13	4	21	11.14	10.79	4.84	3.35	0.71	2.06	8.92	2.04	3.96899	up	1.47127e-05	0.000718912	yes
TRINITY_DN5377_c0_g1	1407	TRINITY_DN5377_c0_g1_i1;TRINITY_DN5377_c0_g1_i10;TRINITY_DN5377_c0_g1_i11;TRINITY_DN5377_c0_g1_i12;TRINITY_DN5377_c0_g1_i13;TRINITY_DN5377_c0_g1_i14;TRINITY_DN5377_c0_g1_i15;TRINITY_DN5377_c0_g1_i16;TRINITY_DN5377_c0_g1_i17;TRINITY_DN5377_c0_g1_i18;TRINITY_DN5377_c0_g1_i19;TRINITY_DN5377_c0_g1_i2;TRINITY_DN5377_c0_g1_i20;TRINITY_DN5377_c0_g1_i21;TRINITY_DN5377_c0_g1_i22;TRINITY_DN5377_c0_g1_i24;T…	-	-	-	-	-	-	-	-	-	-	-	962.86	743.17	727.85	9304.83	7120.99	3585.92	45.22	23.25	27.26	560.88	362.6	167.88	31.91	363.79	-2.76	down	1.48761e-05	0.000725624	yes
TRINITY_DN17853_c0_g1	1442	TRINITY_DN17853_c0_g1_i1	-	-	-	-	-	-	-	-	-	-	-	64	92.08	6	1	4	1	1.54	1.62	0.19	0.05	0.18	0.04	1.12	0.09	5.05727	up	1.4948e-05	0.000727483	yes
TRINITY_DN9706_c0_g1	1473	TRINITY_DN9706_c0_g1_i10;TRINITY_DN9706_c0_g1_i12;TRINITY_DN9706_c0_g1_i2;TRINITY_DN9706_c0_g1_i4;TRINITY_DN9706_c0_g1_i5;TRINITY_DN9706_c0_g1_i6;TRINITY_DN9706_c0_g1_i7;TRINITY_DN9706_c0_g1_i8;TRINITY_DN9706_c0_g1_i9	-	-	-	-	-	-	-	-	-	-	-	252.18	404.33	159.11	32.01	32.75	40.29	8.27	9.27	5.18	3.05	1.5	1.52	7.57	2.02	3.32256	up	1.49663e-05	0.000727483	yes
TRINITY_DN24833_c0_g1	531	TRINITY_DN24833_c0_g1_i1;TRINITY_DN24833_c0_g1_i2;TRINITY_DN24833_c0_g1_i3	beta-glucosidase 12-like isoform X3 [Panicum virgatum]	BGLU13	Beta-glucosidase 13 OS=Oryza sativa subsp. japonica OX=39947 GN=BGLU13 PE=2 SV=2	GO:0008422(beta-glucosidase activity);GO:1901657(glycosyl compound metabolic process)	COG2723(beta-glucosidase)	K01188	beta-glucosidase	EC:3.2.1.21	obr00500(Starch and sucrose metabolism);obr00460(Cyanoamino acid metabolism);obr00940(Phenylpropanoid biosynthesis)	J3LYU8.1 PF00232.23;Glyco_hydro_1;	-	85.16	148.07	125.02	5	5	22	34.3	41.42	60.96	3.41	3.97	13.68	45.56	7.02	3.81568	up	1.54055e-05	0.000747529	yes
TRINITY_DN14219_c0_g1	1529	TRINITY_DN14219_c0_g1_i1;TRINITY_DN14219_c0_g1_i2;TRINITY_DN14219_c0_g1_i3;TRINITY_DN14219_c0_g1_i4	WAT1-related protein At1g68170-like [Nymphaea colorata]	At1g09380	WAT1-related protein At1g09380 OS=Arabidopsis thaliana OX=3702 GN=At1g09380 PE=2 SV=1	GO:0005886(plasma membrane);GO:0006810(transport);GO:0022857(transmembrane transporter activity)	ENOG410YFQG(auxin-induced protein 5NG4-like)	-	-	-	-	A0A0R0ISC3.1 PF00892.25;EamA;	-	1	2	5	572.9	234.71	2	0.02	0.03	0.15	24.64	10.02	0.07	0.07	11.58	-6.35742	down	1.54782e-05	0.000749752	yes
TRINITY_DN22932_c0_g1	1528	TRINITY_DN22932_c0_g1_i1;TRINITY_DN22932_c0_g1_i2	protein decapping 5-like isoform X3 [Dioscorea cayenensis subsp. rotundata]	lsm14a	Protein LSM14 homolog A OS=Xenopus tropicalis OX=8364 GN=lsm14a PE=2 SV=1	GO:0000932(P-body);GO:0003690(double-stranded DNA binding);GO:0003725(double-stranded RNA binding);GO:0003727(single-stranded RNA binding);GO:0010494(cytoplasmic stress granule);GO:0033962(cytoplasmic mRNA processing body assembly);GO:0039529(RIG-I signaling pathway);GO:0043231(intracellular membrane-bounded organelle);GO:0060340(positive regulation of type I interferon-mediated signaling pathway)	ENOG41122RA(LSM14A, SCD6 homolog A (S. cerevisiae))	NA	NA	NA	-	A0A817J2Y7.1 PF09532.15;FDF;	-	29	22	67.54	1	5	0	0.65	0.36	1.98	0.04	0.21	0	1	0.08	4.4528	up	1.55256e-05	0.000750746	yes
TRINITY_DN61510_c0_g1	797	TRINITY_DN61510_c0_g1_i1	-	-	-	-	-	-	-	-	-	-	-	4	21	77.75	0	1	0	0.24	0.91	6.09	0	0.11	0	2.41	0.04	6.44012	up	1.55886e-05	0.000752052	yes
TRINITY_DN60512_c0_g1	925	TRINITY_DN60512_c0_g1_i1;TRINITY_DN60512_c0_g1_i2;TRINITY_DN60512_c0_g1_i3	-	-	-	-	-	-	-	-	-	-	-	141.43	296.25	46.52	13	8	0	10.62	14.91	3.99	1.13	0.83	0	9.84	0.65	4.89888	up	1.56065e-05	0.000752052	yes
TRINITY_DN69811_c0_g1	1094	TRINITY_DN69811_c0_g1_i1	transcription factor bHLH94-like [Nymphaea colorata]	BHLH94	Transcription factor bHLH94 OS=Arabidopsis thaliana OX=3702 GN=BHLH94 PE=1 SV=2	GO:0005634(nucleus)	ENOG410YG89(Transcription factor)	NA	NA	NA	-	A0A8J5KKS0.1 PF22754.1;bHLH-TF_ACT-like_plant;	bHLH	1	0	2	91	183.12	2	0.04	0	0.09	6.09	12.08	0.11	0.04	6.09	-6.15515	down	1.5684e-05	0.000754482	yes
TRINITY_DN5216_c0_g1	467	TRINITY_DN5216_c0_g1_i1;TRINITY_DN5216_c0_g1_i2;TRINITY_DN5216_c0_g1_i3;TRINITY_DN5216_c0_g1_i4	expansin-A4-like [Nymphaea colorata]	EXPA2	Expansin-A2 OS=Oryza sativa subsp. japonica OX=39947 GN=EXPA2 PE=2 SV=2	GO:0005199(structural constituent of cell wall);GO:0005576(extracellular region);GO:0005618(cell wall);GO:0006949(syncytium formation);GO:0009505(plant-type cell wall);GO:0009664(plant-type cell wall organization);GO:0009826(unidimensional cell growth);GO:0009828(plant-type cell wall loosening);GO:0009831(plant-type cell wall modification involved in multidimensional cell growth);GO:0016020(membr…	ENOG410YCRV(loosening and extension of plant cell walls by disrupting non-covalent bonding between cellulose microfibrils and matrix glucans. No enzymatic activity has been found)	NA	NA	NA	-	D8RUY7.1 PF01357.26;Expansin_C;	-	3.44	1	2	251.29	166.47	1.99	0.74	0.15	0.52	100.04	66.18	0.64	0.47	55.62	-5.81904	down	1.57259e-05	0.000755195	yes
TRINITY_DN36066_c0_g1	1158	TRINITY_DN36066_c0_g1_i1;TRINITY_DN36066_c0_g1_i2;TRINITY_DN36066_c0_g1_i3;TRINITY_DN36066_c0_g1_i4;TRINITY_DN36066_c0_g1_i5	-	-	Sarcoplasmic calcium-binding protein OS=Perinereis vancaurica tetradentata OX=6357 PE=1 SV=1	-	ENOG4111JVU(EFh)	-	-	-	-	-	-	136	4	30	0	2	2	4.7	0.1	1.3	0	0.13	0.1	2.03	0.08	5.44258	up	1.58181e-05	0.000758233	yes
TRINITY_DN17325_c0_g1	641	TRINITY_DN17325_c0_g1_i1	-	-	-	-	-	-	-	-	-	-	-	3	2	5	88.97	132.88	16	0.28	0.13	0.61	15.11	22.51	2.21	0.34	13.28	-4.28149	down	1.58609e-05	0.000758233	yes
TRINITY_DN40117_c0_g1	1941	TRINITY_DN40117_c0_g1_i1	cytochrome P450 94B3-like [Nymphaea colorata]	CYP94B1	Cytochrome P450 94B1 OS=Arabidopsis thaliana OX=3702 GN=CYP94B1 PE=1 SV=1	GO:0005506(iron ion binding);GO:0009507(chloroplast);GO:0009611(response to wounding);GO:0009694(jasmonic acid metabolic process);GO:0016021(integral component of membrane);GO:0016705(oxidoreductase activity, acting on paired donors, with incorporation or reduction of molecular oxygen);GO:0019825(oxygen binding);GO:0020037(heme binding);GO:0052694(jasmonoyl-isoleucine-12-hydroxylase activity);GO:…	COG2124(Cytochrome p450)	NA	NA	NA	-	A0A3S4NA56.1 PF00067.27;p450;	-	1	0	5	31	15	679.97	0.02	0	0.11	0.97	0.46	16.75	0.04	6.06	-6.60768	down	1.58707e-05	0.000758233	yes
TRINITY_DN6598_c0_g1	380	TRINITY_DN6598_c0_g1_i1;TRINITY_DN6598_c0_g1_i10;TRINITY_DN6598_c0_g1_i11;TRINITY_DN6598_c0_g1_i12;TRINITY_DN6598_c0_g1_i13;TRINITY_DN6598_c0_g1_i14;TRINITY_DN6598_c0_g1_i3;TRINITY_DN6598_c0_g1_i4;TRINITY_DN6598_c0_g1_i5;TRINITY_DN6598_c0_g1_i6;TRINITY_DN6598_c0_g1_i7;TRINITY_DN6598_c0_g1_i8;TRINITY_DN6598_c0_g1_i9	-	-	-	-	-	-	-	-	-	-	-	40	43	90	8	4	0	13.65	10.13	40.54	4.9	2.44	0	21.44	2.45	4.05509	up	1.60444e-05	0.00076522	yes
TRINITY_DN46021_c0_g1	1274	TRINITY_DN46021_c0_g1_i1;TRINITY_DN46021_c0_g1_i2	uncharacterized protein LOC116260899 [Nymphaea colorata]	-	-	GO:0009507(chloroplast)	ENOG410Z781(NA)	-	-	-	-	A0A7N0TMB2.1 PF02338.24;OTU;	-	27	18	6	651.47	718.96	43	0.77	0.37	0.22	37.98	39.42	1.83	0.45	26.41	-4.49197	down	1.61666e-05	0.000769733	yes
TRINITY_DN22542_c0_g1	2105	TRINITY_DN22542_c0_g1_i1;TRINITY_DN22542_c0_g1_i2;TRINITY_DN22542_c0_g1_i3;TRINITY_DN22542_c0_g1_i5;TRINITY_DN22542_c0_g1_i7	hypothetical protein FH972_026359 [Carpinus fangiana]	Pcsk1	Neuroendocrine convertase 1 OS=Rattus norvegicus OX=10116 GN=Pcsk1 PE=2 SV=1	GO:0004252(serine-type endopeptidase activity);GO:0005615(extracellular space);GO:0016486(peptide hormone processing);GO:0043043(peptide biosynthetic process)	COG1404(peptidase (S8 and S53, subtilisin, kexin, sedolisin);COG4935(proprotein convertase subtilisin kexin type)	-	-	-	-	A0A813U0U8.1 PF00082.27;Peptidase_S8;	-	23	27	29	3	0	0	0.35	0.3	0.58	0.09	0	0	0.41	0.03	4.83317	up	1.62059e-05	0.000770289	yes
TRINITY_DN23133_c0_g1	2493	TRINITY_DN23133_c0_g1_i1;TRINITY_DN23133_c0_g1_i2	subtilisin-like protease SBT5.3 [Nymphaea colorata]	AIR3	Subtilisin-like protease SBT5.3 OS=Arabidopsis thaliana OX=3702 GN=AIR3 PE=2 SV=1	GO:0004252(serine-type endopeptidase activity);GO:0005618(cell wall)	COG1404(peptidase (S8 and S53, subtilisin, kexin, sedolisin)	NA	NA	NA	-	A0A3S3P7L1.1 PF00082.27;Peptidase_S8;	-	2	2	0	311.75	1057.89	0	0.02	0.02	0	7.26	24.12	0	0.01	10.46	-7.98235	down	1.62348e-05	0.000770353	yes
TRINITY_DN30472_c0_g1	1523	TRINITY_DN30472_c0_g1_i1;TRINITY_DN30472_c0_g1_i2	-	-	-	-	-	-	-	-	-	-	-	0	0	3	30.01	86	17	0	0	0.09	1.28	3.59	0.57	0.03	1.81	-5.08741	down	1.6375e-05	0.000774849	yes
TRINITY_DN8391_c0_g1	1129	TRINITY_DN8391_c0_g1_i1;TRINITY_DN8391_c0_g1_i2;TRINITY_DN8391_c0_g1_i3;TRINITY_DN8391_c0_g1_i4;TRINITY_DN8391_c0_g1_i5;TRINITY_DN8391_c0_g1_i6;TRINITY_DN8391_c0_g1_i7;TRINITY_DN8391_c0_g1_i8;TRINITY_DN8391_c0_g1_i9	cysteine-rich receptor-like protein kinase 15 [Nymphaea colorata]	CRK5	Cysteine-rich receptor-like protein kinase 5 OS=Arabidopsis thaliana OX=3702 GN=CRK5 PE=1 SV=1	GO:0004674(protein serine/threonine kinase activity);GO:0005886(plasma membrane);GO:0006468(protein phosphorylation);GO:0006952(defense response);GO:0009506(plasmodesma)	COG0515(Serine Threonine protein kinase)	NA	NA	NA	-	D7TRV2.1 PF07714.22;PK_Tyr_Ser-Thr;	-	7.21	2.21	15.11	147.35	154.15	71.3	0.24	0.05	1.32	10.24	9.82	10.65	0.54	10.24	-3.72941	down	1.63874e-05	0.000774849	yes
TRINITY_DN11085_c0_g1	245	TRINITY_DN11085_c0_g1_i1	Glucose-1-phosphate adenylyltransferase large subunit 2 [Nymphaea thermarum]	AGPS1	Glucose-1-phosphate adenylyltransferase large subunit 1 (Fragment) OS=Solanum tuberosum OX=4113 GN=AGPS1 PE=1 SV=1	-	COG0448(Catalyzes the synthesis of ADP-glucose, a sugar donor used in elongation reactions on alpha-glucans (By similarity))	K00975	glucose-1-phosphate adenylyltransferase	EC:2.7.7.27	gmx00500(Starch and sucrose metabolism);gmx00520(Amino sugar and nucleotide sugar metabolism)	A0A8T2YWF5.1 PF00483.28;NTP_transferase;	-	34.9	33.91	2	0	0	0	22.42	15.63	1.67	0	0	0	13.24	0	7.79857	up	1.64129e-05	0.000774849	yes
TRINITY_DN34044_c0_g1	1511	TRINITY_DN34044_c0_g1_i1;TRINITY_DN34044_c0_g1_i2;TRINITY_DN34044_c0_g1_i3;TRINITY_DN34044_c0_g1_i4;TRINITY_DN34044_c0_g1_i5;TRINITY_DN34044_c0_g1_i6;TRINITY_DN34044_c0_g1_i7	hypothetical protein RND71_044077 [Anisodus tanguticus]	eef1g	Elongation factor 1-gamma OS=Carassius auratus OX=7957 GN=eef1g PE=2 SV=1	GO:0003746(translation elongation factor activity);GO:0004364(glutathione transferase activity);GO:0005634(nucleus);GO:0005737(cytoplasm);GO:0006412(translation);GO:0006414(translational elongation);GO:0006749(glutathione metabolic process)	COG0625(glutathione Stransferase)	NA	NA	NA	-	A0A814C5P0.1 PF00647.24;EF1G;	-	25	17	52	3	1	0	0.58	0.29	1.57	0.13	0.04	0	0.81	0.06	4.64745	up	1.66093e-05	0.000782797	yes
TRINITY_DN10126_c0_g1	2418	TRINITY_DN10126_c0_g1_i1;TRINITY_DN10126_c0_g1_i10;TRINITY_DN10126_c0_g1_i2;TRINITY_DN10126_c0_g1_i3;TRINITY_DN10126_c0_g1_i4;TRINITY_DN10126_c0_g1_i5;TRINITY_DN10126_c0_g1_i6;TRINITY_DN10126_c0_g1_i8;TRINITY_DN10126_c0_g1_i9	uncharacterized protein LOC116246478 isoform X1 [Nymphaea colorata]	FTCD-L	Formiminotransferase cyclodeaminase-like protein OS=Arabidopsis thaliana OX=3702 GN=FTCD-L PE=2 SV=2	GO:0009507(chloroplast)	COG3643(Glutamate formiminotransferase)	-	-	-	-	A0A834ZYI4.1 PF07837.17;FTCD_N;	-	343.85	448.63	532.88	65.88	88.11	23	5.8	5.46	11.87	2.23	2.82	0.55	7.71	1.87	3.19722	up	1.6859e-05	0.000793228	yes
TRINITY_DN10468_c0_g1	272	TRINITY_DN10468_c0_g1_i1;TRINITY_DN10468_c0_g1_i2	unknown [Lotus japonicus]	CtsL1	Cathepsin L1 OS=Drosophila melanogaster OX=7227 GN=CtsL1 PE=2 SV=2	GO:0004197(cysteine-type endopeptidase activity);GO:0005615(extracellular space);GO:0005764(lysosome);GO:0051603(proteolysis involved in cellular protein catabolic process)	COG4870(cathepsin)	NA	NA	NA	-	A0A813X110.1 PF00112.28;Peptidase_C1;	-	19.51	25.69	116.88	3	5	1	11.85	10.72	84.6	3.17	5.14	0.81	35.72	3.04	4.33895	up	1.69086e-05	0.00079422	yes
TRINITY_DN12567_c0_g1	2052	TRINITY_DN12567_c0_g1_i1;TRINITY_DN12567_c0_g1_i2;TRINITY_DN12567_c0_g1_i4;TRINITY_DN12567_c0_g1_i5;TRINITY_DN12567_c0_g1_i6;TRINITY_DN12567_c0_g1_i7	Adenine/guanine permease [Nymphaea thermarum]	AZG1	Adenine/guanine permease AZG1 OS=Arabidopsis thaliana OX=3702 GN=AZG1 PE=1 SV=1	GO:0005215(transporter activity);GO:0005345(purine nucleobase transmembrane transporter activity);GO:0006863(purine nucleobase transport);GO:0015853(adenine transport);GO:0015854(guanine transport);GO:0016020(membrane);GO:0016021(integral component of membrane);GO:0022857(transmembrane transporter activity)	COG2252(Xanthine uracil vitamin C permease)	NA	NA	NA	-	A0A068V078.1 PF00860.25;Xan_ur_permease;	-	224	43	186	1307.2	773.2	2094.22	3.9	0.55	4.1	43.89	25.36	53.33	2.85	40.86	-3.00012	down	1.70477e-05	0.000799406	yes
TRINITY_DN13194_c0_g1	663	TRINITY_DN13194_c0_g1_i1	oleosin H1-like [Nymphaea colorata]	-	-	-	-	-	-	-	-	U5D0H9.1 PF01277.22;Oleosin;	-	43	33.1	21	2	4	0	3.7	2.05	2.37	0.32	0.63	0	2.71	0.32	4.22104	up	1.7151e-05	0.000802901	yes
TRINITY_DN1816_c0_g1	808	TRINITY_DN1816_c0_g1_i1;TRINITY_DN1816_c0_g1_i10;TRINITY_DN1816_c0_g1_i11;TRINITY_DN1816_c0_g1_i12;TRINITY_DN1816_c0_g1_i13;TRINITY_DN1816_c0_g1_i14;TRINITY_DN1816_c0_g1_i15;TRINITY_DN1816_c0_g1_i16;TRINITY_DN1816_c0_g1_i17;TRINITY_DN1816_c0_g1_i18;TRINITY_DN1816_c0_g1_i19;TRINITY_DN1816_c0_g1_i2;TRINITY_DN1816_c0_g1_i20;TRINITY_DN1816_c0_g1_i21;TRINITY_DN1816_c0_g1_i22;TRINITY_DN1816_c0_g1_i23;T…	-	-	-	-	-	-	-	-	-	-	-	696	125	816.23	59	73	64	61.93	7.74	94.69	7.13	9.58	5.8	54.79	7.5	3.24572	up	1.77365e-05	0.00082892	yes
TRINITY_DN8213_c0_g1	1148	TRINITY_DN8213_c0_g1_i1;TRINITY_DN8213_c0_g1_i10;TRINITY_DN8213_c0_g1_i11;TRINITY_DN8213_c0_g1_i12;TRINITY_DN8213_c0_g1_i13;TRINITY_DN8213_c0_g1_i14;TRINITY_DN8213_c0_g1_i2;TRINITY_DN8213_c0_g1_i3;TRINITY_DN8213_c0_g1_i5;TRINITY_DN8213_c0_g1_i8	UDP-glycosyltransferase [Nymphaea thermarum]	UGT72B1	UDP-glycosyltransferase 72B1 OS=Arabidopsis thaliana OX=3702 GN=UGT72B1 PE=1 SV=1	GO:0009813(flavonoid biosynthetic process);GO:0043231(intracellular membrane-bounded organelle);GO:0052696(flavonoid glucuronidation);GO:0080043(quercetin 3-O-glucosyltransferase activity);GO:0080044(quercetin 7-O-glucosyltransferase activity)	COG1819(Transferase)	NA	NA	NA	-	A0A067ED36.1 PF00201.23;UDPGT;	-	226.17	381.16	14.59	2	12	0	8.35	9.53	0.63	0.17	0.74	0	6.17	0.3	5.84378	up	1.80351e-05	0.000841469	yes
TRINITY_DN15635_c0_g1	937	TRINITY_DN15635_c0_g1_i1;TRINITY_DN15635_c0_g1_i11;TRINITY_DN15635_c0_g1_i12;TRINITY_DN15635_c0_g1_i13;TRINITY_DN15635_c0_g1_i14;TRINITY_DN15635_c0_g1_i15;TRINITY_DN15635_c0_g1_i16;TRINITY_DN15635_c0_g1_i17;TRINITY_DN15635_c0_g1_i18;TRINITY_DN15635_c0_g1_i19;TRINITY_DN15635_c0_g1_i2;TRINITY_DN15635_c0_g1_i20;TRINITY_DN15635_c0_g1_i21;TRINITY_DN15635_c0_g1_i22;TRINITY_DN15635_c0_g1_i23;TRINITY_DN1…	hypothetical protein L1887_22549 [Cichorium endivia]	rps2	Small ribosomal subunit protein uS5 OS=Ictalurus punctatus OX=7998 GN=rps2 PE=2 SV=1	GO:0003735(structural constituent of ribosome);GO:0006412(translation);GO:0022627(cytosolic small ribosomal subunit)	COG0098(Located at the back of the 30S subunit body where it stabilizes the conformation of the head with respect to the body (By similarity))	K02981	small subunit ribosomal protein S2e	-	nnu03010(Ribosome)	A0A820CF51.1 PF03719.20;Ribosomal_S5_C;	-	29.45	18.77	37.2	2	3	1	1.94	1.39	3.54	0.23	0.42	0.21	2.29	0.29	3.98737	up	1.82316e-05	0.000849214	yes
TRINITY_DN5447_c0_g1	708	TRINITY_DN5447_c0_g1_i1;TRINITY_DN5447_c0_g1_i2;TRINITY_DN5447_c0_g1_i3	-	-	-	-	-	-	-	-	-	-	-	106	83.07	60	3	3	16	7.96	4.5	5.9	0.42	0.41	1.79	6.12	0.87	3.7912	up	1.83104e-05	0.000851463	yes
TRINITY_DN1586_c0_g1	2087	TRINITY_DN1586_c0_g1_i1;TRINITY_DN1586_c0_g1_i10;TRINITY_DN1586_c0_g1_i11;TRINITY_DN1586_c0_g1_i12;TRINITY_DN1586_c0_g1_i13;TRINITY_DN1586_c0_g1_i14;TRINITY_DN1586_c0_g1_i15;TRINITY_DN1586_c0_g1_i16;TRINITY_DN1586_c0_g1_i2;TRINITY_DN1586_c0_g1_i3;TRINITY_DN1586_c0_g1_i4;TRINITY_DN1586_c0_g1_i5;TRINITY_DN1586_c0_g1_i6;TRINITY_DN1586_c0_g1_i7;TRINITY_DN1586_c0_g1_i8;TRINITY_DN1586_c0_g1_i9	Agmatine coumaroyltransferase-2 [Nymphaea thermarum]	AHT1	Agmatine hydroxycinnamoyltransferase 1 OS=Oryza sativa subsp. japonica OX=39947 GN=AHT1 PE=1 SV=1	GO:0047634(agmatine N4-coumaroyltransferase activity)	ENOG410XTI7(Transferase family)	K13065	shikimate O-hydroxycinnamoyltransferase	EC:2.3.1.133	nnu00940(Phenylpropanoid biosynthesis);nnu00945(Stilbenoid, diarylheptanoid and gingerol biosynthesis);nnu00941(Flavonoid biosynthesis)	A0A1U7ZJ01.1 PF02458.20;Transferase;	-	1282.29	2553.6	308.16	200.09	182.61	81	20.26	29.52	6.57	5.87	5.25	1.93	18.78	4.35	3.5678	up	1.8568e-05	0.000860761	yes
TRINITY_DN2227_c1_g1	4769	TRINITY_DN2227_c1_g1_i1;TRINITY_DN2227_c1_g1_i10;TRINITY_DN2227_c1_g1_i11;TRINITY_DN2227_c1_g1_i2;TRINITY_DN2227_c1_g1_i3;TRINITY_DN2227_c1_g1_i4;TRINITY_DN2227_c1_g1_i5;TRINITY_DN2227_c1_g1_i6;TRINITY_DN2227_c1_g1_i7;TRINITY_DN2227_c1_g1_i8;TRINITY_DN2227_c1_g1_i9	uncharacterized protein LOC116266779 [Nymphaea colorata]	-	-	GO:0003674(molecular_function);GO:0005634(nucleus);GO:0008150(biological_process)	ENOG410YARK(CCT motif)	-	-	-	-	-	-	2621.5	3355.08	1541.4	611.79	276.96	446.11	87.11	76.6	72.53	44.42	21.1	23.84	78.75	29.79	2.83874	up	1.8572e-05	0.000860761	yes
TRINITY_DN21653_c0_g1	1357	TRINITY_DN21653_c0_g1_i1;TRINITY_DN21653_c0_g1_i10;TRINITY_DN21653_c0_g1_i2;TRINITY_DN21653_c0_g1_i3;TRINITY_DN21653_c0_g1_i4;TRINITY_DN21653_c0_g1_i5;TRINITY_DN21653_c0_g1_i6;TRINITY_DN21653_c0_g1_i7;TRINITY_DN21653_c0_g1_i8;TRINITY_DN21653_c0_g1_i9	hypothetical protein MRB53_041323 [Persea americana]	MAT2A	S-adenosylmethionine synthase isoform type-2 OS=Homo sapiens OX=9606 GN=MAT2A PE=1 SV=1	GO:0004478(methionine adenosyltransferase activity);GO:0005829(cytosol)	COG0192(Catalyzes the formation of S-adenosylmethionine from methionine and ATP)	K00789	S-adenosylmethionine synthetase	EC:2.5.1.6	gsl00270(Cysteine and methionine metabolism)	A0A818PS60.1 PF02773.21;S-AdoMet_synt_C;	-	36	18.06	22	3	0	1	1.65	0.5	1.36	0.21	0	0.06	1.17	0.09	4.3688	up	1.86332e-05	0.000862165	yes
TRINITY_DN34175_c0_g1	1611	TRINITY_DN34175_c0_g1_i1;TRINITY_DN34175_c0_g1_i10;TRINITY_DN34175_c0_g1_i11;TRINITY_DN34175_c0_g1_i12;TRINITY_DN34175_c0_g1_i13;TRINITY_DN34175_c0_g1_i14;TRINITY_DN34175_c0_g1_i15;TRINITY_DN34175_c0_g1_i16;TRINITY_DN34175_c0_g1_i18;TRINITY_DN34175_c0_g1_i19;TRINITY_DN34175_c0_g1_i2;TRINITY_DN34175_c0_g1_i20;TRINITY_DN34175_c0_g1_i22;TRINITY_DN34175_c0_g1_i24;TRINITY_DN34175_c0_g1_i25;TRINITY_DN3…	xyloglucan endotransglucosylase protein 34-like [Nymphaea colorata]	XTH16-34	Xyloglucan endotransglucosylase protein 34 OS=Populus tremula x Populus tremuloides OX=47664 GN=XTH16-34 PE=1 SV=1	GO:0004553(hydrolase activity, hydrolyzing O-glycosyl compounds);GO:0005576(extracellular region);GO:0005618(cell wall);GO:0010411(xyloglucan metabolic process);GO:0016762(xyloglucan:xyloglucosyl transferase activity);GO:0016798(hydrolase activity, acting on glycosyl bonds);GO:0042546(cell wall biogenesis);GO:0048046(apoplast);GO:0071555(cell wall organization)	ENOG4110JM4(xyloglucan)	NA	NA	NA	-	A0A4U5Q045.1 PF00722.27;Glyco_hydro_16;	-	143.64	50	85	24338.7	9512.77	8	4.3	1.08	3.21	1398.88	530.71	0.35	2.86	643.31	-6.71151	down	1.86766e-05	0.00086274	yes
TRINITY_DN8537_c0_g1	1589	TRINITY_DN8537_c0_g1_i1;TRINITY_DN8537_c0_g1_i10;TRINITY_DN8537_c0_g1_i11;TRINITY_DN8537_c0_g1_i12;TRINITY_DN8537_c0_g1_i14;TRINITY_DN8537_c0_g1_i16;TRINITY_DN8537_c0_g1_i17;TRINITY_DN8537_c0_g1_i18;TRINITY_DN8537_c0_g1_i2;TRINITY_DN8537_c0_g1_i20;TRINITY_DN8537_c0_g1_i22;TRINITY_DN8537_c0_g1_i23;TRINITY_DN8537_c0_g1_i24;TRINITY_DN8537_c0_g1_i25;TRINITY_DN8537_c0_g1_i26;TRINITY_DN8537_c0_g1_i28;T…	GDSL esterase/lipase At1g29670-like [Nymphaea colorata]	At1g33811	GDSL esterase/lipase At1g33811 OS=Arabidopsis thaliana OX=3702 GN=At1g33811 PE=2 SV=1	GO:0005576(extracellular region);GO:0016042(lipid catabolic process);GO:0016788(hydrolase activity, acting on ester bonds);GO:0052689(carboxylic ester hydrolase activity)	COG3240(GDSL esterase lipase)	NA	NA	NA	-	A0A2I0VUG8.1 PF00657.27;Lipase_GDSL;	-	1105.61	2517.47	228.29	147.01	140.38	30	43.46	72.04	9.54	8.98	8.16	2.06	41.68	6.4	4.02214	up	1.87259e-05	0.000863589	yes
TRINITY_DN11566_c0_g1	2168	TRINITY_DN11566_c0_g1_i1;TRINITY_DN11566_c0_g1_i2;TRINITY_DN11566_c0_g1_i3;TRINITY_DN11566_c0_g1_i4;TRINITY_DN11566_c0_g1_i5	trichome birefringence-like 1 protein [Nymphaea thermarum]	TBR	Protein trichome birefringence OS=Arabidopsis thaliana OX=3702 GN=TBR PE=1 SV=1	GO:0005794(Golgi apparatus);GO:0016413(O-acetyltransferase activity);GO:0071554(cell wall organization or biogenesis)	ENOG410YC5G(Pfam:DUF231)	NA	NA	NA	-	A0A8K0I1P1.1 PF13839.11;PC-Esterase;	-	113	43	110	14	5	9	2.76	0.59	3	0.41	0.14	0.3	2.12	0.28	3.45147	up	1.88114e-05	0.0008661	yes
TRINITY_DN8330_c1_g1	722	TRINITY_DN8330_c1_g1_i1	glutathione S-transferase-like [Nymphaea colorata]	GSTF13	Glutathione S-transferase F13 OS=Arabidopsis thaliana OX=3702 GN=GSTF13 PE=3 SV=1	GO:0004364(glutathione transferase activity);GO:0005737(cytoplasm);GO:0006749(glutathione metabolic process)	COG0625(glutathione Stransferase)	K00799	glutathione S-transferase	EC:2.5.1.18	nnu00480(Glutathione metabolism)	A0A443P4Q3.1 PF00043.30;GST_C;	-	98	7	61	3	4	1	7.08	0.36	5.77	0.4	0.53	0.11	4.4	0.35	4.47484	up	1.91747e-05	0.000881208	yes
TRINITY_DN4751_c0_g1	2060	TRINITY_DN4751_c0_g1_i1;TRINITY_DN4751_c0_g1_i2;TRINITY_DN4751_c0_g1_i3;TRINITY_DN4751_c0_g1_i4;TRINITY_DN4751_c0_g1_i5;TRINITY_DN4751_c0_g1_i6;TRINITY_DN4751_c0_g1_i7;TRINITY_DN4751_c0_g1_i8	uncharacterized protein LOC116249793 [Nymphaea colorata]	-	-	-	-	-	-	-	-	-	-	55	32	87	793.54	564.24	323.15	1.23	0.41	2.19	33.11	26.46	10.01	1.28	23.19	-3.04156	down	1.92027e-05	0.000881208	yes
TRINITY_DN9003_c2_g1	2128	TRINITY_DN9003_c2_g1_i1;TRINITY_DN9003_c2_g1_i10;TRINITY_DN9003_c2_g1_i11;TRINITY_DN9003_c2_g1_i12;TRINITY_DN9003_c2_g1_i13;TRINITY_DN9003_c2_g1_i14;TRINITY_DN9003_c2_g1_i15;TRINITY_DN9003_c2_g1_i2;TRINITY_DN9003_c2_g1_i3;TRINITY_DN9003_c2_g1_i6;TRINITY_DN9003_c2_g1_i8;TRINITY_DN9003_c2_g1_i9	GDSL esterase/lipase [Nymphaea thermarum]	APG	GDSL esterase/lipase APG OS=Arabidopsis thaliana OX=3702 GN=APG PE=2 SV=1	GO:0005576(extracellular region);GO:0016042(lipid catabolic process);GO:0016788(hydrolase activity, acting on ester bonds);GO:0048046(apoplast);GO:0052689(carboxylic ester hydrolase activity)	COG3240(GDSL esterase lipase)	K00679	phospholipid:diacylglycerol acyltransferase	EC:2.3.1.158	cic00561(Glycerolipid metabolism)	W1P184.1 PF00657.27;Lipase_GDSL;	-	21	7	9	3240.12	3409.72	0	0.47	0.12	0.18	148.3	149.17	0	0.26	99.16	-7.25292	down	1.97351e-05	0.000904153	yes
TRINITY_DN13917_c0_g1	710	TRINITY_DN13917_c0_g1_i1	protein RADIALIS-like 4 [Nymphaea colorata]	RL5	Protein RADIALIS-like 5 OS=Arabidopsis thaliana OX=3702 GN=RL5 PE=3 SV=1	GO:0003677(DNA binding);GO:0003700(DNA binding transcription factor activity);GO:0005634(nucleus);GO:0006351(transcription, DNA-templated);GO:0006355(regulation of transcription, DNA-templated)	COG5269(Transcription factor)	-	-	-	-	A0A7N2N7U0.1 PF00249.36;Myb_DNA-binding;	MYB_related	59	28	46	7	2	5	4.41	1.51	4.5	0.97	0.27	0.56	3.47	0.6	3.45676	up	1.98358e-05	0.000905821	yes
TRINITY_DN6074_c0_g1	2172	TRINITY_DN6074_c0_g1_i10;TRINITY_DN6074_c0_g1_i11;TRINITY_DN6074_c0_g1_i12;TRINITY_DN6074_c0_g1_i13;TRINITY_DN6074_c0_g1_i14;TRINITY_DN6074_c0_g1_i15;TRINITY_DN6074_c0_g1_i16;TRINITY_DN6074_c0_g1_i17;TRINITY_DN6074_c0_g1_i2;TRINITY_DN6074_c0_g1_i3;TRINITY_DN6074_c0_g1_i4;TRINITY_DN6074_c0_g1_i5;TRINITY_DN6074_c0_g1_i6;TRINITY_DN6074_c0_g1_i7;TRINITY_DN6074_c0_g1_i8;TRINITY_DN6074_c0_g1_i9	hypothetical protein EJ110_NYTH17682 [Nymphaea thermarum]	-	-	-	-	-	-	-	-	-	-	151	256	66	16	20	12	2.74	3.49	2.79	0.51	0.58	0.26	3.01	0.45	3.67361	up	1.98365e-05	0.000905821	yes
TRINITY_DN25433_c0_g1	2677	TRINITY_DN25433_c0_g1_i1;TRINITY_DN25433_c0_g1_i10;TRINITY_DN25433_c0_g1_i11;TRINITY_DN25433_c0_g1_i12;TRINITY_DN25433_c0_g1_i13;TRINITY_DN25433_c0_g1_i14;TRINITY_DN25433_c0_g1_i15;TRINITY_DN25433_c0_g1_i16;TRINITY_DN25433_c0_g1_i2;TRINITY_DN25433_c0_g1_i3;TRINITY_DN25433_c0_g1_i4;TRINITY_DN25433_c0_g1_i5;TRINITY_DN25433_c0_g1_i6;TRINITY_DN25433_c0_g1_i7;TRINITY_DN25433_c0_g1_i8;TRINITY_DN25433_c…	mitochondrial dicarboxylate/tricarboxylate transporter DTC-like [Nymphaea colorata]	DTC	Mitochondrial dicarboxylate/tricarboxylate transporter DTC OS=Arabidopsis thaliana OX=3702 GN=DTC PE=1 SV=1	GO:0003735(structural constituent of ribosome);GO:0006412(translation)	ENOG410XQHU(Mitochondrial)	NA	NA	NA	-	A0A200QLJ2.1 PF00153.32;Mito_carr;	-	66.63	49.81	65.36	662.08	1442.26	184.41	4.25	2.11	4.15	97.65	214.6	18.75	3.5	110.33	-3.38233	down	2.01132e-05	0.000916957	yes
TRINITY_DN8546_c0_g1	1738	TRINITY_DN8546_c0_g1_i1;TRINITY_DN8546_c0_g1_i2;TRINITY_DN8546_c0_g1_i3	uncharacterized protein LOC116260665 [Nymphaea colorata]	NHL10	NDR1/HIN1-like protein 10 OS=Arabidopsis thaliana OX=3702 GN=NHL10 PE=2 SV=1	GO:0006952(defense response);GO:0009506(plasmodesma);GO:0046658(anchored component of plasma membrane)	ENOG410YH2V(Late embryogenesis abundant protein)	-	-	-	-	A0A3S5WGP9.1 PF03168.18;LEA_2;	-	1278.7	2387.36	368	157.25	195.69	217	25.74	34.08	10.6	12.86	14.49	14.28	23.47	13.88	3.23439	up	2.02086e-05	0.000919076	yes
TRINITY_DN8311_c0_g1	1679	TRINITY_DN8311_c0_g1_i1;TRINITY_DN8311_c0_g1_i10;TRINITY_DN8311_c0_g1_i11;TRINITY_DN8311_c0_g1_i12;TRINITY_DN8311_c0_g1_i13;TRINITY_DN8311_c0_g1_i15;TRINITY_DN8311_c0_g1_i16;TRINITY_DN8311_c0_g1_i2;TRINITY_DN8311_c0_g1_i4;TRINITY_DN8311_c0_g1_i5;TRINITY_DN8311_c0_g1_i6;TRINITY_DN8311_c0_g1_i7;TRINITY_DN8311_c0_g1_i8;TRINITY_DN8311_c0_g1_i9	-	-	-	-	-	-	-	-	-	-	-	152	88	93	18	6	14	3.54	1.47	2.73	0.87	0.3	0.52	2.58	0.56	3.38623	up	2.02255e-05	0.000919076	yes
TRINITY_DN409_c0_g2	1160	TRINITY_DN409_c0_g2_i1;TRINITY_DN409_c0_g2_i2	-	-	-	-	-	-	-	-	-	-	-	11	1	13.96	530.85	21	361.2	0.53	0.03	0.77	45.93	1.85	24.27	0.44	24.02	-4.9331	down	2.04962e-05	0.000929859	yes
TRINITY_DN3861_c0_g1	743	TRINITY_DN3861_c0_g1_i1;TRINITY_DN3861_c0_g1_i10;TRINITY_DN3861_c0_g1_i11;TRINITY_DN3861_c0_g1_i12;TRINITY_DN3861_c0_g1_i13;TRINITY_DN3861_c0_g1_i14;TRINITY_DN3861_c0_g1_i15;TRINITY_DN3861_c0_g1_i16;TRINITY_DN3861_c0_g1_i17;TRINITY_DN3861_c0_g1_i18;TRINITY_DN3861_c0_g1_i19;TRINITY_DN3861_c0_g1_i2;TRINITY_DN3861_c0_g1_i20;TRINITY_DN3861_c0_g1_i21;TRINITY_DN3861_c0_g1_i22;TRINITY_DN3861_c0_g1_i23;T…	-	-	-	-	-	-	-	-	-	-	-	303.79	315.2	317.5	60.15	44.72	17	37.81	30.32	49.15	12.77	9.38	6.42	39.09	9.52	3.228	up	2.06306e-05	0.0009341	yes
TRINITY_DN207_c1_g1	1800	TRINITY_DN207_c1_g1_i1;TRINITY_DN207_c1_g1_i2;TRINITY_DN207_c1_g1_i3;TRINITY_DN207_c1_g1_i4;TRINITY_DN207_c1_g1_i5;TRINITY_DN207_c1_g1_i6;TRINITY_DN207_c1_g1_i7;TRINITY_DN207_c1_g1_i8;TRINITY_DN207_c1_g1_i9	-	-	-	-	-	-	-	-	-	-	-	776.96	612.63	704.86	7724.16	5914.7	2854.83	26.04	16.57	21.85	366.56	242.4	103.34	21.49	237.43	-2.70328	down	2.06566e-05	0.0009341	yes
TRINITY_DN11615_c0_g1	597	TRINITY_DN11615_c0_g1_i3;TRINITY_DN11615_c0_g1_i4;TRINITY_DN11615_c0_g1_i6;TRINITY_DN11615_c0_g1_i7;TRINITY_DN11615_c0_g1_i8	sugar transporter ERD6-like 7 [Nymphaea colorata]	At2g48020	Sugar transporter ERD6-like 7 OS=Arabidopsis thaliana OX=3702 GN=At2g48020 PE=2 SV=2	GO:0005351(carbohydrate:proton symporter activity);GO:0005355(glucose transmembrane transporter activity);GO:0005887(integral component of plasma membrane);GO:0046323(glucose import)	ENOG410XNQK(Transporter)	NA	NA	NA	-	A0A7J6V825.1 PF00083.29;Sugar_tr;	-	57.82	111.42	55.97	9	10.32	4.01	9.06	13.77	12.51	2.14	2.57	1.2	11.78	1.97	3.62684	up	2.08121e-05	0.00093961	yes
TRINITY_DN26420_c0_g3	1767	TRINITY_DN26420_c0_g3_i1	-	-	-	-	-	-	-	-	-	A0A814F1B6.1 PF09619.15;YscW;	-	14	30	44	3	0	0	0.26	0.41	1.07	0.11	0	0	0.58	0.04	4.9876	up	2.08797e-05	0.000941138	yes
TRINITY_DN20450_c0_g1	304	TRINITY_DN20450_c0_g1_i1;TRINITY_DN20450_c0_g1_i2	Acid phosphatase pho1 [Turnera subulata]	-	-	-	-	-	-	-	-	-	-	40.47	68.17	2	0	1	0	18.7	22.29	1.2	0	0.83	0	14.06	0.28	6.7036	up	2.09218e-05	0.000941513	yes
TRINITY_DN7855_c0_g1	2178	TRINITY_DN7855_c0_g1_i1;TRINITY_DN7855_c0_g1_i2;TRINITY_DN7855_c0_g1_i3;TRINITY_DN7855_c0_g1_i4;TRINITY_DN7855_c0_g1_i5;TRINITY_DN7855_c0_g1_i6;TRINITY_DN7855_c0_g1_i7	-	-	-	-	-	-	-	-	-	-	-	175.85	175	92.04	13	5	25.64	2.54	1.84	1.75	0.36	0.14	0.56	2.04	0.35	3.65519	up	2.10416e-05	0.000944735	yes
TRINITY_DN36288_c0_g1	420	TRINITY_DN36288_c0_g1_i1;TRINITY_DN36288_c0_g1_i2	-	-	-	-	-	-	-	-	-	-	-	12.96	24.12	25	1	1	0	4.29	5.43	10.9	0.46	0.46	0	6.87	0.31	5.008	up	2.10611e-05	0.000944735	yes
TRINITY_DN7585_c0_g1	3901	TRINITY_DN7585_c0_g1_i1;TRINITY_DN7585_c0_g1_i10;TRINITY_DN7585_c0_g1_i11;TRINITY_DN7585_c0_g1_i12;TRINITY_DN7585_c0_g1_i13;TRINITY_DN7585_c0_g1_i14;TRINITY_DN7585_c0_g1_i15;TRINITY_DN7585_c0_g1_i16;TRINITY_DN7585_c0_g1_i17;TRINITY_DN7585_c0_g1_i18;TRINITY_DN7585_c0_g1_i19;TRINITY_DN7585_c0_g1_i2;TRINITY_DN7585_c0_g1_i20;TRINITY_DN7585_c0_g1_i21;TRINITY_DN7585_c0_g1_i22;TRINITY_DN7585_c0_g1_i23;T…	transcriptional corepressor LEUNIG_HOMOLOG-like [Nymphaea colorata]	LUH	Transcriptional corepressor LEUNIG_HOMOLOG OS=Arabidopsis thaliana OX=3702 GN=LUH PE=1 SV=1	GO:0000462(maturation of SSU-rRNA from tricistronic rRNA transcript (SSU-rRNA, 5.8S rRNA, LSU-rRNA));GO:0030515(snoRNA binding);GO:0032040(small-subunit processome);GO:0034388(Pwp2p-containing subcomplex of 90S preribosome)	ENOG410YDHV(transcriptional co-repressor)	K14558	periodic tryptophan protein 2	-	vcn03008(Ribosome biogenesis in eukaryotes)	A0A1Y3BYR1.1 PF04053.19;Coatomer_WDAD;	-	162.45	143.69	175.73	5521.09	3969.89	175.71	1.34	0.91	1.9	92.37	65.94	2.17	1.38	53.49	-4.05759	down	2.15059e-05	0.000963139	yes
TRINITY_DN512_c1_g2	612	TRINITY_DN512_c1_g2_i1;TRINITY_DN512_c1_g2_i2	-	-	-	-	-	-	-	-	-	-	-	24.52	70.64	34.51	1	3	6	2.79	5.75	5.17	0.21	0.56	1.04	4.57	0.6	4.04929	up	2.15503e-05	0.000963581	yes
TRINITY_DN11225_c0_g1	734	TRINITY_DN11225_c0_g1_i1	21 kDa protein-like [Nymphaea colorata]	-	21 kDa protein OS=Daucus carota OX=4039 PE=2 SV=1	GO:0004857(enzyme inhibitor activity)	ENOG410YKJY(Invertase pectin methylesterase inhibitor family protein)	K01051	pectinesterase	EC:3.1.1.11	lja00040(Pentose and glucuronate interconversions)	A0A059BEU0.1 PF04043.20;PMEI;	-	16	61	22	0	0	3	1.12	3.08	2.01	0	0	0.31	2.07	0.1	5.2873	up	2.17828e-05	0.000972419	yes
TRINITY_DN12029_c0_g1	271	TRINITY_DN12029_c0_g1_i1;TRINITY_DN12029_c0_g1_i2	-	-	-	-	-	-	-	-	-	-	-	50.86	43.24	4.01	0	1	1	27.82	16.83	2.85	0	1	0.82	15.83	0.61	5.69717	up	2.2079e-05	0.000984069	yes
TRINITY_DN75100_c0_g1	1373	TRINITY_DN75100_c0_g1_i1;TRINITY_DN75100_c0_g1_i2;TRINITY_DN75100_c0_g1_i4;TRINITY_DN75100_c0_g1_i5;TRINITY_DN75100_c0_g1_i6;TRINITY_DN75100_c0_g1_i7;TRINITY_DN75100_c0_g1_i8	probable proline transporter 2 isoform X2 [Nymphaea colorata]	PROT2	Proline transporter 2 OS=Arabidopsis thaliana OX=3702 GN=PROT2 PE=1 SV=1	GO:0003333(amino acid transmembrane transport);GO:0005886(plasma membrane);GO:0015171(amino acid transmembrane transporter activity)	COG0814(amino acid transport)	-	-	-	-	A0A834YFC9.1 PF01490.23;Aa_trans;	-	6	1	5	209.86	72.52	22	0.15	0.23	0.23	19.8	10.2	0.85	0.2	10.28	-4.42748	down	2.22815e-05	0.000991509	yes
TRINITY_DN10505_c0_g1	1698	TRINITY_DN10505_c0_g1_i1;TRINITY_DN10505_c0_g1_i2;TRINITY_DN10505_c0_g1_i3;TRINITY_DN10505_c0_g1_i5;TRINITY_DN10505_c0_g1_i6	flotillin-like protein 4 [Nymphaea colorata]	FLOT4	Flotillin-like protein 4 OS=Medicago truncatula OX=3880 GN=FLOT4 PE=2 SV=1	GO:0005886(plasma membrane);GO:0016324(apical plasma membrane);GO:0051819(induction by symbiont of nodulation, tumor or growth in host)	COG2268(Band 7 protein)	NA	NA	NA	-	A0A1R3FZ31.1 PF01145.30;Band_7;	-	34	21	14	374	420	122	0.68	0.3	0.37	14.2	15.72	3.73	0.45	11.22	-3.44691	down	2.25678e-05	0.00100265	yes
TRINITY_DN67648_c0_g1	328	TRINITY_DN67648_c0_g1_i1;TRINITY_DN67648_c0_g1_i2;TRINITY_DN67648_c0_g1_i3;TRINITY_DN67648_c0_g1_i4	hypothetical protein AQUCO_02500269v1 [Aquilegia coerulea]	At1g07440	Tropinone reductase homolog At1g07440 OS=Arabidopsis thaliana OX=3702 GN=At1g07440 PE=1 SV=1	GO:0005575(cellular_component);GO:0016491(oxidoreductase activity);GO:0046686(response to cadmium ion);GO:0080167(response to karrikin)	COG1028(Dehydrogenase reductase)	K08081	tropinone reductase I	EC:1.1.1.206	egr00960(Tropane, piperidine and pyridine alkaloid biosynthesis)	A0A2G5DA88.1 PF00106.30;adh_short;	-	12.08	14	7.98	132.74	170.54	120	9.63	7.97	7.91	199.93	253.73	143.07	8.5	198.91	-3.30781	down	2.26186e-05	0.00100331	yes
TRINITY_DN51_c5_g1	1011	TRINITY_DN51_c5_g1_i1	-	-	-	-	-	-	-	-	-	-	-	38.41	85.58	0	0	0	0	1.54	2.49	0	0	0	0	1.34	0	8.68775	up	2.27544e-05	0.00100773	yes
TRINITY_DN19890_c0_g1	1123	TRINITY_DN19890_c0_g1_i1;TRINITY_DN19890_c0_g1_i3;TRINITY_DN19890_c0_g1_i4;TRINITY_DN19890_c0_g1_i6;TRINITY_DN19890_c0_g1_i7	Transcription factor [Nymphaea thermarum]	BHLH75	Transcription factor bHLH75 OS=Arabidopsis thaliana OX=3702 GN=BHLH75 PE=2 SV=1	GO:0003677(DNA binding);GO:0003700(DNA binding transcription factor activity);GO:0005634(nucleus);GO:0006351(transcription, DNA-templated);GO:0006355(regulation of transcription, DNA-templated);GO:0046983(protein dimerization activity);GO:2000488(positive regulation of brassinosteroid biosynthetic process)	ENOG410YIJY(Transcription factor)	NA	NA	NA	-	A0A2R6PH07.1 PF00010.31;HLH;	bHLH	15	2	11	88.99	397.01	82	0.57	0.06	1.26	10.24	34.04	7.55	0.63	17.28	-4.12509	down	2.29249e-05	0.00101367	yes
TRINITY_DN28055_c0_g1	360	TRINITY_DN28055_c0_g1_i1	-	-	-	-	-	-	-	-	-	-	-	98.42	149.67	15.16	7.97	1.86	0	34.88	37.09	7	5.05	1.19	0	26.32	2.08	5.04206	up	2.31364e-05	0.00102141	yes
TRINITY_DN17283_c0_g1	1640	TRINITY_DN17283_c0_g1_i1;TRINITY_DN17283_c0_g1_i10;TRINITY_DN17283_c0_g1_i11;TRINITY_DN17283_c0_g1_i12;TRINITY_DN17283_c0_g1_i13;TRINITY_DN17283_c0_g1_i2;TRINITY_DN17283_c0_g1_i3;TRINITY_DN17283_c0_g1_i4;TRINITY_DN17283_c0_g1_i5;TRINITY_DN17283_c0_g1_i6;TRINITY_DN17283_c0_g1_i7;TRINITY_DN17283_c0_g1_i8;TRINITY_DN17283_c0_g1_i9	predicted protein [Hordeum vulgare subsp. vulgare]	me31B	ATP-dependent RNA helicase me31b OS=Drosophila melanogaster OX=7227 GN=me31B PE=1 SV=3	GO:0000932(P-body);GO:0004004(ATP-dependent RNA helicase activity);GO:0006417(regulation of translation);GO:0010494(cytoplasmic stress granule);GO:0010501(RNA secondary structure unwinding);GO:0033962(cytoplasmic mRNA processing body assembly)	ENOG410XRAZ(atp-dependent rna helicase)	K12614	ATP-dependent RNA helicase DDX6/DHH1	EC:3.6.4.13	csl03018(RNA degradation)	A0A820HK87.1 PF00270.34;DEAD;	-	43	29	26	3	4	0	0.93	0.51	0.75	0.12	0.18	0	0.73	0.1	4.00725	up	2.33939e-05	0.00103114	yes
TRINITY_DN10383_c0_g1	1292	TRINITY_DN10383_c0_g1_i1;TRINITY_DN10383_c0_g1_i10;TRINITY_DN10383_c0_g1_i11;TRINITY_DN10383_c0_g1_i12;TRINITY_DN10383_c0_g1_i13;TRINITY_DN10383_c0_g1_i14;TRINITY_DN10383_c0_g1_i15;TRINITY_DN10383_c0_g1_i16;TRINITY_DN10383_c0_g1_i17;TRINITY_DN10383_c0_g1_i18;TRINITY_DN10383_c0_g1_i19;TRINITY_DN10383_c0_g1_i2;TRINITY_DN10383_c0_g1_i20;TRINITY_DN10383_c0_g1_i21;TRINITY_DN10383_c0_g1_i22;TRINITY_DN1…	unknown [Lotus japonicus]	ABT	ADP,ATP carrier protein OS=Chlamydomonas reinhardtii OX=3055 GN=ABT PE=2 SV=1	GO:0003735(structural constituent of ribosome);GO:0006412(translation)	ENOG410XNW0(transmembrane transport)	NA	NA	NA	-	A0A818U0Z8.1 PF00153.32;Mito_carr;	-	45.03	64	41	9	1	2	3.17	2.54	5.54	0.65	0.12	0.13	3.75	0.3	3.92542	up	2.36247e-05	0.00103967	yes
TRINITY_DN8607_c0_g1	1767	TRINITY_DN8607_c0_g1_i10;TRINITY_DN8607_c0_g1_i11;TRINITY_DN8607_c0_g1_i2;TRINITY_DN8607_c0_g1_i3;TRINITY_DN8607_c0_g1_i4;TRINITY_DN8607_c0_g1_i5;TRINITY_DN8607_c0_g1_i6;TRINITY_DN8607_c0_g1_i7;TRINITY_DN8607_c0_g1_i8;TRINITY_DN8607_c0_g1_i9	equilibrative nucleotide transporter 3-like isoform X1 [Nymphaea colorata]	ENT3	Equilibrative nucleotide transporter 3 OS=Arabidopsis thaliana OX=3702 GN=ENT3 PE=1 SV=1	GO:0005337(nucleoside transmembrane transporter activity);GO:0005886(plasma membrane);GO:0015858(nucleoside transport);GO:0015864(pyrimidine nucleoside transport);GO:0016021(integral component of membrane);GO:1901642(nucleoside transmembrane transport)	ENOG410Y3MT(solute carrier family 29 (nucleoside transporters), member)	NA	NA	NA	-	A0A5P1F8K1.1 PF01733.23;Nucleoside_tran;	-	126	52	160	1414.63	1384.95	373.67	3.38	0.78	4.68	55.75	52.95	13.13	2.95	40.61	-3.01826	down	2.38249e-05	0.00104683	yes
TRINITY_DN13625_c0_g1	1626	TRINITY_DN13625_c0_g1_i1;TRINITY_DN13625_c0_g1_i2;TRINITY_DN13625_c0_g1_i3	hypothetical protein EJ110_NYTH41352 [Nymphaea thermarum]	LA1	Protein LAZY 1 OS=Zea mays OX=4577 GN=LA1 PE=2 SV=1	-	ENOG410YP4N(NA)	-	-	-	-	-	-	617.07	1318.26	35	30	51.05	6	13.36	20.61	0.94	1.17	2.02	0.18	11.64	1.12	4.92441	up	2.39875e-05	0.00105232	yes
TRINITY_DN42291_c0_g2	1086	TRINITY_DN42291_c0_g2_i1	L-type lectin-domain containing receptor kinase SIT2-like [Nymphaea colorata]	LECRK11	Putative L-type lectin-domain containing receptor kinase I.1 OS=Arabidopsis thaliana OX=3702 GN=LECRK11 PE=3 SV=1	GO:0004674(protein serine/threonine kinase activity);GO:0005524(ATP binding);GO:0005886(plasma membrane);GO:0006468(protein phosphorylation);GO:0016021(integral component of membrane);GO:0016301(kinase activity);GO:0030246(carbohydrate binding);GO:0050832(defense response to fungus)	COG0515(Serine Threonine protein kinase)	NA	NA	NA	-	A0A1Z5SAB9.1 PF00139.25;Lectin_legB;	-	2	0	0	40.51	50.43	9.21	0.07	0	0	2.74	3.36	0.49	0.02	2.2	-5.1873	down	2.42005e-05	0.00106	yes
TRINITY_DN23302_c0_g2	632	TRINITY_DN23302_c0_g2_i1;TRINITY_DN23302_c0_g2_i2	BURP domain-containing protein 5-like [Nymphaea colorata]	BURP12	BURP domain-containing protein 12 OS=Oryza sativa subsp. japonica OX=39947 GN=BURP12 PE=2 SV=1	GO:0000326(protein storage vacuole);GO:0048316(seed development)	ENOG410YDUK(BURP domain)	-	-	-	-	F6H2Z1.1 PF03181.20;BURP;	-	2503.07	31.46	2098.28	64	110.69	22.01	339.09	3.07	371.76	15.88	27.21	4.49	237.97	15.86	4.69681	up	2.44695e-05	0.0010701	yes
TRINITY_DN17922_c0_g1	1410	TRINITY_DN17922_c0_g1_i1;TRINITY_DN17922_c0_g1_i10;TRINITY_DN17922_c0_g1_i11;TRINITY_DN17922_c0_g1_i12;TRINITY_DN17922_c0_g1_i13;TRINITY_DN17922_c0_g1_i14;TRINITY_DN17922_c0_g1_i15;TRINITY_DN17922_c0_g1_i2;TRINITY_DN17922_c0_g1_i3;TRINITY_DN17922_c0_g1_i4;TRINITY_DN17922_c0_g1_i5;TRINITY_DN17922_c0_g1_i6;TRINITY_DN17922_c0_g1_i7;TRINITY_DN17922_c0_g1_i8;TRINITY_DN17922_c0_g1_i9	-	-	-	-	COG5640(protease)	-	-	-	-	A0A814F9W1.1 PF01607.29;CBM_14;	-	46	45	73	4	9	0	3.62	2.8	17.57	0.78	0.97	0	8	0.58	3.88338	up	2.45419e-05	0.00107159	yes
TRINITY_DN20416_c0_g1	759	TRINITY_DN20416_c0_g1_i1;TRINITY_DN20416_c0_g1_i10;TRINITY_DN20416_c0_g1_i11;TRINITY_DN20416_c0_g1_i12;TRINITY_DN20416_c0_g1_i2;TRINITY_DN20416_c0_g1_i3;TRINITY_DN20416_c0_g1_i4;TRINITY_DN20416_c0_g1_i5;TRINITY_DN20416_c0_g1_i6;TRINITY_DN20416_c0_g1_i7;TRINITY_DN20416_c0_g1_i8;TRINITY_DN20416_c0_g1_i9	60S ribosomal protein L11 [Zea mays]	RPL11	Large ribosomal subunit protein uL5 OS=Bos taurus OX=9913 GN=RPL11 PE=2 SV=3	GO:0000027(ribosomal large subunit assembly);GO:0003735(structural constituent of ribosome);GO:0006412(translation);GO:0022625(cytosolic large ribosomal subunit)	COG0094(This is 1 of the proteins that binds and probably mediates the attachment of the 5S RNA into the large ribosomal subunit, where it forms part of the central protuberance. In the 70S ribosome it contacts protein S13 of the 30S subunit (bridge B1b), connecting the 2 subunits)	K02868	large subunit ribosomal protein L11e	-	obr03010(Ribosome)	A0A813NH56.1 PF00673.26;Ribosomal_L5_C;	-	29	15	26	2	0	1	2.01	0.93	3.27	0.41	0	0.21	2.07	0.21	4.61544	up	2.4996e-05	0.0010894	yes
TRINITY_DN4508_c0_g1	1064	TRINITY_DN4508_c0_g1_i1;TRINITY_DN4508_c0_g1_i2	lachrymatory-factor synthase-like [Nymphaea colorata]	-	-	GO:0004864(protein phosphatase inhibitor activity);GO:0005634(nucleus);GO:0005737(cytoplasm);GO:0009738(abscisic acid-activated signaling pathway);GO:0010427(abscisic acid binding);GO:0080163(regulation of protein serine/threonine phosphatase activity)	ENOG4111C45(Polyketide cyclase / dehydrase and lipid transport)	-	-	-	-	A0A5N5J825.1 PF10604.14;Polyketide_cyc2;	-	224	339	63.74	8	5	32	8.62	9.44	3.18	0.6	0.38	1.86	7.08	0.95	4.19175	up	2.50279e-05	0.0010894	yes
TRINITY_DN61965_c0_g1	658	TRINITY_DN61965_c0_g1_i1	-	-	-	-	-	-	-	-	-	-	-	0	0	1	90	47	2	0	0	0.11	14.47	7.53	0.26	0.04	7.42	-6.46788	down	2.51073e-05	0.00109115	yes
TRINITY_DN21941_c0_g1	325	TRINITY_DN21941_c0_g1_i1;TRINITY_DN21941_c0_g1_i2;TRINITY_DN21941_c0_g1_i3;TRINITY_DN21941_c0_g1_i4;TRINITY_DN21941_c0_g1_i5	hypothetical protein EJ110_NYTH25524 [Nymphaea thermarum]	CYP82C2	Xanthotoxin 5-hydroxylase CYP82C2 OS=Arabidopsis thaliana OX=3702 GN=CYP82C2 PE=1 SV=2	GO:0016020(membrane);GO:0016709(oxidoreductase activity, acting on paired donors, with incorporation or reduction of molecular oxygen, NAD(P)H as one donor, and incorporation of one atom of oxygen);GO:0044550(secondary metabolite biosynthetic process)	COG2124(Cytochrome p450)	K17961	trimethyltridecatetraene/dimethylnonatriene synthase	EC:1.14.14.58 1.14.14.59	cit00904(Diterpenoid biosynthesis)	A0A6A1W7Y8.1 PF00067.27;p450;	-	0	0	0	89.12	0	60.57	0	0	0	66.95	0	38.33	0	35.09	-8.522	down	2.51747e-05	0.00109238	yes
TRINITY_DN22882_c0_g1	1496	TRINITY_DN22882_c0_g1_i1;TRINITY_DN22882_c0_g1_i2;TRINITY_DN22882_c0_g1_i3	Amino acid permease 8 [Nymphaea thermarum]	AAP2	Amino acid permease 2 OS=Arabidopsis thaliana OX=3702 GN=AAP2 PE=1 SV=1	GO:0003333(amino acid transmembrane transport);GO:0005886(plasma membrane);GO:0015171(amino acid transmembrane transporter activity)	COG4677(pectinesterase)	NA	NA	NA	-	A0A1U7ZHU9.1 PF01490.23;Aa_trans;	-	59	68	5	1	3	0	1.43	1.2	0.15	0.04	0.15	0	0.93	0.06	5.27695	up	2.60339e-05	0.00112791	yes
TRINITY_DN12947_c0_g1	4723	TRINITY_DN12947_c0_g1_i1;TRINITY_DN12947_c0_g1_i2	DNA cytosine-5-methyltransferase 1B [Nymphaea thermarum]	MET1B	DNA (cytosine-5)-methyltransferase 1B OS=Oryza sativa subsp. japonica OX=39947 GN=MET1B PE=2 SV=1	GO:0010216(maintenance of DNA methylation);GO:0010424(DNA methylation on cytosine within a CG sequence)	COG0270(Cytosine-specific methyltransferase)	K00558	DNA (cytosine-5)-methyltransferase 1	EC:2.1.1.37	vvi00270(Cysteine and methionine metabolism)	A0A059AKW8.1 PF00145.22;DNA_methylase;	-	42	23	16	1093.32	1308.9	23	0.25	0.1	0.13	12.48	14.61	0.21	0.16	9.1	-4.63423	down	2.6201e-05	0.00113338	yes
[truncated: 1,293 more rows]
