# Supplementary material for: Integrated multi-omics and WGCNA analyses reveal pathways and candidate genes associated with branching flower development in Nymphaea prolifera: focusing on hormone homeostasis and flavonoid biosynthesis
Source: BMC Plant Biol. 2026 May 29;26:1280. doi: 10.1186/s12870-026-09140-2 (PMC13418433; doi:10.1186/s12870-026-09140-2)
Supplement: Supplementary file 4 — Supplementary Material 4. [file 12870_2026_9140_MOESM4_ESM.xlsx]

## Sheet: Sheet1
Gene_ID	Length	Trans_ID	Annotation	Name	swissprot_description	GO_Term	NOG	KOEntry	KODescription	EC	KEGG_Pathway	Pfam_description	Family	T2_1_count	T2_2_count	T2_3_count	CK1_count	CK2_count	CK3_count	T2_1_TPM	T2_2_TPM	T2_3_TPM	CK1_TPM	CK2_TPM	CK3_TPM	T2_mean_TPM	CK_mean_TPM	log2FC	regulation	pvalue	FDR	significant
TRINITY_DN86481_c0_g1	284	TRINITY_DN86481_c0_g1_i1	Acidic endochitinase [Nymphaea thermarum]	-	Hevamine-A OS=Hevea brasiliensis OX=3981 PE=1 SV=2	GO:0004568(chitinase activity);GO:0005576(extracellular region);GO:0006032(chitin catabolic process);GO:0008061(chitin binding)	ENOG4111GPA(chitinase)	K01183	chitinase	EC:3.2.1.14	fve00520(Amino sugar and nucleotide sugar metabolism)	A0A7I8KR95.1 PF00704.33;Glyco_hydro_18;	-	46467.7	59785	41983.3	1	0	2	22271	30996.6	26689.2	0.92	0	1.53	26652.3	0.82	15.9954	up	1.03797e-44	2.85307e-40	yes
TRINITY_DN16333_c0_g1	468	TRINITY_DN16333_c0_g1_i1;TRINITY_DN16333_c0_g1_i2	acidic endochitinase-like [Nymphaea colorata]	-	-	-	-	K01183	chitinase	EC:3.2.1.14	var00520(Amino sugar and nucleotide sugar metabolism)	-	-	30424.1	35203.1	21347.5	0	0	0	5546.31	6909.21	5221.05	0	0	0	5892.19	0	18.1795	up	3.81009e-43	5.2364e-39	yes
TRINITY_DN2416_c0_g1	1446	TRINITY_DN2416_c0_g1_i1;TRINITY_DN2416_c0_g1_i10;TRINITY_DN2416_c0_g1_i2;TRINITY_DN2416_c0_g1_i3;TRINITY_DN2416_c0_g1_i4;TRINITY_DN2416_c0_g1_i5;TRINITY_DN2416_c0_g1_i6;TRINITY_DN2416_c0_g1_i7;TRINITY_DN2416_c0_g1_i8;TRINITY_DN2416_c0_g1_i9	hevamine-A-like [Nymphaea colorata]	-	Hevamine-A OS=Hevea brasiliensis OX=3981 PE=1 SV=2	GO:0004568(chitinase activity);GO:0005576(extracellular region);GO:0006032(chitin catabolic process);GO:0008061(chitin binding)	ENOG4111GPA(chitinase)	K01183	chitinase	EC:3.2.1.14	mdm00520(Amino sugar and nucleotide sugar metabolism)	A0A6P4DQX3.1 PF00704.33;Glyco_hydro_18;	-	1.36571e+06	1.23713e+06	777917	247.83	158.02	237.18	40235.9	40582.9	30927.7	14.78	9.21	11.11	37248.8	11.7	12.9491	up	7.3401e-43	6.72525e-39	yes
TRINITY_DN8415_c0_g1	1245	TRINITY_DN8415_c0_g1_i1;TRINITY_DN8415_c0_g1_i10;TRINITY_DN8415_c0_g1_i11;TRINITY_DN8415_c0_g1_i12;TRINITY_DN8415_c0_g1_i2;TRINITY_DN8415_c0_g1_i3;TRINITY_DN8415_c0_g1_i4;TRINITY_DN8415_c0_g1_i5;TRINITY_DN8415_c0_g1_i6;TRINITY_DN8415_c0_g1_i7;TRINITY_DN8415_c0_g1_i8;TRINITY_DN8415_c0_g1_i9	acidic endochitinase-like [Nymphaea colorata]	-	-	-	-	-	-	-	-	-	-	74936.2	95075.8	58017.9	2	0	5	8117.03	11626.3	8439.84	0.12	0	1.02	9394.4	0.38	15.5071	up	2.48085e-42	1.42118e-38	yes
TRINITY_DN16333_c1_g1	469	TRINITY_DN16333_c1_g1_i1	acidic endochitinase-like [Nymphaea colorata]	-	-	-	-	K01183	chitinase	EC:3.2.1.14	dct00520(Amino sugar and nucleotide sugar metabolism)	-	-	60248.6	63318.5	36918.8	0	0	3.31	10444.5	12023.2	8482.71	0	0	0.97	10316.8	0.32	16.1046	up	2.58518e-42	1.42118e-38	yes
TRINITY_DN22662_c0_g1	604	TRINITY_DN22662_c0_g1_i1;TRINITY_DN22662_c0_g1_i2;TRINITY_DN22662_c0_g1_i4;TRINITY_DN22662_c0_g1_i5;TRINITY_DN22662_c0_g1_i6;TRINITY_DN22662_c0_g1_i7	acidic endochitinase-like [Nymphaea colorata]	-	Acidic endochitinase OS=Cucumis sativus OX=3659 PE=1 SV=1	GO:0004568(chitinase activity);GO:0005576(extracellular region);GO:0006032(chitin catabolic process);GO:0008061(chitin binding)	ENOG4111GPA(chitinase)	K01183	chitinase	EC:3.2.1.14	fve00520(Amino sugar and nucleotide sugar metabolism)	A0A8B8IZK0.1 PF00704.33;Glyco_hydro_18;	-	213987	288461	198236	5	0	12.27	28177	42111.2	35041.6	0.97	0	2	35110	0.99	15.8916	up	2.18857e-39	1.00262e-35	yes
TRINITY_DN14871_c1_g1	242	TRINITY_DN14871_c1_g1_i1	Acidic endochitinase [Nymphaea thermarum]	-	Acidic endochitinase OS=Phaseolus angularis OX=3914 PE=2 SV=1	GO:0004568(chitinase activity);GO:0005576(extracellular region);GO:0006032(chitin catabolic process);GO:0008061(chitin binding)	ENOG4111GPA(chitinase)	K01183	chitinase	EC:3.2.1.14	lja00520(Amino sugar and nucleotide sugar metabolism)	A0A7I8KR95.1 PF00704.33;Glyco_hydro_18;	-	17705.1	15308.8	10698.5	0	0	2	11188.1	10338.7	8862.8	0	0	1.98	10129.9	0.66	14.7072	up	3.00964e-39	1.1818e-35	yes
TRINITY_DN47059_c0_g1	405	TRINITY_DN47059_c0_g1_i1	acidic endochitinase-like [Nymphaea colorata]	-	Acidic endochitinase OS=Nicotiana tabacum OX=4097 PE=1 SV=1	GO:0004568(chitinase activity);GO:0005576(extracellular region);GO:0006032(chitin catabolic process);GO:0008061(chitin binding)	COG0515(Serine Threonine protein kinase)	K01183	chitinase	EC:3.2.1.14	cam00520(Amino sugar and nucleotide sugar metabolism)	A0A8R7UBJ9.1 PF00704.33;Glyco_hydro_18;	-	17539.6	37296.2	16949	0	0	1	4335.37	10118.4	5561.49	0	0	0.42	6671.76	0.14	16.2475	up	5.21358e-38	1.79132e-34	yes
TRINITY_DN14871_c2_g1	230	TRINITY_DN14871_c2_g1_i1	Xylanase inhibitor protein 2 [Nymphaea thermarum]	CHIT3	Acidic endochitinase OS=Vitis vinifera OX=29760 GN=CHIT3 PE=2 SV=1	GO:0004568(chitinase activity);GO:0005576(extracellular region);GO:0006032(chitin catabolic process);GO:0008061(chitin binding)	ENOG4111GPA(chitinase)	K01183	chitinase	EC:3.2.1.14	sbi00520(Amino sugar and nucleotide sugar metabolism)	A0A3L6SK66.1 PF00704.33;Glyco_hydro_18;	-	8022.53	9586.77	6971.67	1	0	1	5638.83	7161.66	6396.69	1.36	0	1.1	6399.06	0.82	13.8943	up	2.08146e-37	6.35702e-34	yes
TRINITY_DN14733_c0_g1	713	TRINITY_DN14733_c0_g1_i1;TRINITY_DN14733_c0_g1_i2;TRINITY_DN14733_c0_g1_i3	acidic endochitinase-like [Nymphaea colorata]	-	-	-	COG2801(Retrotransposon protein)	NA	NA	NA	-	-	-	13374.4	27368	11360.1	0	0	0	1029.55	2280.59	1152.68	0	0	0	1487.61	0	17.4863	up	2.70995e-36	7.44883e-33	yes
TRINITY_DN44341_c0_g1	460	TRINITY_DN44341_c0_g1_i1	acidic endochitinase-like [Nymphaea colorata]	-	Hevamine-A OS=Hevea brasiliensis OX=3981 PE=1 SV=2	GO:0004568(chitinase activity);GO:0005576(extracellular region);GO:0006032(chitin catabolic process);GO:0008061(chitin binding)	COG0515(Serine Threonine protein kinase)	K01183	chitinase	EC:3.2.1.14	cmo00520(Amino sugar and nucleotide sugar metabolism)	A0A7I8KR95.1 PF00704.33;Glyco_hydro_18;	-	4207.35	3831.76	3396.98	0	0	1	764.96	763.53	818.71	0	0	0.31	782.4	0.1	13.5263	up	1.43956e-35	3.59719e-32	yes
TRINITY_DN13889_c0_g2	387	TRINITY_DN13889_c0_g2_i1;TRINITY_DN13889_c0_g2_i2	Hevamine-A [Nymphaea thermarum]	CHIT3	Acidic endochitinase OS=Vitis vinifera OX=29760 GN=CHIT3 PE=2 SV=1	GO:0004568(chitinase activity);GO:0005576(extracellular region);GO:0006032(chitin catabolic process);GO:0008061(chitin binding)	ENOG4111GPA(chitinase)	K01183	chitinase	EC:3.2.1.14	zju00520(Amino sugar and nucleotide sugar metabolism)	A0A835IPG9.1 PF00704.33;Glyco_hydro_18;	-	8345.21	8400.29	5372.51	2	0	1	3044.53	3339.84	2603.23	1.26	0	0.6	2995.87	0.62	13.2446	up	2.44573e-35	5.60214e-32	yes
TRINITY_DN70302_c0_g1	265	TRINITY_DN70302_c0_g1_i1;TRINITY_DN70302_c0_g1_i2;TRINITY_DN70302_c0_g1_i3;TRINITY_DN70302_c0_g1_i4;TRINITY_DN70302_c0_g1_i5;TRINITY_DN70302_c0_g1_i6	acidic endochitinase-like [Nymphaea colorata]	-	-	-	-	-	-	-	-	-	-	9463.22	8078.92	5864.71	3	0	0	5062.34	4673.22	4157.36	3.07	0	0	4630.97	1.02	13.3152	up	7.56298e-35	1.5991e-31	yes
TRINITY_DN11770_c0_g1	420	TRINITY_DN11770_c0_g1_i2;TRINITY_DN11770_c0_g1_i3;TRINITY_DN11770_c0_g1_i4;TRINITY_DN11770_c0_g1_i5;TRINITY_DN11770_c0_g1_i6;TRINITY_DN11770_c0_g1_i7;TRINITY_DN11770_c0_g1_i8	Acidic endochitinase [Nymphaea thermarum]	-	Hevamine-A OS=Hevea brasiliensis OX=3981 PE=1 SV=2	GO:0004568(chitinase activity);GO:0005576(extracellular region);GO:0006032(chitin catabolic process);GO:0008061(chitin binding)	ENOG4111GPA(chitinase)	K01183	chitinase	EC:3.2.1.14	lja00520(Amino sugar and nucleotide sugar metabolism)	A0A7I8KR95.1 PF00704.33;Glyco_hydro_18;	-	194314	160580	129685	0	0	11	66592.3	57218	55800.1	0	0	6.35	59870.1	2.12	15.9319	up	5.89089e-34	1.15659e-30	yes
TRINITY_DN20188_c0_g1	417	TRINITY_DN20188_c0_g1_i1	acidic endochitinase-like [Nymphaea colorata]	-	-	-	-	-	-	-	-	-	-	2814.83	3246.01	1936.62	0	0	0	649.51	822.12	592.75	0	0	0	688.13	0	14.7371	up	3.65109e-32	6.6905e-29	yes
TRINITY_DN12287_c0_g1	595	TRINITY_DN12287_c0_g1_i1;TRINITY_DN12287_c0_g1_i2;TRINITY_DN12287_c0_g1_i3;TRINITY_DN12287_c0_g1_i4	hevamine-A-like [Nymphaea colorata]	-	Hevamine-A OS=Hevea brasiliensis OX=3981 PE=1 SV=2	GO:0004568(chitinase activity);GO:0005576(extracellular region);GO:0006032(chitin catabolic process);GO:0008061(chitin binding)	ENOG4111GPA(chitinase)	K01183	chitinase	EC:3.2.1.14	jcu00520(Amino sugar and nucleotide sugar metabolism)	A0A6P4DQX3.1 PF00704.33;Glyco_hydro_18;	-	12688.2	6927.46	3396.47	1	0.96	0	2087.85	1234.16	710	0.34	0.32	0	1344	0.22	13.7699	up	6.64805e-32	1.14209e-28	yes
TRINITY_DN11770_c1_g1	217	TRINITY_DN11770_c1_g1_i1	Acidic endochitinase [Nymphaea thermarum]	-	-	-	-	-	-	-	-	-	-	2812.68	2331.5	1466.03	0	0	0	2267.66	1992.8	1544.69	0	0	0	1935.05	0	14.442	up	4.00446e-31	6.47473e-28	yes
TRINITY_DN13191_c0_g1	201	TRINITY_DN13191_c0_g1_i1	hevamine-A-like [Nymphaea colorata]	CHIT3	Acidic endochitinase OS=Vitis vinifera OX=29760 GN=CHIT3 PE=2 SV=1	GO:0004568(chitinase activity);GO:0005576(extracellular region);GO:0006032(chitin catabolic process);GO:0008061(chitin binding)	ENOG4111GPA(chitinase)	K01183	chitinase	EC:3.2.1.14	mtr00520(Amino sugar and nucleotide sugar metabolism)	A0A835MGC9.1 PF00704.33;Glyco_hydro_18;	-	8979.09	11873.2	7102.18	0	1	6	9077.32	12695.1	9299.62	0	1.96	9.46	10357.4	3.81	12.4805	up	7.13383e-31	1.08937e-27	yes
TRINITY_DN2840_c0_g1	2323	TRINITY_DN2840_c0_g1_i1;TRINITY_DN2840_c0_g1_i10;TRINITY_DN2840_c0_g1_i11;TRINITY_DN2840_c0_g1_i12;TRINITY_DN2840_c0_g1_i14;TRINITY_DN2840_c0_g1_i15;TRINITY_DN2840_c0_g1_i16;TRINITY_DN2840_c0_g1_i17;TRINITY_DN2840_c0_g1_i18;TRINITY_DN2840_c0_g1_i2;TRINITY_DN2840_c0_g1_i22;TRINITY_DN2840_c0_g1_i24;TRINITY_DN2840_c0_g1_i25;TRINITY_DN2840_c0_g1_i27;TRINITY_DN2840_c0_g1_i28;TRINITY_DN2840_c0_g1_i29;T…	acidic endochitinase-like [Nymphaea colorata]	-	-	GO:0004568(chitinase activity);GO:0005576(extracellular region);GO:0006032(chitin catabolic process);GO:0008061(chitin binding)	-	K01183	chitinase	EC:3.2.1.14	mtr00520(Amino sugar and nucleotide sugar metabolism)	A0A803L9K1.1 PF00704.33;Glyco_hydro_18;	-	1.85757e+06	1.99842e+06	1.32345e+06	20	15	136.42	84913.1	92100.7	75535.3	1.47	1.43	10.03	84183.1	4.31	15.4635	up	8.71847e-31	1.26129e-27	yes
TRINITY_DN79094_c0_g1	819	TRINITY_DN79094_c0_g1_i1	hevamine-A-like [Nymphaea colorata]	-	Hevamine-A OS=Hevea brasiliensis OX=3981 PE=1 SV=2	GO:0004568(chitinase activity);GO:0005576(extracellular region);GO:0006032(chitin catabolic process);GO:0008061(chitin binding)	ENOG4111GPA(chitinase)	K01183	chitinase	EC:3.2.1.14	egu00520(Amino sugar and nucleotide sugar metabolism)	A0A2P5FGK1.1 PF00704.33;Glyco_hydro_18;	-	1747.82	2268.71	1524.32	0	0	0	92.11	128.36	105.35	0	0	0	108.61	0	14.2085	up	1.28747e-30	1.76944e-27	yes
TRINITY_DN6365_c0_g1	1319	TRINITY_DN6365_c0_g1_i1;TRINITY_DN6365_c0_g1_i2;TRINITY_DN6365_c0_g1_i3;TRINITY_DN6365_c0_g1_i4;TRINITY_DN6365_c0_g1_i5;TRINITY_DN6365_c0_g1_i6;TRINITY_DN6365_c0_g1_i7;TRINITY_DN6365_c0_g1_i8	Bowman-Birk type trypsin inhibitor-like [Nymphaea colorata]	-	-	-	-	-	-	-	-	-	-	5318.07	3188.97	1669	0	0	0	204.3	129.24	81.17	0	0	0	138.24	0	15.0497	up	1.64779e-30	2.1568e-27	yes
TRINITY_DN72751_c0_g1	261	TRINITY_DN72751_c0_g1_i1	Acidic endochitinase [Nymphaea thermarum]	-	Hevamine-A OS=Hevea brasiliensis OX=3981 PE=1 SV=2	GO:0004568(chitinase activity);GO:0005576(extracellular region);GO:0006032(chitin catabolic process);GO:0008061(chitin binding)	COG0515(Serine Threonine protein kinase)	K01183	chitinase	EC:3.2.1.14	sita00520(Amino sugar and nucleotide sugar metabolism)	A0A7I8KR95.1 PF00704.33;Glyco_hydro_18;	-	1644.01	1727.9	1216.24	0	0	0	902.66	1023.89	882.4	0	0	0	936.32	0	13.9237	up	3.66899e-30	4.58407e-27	yes
TRINITY_DN86849_c0_g2	403	TRINITY_DN86849_c0_g2_i1;TRINITY_DN86849_c0_g2_i2;TRINITY_DN86849_c0_g2_i3	acidic endochitinase-like [Nymphaea colorata]	-	-	-	-	-	-	-	-	-	-	249534	155211	114789	0	13	22	62397.9	42591.1	38111.6	0	6.61	9.27	47700.2	5.29	14.3972	up	3.98781e-30	4.76578e-27	yes
TRINITY_DN15501_c0_g1	451	TRINITY_DN15501_c0_g1_i1;TRINITY_DN15501_c0_g1_i10;TRINITY_DN15501_c0_g1_i11;TRINITY_DN15501_c0_g1_i12;TRINITY_DN15501_c0_g1_i13;TRINITY_DN15501_c0_g1_i14;TRINITY_DN15501_c0_g1_i15;TRINITY_DN15501_c0_g1_i16;TRINITY_DN15501_c0_g1_i17;TRINITY_DN15501_c0_g1_i2;TRINITY_DN15501_c0_g1_i4;TRINITY_DN15501_c0_g1_i5;TRINITY_DN15501_c0_g1_i6;TRINITY_DN15501_c0_g1_i7;TRINITY_DN15501_c0_g1_i8;TRINITY_DN15501_…	Xylanase inhibitor protein 2 [Nymphaea thermarum]	-	Acidic endochitinase OS=Cucumis sativus OX=3659 PE=1 SV=1	-	-	K01183	chitinase	EC:3.2.1.14	csv00520(Amino sugar and nucleotide sugar metabolism)	D6QXZ9.1 PF00704.33;Glyco_hydro_18;	-	377580	293411	204163	0	7	27	103267	83378	70675.6	0	5.32	13.06	85773.5	6.13	15.1983	up	4.21945e-29	4.83251e-26	yes
TRINITY_DN52928_c0_g1	329	TRINITY_DN52928_c0_g1_i1	acidic endochitinase-like [Nymphaea colorata]	-	-	-	-	-	-	-	-	-	-	1094.18	1737.38	922.06	0	0	0	417.36	721.29	467.1	0	0	0	535.25	0	13.6671	up	9.20435e-28	1.012e-24	yes
TRINITY_DN25091_c0_g1	495	TRINITY_DN25091_c0_g1_i1;TRINITY_DN25091_c0_g1_i2	hevamine-A-like [Nymphaea colorata]	-	Hevamine-A OS=Hevea brasiliensis OX=3981 PE=1 SV=2	GO:0004568(chitinase activity);GO:0005576(extracellular region);GO:0006032(chitin catabolic process);GO:0008061(chitin binding)	ENOG4111GPA(chitinase)	K01183	chitinase	EC:3.2.1.14	tcc00520(Amino sugar and nucleotide sugar metabolism)	A0A6P4DQX3.1 PF00704.33;Glyco_hydro_18;	-	114637	90355.8	56514.8	29.17	1.02	18.82	33433.7	27732.8	21791.8	15.61	0.8	8.67	27652.8	8.36	12.948	up	2.64184e-27	2.79293e-24	yes
TRINITY_DN14871_c3_g1	220	TRINITY_DN14871_c3_g1_i1	acidic endochitinase-like [Nymphaea colorata]	-	-	-	-	-	-	-	-	-	-	1086.01	1594.4	778.61	0	0	0	845.53	1319.91	792.84	0	0	0	986.09	0	13.549	up	4.13517e-27	4.20976e-24	yes
TRINITY_DN14297_c0_g1	326	TRINITY_DN14297_c0_g1_i1;TRINITY_DN14297_c0_g1_i2;TRINITY_DN14297_c0_g1_i3;TRINITY_DN14297_c0_g1_i4;TRINITY_DN14297_c0_g1_i5;TRINITY_DN14297_c0_g1_i6	acidic endochitinase-like [Nymphaea colorata]	CHIT3	Acidic endochitinase OS=Vitis vinifera OX=29760 GN=CHIT3 PE=2 SV=1	GO:0004674(protein serine/threonine kinase activity);GO:0005886(plasma membrane);GO:0006468(protein phosphorylation);GO:0006952(defense response);GO:0009506(plasmodesma)	ENOG4111GPA(chitinase)	K01183	chitinase	EC:3.2.1.14	mus00520(Amino sugar and nucleotide sugar metabolism)	A0A8R7UBJ9.1 PF00704.33;Glyco_hydro_18;	-	136013	142665	94080.4	0	0	15	55619.4	63468.7	51171.1	0	0	10.03	56753.1	3.34	15.138	up	5.46871e-27	5.36851e-24	yes
TRINITY_DN4292_c0_g1	1996	TRINITY_DN4292_c0_g1_i1;TRINITY_DN4292_c0_g1_i2;TRINITY_DN4292_c0_g1_i3;TRINITY_DN4292_c0_g1_i5	MYB-like transcription factor ODO1 isoform X2 [Nymphaea colorata]	MYB15	Transcription factor MYB15 OS=Arabidopsis thaliana OX=3702 GN=MYB15 PE=1 SV=1	GO:0000981(RNA polymerase II transcription factor activity, sequence-specific DNA binding);GO:0001135(transcription factor activity, RNA polymerase II transcription factor recruiting);GO:0003677(DNA binding);GO:0003700(DNA binding transcription factor activity);GO:0005515(protein binding);GO:0005634(nucleus);GO:0006351(transcription, DNA-templated);GO:0006355(regulation of transcription, DNA-temp…	COG5147(Myblike DNAbinding domain containing protein)	NA	NA	NA	-	A0A2Z6NTY4.1 PF13921.11;Myb_DNA-bind_6;	MYB	2163.86	1319	782	2	0	1	44.18	28.36	20.66	0.09	0	0.03	31.07	0.04	10.8433	up	3.43814e-26	3.25876e-23	yes
TRINITY_DN44419_c0_g1	395	TRINITY_DN44419_c0_g1_i1;TRINITY_DN44419_c0_g1_i10;TRINITY_DN44419_c0_g1_i11;TRINITY_DN44419_c0_g1_i2;TRINITY_DN44419_c0_g1_i3;TRINITY_DN44419_c0_g1_i4;TRINITY_DN44419_c0_g1_i7;TRINITY_DN44419_c0_g1_i8;TRINITY_DN44419_c0_g1_i9	secoisolariciresinol dehydrogenase-like [Nymphaea colorata]	-	-	-	COG1028(Dehydrogenase reductase)	-	-	-	-	-	-	771.58	1244.5	698.66	0	0	0	225.02	464.45	274.13	0	0	0	321.2	0	13.1981	up	1.85927e-25	1.70353e-22	yes
TRINITY_DN1374_c0_g1	3792	TRINITY_DN1374_c0_g1_i1;TRINITY_DN1374_c0_g1_i10;TRINITY_DN1374_c0_g1_i100;TRINITY_DN1374_c0_g1_i102;TRINITY_DN1374_c0_g1_i103;TRINITY_DN1374_c0_g1_i104;TRINITY_DN1374_c0_g1_i106;TRINITY_DN1374_c0_g1_i109;TRINITY_DN1374_c0_g1_i11;TRINITY_DN1374_c0_g1_i110;TRINITY_DN1374_c0_g1_i111;TRINITY_DN1374_c0_g1_i112;TRINITY_DN1374_c0_g1_i113;TRINITY_DN1374_c0_g1_i114;TRINITY_DN1374_c0_g1_i115;TRINITY_DN137…	probable galactinol--sucrose galactosyltransferase 1 [Nymphaea colorata]	RFS1	Probable galactinol--sucrose galactosyltransferase 1 OS=Arabidopsis thaliana OX=3702 GN=RFS1 PE=2 SV=1	GO:0003676(nucleic acid binding);GO:0004553(hydrolase activity, hydrolyzing O-glycosyl compounds);GO:0004857(enzyme inhibitor activity);GO:0005737(cytoplasm);GO:0005975(carbohydrate metabolic process);GO:0046872(metal ion binding);GO:0047274(galactinol-sucrose galactosyltransferase activity)	ENOG410YBU9(raffinose synthase)	K06617	raffinose synthase	EC:2.4.1.82	atr00052(Galactose metabolism)	U5D9E1.1 PF05691.17;Raffinose_syn;	-	3662.75	6644.82	7193.55	19	34	12	40.3	75.95	100.95	0.43	0.75	0.23	72.4	0.47	8.66465	up	7.78032e-24	6.89864e-21	yes
TRINITY_DN8483_c0_g1	2205	TRINITY_DN8483_c0_g1_i1;TRINITY_DN8483_c0_g1_i2;TRINITY_DN8483_c0_g1_i3;TRINITY_DN8483_c0_g1_i4;TRINITY_DN8483_c0_g1_i5;TRINITY_DN8483_c0_g1_i6	Laccase-17 [Nymphaea thermarum]	LAC17	Laccase-17 OS=Arabidopsis thaliana OX=3702 GN=LAC17 PE=2 SV=1	GO:0005507(copper ion binding);GO:0009809(lignin biosynthetic process);GO:0016722(oxidoreductase activity, oxidizing metal ions)	COG2132(Multicopper oxidase)	NA	NA	NA	-	A0A9D4XZR2.1 PF07731.19;Cu-oxidase_2;	-	1751.11	684	1765	2	6	0	37.58	15.34	44.86	0.11	0.41	0	32.59	0.17	9.47352	up	1.0037e-23	8.6215e-21	yes
TRINITY_DN76128_c0_g1	913	TRINITY_DN76128_c0_g1_i1	acidic endochitinase-like [Nymphaea colorata]	-	Acidic endochitinase OS=Cucumis sativus OX=3659 PE=1 SV=1	GO:0004568(chitinase activity);GO:0005576(extracellular region);GO:0006032(chitin catabolic process);GO:0008061(chitin binding)	ENOG4111GPA(chitinase)	K01183	chitinase	EC:3.2.1.14	zma00520(Amino sugar and nucleotide sugar metabolism)	A0A8B8IZK0.1 PF00704.33;Glyco_hydro_18;	-	4230.96	3031.18	588.03	0	0	0	186.23	142.83	33.88	0	0	0	120.98	0	14.7049	up	1.52115e-23	1.26703e-20	yes
TRINITY_DN1188_c0_g1	2731	TRINITY_DN1188_c0_g1_i1;TRINITY_DN1188_c0_g1_i10;TRINITY_DN1188_c0_g1_i11;TRINITY_DN1188_c0_g1_i12;TRINITY_DN1188_c0_g1_i13;TRINITY_DN1188_c0_g1_i14;TRINITY_DN1188_c0_g1_i15;TRINITY_DN1188_c0_g1_i16;TRINITY_DN1188_c0_g1_i2;TRINITY_DN1188_c0_g1_i3;TRINITY_DN1188_c0_g1_i5;TRINITY_DN1188_c0_g1_i6;TRINITY_DN1188_c0_g1_i7;TRINITY_DN1188_c0_g1_i8;TRINITY_DN1188_c0_g1_i9	secoisolariciresinol dehydrogenase-like [Nymphaea colorata]	-	Secoisolariciresinol dehydrogenase (Fragment) OS=Forsythia intermedia OX=55183 PE=1 SV=1	GO:0016491(oxidoreductase activity);GO:0055114(oxidation-reduction process)	COG1028(Dehydrogenase reductase)	K09841	xanthoxin dehydrogenase	EC:1.1.1.288	sind00906(Carotenoid biosynthesis)	A0A200QVC5.1 PF13561.11;adh_short_C2;	-	16806	94044.1	58961.8	103.37	62.71	38.98	297.5	2463.38	2083.07	11.71	9.01	2.99	1614.65	7.9	10.3575	up	1.14628e-22	9.26696e-20	yes
TRINITY_DN8101_c0_g1	3184	TRINITY_DN8101_c0_g1_i1;TRINITY_DN8101_c0_g1_i10;TRINITY_DN8101_c0_g1_i11;TRINITY_DN8101_c0_g1_i13;TRINITY_DN8101_c0_g1_i14;TRINITY_DN8101_c0_g1_i15;TRINITY_DN8101_c0_g1_i16;TRINITY_DN8101_c0_g1_i17;TRINITY_DN8101_c0_g1_i18;TRINITY_DN8101_c0_g1_i19;TRINITY_DN8101_c0_g1_i2;TRINITY_DN8101_c0_g1_i20;TRINITY_DN8101_c0_g1_i21;TRINITY_DN8101_c0_g1_i22;TRINITY_DN8101_c0_g1_i23;TRINITY_DN8101_c0_g1_i24;T…	putative nitronate monooxygenase [Nymphaea thermarum]	ncd-2	Nitronate monooxygenase OS=Neurospora crassa (strain ATCC 24698 / 74-OR23-1A / CBS 708.71 / DSM 1257 / FGSC 987) OX=367110 GN=ncd-2 PE=1 SV=1	GO:0005739(mitochondrion);GO:0005829(cytosol);GO:0009610(response to symbiotic fungus);GO:0016491(oxidoreductase activity);GO:0018580(nitronate monooxygenase activity);GO:0046686(response to cadmium ion);GO:0051213(dioxygenase activity);GO:0055114(oxidation-reduction process)	COG2070(2-Nitropropane dioxygenase)	-	-	-	-	A0A834YL17.1 PF03060.20;NMO;	-	4053.23	870.58	4494.78	7	4	0	93	21.41	134	0.29	0.13	0	82.8	0.14	10.1693	up	8.10946e-22	6.36871e-19	yes
TRINITY_DN6698_c0_g1	2826	TRINITY_DN6698_c0_g1_i1;TRINITY_DN6698_c0_g1_i10;TRINITY_DN6698_c0_g1_i12;TRINITY_DN6698_c0_g1_i13;TRINITY_DN6698_c0_g1_i14;TRINITY_DN6698_c0_g1_i15;TRINITY_DN6698_c0_g1_i16;TRINITY_DN6698_c0_g1_i17;TRINITY_DN6698_c0_g1_i18;TRINITY_DN6698_c0_g1_i19;TRINITY_DN6698_c0_g1_i2;TRINITY_DN6698_c0_g1_i20;TRINITY_DN6698_c0_g1_i21;TRINITY_DN6698_c0_g1_i22;TRINITY_DN6698_c0_g1_i24;TRINITY_DN6698_c0_g1_i25;T…	cytochrome P450 72A397-like [Nymphaea colorata]	CYP72A397	Cytochrome P450 72A397 OS=Kalopanax septemlobus OX=228393 GN=CYP72A397 PE=1 SV=1	GO:0004497(monooxygenase activity)	COG2124(Cytochrome p450)	NA	NA	NA	-	A0A6I9QPX1.1 PF00067.27;p450;	-	13307.1	10695.3	5733.93	83	93.94	33	236.1	212.24	141.91	3.64	3.9	0.99	196.75	2.84	7.74042	up	3.25567e-20	2.48579e-17	yes
TRINITY_DN444_c0_g1	4959	TRINITY_DN444_c0_g1_i1;TRINITY_DN444_c0_g1_i10;TRINITY_DN444_c0_g1_i11;TRINITY_DN444_c0_g1_i12;TRINITY_DN444_c0_g1_i13;TRINITY_DN444_c0_g1_i14;TRINITY_DN444_c0_g1_i15;TRINITY_DN444_c0_g1_i16;TRINITY_DN444_c0_g1_i17;TRINITY_DN444_c0_g1_i18;TRINITY_DN444_c0_g1_i19;TRINITY_DN444_c0_g1_i2;TRINITY_DN444_c0_g1_i20;TRINITY_DN444_c0_g1_i21;TRINITY_DN444_c0_g1_i22;TRINITY_DN444_c0_g1_i23;TRINITY_DN444_c0_…	tryptamine hydroxycinnamoyltransferase 2-like [Nymphaea colorata]	TBT1	Tryptamine benzoyltransferase 1 OS=Oryza sativa subsp. japonica OX=39947 GN=TBT1 PE=1 SV=1	GO:0050266(rosmarinate synthase activity)	ENOG410YCGX(Transferase family)	K13065	shikimate O-hydroxycinnamoyltransferase	EC:2.3.1.133	atr00940(Phenylpropanoid biosynthesis);atr00945(Stilbenoid, diarylheptanoid and gingerol biosynthesis);atr00941(Flavonoid biosynthesis)	A0A200QM17.1 PF02458.20;Transferase;	-	4691.11	1329.13	763.98	0	0	4	77.65	19.41	13.81	0	0	0.05	36.96	0.02	11.0925	up	3.60275e-20	2.67646e-17	yes
TRINITY_DN89481_c0_g1	882	TRINITY_DN89481_c0_g1_i1	Disease resistance response protein 206 [Nymphaea thermarum]	PI206	Disease resistance response protein 206 OS=Pisum sativum OX=3888 GN=PI206 PE=1 SV=2	GO:0009699(phenylpropanoid biosynthetic process);GO:0042349(guiding stereospecific synthesis activity)	ENOG410YHQS(disease resistance response protein 206-like)	-	-	-	-	K7L4H3.1 PF03018.19;Dirigent;	-	815.99	1892.15	678.3	0	0	5	37.98	94.36	41.35	0	0	0.37	57.9	0.12	9.93577	up	2.26404e-19	1.63767e-16	yes
TRINITY_DN12858_c0_g1	1607	TRINITY_DN12858_c0_g1_i1;TRINITY_DN12858_c0_g1_i2;TRINITY_DN12858_c0_g1_i3	NAC domain-containing protein 43-like [Nymphaea colorata]	NAC043	NAC domain-containing protein 43 OS=Arabidopsis thaliana OX=3702 GN=NAC043 PE=2 SV=2	GO:0003677(DNA binding);GO:0003700(DNA binding transcription factor activity);GO:0005634(nucleus);GO:0006351(transcription, DNA-templated);GO:0007275(multicellular organism development);GO:0009793(embryo development ending in seed dormancy);GO:0009809(lignin biosynthetic process);GO:0009834(plant-type secondary cell wall biogenesis);GO:0009901(anther dehiscence);GO:0010047(fruit dehiscence);GO:00…	ENOG410YG0P(Nac domain-containing protein)	K03094	S-phase kinase-associated protein 1	-	lja04141(Protein processing in endoplasmic reticulum);lja04120(Ubiquitin mediated proteolysis)	A0A834YEK8.1 PF02365.20;NAM;	NAC	345	309	455.33	1	0	0	7.81	7.41	13.9	0.04	0	0	9.71	0.01	10.1392	up	7.95623e-19	5.60751e-16	yes
TRINITY_DN2849_c0_g1	1063	TRINITY_DN2849_c0_g1_i1;TRINITY_DN2849_c0_g1_i10;TRINITY_DN2849_c0_g1_i11;TRINITY_DN2849_c0_g1_i12;TRINITY_DN2849_c0_g1_i13;TRINITY_DN2849_c0_g1_i15;TRINITY_DN2849_c0_g1_i16;TRINITY_DN2849_c0_g1_i17;TRINITY_DN2849_c0_g1_i18;TRINITY_DN2849_c0_g1_i19;TRINITY_DN2849_c0_g1_i2;TRINITY_DN2849_c0_g1_i20;TRINITY_DN2849_c0_g1_i22;TRINITY_DN2849_c0_g1_i23;TRINITY_DN2849_c0_g1_i24;TRINITY_DN2849_c0_g1_i25;T…	hypothetical protein EJ110_NYTH07636 [Nymphaea thermarum]	-	-	-	-	-	-	-	-	-	-	3548.7	4091.91	1611.95	1	14	17	937.31	1082.18	537.39	0.14	7.92	4.03	852.29	4.03	8.77373	up	3.10938e-18	2.13669e-15	yes
TRINITY_DN4283_c0_g1	1474	TRINITY_DN4283_c0_g1_i1;TRINITY_DN4283_c0_g1_i11;TRINITY_DN4283_c0_g1_i12;TRINITY_DN4283_c0_g1_i13;TRINITY_DN4283_c0_g1_i14;TRINITY_DN4283_c0_g1_i15;TRINITY_DN4283_c0_g1_i17;TRINITY_DN4283_c0_g1_i18;TRINITY_DN4283_c0_g1_i19;TRINITY_DN4283_c0_g1_i2;TRINITY_DN4283_c0_g1_i20;TRINITY_DN4283_c0_g1_i22;TRINITY_DN4283_c0_g1_i23;TRINITY_DN4283_c0_g1_i24;TRINITY_DN4283_c0_g1_i27;TRINITY_DN4283_c0_g1_i28;T…	desiccation-related protein PCC13-62-like [Nymphaea colorata]	NEC2	Ferritin-like catalase Nec2 OS=Nesocodon mauritianus OX=519296 GN=NEC2 PE=1 SV=1	GO:0003674(molecular_function);GO:0005576(extracellular region);GO:0008150(biological_process)	ENOG410ZAWX(capping protein (actin filament) muscle Z-line, alpha)	NA	NA	NA	-	A0A200Q1G4.1 PF13668.11;Ferritin_2;	-	34815.1	46728.6	24595.5	338.3	95.32	387.96	1418.36	1975.67	1317.74	25.14	7.29	27	1570.59	19.81	7.62666	up	4.32114e-18	2.89695e-15	yes
TRINITY_DN17938_c0_g1	459	TRINITY_DN17938_c0_g1_i1;TRINITY_DN17938_c0_g1_i11;TRINITY_DN17938_c0_g1_i13;TRINITY_DN17938_c0_g1_i14;TRINITY_DN17938_c0_g1_i15;TRINITY_DN17938_c0_g1_i16;TRINITY_DN17938_c0_g1_i17;TRINITY_DN17938_c0_g1_i18;TRINITY_DN17938_c0_g1_i19;TRINITY_DN17938_c0_g1_i2;TRINITY_DN17938_c0_g1_i3;TRINITY_DN17938_c0_g1_i4;TRINITY_DN17938_c0_g1_i5;TRINITY_DN17938_c0_g1_i7;TRINITY_DN17938_c0_g1_i8;TRINITY_DN17938_…	secoisolariciresinol dehydrogenase-like [Nymphaea colorata]	Os04g0179200	Momilactone A synthase OS=Oryza sativa subsp. japonica OX=39947 GN=Os04g0179200 PE=2 SV=1	GO:0004022(alcohol dehydrogenase (NAD) activity);GO:0005829(cytosol);GO:0006561(proline biosynthetic process);GO:0009408(response to heat);GO:0009414(response to water deprivation);GO:0009688(abscisic acid biosynthetic process);GO:0009750(response to fructose);GO:0010115(regulation of abscisic acid biosynthetic process);GO:0010182(sugar mediated signaling pathway);GO:0010301(xanthoxin dehydrogena…	COG1028(Dehydrogenase reductase)	K13070	momilactone-A synthase	EC:1.1.1.295	osa00904(Diterpenoid biosynthesis)	A0A8T1ND39.1 PF13561.11;adh_short_C2;	-	4835.72	7618.37	5387.19	85.03	95.3	27	1335.43	1908.57	1591.72	43.05	48.78	13.32	1611.91	35.05	7.0496	up	7.89098e-18	5.16427e-15	yes
TRINITY_DN31508_c0_g1	704	TRINITY_DN31508_c0_g1_i1;TRINITY_DN31508_c0_g1_i2;TRINITY_DN31508_c0_g1_i3;TRINITY_DN31508_c0_g1_i4;TRINITY_DN31508_c0_g1_i5;TRINITY_DN31508_c0_g1_i6;TRINITY_DN31508_c0_g1_i7	-	-	-	-	-	-	-	-	-	-	-	1209.19	2142.43	797.15	19.7	5	8.04	310.53	578.87	291.11	5.46	1.47	4.06	393.5	3.66	7.60517	up	3.26739e-17	2.08862e-14	yes
TRINITY_DN39886_c0_g1	2049	TRINITY_DN39886_c0_g1_i1;TRINITY_DN39886_c0_g1_i2	UDP-glycosyltransferase [Nymphaea thermarum]	UGT708G2	UDP-glycosyltransferase 708G2 OS=Citrus unshiu OX=55188 GN=UGT708G2 PE=1 SV=1	GO:0009813(flavonoid biosynthetic process);GO:0043231(intracellular membrane-bounded organelle);GO:0052696(flavonoid glucuronidation);GO:0080043(quercetin 3-O-glucosyltransferase activity);GO:0080044(quercetin 7-O-glucosyltransferase activity)	COG1819(Transferase)	NA	NA	NA	-	A0A6I9UUS0.1 PF00201.23;UDPGT;	-	6965.08	1692.15	1251.69	9	26	9	104.68	26.94	24.4	0.27	0.77	0.21	52.01	0.42	8.32316	up	4.5026e-17	2.81279e-14	yes
TRINITY_DN15844_c0_g1	403	TRINITY_DN15844_c0_g1_i1;TRINITY_DN15844_c0_g1_i2;TRINITY_DN15844_c0_g1_i3;TRINITY_DN15844_c0_g1_i4;TRINITY_DN15844_c0_g1_i5	RAFTIN 1B protein [Nymphaea thermarum]	-	-	-	-	-	-	-	-	-	-	1463.25	1600.94	644.7	5	23	9	891.02	970.73	475.9	5.88	19.93	6.52	779.22	10.78	7.25397	up	1.27063e-16	7.76127e-14	yes
TRINITY_DN987_c0_g1	2023	TRINITY_DN987_c0_g1_i1;TRINITY_DN987_c0_g1_i11;TRINITY_DN987_c0_g1_i12;TRINITY_DN987_c0_g1_i13;TRINITY_DN987_c0_g1_i14;TRINITY_DN987_c0_g1_i2;TRINITY_DN987_c0_g1_i3;TRINITY_DN987_c0_g1_i4;TRINITY_DN987_c0_g1_i5;TRINITY_DN987_c0_g1_i6;TRINITY_DN987_c0_g1_i7;TRINITY_DN987_c0_g1_i8;TRINITY_DN987_c0_g1_i9	GDSL esterase/lipase At1g29670-like [Nymphaea colorata]	At1g29670	GDSL esterase/lipase At1g29670 OS=Arabidopsis thaliana OX=3702 GN=At1g29670 PE=2 SV=1	GO:0016298(lipase activity)	COG3240(GDSL esterase lipase)	K00679	phospholipid:diacylglycerol acyltransferase	EC:2.3.1.158	cic00561(Glycerolipid metabolism)	A0A443N4Y6.1 PF00657.27;Lipase_GDSL;	-	436	2565.96	753	4	7	3	11.64	73.18	26.67	0.22	0.37	0.13	37.16	0.24	8.7371	up	1.80462e-16	1.07834e-13	yes
TRINITY_DN1940_c0_g1	3837	TRINITY_DN1940_c0_g1_i1;TRINITY_DN1940_c0_g1_i10;TRINITY_DN1940_c0_g1_i100;TRINITY_DN1940_c0_g1_i101;TRINITY_DN1940_c0_g1_i102;TRINITY_DN1940_c0_g1_i103;TRINITY_DN1940_c0_g1_i104;TRINITY_DN1940_c0_g1_i105;TRINITY_DN1940_c0_g1_i106;TRINITY_DN1940_c0_g1_i107;TRINITY_DN1940_c0_g1_i108;TRINITY_DN1940_c0_g1_i109;TRINITY_DN1940_c0_g1_i11;TRINITY_DN1940_c0_g1_i110;TRINITY_DN1940_c0_g1_i111;TRINITY_DN194…	glucose-1-phosphate adenylyltransferase large subunit 1-like [Nymphaea colorata]	APL2	Glucose-1-phosphate adenylyltransferase large subunit 2, chloroplastic OS=Arabidopsis thaliana OX=3702 GN=APL2 PE=1 SV=2	GO:0005524(ATP binding);GO:0005978(glycogen biosynthetic process);GO:0008878(glucose-1-phosphate adenylyltransferase activity);GO:0009507(chloroplast);GO:0019252(starch biosynthetic process)	COG0448(Catalyzes the synthesis of ADP-glucose, a sugar donor used in elongation reactions on alpha-glucans (By similarity))	K00975	glucose-1-phosphate adenylyltransferase	EC:2.7.7.27	atr00500(Starch and sucrose metabolism);atr00520(Amino sugar and nucleotide sugar metabolism)	A0A1U7ZL73.1 PF00483.28;NTP_transferase;	-	45007.9	26808	10063.8	470.01	346.48	195.06	604.98	362.87	163.98	14.29	11.26	5.71	377.28	10.42	6.92287	up	4.71046e-16	2.75482e-13	yes
TRINITY_DN9539_c0_g1	649	TRINITY_DN9539_c0_g1_i1;TRINITY_DN9539_c0_g1_i10;TRINITY_DN9539_c0_g1_i12;TRINITY_DN9539_c0_g1_i15;TRINITY_DN9539_c0_g1_i16;TRINITY_DN9539_c0_g1_i2;TRINITY_DN9539_c0_g1_i3;TRINITY_DN9539_c0_g1_i4;TRINITY_DN9539_c0_g1_i6;TRINITY_DN9539_c0_g1_i7;TRINITY_DN9539_c0_g1_i9	Glucan endo-1-3-beta-D-glucosidase [Nymphaea thermarum]	-	-	GO:0003674(molecular_function);GO:0005886(plasma membrane);GO:0008150(biological_process)	ENOG410YQBI(X8 domain)	K19892	glucan endo-1,3-beta-glucosidase 4	EC:3.2.1.39	han00500(Starch and sucrose metabolism)	A0A7I8JNL0.1 PF07983.18;X8;	-	1782.55	181	427	2	1	0	165.58	17.17	52.1	0.36	0.23	0	78.28	0.2	9.91788	up	6.34109e-16	3.6312e-13	yes
TRINITY_DN2210_c1_g1	1687	TRINITY_DN2210_c1_g1_i1;TRINITY_DN2210_c1_g1_i2;TRINITY_DN2210_c1_g1_i3	trimethyltridecatetraene synthase-like [Nymphaea colorata]	CYP92C6	Trimethyltridecatetraene synthase OS=Zea mays OX=4577 GN=CYP92C6 PE=1 SV=1	GO:0016020(membrane);GO:0016709(oxidoreductase activity, acting on paired donors, with incorporation or reduction of molecular oxygen, NAD(P)H as one donor, and incorporation of one atom of oxygen);GO:0044550(secondary metabolite biosynthetic process)	COG2124(Cytochrome p450)	K20623	typhasterol/6-deoxotyphasterol 2alpha-hydroxylase	-	sind00905(Brassinosteroid biosynthesis)	A0A2I4HX79.1 PF00067.27;p450;	-	882.66	1447.85	1233.59	24.88	46	30.39	17.95	31.7	33.47	0.93	3.06	0.89	27.71	1.63	5.74381	up	9.2895e-16	5.21103e-13	yes
TRINITY_DN43171_c0_g1	1795	TRINITY_DN43171_c0_g1_i1;TRINITY_DN43171_c0_g1_i2;TRINITY_DN43171_c0_g1_i3;TRINITY_DN43171_c0_g1_i4;TRINITY_DN43171_c0_g1_i5;TRINITY_DN43171_c0_g1_i6	beta-1,4-xylosyltransferase IRX9 [Nymphaea colorata]	IRX9	Beta-1,4-xylosyltransferase IRX9 OS=Arabidopsis thaliana OX=3702 GN=IRX9 PE=1 SV=1	GO:0009834(plant-type secondary cell wall biogenesis);GO:0010417(glucuronoxylan biosynthetic process);GO:0042285(xylosyltransferase activity)	ENOG410XP79(glucuronosyltransferase)	NA	NA	NA	-	A0A200R621.1 PF03360.21;Glyco_transf_43;	-	560.27	518	752.37	16	16	8	9.93	10.69	19.61	0.82	0.54	0.53	13.41	0.63	6.06129	up	5.3987e-15	2.96788e-12	yes
TRINITY_DN1421_c0_g1	4065	TRINITY_DN1421_c0_g1_i1;TRINITY_DN1421_c0_g1_i10;TRINITY_DN1421_c0_g1_i12;TRINITY_DN1421_c0_g1_i13;TRINITY_DN1421_c0_g1_i15;TRINITY_DN1421_c0_g1_i16;TRINITY_DN1421_c0_g1_i17;TRINITY_DN1421_c0_g1_i18;TRINITY_DN1421_c0_g1_i19;TRINITY_DN1421_c0_g1_i2;TRINITY_DN1421_c0_g1_i20;TRINITY_DN1421_c0_g1_i21;TRINITY_DN1421_c0_g1_i23;TRINITY_DN1421_c0_g1_i3;TRINITY_DN1421_c0_g1_i4;TRINITY_DN1421_c0_g1_i5;TRIN…	putative alpha-glucosidase [Nymphaea thermarum]	Os06g0675700	Probable alpha-glucosidase Os06g0675700 OS=Oryza sativa subsp. japonica OX=39947 GN=Os06g0675700 PE=1 SV=1	GO:0004553(hydrolase activity, hydrolyzing O-glycosyl compounds);GO:0005576(extracellular region);GO:0005773(vacuole);GO:0005829(cytosol);GO:0005975(carbohydrate metabolic process);GO:0009505(plant-type cell wall);GO:0030246(carbohydrate binding);GO:0048046(apoplast)	COG1501(hydrolase, family 31)	K01187	alpha-glucosidase	EC:3.2.1.20	atr00052(Galactose metabolism);atr00500(Starch and sucrose metabolism)	W1NX46.1 PF01055.31;Glyco_hydro_31_2nd;	-	2880.89	4905.32	4039.86	106	175	108	22.44	40.84	41.33	1.65	2.71	1.29	34.87	1.88	5.53733	up	6.33619e-15	3.41496e-12	yes
TRINITY_DN2196_c0_g1	1161	TRINITY_DN2196_c0_g1_i1	17.8 kDa class I heat shock protein-like [Nymphaea colorata]	-	17.8 kDa class I heat shock protein OS=Daucus carota OX=4039 PE=3 SV=1	GO:0005515(protein binding);GO:0005737(cytoplasm);GO:0009408(response to heat)	COG0071(response to heat)	K13993	HSP20 family protein	-	ini04141(Protein processing in endoplasmic reticulum)	A0A9R1XST2.1 PF00011.26;HSP20;	-	800.3	215	124	0	0	0	24.54	7.03	4.96	0	0	0	12.18	0	11.8418	up	1.57296e-14	8.31459e-12	yes
TRINITY_DN3292_c0_g2	1899	TRINITY_DN3292_c0_g2_i1;TRINITY_DN3292_c0_g2_i2;TRINITY_DN3292_c0_g2_i3;TRINITY_DN3292_c0_g2_i4	scopoletin glucosyltransferase-like [Nymphaea colorata]	UGT73B6	Probable UDP-glucosyl transferase 73B6 OS=Rhodiola sachalinensis OX=265354 GN=UGT73B6 PE=2 SV=1	GO:0008194(UDP-glycosyltransferase activity);GO:0009813(flavonoid biosynthetic process);GO:0043231(intracellular membrane-bounded organelle);GO:0052696(flavonoid glucuronidation)	COG1819(Transferase)	NA	NA	NA	-	A0A022RBE4.1 PF00201.23;UDPGT;	-	3732.65	3325.97	1638.95	80	23	76	60.16	56.89	34.38	2.59	0.73	1.93	50.48	1.75	6.19265	up	1.92418e-14	9.97925e-12	yes
TRINITY_DN4531_c0_g1	1254	TRINITY_DN4531_c0_g1_i1;TRINITY_DN4531_c0_g1_i2	Fasciclin-like arabinogalactan protein 11 [Nymphaea thermarum]	FLA11	Fasciclin-like arabinogalactan protein 11 OS=Arabidopsis thaliana OX=3702 GN=FLA11 PE=2 SV=2	GO:0005886(plasma membrane);GO:0009834(plant-type secondary cell wall biogenesis);GO:0031225(anchored component of membrane)	ENOG410YFHZ(Arabinogalactan protein)	NA	NA	NA	-	A0A8X8XTN3.1 PF02469.27;Fasciclin;	-	1389.47	2139	3724.11	44	30	4	38.52	63.3	134.76	2.44	1.64	0.17	78.86	1.42	7.10048	up	2.1469e-14	1.09281e-11	yes
TRINITY_DN3864_c0_g1	6279	TRINITY_DN3864_c0_g1_i1;TRINITY_DN3864_c0_g1_i10;TRINITY_DN3864_c0_g1_i11;TRINITY_DN3864_c0_g1_i12;TRINITY_DN3864_c0_g1_i13;TRINITY_DN3864_c0_g1_i14;TRINITY_DN3864_c0_g1_i15;TRINITY_DN3864_c0_g1_i16;TRINITY_DN3864_c0_g1_i17;TRINITY_DN3864_c0_g1_i18;TRINITY_DN3864_c0_g1_i19;TRINITY_DN3864_c0_g1_i2;TRINITY_DN3864_c0_g1_i20;TRINITY_DN3864_c0_g1_i21;TRINITY_DN3864_c0_g1_i22;TRINITY_DN3864_c0_g1_i23;T…	AGAMOUS-like protein, partial [Nymphaea sp. EMK-2003]	AGL11	Agamous-like MADS-box protein AGL11 OS=Vitis vinifera OX=29760 GN=AGL11 PE=2 SV=1	GO:0005515(protein binding)	COG5068(Transcription factor)	NA	NA	NA	-	A0A8J5M0D2.1 PF01486.22;K-box;	MIKC_MADS	3	0	0	5914.99	6635.85	221	0.12	0	0	398.34	429.82	13.14	0.04	280.43	-11.3825	down	2.3924e-14	1.19564e-11	yes
TRINITY_DN617_c0_g1	2896	TRINITY_DN617_c0_g1_i1;TRINITY_DN617_c0_g1_i2;TRINITY_DN617_c0_g1_i3;TRINITY_DN617_c0_g1_i4;TRINITY_DN617_c0_g1_i5;TRINITY_DN617_c0_g1_i6	Heat stress transcription factor C-1 [Nymphaea thermarum]	HSFC1	Heat stress transcription factor C-1 OS=Arabidopsis thaliana OX=3702 GN=HSFC1 PE=1 SV=1	GO:0003677(DNA binding);GO:0003700(DNA binding transcription factor activity);GO:0005515(protein binding);GO:0005634(nucleus);GO:0006351(transcription, DNA-templated);GO:0006355(regulation of transcription, DNA-templated);GO:0043565(sequence-specific DNA binding);GO:0061408(positive regulation of transcription from RNA polymerase II promoter in response to heat stress)	COG5169(Transcription factor)	NA	NA	NA	-	A0A835J3J3.1 PF00447.22;HSF_DNA-bind;	HSF	907.71	1234.32	2050.02	58.5	33.63	58.54	27.59	32.62	73.97	5.49	2.1	5.17	44.73	4.25	5.34795	up	2.8336e-14	1.39084e-11	yes
TRINITY_DN9940_c0_g1	1213	TRINITY_DN9940_c0_g1_i1;TRINITY_DN9940_c0_g1_i10;TRINITY_DN9940_c0_g1_i11;TRINITY_DN9940_c0_g1_i12;TRINITY_DN9940_c0_g1_i13;TRINITY_DN9940_c0_g1_i2;TRINITY_DN9940_c0_g1_i3;TRINITY_DN9940_c0_g1_i4;TRINITY_DN9940_c0_g1_i5;TRINITY_DN9940_c0_g1_i6;TRINITY_DN9940_c0_g1_i7;TRINITY_DN9940_c0_g1_i8;TRINITY_DN9940_c0_g1_i9	cytochrome P450 CYP82D47-like [Nymphaea colorata]	F6H	Flavonoid-6-hydroxylase OS=Mentha piperita OX=34256 GN=F6H PE=1 SV=1	GO:0016020(membrane);GO:0016709(oxidoreductase activity, acting on paired donors, with incorporation or reduction of molecular oxygen, NAD(P)H as one donor, and incorporation of one atom of oxygen);GO:0044550(secondary metabolite biosynthetic process)	COG2124(Cytochrome p450)	NA	NA	NA	-	V4T9G8.1 PF00067.27;p450;	-	510.25	1580.78	1136.9	29.12	16.35	31.45	34.02	66.49	52.67	2.25	1.8	2.35	51.06	2.13	6.03411	up	3.95287e-14	1.90618e-11	yes
TRINITY_DN61606_c0_g1	2948	TRINITY_DN61606_c0_g1_i1;TRINITY_DN61606_c0_g1_i2;TRINITY_DN61606_c0_g1_i3;TRINITY_DN61606_c0_g1_i4;TRINITY_DN61606_c0_g1_i5;TRINITY_DN61606_c0_g1_i6;TRINITY_DN61606_c0_g1_i7	-	-	-	-	-	-	-	-	-	-	-	356.01	395	119.55	2	0	0	3.67	5.25	1.55	0.04	0	0	3.49	0.01	9.10486	up	1.16117e-13	5.50297e-11	yes
TRINITY_DN10405_c0_g1	3211	TRINITY_DN10405_c0_g1_i1;TRINITY_DN10405_c0_g1_i2;TRINITY_DN10405_c0_g1_i3;TRINITY_DN10405_c0_g1_i4;TRINITY_DN10405_c0_g1_i5;TRINITY_DN10405_c0_g1_i6	Cation/H(+) antiporter 15 [Nymphaea thermarum]	CHX15	Cation/H(+) antiporter 15 OS=Arabidopsis thaliana OX=3702 GN=CHX15 PE=2 SV=1	GO:0005451(monovalent cation:proton antiporter activity);GO:0006812(cation transport);GO:0006813(potassium ion transport);GO:0006885(regulation of pH);GO:0009507(chloroplast);GO:0012505(endomembrane system);GO:0015299(solute:proton antiporter activity);GO:0015385(sodium:proton antiporter activity);GO:0015672(monovalent inorganic cation transport);GO:0016021(integral component of membrane)	COG0475(Sodium hydrogen exchanger)	-	-	-	-	A0A833V337.1 PF00999.26;Na_H_Exchanger;	-	446	1237	2024.03	15	37	9	5.95	16.54	35.18	0.28	1.77	0.14	19.22	0.73	6.49882	up	1.50642e-13	7.01812e-11	yes
TRINITY_DN345_c0_g1	3318	TRINITY_DN345_c0_g1_i1;TRINITY_DN345_c0_g1_i10;TRINITY_DN345_c0_g1_i11;TRINITY_DN345_c0_g1_i12;TRINITY_DN345_c0_g1_i13;TRINITY_DN345_c0_g1_i14;TRINITY_DN345_c0_g1_i15;TRINITY_DN345_c0_g1_i19;TRINITY_DN345_c0_g1_i2;TRINITY_DN345_c0_g1_i21;TRINITY_DN345_c0_g1_i23;TRINITY_DN345_c0_g1_i24;TRINITY_DN345_c0_g1_i25;TRINITY_DN345_c0_g1_i26;TRINITY_DN345_c0_g1_i27;TRINITY_DN345_c0_g1_i28;TRINITY_DN345_c0_…	putative N-acetyltransferase [Nymphaea thermarum]	HLS1	Probable N-acetyltransferase HLS1 OS=Arabidopsis thaliana OX=3702 GN=HLS1 PE=1 SV=1	GO:0004596(peptide alpha-N-acetyltransferase activity);GO:0006474(N-terminal protein amino acid acetylation);GO:0031248(protein acetyltransferase complex)	ENOG410YF8W(Acetyltransferase (GNAT) family)	-	-	-	-	A0A834ZQW6.1 PF00583.30;Acetyltransf_1;	-	3070.4	5457.17	7659.64	179	188	49	69.49	131.31	230.48	8.44	8.64	1.65	143.76	6.24	5.86711	up	2.31885e-13	1.0623e-10	yes
TRINITY_DN6702_c0_g1	1882	TRINITY_DN6702_c0_g1_i10;TRINITY_DN6702_c0_g1_i11;TRINITY_DN6702_c0_g1_i12;TRINITY_DN6702_c0_g1_i13;TRINITY_DN6702_c0_g1_i14;TRINITY_DN6702_c0_g1_i2;TRINITY_DN6702_c0_g1_i3;TRINITY_DN6702_c0_g1_i4;TRINITY_DN6702_c0_g1_i5;TRINITY_DN6702_c0_g1_i6;TRINITY_DN6702_c0_g1_i7;TRINITY_DN6702_c0_g1_i8;TRINITY_DN6702_c0_g1_i9	-	-	-	-	-	-	-	-	-	-	-	1047.32	873	709	6	27.01	2	23.95	23.85	24.07	0.3	1.33	0.09	23.96	0.57	6.80385	up	2.62063e-13	1.18087e-10	yes
TRINITY_DN5552_c0_g1	1366	TRINITY_DN5552_c0_g1_i1;TRINITY_DN5552_c0_g1_i2;TRINITY_DN5552_c0_g1_i3;TRINITY_DN5552_c0_g1_i5;TRINITY_DN5552_c0_g1_i6	Laccase-14 [Nymphaea thermarum]	LAC2	Laccase-2 OS=Oryza sativa subsp. japonica OX=39947 GN=LAC2 PE=2 SV=1	GO:0005507(copper ion binding);GO:0009809(lignin biosynthetic process);GO:0016722(oxidoreductase activity, oxidizing metal ions)	COG2132(Multicopper oxidase)	NA	NA	NA	-	A0A8J4RI21.1 PF07731.19;Cu-oxidase_2;	-	1263.62	203.91	446.43	5	11.14	6.42	36.8	6.05	16.76	0.68	0.6	0.28	19.87	0.52	6.90534	up	3.18135e-13	1.41041e-10	yes
TRINITY_DN18763_c0_g1	418	TRINITY_DN18763_c0_g1_i1;TRINITY_DN18763_c0_g1_i3;TRINITY_DN18763_c0_g1_i4;TRINITY_DN18763_c0_g1_i5;TRINITY_DN18763_c0_g1_i6;TRINITY_DN18763_c0_g1_i7	-	-	-	-	-	-	-	-	-	-	-	202.74	348.1	95.25	0	0	0	98.54	141.26	45.27	0	0	0	95.02	0	11.1583	up	3.33581e-13	1.45542e-10	yes
TRINITY_DN6082_c0_g2	1756	TRINITY_DN6082_c0_g2_i1;TRINITY_DN6082_c0_g2_i10;TRINITY_DN6082_c0_g2_i2;TRINITY_DN6082_c0_g2_i3;TRINITY_DN6082_c0_g2_i4;TRINITY_DN6082_c0_g2_i7;TRINITY_DN6082_c0_g2_i9	hypothetical protein MKW98_022756 [Papaver atlanticum]	-	-	-	COG0328(ribonuclease H activity)	-	-	-	-	A0A7J7L1J3.1 PF13456.11;RVT_3;	-	855.64	588.22	1153.53	24	6	1	27.73	19.87	49.45	1.47	0.38	0.05	32.35	0.63	6.9093	up	3.87262e-13	1.66323e-10	yes
TRINITY_DN10424_c0_g1	696	TRINITY_DN10424_c0_g1_i1;TRINITY_DN10424_c0_g1_i2;TRINITY_DN10424_c0_g1_i3;TRINITY_DN10424_c0_g1_i4;TRINITY_DN10424_c0_g1_i5;TRINITY_DN10424_c0_g1_i6;TRINITY_DN10424_c0_g1_i7	-	-	-	-	-	-	-	-	-	-	-	437.52	661.58	178.27	1	4.99	0	152.63	249.68	63.46	0.14	0.71	0	155.26	0.28	8.29095	up	4.14872e-13	1.7544e-10	yes
TRINITY_DN6699_c0_g1	1121	TRINITY_DN6699_c0_g1_i1;TRINITY_DN6699_c0_g1_i2	uncharacterized protein LOC116264787 [Nymphaea colorata]	-	-	GO:0003674(molecular_function);GO:0008150(biological_process);GO:0009507(chloroplast);GO:0016021(integral component of membrane)	ENOG4111AC2(NA)	-	-	-	-	-	-	189.04	149	146	1	1	0	6.12	5.14	6.17	0.07	0.06	0	5.81	0.04	8.20031	up	4.67635e-13	1.94756e-10	yes
TRINITY_DN6638_c0_g1	1802	TRINITY_DN6638_c0_g1_i1	geraniol 8-hydroxylase-like [Nymphaea colorata]	CYP76B10	Geraniol 8-hydroxylase OS=Swertia mussotii OX=137888 GN=CYP76B10 PE=1 SV=1	GO:0016020(membrane);GO:0016709(oxidoreductase activity, acting on paired donors, with incorporation or reduction of molecular oxygen, NAD(P)H as one donor, and incorporation of one atom of oxygen);GO:0044550(secondary metabolite biosynthetic process)	COG2124(Cytochrome p450)	NA	NA	NA	-	A0A3S3NDB9.1 PF00067.27;p450;	-	492	173	2210.59	7	2	0	8.46	3.16	49.45	0.24	0.07	0	20.36	0.1	8.71621	up	7.3144e-13	3.00076e-10	yes
TRINITY_DN4426_c1_g1	4347	TRINITY_DN4426_c1_g1_i1;TRINITY_DN4426_c1_g1_i2;TRINITY_DN4426_c1_g1_i4;TRINITY_DN4426_c1_g1_i5	-	-	-	-	-	-	-	-	-	-	-	354	273.59	203.94	4	4	1	2.49	1.81	1.86	0.05	0.05	0.01	2.05	0.04	7.04357	up	8.24383e-13	3.33232e-10	yes
TRINITY_DN15618_c0_g1	748	TRINITY_DN15618_c0_g1_i1;TRINITY_DN15618_c0_g1_i2	putative oxidoreductase [Nymphaea thermarum]	At4g09670	Uncharacterized oxidoreductase At4g09670 OS=Arabidopsis thaliana OX=3702 GN=At4g09670 PE=1 SV=1	GO:0016491(oxidoreductase activity);GO:0055114(oxidation-reduction process)	COG0673(oxidoreductase)	-	-	-	-	A0A444YWW5.1 PF01408.27;GFO_IDH_MocA;	-	486.35	296.28	175.75	2	5	0	30.57	20.05	14.54	0.26	0.64	0	21.72	0.3	7.5864	up	9.5047e-13	3.78631e-10	yes
TRINITY_DN3335_c0_g1	2183	TRINITY_DN3335_c0_g1_i1;TRINITY_DN3335_c0_g1_i10;TRINITY_DN3335_c0_g1_i11;TRINITY_DN3335_c0_g1_i12;TRINITY_DN3335_c0_g1_i13;TRINITY_DN3335_c0_g1_i14;TRINITY_DN3335_c0_g1_i15;TRINITY_DN3335_c0_g1_i16;TRINITY_DN3335_c0_g1_i17;TRINITY_DN3335_c0_g1_i18;TRINITY_DN3335_c0_g1_i19;TRINITY_DN3335_c0_g1_i2;TRINITY_DN3335_c0_g1_i20;TRINITY_DN3335_c0_g1_i21;TRINITY_DN3335_c0_g1_i22;TRINITY_DN3335_c0_g1_i23;T…	agamous-like MADS-box protein TM6 isoform X2 [Nymphaea colorata]	MADS9	Agamous-like MADS-box protein MADS9 OS=Vitis vinifera OX=29760 GN=MADS9 PE=2 SV=2	GO:0005634(nucleus);GO:0019252(starch biosynthetic process);GO:0043068(positive regulation of programmed cell death);GO:0048316(seed development)	COG5068(Transcription factor)	NA	NA	NA	-	A0A2G5EJL6.1 PF00319.23;SRF-TF;	MIKC_MADS	78	31	70	3988.66	10673.1	1765.11	1.66	0.82	1.93	164.72	420.33	56.62	1.47	213.89	-5.98999	down	1.19832e-12	4.70098e-10	yes
TRINITY_DN5122_c0_g1	2820	TRINITY_DN5122_c0_g1_i1;TRINITY_DN5122_c0_g1_i10;TRINITY_DN5122_c0_g1_i11;TRINITY_DN5122_c0_g1_i12;TRINITY_DN5122_c0_g1_i3;TRINITY_DN5122_c0_g1_i4;TRINITY_DN5122_c0_g1_i5;TRINITY_DN5122_c0_g1_i7;TRINITY_DN5122_c0_g1_i9	tryptophan N-monooxygenase CYP79A68 [Nymphaea colorata]	CYP79A68	Tryptophan N-monooxygenase CYP79A68 OS=Prunus mume OX=102107 GN=CYP79A68 PE=1 SV=1	GO:0016020(membrane);GO:0016709(oxidoreductase activity, acting on paired donors, with incorporation or reduction of molecular oxygen, NAD(P)H as one donor, and incorporation of one atom of oxygen);GO:0044550(secondary metabolite biosynthetic process)	COG2124(Cytochrome p450)	K12153	phenylalanine N-monooxygenase	EC:1.14.14.40	nnu00460(Cyanoamino acid metabolism);nnu00966(Glucosinolate biosynthesis)	A0A1U7ZMY5.1 PF00067.27;p450;	-	221	56	557	0	0	0	4.31	1.28	12.87	0	0	0	6.15	0	11.3335	up	1.21428e-12	4.70098e-10	yes
TRINITY_DN13448_c0_g1	2880	TRINITY_DN13448_c0_g1_i1;TRINITY_DN13448_c0_g1_i2;TRINITY_DN13448_c0_g1_i3;TRINITY_DN13448_c0_g1_i4;TRINITY_DN13448_c0_g1_i5	-	-	-	-	-	-	-	-	-	-	-	406.18	242.54	77	0	0	1	4.53	2.55	0.99	0	0	0.02	2.69	0.01	9.55031	up	2.0393e-12	7.78529e-10	yes
TRINITY_DN3160_c0_g1	825	TRINITY_DN3160_c0_g1_i2;TRINITY_DN3160_c0_g1_i3;TRINITY_DN3160_c0_g1_i4;TRINITY_DN3160_c0_g1_i5;TRINITY_DN3160_c0_g1_i6	mannose-specific lectin-like [Nymphaea colorata]	-	Mannose-specific lectin OS=Aloe arborescens OX=45385 PE=1 SV=1	GO:0005537(mannose binding);GO:0034120(positive regulation of erythrocyte aggregation);GO:0050832(defense response to fungus)	ENOG410XWQ1(Curculin domain protein (Mannose-binding) lectin)	-	-	-	-	-	-	479.06	1457.97	1138.46	52.08	23	21	183.73	424.76	441.3	6.29	2.48	2.37	349.93	3.71	5.62898	up	2.1288e-12	7.9966e-10	yes
TRINITY_DN11697_c0_g1	3299	TRINITY_DN11697_c0_g1_i1;TRINITY_DN11697_c0_g1_i2;TRINITY_DN11697_c0_g1_i3;TRINITY_DN11697_c0_g1_i5	cellulose synthase-like protein E6 [Nymphaea colorata]	CSLE6	Cellulose synthase-like protein E6 OS=Oryza sativa subsp. japonica OX=39947 GN=CSLE6 PE=2 SV=1	GO:0000139(Golgi membrane);GO:0000271(polysaccharide biosynthetic process);GO:0000977(RNA polymerase II regulatory region sequence-specific DNA binding);GO:0005783(endoplasmic reticulum);GO:0005794(Golgi apparatus);GO:0005886(plasma membrane);GO:0009832(plant-type cell wall biogenesis);GO:0009833(plant-type primary cell wall biogenesis);GO:0016021(integral component of membrane);GO:0016757(transf…	ENOG410Y931(cellulose synthase-like protein)	NA	NA	NA	-	A0A443PCY1.1 PF03552.19;Cellulose_synt;	-	408.17	190.46	1740	11.04	8.21	10	3.78	1.96	21.65	0.19	0.14	0.13	9.13	0.15	6.77963	up	2.15283e-12	7.9966e-10	yes
TRINITY_DN21935_c0_g1	273	TRINITY_DN21935_c0_g1_i1;TRINITY_DN21935_c0_g1_i2	-	-	-	-	-	-	-	-	-	-	-	148.57	316	111.96	0	1	1	91.69	197.59	86.68	0	1.23	1	125.32	0.74	8.5425	up	2.26468e-12	8.2999e-10	yes
TRINITY_DN6458_c0_g1	2881	TRINITY_DN6458_c0_g1_i1;TRINITY_DN6458_c0_g1_i10;TRINITY_DN6458_c0_g1_i11;TRINITY_DN6458_c0_g1_i12;TRINITY_DN6458_c0_g1_i13;TRINITY_DN6458_c0_g1_i14;TRINITY_DN6458_c0_g1_i15;TRINITY_DN6458_c0_g1_i16;TRINITY_DN6458_c0_g1_i17;TRINITY_DN6458_c0_g1_i18;TRINITY_DN6458_c0_g1_i19;TRINITY_DN6458_c0_g1_i2;TRINITY_DN6458_c0_g1_i20;TRINITY_DN6458_c0_g1_i21;TRINITY_DN6458_c0_g1_i22;TRINITY_DN6458_c0_g1_i23;T…	eukaryotic translation initiation factor 5A isoform X1 [Glycine max]	EIF5A3	Eukaryotic translation initiation factor 5A-3 OS=Solanum tuberosum OX=4113 GN=EIF5A3 PE=2 SV=1	GO:0003743(translation initiation factor activity);GO:0003746(translation elongation factor activity);GO:0005737(cytoplasm);GO:0006413(translational initiation);GO:0006452(translational frameshifting);GO:0010089(xylem development);GO:0043022(ribosome binding);GO:0045901(positive regulation of translational elongation);GO:0045905(positive regulation of translational termination)	COG0231(Involved in peptide bond synthesis. Stimulates efficient translation and peptide-bond synthesis on native or reconstituted 70S ribosomes in vitro. Probably functions indirectly by altering the affinity of the ribosome for aminoacyl-tRNA, thus increasing their reactivity as acceptors for peptidyl transferase (By similarity))	NA	NA	NA	-	A0A7J9C6D4.1 PF21485.2;IF5A-like_N;	-	4023.53	3236.82	2606.2	253	194.19	179	113.57	98.07	99.21	15.81	12.04	8.57	103.62	12.14	4.55565	up	2.29944e-12	8.3164e-10	yes
TRINITY_DN75356_c0_g1	1994	TRINITY_DN75356_c0_g1_i1;TRINITY_DN75356_c0_g1_i2	Zinc finger protein CONSTANS-LIKE 2 [Nymphaea thermarum]	COL2	Zinc finger protein CONSTANS-LIKE 2 OS=Arabidopsis thaliana OX=3702 GN=COL2 PE=1 SV=1	GO:0005634(nucleus);GO:0009416(response to light stimulus);GO:0009909(regulation of flower development)	COG5641(Transcription factor)	K12135	zinc finger protein CONSTANS	-	thj04712(Circadian rhythm - plant)	A0A0Q3RVA0.1 PF00643.29;zf-B_box;	CO-like	79	41	109	4478.94	3175.31	1946.96	2.02	1.18	3.57	234.94	162.81	79.87	2.26	159.21	-4.86696	down	2.50179e-12	8.93075e-10	yes
TRINITY_DN65868_c0_g2	298	TRINITY_DN65868_c0_g2_i1	-	-	-	-	-	-	-	-	-	-	-	170.63	111.85	81.61	0	0	0	76.26	54.2	48.35	0	0	0	59.6	0	10.246	up	2.64815e-12	9.33202e-10	yes
TRINITY_DN2227_c0_g1	2970	TRINITY_DN2227_c0_g1_i1;TRINITY_DN2227_c0_g1_i10;TRINITY_DN2227_c0_g1_i11;TRINITY_DN2227_c0_g1_i12;TRINITY_DN2227_c0_g1_i13;TRINITY_DN2227_c0_g1_i15;TRINITY_DN2227_c0_g1_i2;TRINITY_DN2227_c0_g1_i3;TRINITY_DN2227_c0_g1_i5;TRINITY_DN2227_c0_g1_i8	uncharacterized protein LOC116260084 isoform X2 [Nymphaea colorata]	-	-	GO:0003674(molecular_function);GO:0005634(nucleus);GO:0008150(biological_process)	ENOG410YARK(CCT motif)	-	-	-	-	-	-	6220.53	3909.04	1286.92	113	130.6	39.98	149.68	98.56	40.29	5.03	6.15	1.41	96.18	4.2	5.92	up	3.25316e-12	1.1319e-09	yes
TRINITY_DN5239_c0_g2	6211	TRINITY_DN5239_c0_g2_i1	Fatty-acid-binding protein 2 [Nymphaea thermarum]	-	-	-	-	-	-	-	-	-	-	289.26	187.36	77	1	0	1	1.24	0.85	0.43	0.01	0	0.01	0.84	0.01	8.40164	up	3.49905e-12	1.20223e-09	yes
TRINITY_DN14973_c0_g2	2743	TRINITY_DN14973_c0_g2_i1;TRINITY_DN14973_c0_g2_i2;TRINITY_DN14973_c0_g2_i3;TRINITY_DN14973_c0_g2_i4	-	-	-	-	-	-	-	-	-	-	-	129.63	185.85	76.37	0	0	0	3.42	8	1.7	0	0	0	4.37	0	10.413	up	4.81335e-12	1.63339e-09	yes
TRINITY_DN5402_c0_g1	979	TRINITY_DN5402_c0_g1_i1;TRINITY_DN5402_c0_g1_i2	protein GRIM REAPER-like [Nymphaea colorata]	-	-	-	-	-	-	-	-	-	-	1	0	0	7475.6	29049.1	46	0.04	0	0	603.73	2324.37	3.04	0.01	977.05	-14.224	down	5.40592e-12	1.81211e-09	yes
TRINITY_DN3810_c0_g1	2618	TRINITY_DN3810_c0_g1_i10;TRINITY_DN3810_c0_g1_i12;TRINITY_DN3810_c0_g1_i14;TRINITY_DN3810_c0_g1_i15;TRINITY_DN3810_c0_g1_i20;TRINITY_DN3810_c0_g1_i21;TRINITY_DN3810_c0_g1_i22;TRINITY_DN3810_c0_g1_i24;TRINITY_DN3810_c0_g1_i26;TRINITY_DN3810_c0_g1_i28;TRINITY_DN3810_c0_g1_i29;TRINITY_DN3810_c0_g1_i30;TRINITY_DN3810_c0_g1_i31;TRINITY_DN3810_c0_g1_i33;TRINITY_DN3810_c0_g1_i34;TRINITY_DN3810_c0_g1_i38…	peroxidase 50-like [Nymphaea colorata]	PER51	Peroxidase 51 OS=Arabidopsis thaliana OX=3702 GN=PER51 PE=2 SV=1	GO:0004601(peroxidase activity);GO:0005515(protein binding);GO:0005576(extracellular region);GO:0006979(response to oxidative stress);GO:0009651(response to salt stress);GO:0020037(heme binding);GO:0042744(hydrogen peroxide catabolic process);GO:0046872(metal ion binding);GO:0055114(oxidation-reduction process)	ENOG4111FDS(peroxidase)	K00430	peroxidase	EC:1.11.1.7	vra00940(Phenylpropanoid biosynthesis)	A0A2P5DI85.1 PF00141.28;peroxidase;	-	6281.01	5448.01	3363.52	326.22	259	350	164.59	148.94	111.77	16.33	12.92	14.47	141.77	14.57	4.6003	up	5.61772e-12	1.86041e-09	yes
TRINITY_DN13111_c0_g1	586	TRINITY_DN13111_c0_g1_i1	glutathione S-transferase-like isoform X1 [Nymphaea colorata]	-	Glutathione S-transferase OS=Hyoscyamus muticus OX=35626 PE=1 SV=1	GO:0004364(glutathione transferase activity);GO:0005737(cytoplasm);GO:0006749(glutathione metabolic process)	COG0625(glutathione Stransferase)	K00799	glutathione S-transferase	EC:2.5.1.18	zju00480(Glutathione metabolism)	A0A8K0E3Y3.1 PF00043.30;GST_C;	-	263.02	131.89	128.44	2	1	1	26.84	14.64	17.33	0.41	0.21	0.17	19.6	0.26	7.42698	up	6.46678e-12	2.11336e-09	yes
TRINITY_DN4953_c0_g1	475	TRINITY_DN4953_c0_g1_i1;TRINITY_DN4953_c0_g1_i10;TRINITY_DN4953_c0_g1_i11;TRINITY_DN4953_c0_g1_i12;TRINITY_DN4953_c0_g1_i13;TRINITY_DN4953_c0_g1_i14;TRINITY_DN4953_c0_g1_i15;TRINITY_DN4953_c0_g1_i16;TRINITY_DN4953_c0_g1_i17;TRINITY_DN4953_c0_g1_i18;TRINITY_DN4953_c0_g1_i2;TRINITY_DN4953_c0_g1_i3;TRINITY_DN4953_c0_g1_i4;TRINITY_DN4953_c0_g1_i5;TRINITY_DN4953_c0_g1_i6;TRINITY_DN4953_c0_g1_i7;TRINIT…	cytochrome P450 CYP82D47-like [Nymphaea colorata]	CYP82C4	Xanthotoxin 5-hydroxylase CYP82C4 OS=Arabidopsis thaliana OX=3702 GN=CYP82C4 PE=1 SV=1	GO:0016020(membrane);GO:0016709(oxidoreductase activity, acting on paired donors, with incorporation or reduction of molecular oxygen, NAD(P)H as one donor, and incorporation of one atom of oxygen);GO:0044550(secondary metabolite biosynthetic process)	COG2124(Cytochrome p450)	K17961	trimethyltridecatetraene/dimethylnonatriene synthase	EC:1.14.14.58 1.14.14.59	hbr00904(Diterpenoid biosynthesis)	F6H019.1 PF00067.27;p450;	-	496.54	766.4	429.06	22.44	20.49	24.65	157.26	251.37	173.36	18.16	14.21	12.72	194	15.03	5.27235	up	6.5353e-12	2.11336e-09	yes
TRINITY_DN12884_c0_g1	1042	TRINITY_DN12884_c0_g1_i1	pathogen-related protein-like [Magnolia sinica]	-	Pathogen-related protein OS=Hordeum vulgare OX=4513 PE=2 SV=2	GO:0003674(molecular_function);GO:0005737(cytoplasm);GO:0008150(biological_process)	ENOG4111JSH(Pathogenesis related protein-like protein)	-	-	-	-	A0A563VZY5.1 PF07366.17;SnoaL;	-	109.02	108	369	0	0	2	3.91	4.14	17.31	0	0	0.11	8.45	0.04	8.41307	up	6.96823e-12	2.22716e-09	yes
TRINITY_DN57551_c1_g1	847	TRINITY_DN57551_c1_g1_i1	-	-	-	-	-	-	-	-	-	-	-	407.58	589.37	196.88	11	3	4.27	20.29	31.46	12.84	1.1	0.3	0.34	21.53	0.58	6.65927	up	7.12769e-12	2.25194e-09	yes
TRINITY_DN2922_c1_g1	2796	TRINITY_DN2922_c1_g1_i1;TRINITY_DN2922_c1_g1_i10;TRINITY_DN2922_c1_g1_i11;TRINITY_DN2922_c1_g1_i12;TRINITY_DN2922_c1_g1_i13;TRINITY_DN2922_c1_g1_i14;TRINITY_DN2922_c1_g1_i15;TRINITY_DN2922_c1_g1_i16;TRINITY_DN2922_c1_g1_i17;TRINITY_DN2922_c1_g1_i18;TRINITY_DN2922_c1_g1_i19;TRINITY_DN2922_c1_g1_i2;TRINITY_DN2922_c1_g1_i20;TRINITY_DN2922_c1_g1_i21;TRINITY_DN2922_c1_g1_i22;TRINITY_DN2922_c1_g1_i23;T…	-	-	-	-	-	-	-	-	-	-	-	441.94	229.56	209	7	2	1	8.38	3.29	3.49	0.31	0.15	0.11	5.05	0.19	6.95309	up	7.46513e-12	2.33175e-09	yes
TRINITY_DN3539_c0_g1	1941	TRINITY_DN3539_c0_g1_i1;TRINITY_DN3539_c0_g1_i10;TRINITY_DN3539_c0_g1_i11;TRINITY_DN3539_c0_g1_i12;TRINITY_DN3539_c0_g1_i13;TRINITY_DN3539_c0_g1_i14;TRINITY_DN3539_c0_g1_i2;TRINITY_DN3539_c0_g1_i3;TRINITY_DN3539_c0_g1_i4;TRINITY_DN3539_c0_g1_i5;TRINITY_DN3539_c0_g1_i6;TRINITY_DN3539_c0_g1_i7;TRINITY_DN3539_c0_g1_i8;TRINITY_DN3539_c0_g1_i9	aldehyde dehydrogenase family 2 member C4-like [Nymphaea colorata]	ALDH2C4	Aldehyde dehydrogenase family 2 member C4 OS=Arabidopsis thaliana OX=3702 GN=ALDH2C4 PE=1 SV=2	GO:0004029(aldehyde dehydrogenase (NAD) activity)	COG1012(Dehydrogenase)	K12355	coniferyl-aldehyde dehydrogenase	EC:1.2.1.68	rcu00940(Phenylpropanoid biosynthesis)	A0A3S3Q2N6.1 PF00171.27;Aldedh;	-	39	55	94	2815.22	1531.86	3461.12	0.93	1.16	2.7	123.65	70.37	122.67	1.6	105.56	-4.82055	down	1.10554e-11	3.41439e-09	yes
TRINITY_DN7036_c0_g1	1795	TRINITY_DN7036_c0_g1_i1;TRINITY_DN7036_c0_g1_i10;TRINITY_DN7036_c0_g1_i11;TRINITY_DN7036_c0_g1_i13;TRINITY_DN7036_c0_g1_i14;TRINITY_DN7036_c0_g1_i2;TRINITY_DN7036_c0_g1_i3;TRINITY_DN7036_c0_g1_i4;TRINITY_DN7036_c0_g1_i5;TRINITY_DN7036_c0_g1_i6;TRINITY_DN7036_c0_g1_i7;TRINITY_DN7036_c0_g1_i8;TRINITY_DN7036_c0_g1_i9	MADS-box protein AeAP3-2-like isoform X2 [Nymphaea colorata]	GGM13	MADS-box protein GGM13 OS=Gnetum gnemon OX=3382 GN=GGM13 PE=2 SV=1	GO:0005634(nucleus);GO:0019252(starch biosynthetic process);GO:0043068(positive regulation of programmed cell death);GO:0048316(seed development)	COG5068(Transcription factor)	NA	NA	NA	-	A0A1U8B3S8.1 PF01486.22;K-box;	MIKC_MADS	0	0	0	4817.98	3183.91	15	0	0	0	256.7	167.2	0.65	0	141.52	-14.1203	down	1.3683e-11	4.17895e-09	yes
TRINITY_DN46083_c0_g1	682	TRINITY_DN46083_c0_g1_i1;TRINITY_DN46083_c0_g1_i2;TRINITY_DN46083_c0_g1_i3	-	-	-	-	-	-	-	-	-	-	-	137.15	195.13	58.77	0	0	0	25.03	38.65	14.71	0	0	0	26.13	0	10.4189	up	1.44243e-11	4.35693e-09	yes
TRINITY_DN2245_c0_g1	467	TRINITY_DN2245_c0_g1_i1;TRINITY_DN2245_c0_g1_i10;TRINITY_DN2245_c0_g1_i11;TRINITY_DN2245_c0_g1_i12;TRINITY_DN2245_c0_g1_i13;TRINITY_DN2245_c0_g1_i14;TRINITY_DN2245_c0_g1_i15;TRINITY_DN2245_c0_g1_i2;TRINITY_DN2245_c0_g1_i3;TRINITY_DN2245_c0_g1_i4;TRINITY_DN2245_c0_g1_i5;TRINITY_DN2245_c0_g1_i6;TRINITY_DN2245_c0_g1_i7;TRINITY_DN2245_c0_g1_i8;TRINITY_DN2245_c0_g1_i9	cytochrome P450 CYP82D47-like [Nymphaea colorata]	CYP82D61	Demethylepipodophyllotoxin synthase OS=Sinopodophyllum hexandrum OX=93608 GN=CYP82D61 PE=1 SV=1	GO:0016020(membrane);GO:0016709(oxidoreductase activity, acting on paired donors, with incorporation or reduction of molecular oxygen, NAD(P)H as one donor, and incorporation of one atom of oxygen);GO:0044550(secondary metabolite biosynthetic process)	COG2124(Cytochrome p450)	NA	NA	NA	-	A0A1S3CM83.1 PF00067.27;p450;	-	473.94	494.01	241.45	9.1	15.15	12	98.13	101.36	61.2	5.33	7.5	4.26	86.9	5.7	5.66193	up	1.62601e-11	4.85805e-09	yes
TRINITY_DN15520_c0_g1	1018	TRINITY_DN15520_c0_g1_i1;TRINITY_DN15520_c0_g1_i11;TRINITY_DN15520_c0_g1_i12;TRINITY_DN15520_c0_g1_i2;TRINITY_DN15520_c0_g1_i3;TRINITY_DN15520_c0_g1_i4;TRINITY_DN15520_c0_g1_i5;TRINITY_DN15520_c0_g1_i7;TRINITY_DN15520_c0_g1_i8;TRINITY_DN15520_c0_g1_i9	Ent-kaurene oxidase-like 5 [Nymphaea thermarum]	-	-	-	-	-	-	-	-	-	-	118.3	115.72	85.96	0	1	1	45.59	60.36	32.01	0	1.06	0.87	45.99	0.64	7.62163	up	1.66017e-11	4.90678e-09	yes
TRINITY_DN7555_c0_g1	1514	TRINITY_DN7555_c0_g1_i1;TRINITY_DN7555_c0_g1_i10;TRINITY_DN7555_c0_g1_i11;TRINITY_DN7555_c0_g1_i12;TRINITY_DN7555_c0_g1_i13;TRINITY_DN7555_c0_g1_i14;TRINITY_DN7555_c0_g1_i15;TRINITY_DN7555_c0_g1_i16;TRINITY_DN7555_c0_g1_i18;TRINITY_DN7555_c0_g1_i19;TRINITY_DN7555_c0_g1_i2;TRINITY_DN7555_c0_g1_i20;TRINITY_DN7555_c0_g1_i22;TRINITY_DN7555_c0_g1_i23;TRINITY_DN7555_c0_g1_i24;TRINITY_DN7555_c0_g1_i25;T…	-	-	-	-	-	-	-	-	-	-	-	556.3	169.75	43.13	0	0	0	71.42	21.09	7.21	0	0	0	33.24	0	11.2891	up	1.7422e-11	5.09447e-09	yes
TRINITY_DN8139_c0_g1	9080	TRINITY_DN8139_c0_g1_i1;TRINITY_DN8139_c0_g1_i10;TRINITY_DN8139_c0_g1_i11;TRINITY_DN8139_c0_g1_i12;TRINITY_DN8139_c0_g1_i13;TRINITY_DN8139_c0_g1_i14;TRINITY_DN8139_c0_g1_i15;TRINITY_DN8139_c0_g1_i16;TRINITY_DN8139_c0_g1_i17;TRINITY_DN8139_c0_g1_i18;TRINITY_DN8139_c0_g1_i19;TRINITY_DN8139_c0_g1_i2;TRINITY_DN8139_c0_g1_i20;TRINITY_DN8139_c0_g1_i21;TRINITY_DN8139_c0_g1_i22;TRINITY_DN8139_c0_g1_i23;T…	alpha-glucan phosphorylase, H isozyme isoform X1 [Nymphaea colorata]	-	Alpha-glucan phosphorylase, H isozyme OS=Vicia faba OX=3906 PE=2 SV=1	GO:0005737(cytoplasm);GO:0005980(glycogen catabolic process);GO:0008184(glycogen phosphorylase activity);GO:0030170(pyridoxal phosphate binding)	COG0058(Phosphorylase is an important allosteric enzyme in carbohydrate metabolism. Enzymes from different sources differ in their regulatory mechanisms and in their natural substrates. However, all known phosphorylases share catalytic and structural properties (By similarity))	K00688	glycogen phosphorylase	EC:2.4.1.1	egu00500(Starch and sucrose metabolism)	A0A059D4T9.1 PF00343.25;Phosphorylase;	-	21655.3	15903.8	14405.7	1120.36	604.05	1487.02	159.58	119.88	145.98	16.93	8.87	17.6	141.81	14.47	4.57776	up	2.24343e-11	6.49107e-09	yes
TRINITY_DN3397_c0_g1	3975	TRINITY_DN3397_c0_g1_i1;TRINITY_DN3397_c0_g1_i10;TRINITY_DN3397_c0_g1_i12;TRINITY_DN3397_c0_g1_i13;TRINITY_DN3397_c0_g1_i14;TRINITY_DN3397_c0_g1_i15;TRINITY_DN3397_c0_g1_i16;TRINITY_DN3397_c0_g1_i17;TRINITY_DN3397_c0_g1_i18;TRINITY_DN3397_c0_g1_i19;TRINITY_DN3397_c0_g1_i2;TRINITY_DN3397_c0_g1_i20;TRINITY_DN3397_c0_g1_i21;TRINITY_DN3397_c0_g1_i22;TRINITY_DN3397_c0_g1_i23;TRINITY_DN3397_c0_g1_i24;T…	laccase-14-like [Nymphaea colorata]	LAC3	Laccase-3 OS=Arabidopsis thaliana OX=3702 GN=LAC3 PE=2 SV=2	GO:0005507(copper ion binding);GO:0016722(oxidoreductase activity, oxidizing metal ions)	COG2132(Multicopper oxidase)	NA	NA	NA	-	A0A834G840.1 PF07732.20;Cu-oxidase_3;	-	2320.49	331.77	1000.95	17.05	21.91	53.96	39.09	5.59	18.16	0.29	0.91	1.55	20.95	0.92	5.76029	up	2.70083e-11	7.73309e-09	yes
TRINITY_DN51558_c0_g1	1493	TRINITY_DN51558_c0_g1_i1;TRINITY_DN51558_c0_g1_i2;TRINITY_DN51558_c0_g1_i3	auxin efflux carrier component 5-like [Nymphaea colorata]	PIN5A	Probable auxin efflux carrier component 5a OS=Oryza sativa subsp. japonica OX=39947 GN=PIN5A PE=2 SV=1	GO:0005783(endoplasmic reticulum);GO:0005886(plasma membrane);GO:0009926(auxin polar transport);GO:0010252(auxin homeostasis);GO:0010329(auxin efflux transmembrane transporter activity)	ENOG410YAQ9(auxin efflux carrier component)	NA	NA	NA	-	A0A3S3NGE1.1 PF03547.23;Mem_trans;	-	338	149	95	0	0	3	8.69	4.21	3.16	0	0	0.12	5.35	0.04	7.94209	up	3.79887e-11	1.07649e-08	yes
TRINITY_DN4833_c0_g1	2241	TRINITY_DN4833_c0_g1_i1;TRINITY_DN4833_c0_g1_i10;TRINITY_DN4833_c0_g1_i11;TRINITY_DN4833_c0_g1_i12;TRINITY_DN4833_c0_g1_i14;TRINITY_DN4833_c0_g1_i16;TRINITY_DN4833_c0_g1_i17;TRINITY_DN4833_c0_g1_i18;TRINITY_DN4833_c0_g1_i19;TRINITY_DN4833_c0_g1_i2;TRINITY_DN4833_c0_g1_i20;TRINITY_DN4833_c0_g1_i21;TRINITY_DN4833_c0_g1_i22;TRINITY_DN4833_c0_g1_i23;TRINITY_DN4833_c0_g1_i24;TRINITY_DN4833_c0_g1_i25;T…	Trans-resveratrol di-O-methyltransferase [Nymphaea thermarum]	OMT3	Probable O-methyltransferase 3 OS=Humulus lupulus OX=3486 GN=OMT3 PE=2 SV=1	GO:0008171(O-methyltransferase activity);GO:0008757(S-adenosylmethionine-dependent methyltransferase activity);GO:0019438(aromatic compound biosynthetic process)	ENOG410XS7T(o-methyltransferase)	K16040	trans-resveratrol di-O-methyltransferase	EC:2.1.1.240	vvi00945(Stilbenoid, diarylheptanoid and gingerol biosynthesis)	A0A835HXA6.1 PF00891.23;Methyltransf_2;	-	7913.01	1521.65	900.55	22	26	86.29	129.32	26.88	32.24	1.83	2.33	5.05	62.81	3.07	6.75911	up	4.11872e-11	1.15522e-08	yes
TRINITY_DN4254_c0_g1	2207	TRINITY_DN4254_c0_g1_i1;TRINITY_DN4254_c0_g1_i10;TRINITY_DN4254_c0_g1_i11;TRINITY_DN4254_c0_g1_i12;TRINITY_DN4254_c0_g1_i13;TRINITY_DN4254_c0_g1_i14;TRINITY_DN4254_c0_g1_i15;TRINITY_DN4254_c0_g1_i16;TRINITY_DN4254_c0_g1_i17;TRINITY_DN4254_c0_g1_i18;TRINITY_DN4254_c0_g1_i19;TRINITY_DN4254_c0_g1_i2;TRINITY_DN4254_c0_g1_i20;TRINITY_DN4254_c0_g1_i21;TRINITY_DN4254_c0_g1_i22;TRINITY_DN4254_c0_g1_i23;T…	hypothetical protein PVAP13_5KG661100 [Panicum virgatum]	PSBS1	Photosystem II 22 kDa protein 1, chloroplastic OS=Oryza sativa subsp. indica OX=39946 GN=PSBS1 PE=1 SV=1	GO:0009507(chloroplast);GO:0009517(PSII associated light-harvesting complex II);GO:0009523(photosystem II);GO:0009534(chloroplast thylakoid);GO:0009535(chloroplast thylakoid membrane);GO:0009579(thylakoid);GO:0010027(thylakoid membrane organization);GO:0010196(nonphotochemical quenching);GO:0015979(photosynthesis);GO:0016020(membrane);GO:0016021(integral component of membrane);GO:0016168(chloroph…	ENOG4111VNI(Photosystem II 22 kDa protein)	K03542	photosystem II 22kDa protein	-	jcu00195(Photosynthesis)	A0A1Q3BVC8.1 PF00504.26;Chloroa_b-bind;	-	127	24	47	3948.24	2637.17	16831.2	3.79	0.79	1.97	252.07	171.82	858.36	2.18	427.42	-6.40405	down	4.34928e-11	1.20756e-08	yes
TRINITY_DN10415_c0_g1	1351	TRINITY_DN10415_c0_g1_i1;TRINITY_DN10415_c0_g1_i10;TRINITY_DN10415_c0_g1_i11;TRINITY_DN10415_c0_g1_i12;TRINITY_DN10415_c0_g1_i13;TRINITY_DN10415_c0_g1_i15;TRINITY_DN10415_c0_g1_i16;TRINITY_DN10415_c0_g1_i18;TRINITY_DN10415_c0_g1_i2;TRINITY_DN10415_c0_g1_i4;TRINITY_DN10415_c0_g1_i5;TRINITY_DN10415_c0_g1_i6;TRINITY_DN10415_c0_g1_i7;TRINITY_DN10415_c0_g1_i9	-	-	-	-	-	-	-	-	-	-	-	62	34	90.27	0	0	0	2.79	2.22	4.3	0	0	0	3.1	0	9.22292	up	5.24104e-11	1.42807e-08	yes
TRINITY_DN393_c0_g1	1036	TRINITY_DN393_c0_g1_i1;TRINITY_DN393_c0_g1_i10;TRINITY_DN393_c0_g1_i11;TRINITY_DN393_c0_g1_i12;TRINITY_DN393_c0_g1_i13;TRINITY_DN393_c0_g1_i14;TRINITY_DN393_c0_g1_i15;TRINITY_DN393_c0_g1_i16;TRINITY_DN393_c0_g1_i17;TRINITY_DN393_c0_g1_i18;TRINITY_DN393_c0_g1_i19;TRINITY_DN393_c0_g1_i2;TRINITY_DN393_c0_g1_i20;TRINITY_DN393_c0_g1_i21;TRINITY_DN393_c0_g1_i22;TRINITY_DN393_c0_g1_i24;TRINITY_DN393_c0_…	-	-	-	-	-	-	-	-	-	-	-	281.99	2630.61	239	6	12	7.02	10.6	105.36	11.72	0.61	0.92	0.41	42.56	0.65	7.72159	up	5.24738e-11	1.42807e-08	yes
TRINITY_DN37127_c0_g1	279	TRINITY_DN37127_c0_g1_i1;TRINITY_DN37127_c0_g1_i2;TRINITY_DN37127_c0_g1_i3	cytochrome P450 CYP72A219-like [Coffea eugenioides]	7DLH	7-deoxyloganic acid hydroxylase OS=Catharanthus roseus OX=4058 GN=7DLH PE=1 SV=1	GO:0004497(monooxygenase activity)	COG2124(Cytochrome p450)	NA	NA	NA	-	A0A834ZT48.1 PF02453.22;Reticulon;	-	79.71	96.75	45.31	0	1	0	39.23	51.61	29.6	0	0.94	0	40.15	0.31	7.88447	up	6.15124e-11	1.65764e-08	yes
TRINITY_DN65718_c0_g1	205	TRINITY_DN65718_c0_g1_i1	-	-	-	-	-	-	-	-	-	-	-	233.68	178.83	57.72	0	0	2	221.68	179.76	71.2	0	0	2.97	157.55	0.99	8.18221	up	6.36892e-11	1.69964e-08	yes
TRINITY_DN12389_c0_g1	1050	TRINITY_DN12389_c0_g1_i1;TRINITY_DN12389_c0_g1_i2;TRINITY_DN12389_c0_g1_i3;TRINITY_DN12389_c0_g1_i4;TRINITY_DN12389_c0_g1_i5;TRINITY_DN12389_c0_g1_i6;TRINITY_DN12389_c0_g1_i7;TRINITY_DN12389_c0_g1_i8	uncharacterized protein LOC116259837 [Nymphaea colorata]	-	-	-	-	-	-	-	-	-	-	41	60	51	0	0	0	1.98	4.18	5.23	0	0	0	3.8	0	9.01413	up	6.78279e-11	1.79268e-08	yes
TRINITY_DN10424_c0_g2	439	TRINITY_DN10424_c0_g2_i1;TRINITY_DN10424_c0_g2_i2;TRINITY_DN10424_c0_g2_i3;TRINITY_DN10424_c0_g2_i4	-	-	-	-	-	-	-	-	-	-	-	57.49	112.32	59.6	0	0	0	13.71	31.72	29.38	0	0	0	24.94	0	9.64157	up	6.9026e-11	1.80697e-08	yes
TRINITY_DN1203_c0_g1	6134	TRINITY_DN1203_c0_g1_i1;TRINITY_DN1203_c0_g1_i10;TRINITY_DN1203_c0_g1_i100;TRINITY_DN1203_c0_g1_i101;TRINITY_DN1203_c0_g1_i102;TRINITY_DN1203_c0_g1_i103;TRINITY_DN1203_c0_g1_i104;TRINITY_DN1203_c0_g1_i105;TRINITY_DN1203_c0_g1_i106;TRINITY_DN1203_c0_g1_i107;TRINITY_DN1203_c0_g1_i108;TRINITY_DN1203_c0_g1_i109;TRINITY_DN1203_c0_g1_i11;TRINITY_DN1203_c0_g1_i110;TRINITY_DN1203_c0_g1_i111;TRINITY_DN120…	ultraviolet-B receptor UVR8-like isoform X2 [Nymphaea colorata]	UVR8	Ultraviolet-B receptor UVR8 OS=Arabidopsis thaliana OX=3702 GN=UVR8 PE=1 SV=1	GO:0005515(protein binding);GO:0005634(nucleus);GO:0005737(cytoplasm);GO:0009631(cold acclimation);GO:0042393(histone binding);GO:0071497(cellular response to freezing);GO:1901141(regulation of lignin biosynthetic process)	COG5184(regulator of chromosome condensation)	K10615	E3 ubiquitin-protein ligase HERC4	EC:2.3.2.26	gsl04120(Ubiquitin mediated proteolysis)	A0A1U7ZRD0.1 PF00415.23;RCC1;	bHLH	2267.21	1449.52	1547.76	58706.8	45914.4	35261.1	29.28	19.2	25.75	1359.37	1061.17	656.01	24.74	1025.52	-4.17308	down	7.52744e-11	1.95195e-08	yes
TRINITY_DN2912_c0_g1	2222	TRINITY_DN2912_c0_g1_i1;TRINITY_DN2912_c0_g1_i10;TRINITY_DN2912_c0_g1_i11;TRINITY_DN2912_c0_g1_i12;TRINITY_DN2912_c0_g1_i14;TRINITY_DN2912_c0_g1_i15;TRINITY_DN2912_c0_g1_i16;TRINITY_DN2912_c0_g1_i17;TRINITY_DN2912_c0_g1_i18;TRINITY_DN2912_c0_g1_i19;TRINITY_DN2912_c0_g1_i20;TRINITY_DN2912_c0_g1_i3;TRINITY_DN2912_c0_g1_i4;TRINITY_DN2912_c0_g1_i5;TRINITY_DN2912_c0_g1_i6;TRINITY_DN2912_c0_g1_i7;TRINI…	putative UDP-rhamnose:rhamnosyltransferase 1 [Nymphaea colorata]	GT4	Putative UDP-rhamnose:rhamnosyltransferase 1 OS=Fragaria ananassa OX=3747 GN=GT4 PE=2 SV=1	GO:0009813(flavonoid biosynthetic process);GO:0043231(intracellular membrane-bounded organelle);GO:0052696(flavonoid glucuronidation);GO:0080043(quercetin 3-O-glucosyltransferase activity);GO:0080044(quercetin 7-O-glucosyltransferase activity)	COG1819(Transferase)	NA	NA	NA	-	A0A8J4RAY9.1 PF00201.23;UDPGT;	-	16.27	86	53.02	2428.79	12749.3	3639.42	0.47	2.15	1.9	98.73	509.29	138.92	1.51	248.98	-6.25386	down	8.20407e-11	2.10753e-08	yes
TRINITY_DN227_c1_g1	1667	TRINITY_DN227_c1_g1_i1;TRINITY_DN227_c1_g1_i2;TRINITY_DN227_c1_g1_i3;TRINITY_DN227_c1_g1_i4;TRINITY_DN227_c1_g1_i5	glyceraldehyde-3-phosphate dehydrogenase, cytosolic [Nymphaea colorata]	GAPC	Glyceraldehyde-3-phosphate dehydrogenase, cytosolic OS=Magnolia liliiflora OX=3403 GN=GAPC PE=2 SV=1	GO:0003677(DNA binding);GO:0004365(glyceraldehyde-3-phosphate dehydrogenase (NAD+) (phosphorylating) activity);GO:0005507(copper ion binding);GO:0005618(cell wall);GO:0005634(nucleus);GO:0005730(nucleolus);GO:0005737(cytoplasm);GO:0005739(mitochondrion);GO:0005777(peroxisome);GO:0005794(Golgi apparatus);GO:0005829(cytosol);GO:0005886(plasma membrane);GO:0006094(gluconeogenesis);GO:0006096(glycoly…	COG0057(glyceraldehyde3phosphate dehydrogenase)	K00134	glyceraldehyde 3-phosphate dehydrogenase	EC:1.2.1.12	cic00010(Glycolysis / Gluconeogenesis);cic00710(Carbon fixation in photosynthetic organisms)	A0A314KQ82.1 PF02800.25;Gp_dh_C;	-	20714.4	4669.6	6244.02	384.94	230.84	48	588.6	141.21	229.99	21.99	13.16	2.12	319.93	12.42	6.08761	up	8.64388e-11	2.19995e-08	yes
TRINITY_DN15903_c0_g1	1778	TRINITY_DN15903_c0_g1_i1	cytochrome P450 78A3-like [Nymphaea colorata]	CYP78A3	Cytochrome P450 78A3 OS=Glycine max OX=3847 GN=CYP78A3 PE=2 SV=1	GO:0016020(membrane);GO:0016709(oxidoreductase activity, acting on paired donors, with incorporation or reduction of molecular oxygen, NAD(P)H as one donor, and incorporation of one atom of oxygen);GO:0044550(secondary metabolite biosynthetic process)	COG2124(Cytochrome p450)	NA	NA	NA	-	A0A061GA15.1 PF00067.27;p450;	-	61	76	41	0	0	0	1.07	1.41	0.93	0	0	0	1.14	0	9.25542	up	8.78845e-11	2.21003e-08	yes
TRINITY_DN1572_c1_g1	2272	TRINITY_DN1572_c1_g1_i1;TRINITY_DN1572_c1_g1_i2;TRINITY_DN1572_c1_g1_i3;TRINITY_DN1572_c1_g1_i4;TRINITY_DN1572_c1_g1_i5;TRINITY_DN1572_c1_g1_i6	-	-	-	-	-	-	-	-	-	-	-	284.32	205.59	75	3	1	0	21.36	10.43	7.27	0.08	0.03	0	13.02	0.04	7.58703	up	8.84431e-11	2.21003e-08	yes
TRINITY_DN5006_c0_g2	1856	TRINITY_DN5006_c0_g2_i1;TRINITY_DN5006_c0_g2_i2;TRINITY_DN5006_c0_g2_i3;TRINITY_DN5006_c0_g2_i4	AG [Nuphar advena]	AG1	Floral homeotic protein AGAMOUS OS=Nicotiana tabacum OX=4097 GN=AG1 PE=2 SV=1	GO:0005515(protein binding)	COG5068(Transcription factor)	NA	NA	NA	-	A0A1I9LM26.1 PF00319.23;SRF-TF;	MIKC_MADS	6	0	4	693.03	4939.29	183.91	0.19	0	0.16	43.22	302.07	9.15	0.12	118.15	-8.63906	down	9.83373e-11	2.43513e-08	yes
TRINITY_DN8460_c0_g1	3683	TRINITY_DN8460_c0_g1_i1;TRINITY_DN8460_c0_g1_i2;TRINITY_DN8460_c0_g1_i3;TRINITY_DN8460_c0_g1_i4;TRINITY_DN8460_c0_g1_i5;TRINITY_DN8460_c0_g1_i6;TRINITY_DN8460_c0_g1_i9	UDP-glucuronate:xylan alpha-glucuronosyltransferase 2 isoform X1 [Nymphaea colorata]	GUX2	UDP-glucuronate:xylan alpha-glucuronosyltransferase 2 OS=Arabidopsis thaliana OX=3702 GN=GUX2 PE=2 SV=1	GO:0000139(Golgi membrane);GO:0005634(nucleus);GO:0005794(Golgi apparatus);GO:0005982(starch metabolic process);GO:0009058(biosynthetic process);GO:0009834(plant-type secondary cell wall biogenesis);GO:0010417(glucuronoxylan biosynthetic process);GO:0015020(glucuronosyltransferase activity);GO:0016021(integral component of membrane);GO:0016757(transferase activity, transferring glycosyl groups);G…	COG5597(Glycosyl Transferase)	NA	NA	NA	-	A0A8S0UFQ8.1 PF01501.25;Glyco_transf_8;	-	211	1469.77	1082.79	11	7	32	2.66	18.93	17.61	0.22	0.12	0.72	13.07	0.35	6.41721	up	1.00343e-10	2.46261e-08	yes
TRINITY_DN60286_c0_g1	437	TRINITY_DN60286_c0_g1_i1;TRINITY_DN60286_c0_g1_i2	-	-	-	-	-	-	-	-	-	-	-	71.43	49.84	33.15	0	1	0	14.77	11.32	9.1	0	0.42	0	11.73	0.14	7.31476	up	1.03179e-10	2.49787e-08	yes
TRINITY_DN83830_c0_g1	209	TRINITY_DN83830_c0_g1_i1	Xylanase inhibitor protein 2 [Nymphaea thermarum]	-	-	-	-	-	-	-	-	-	-	80.96	79.39	37.75	0	0	0	72.52	75.4	44.07	0	0	0	64	0	9.39936	up	1.03597e-10	2.49787e-08	yes
TRINITY_DN5519_c0_g1	996	TRINITY_DN5519_c0_g1_i1	uncharacterized protein LOC116250965 [Nymphaea colorata]	-	-	GO:0003674(molecular_function);GO:0005575(cellular_component);GO:0008150(biological_process)	ENOG410YJ5T(NA)	-	-	-	-	-	-	688	648	771	55	39	13	26.44	26.61	38.73	4.24	2.97	0.8	30.59	2.67	4.86828	up	1.1156e-10	2.66647e-08	yes
TRINITY_DN277_c0_g1	5013	TRINITY_DN277_c0_g1_i1;TRINITY_DN277_c0_g1_i10;TRINITY_DN277_c0_g1_i12;TRINITY_DN277_c0_g1_i13;TRINITY_DN277_c0_g1_i14;TRINITY_DN277_c0_g1_i15;TRINITY_DN277_c0_g1_i16;TRINITY_DN277_c0_g1_i17;TRINITY_DN277_c0_g1_i18;TRINITY_DN277_c0_g1_i19;TRINITY_DN277_c0_g1_i2;TRINITY_DN277_c0_g1_i20;TRINITY_DN277_c0_g1_i21;TRINITY_DN277_c0_g1_i24;TRINITY_DN277_c0_g1_i25;TRINITY_DN277_c0_g1_i26;TRINITY_DN277_c0_…	-	-	-	-	-	-	-	-	-	-	-	1626	1038	493.18	39	16	70	27.3	18.08	11.03	1.95	0.74	2.13	18.8	1.61	5.22225	up	1.19049e-10	2.82094e-08	yes
TRINITY_DN6672_c0_g1	3698	TRINITY_DN6672_c0_g1_i1;TRINITY_DN6672_c0_g1_i10;TRINITY_DN6672_c0_g1_i11;TRINITY_DN6672_c0_g1_i2;TRINITY_DN6672_c0_g1_i3;TRINITY_DN6672_c0_g1_i4;TRINITY_DN6672_c0_g1_i5;TRINITY_DN6672_c0_g1_i6;TRINITY_DN6672_c0_g1_i7;TRINITY_DN6672_c0_g1_i8;TRINITY_DN6672_c0_g1_i9	laccase-14-like [Nymphaea colorata]	LAC14	Laccase-14 OS=Arabidopsis thaliana OX=3702 GN=LAC14 PE=2 SV=1	GO:0005507(copper ion binding);GO:0009809(lignin biosynthetic process);GO:0016722(oxidoreductase activity, oxidizing metal ions)	COG2132(Multicopper oxidase)	NA	NA	NA	-	A0A200R2U3.1 PF07731.19;Cu-oxidase_2;	-	8079.53	627.08	2171.4	118	61.22	57	122.63	10.33	43.58	4.15	1.69	1.26	58.85	2.37	5.99357	up	1.32856e-10	3.12121e-08	yes
TRINITY_DN28430_c0_g1	2106	TRINITY_DN28430_c0_g1_i1;TRINITY_DN28430_c0_g1_i2;TRINITY_DN28430_c0_g1_i3;TRINITY_DN28430_c0_g1_i4;TRINITY_DN28430_c0_g1_i5	-	-	-	-	-	-	-	-	-	-	-	164	134.93	33	0	0	0	2.65	2.25	0.71	0	0	0	1.87	0	10.1493	up	1.48232e-10	3.45096e-08	yes
TRINITY_DN3942_c0_g1	781	TRINITY_DN3942_c0_g1_i1;TRINITY_DN3942_c0_g1_i2;TRINITY_DN3942_c0_g1_i3;TRINITY_DN3942_c0_g1_i4;TRINITY_DN3942_c0_g1_i5;TRINITY_DN3942_c0_g1_i6	-	-	-	-	-	-	-	-	-	-	-	66	100	66	0	1	1	3.8	6.19	4.99	0	0.12	0.09	4.99	0.07	7.18324	up	1.49996e-10	3.45096e-08	yes
TRINITY_DN9833_c0_g2	1616	TRINITY_DN9833_c0_g2_i1;TRINITY_DN9833_c0_g2_i10;TRINITY_DN9833_c0_g2_i11;TRINITY_DN9833_c0_g2_i12;TRINITY_DN9833_c0_g2_i13;TRINITY_DN9833_c0_g2_i14;TRINITY_DN9833_c0_g2_i16;TRINITY_DN9833_c0_g2_i17;TRINITY_DN9833_c0_g2_i18;TRINITY_DN9833_c0_g2_i2;TRINITY_DN9833_c0_g2_i4;TRINITY_DN9833_c0_g2_i5;TRINITY_DN9833_c0_g2_i6;TRINITY_DN9833_c0_g2_i7;TRINITY_DN9833_c0_g2_i8;TRINITY_DN9833_c0_g2_i9	hypothetical protein EJ110_NYTH46465 [Nymphaea thermarum]	PM19L	Membrane protein PM19L OS=Oryza sativa subsp. japonica OX=39947 GN=PM19L PE=2 SV=1	GO:0003674(molecular_function);GO:0005576(extracellular region);GO:0008150(biological_process);GO:0016021(integral component of membrane)	ENOG410YI9M(AWPM-19-like membrane family protein)	-	-	-	-	D7SZQ8.1 PF05512.16;AWPM-19;	-	1812.24	3961.69	2934.24	107	70.18	250	50.21	113.99	101.45	5.51	3.72	10.11	88.55	6.45	4.96248	up	1.50659e-10	3.45096e-08	yes
TRINITY_DN19115_c0_g1	452	TRINITY_DN19115_c0_g1_i1;TRINITY_DN19115_c0_g1_i2;TRINITY_DN19115_c0_g1_i3;TRINITY_DN19115_c0_g1_i4	BURP domain-containing protein 5-like [Nymphaea colorata]	BURP12	BURP domain-containing protein 12 OS=Oryza sativa subsp. japonica OX=39947 GN=BURP12 PE=2 SV=1	GO:0000326(protein storage vacuole);GO:0048316(seed development)	ENOG410YDAC(Noncatalytic subunit)	-	-	-	-	A0A5N6NY19.1 PF03181.20;BURP;	-	14.98	10	2.28	391.04	917.5	953.76	2.92	2.08	0.63	156.1	385.07	338.6	1.88	293.26	-5.7895	down	1.5319e-10	3.47995e-08	yes
TRINITY_DN16483_c0_g1	2473	TRINITY_DN16483_c0_g1_i1;TRINITY_DN16483_c0_g1_i3;TRINITY_DN16483_c0_g1_i4;TRINITY_DN16483_c0_g1_i5	uncharacterized protein LOC116247127 [Nymphaea colorata]	-	-	GO:0003676(nucleic acid binding);GO:0003700(DNA binding transcription factor activity);GO:0005634(nucleus);GO:0006355(regulation of transcription, DNA-templated);GO:0008270(zinc ion binding)	ENOG410YENA(zinc finger)	-	-	-	-	-	C2H2	769.26	264	330	20	16	5	14.4	5.51	7.92	0.62	0.61	0.15	9.28	0.46	5.57026	up	1.62756e-10	3.66696e-08	yes
TRINITY_DN12049_c0_g1	1552	TRINITY_DN12049_c0_g1_i2;TRINITY_DN12049_c0_g1_i3;TRINITY_DN12049_c0_g1_i5;TRINITY_DN12049_c0_g1_i6	Blue copper protein [Nymphaea thermarum]	-	-	GO:0046658(anchored component of plasma membrane)	ENOG410YQ18(Plastocyanin-like domain-containing protein)	-	-	-	-	A0A833QEK2.1 PF02298.22;Cu_bind_like;	-	1627	1929	2390.7	41	24	156	65.39	82.06	125.66	3.25	1.93	10.1	91.04	5.09	5.30503	up	1.75309e-10	3.91765e-08	yes
TRINITY_DN4319_c0_g1	2119	TRINITY_DN4319_c0_g1_i1;TRINITY_DN4319_c0_g1_i10;TRINITY_DN4319_c0_g1_i11;TRINITY_DN4319_c0_g1_i12;TRINITY_DN4319_c0_g1_i2;TRINITY_DN4319_c0_g1_i3;TRINITY_DN4319_c0_g1_i4;TRINITY_DN4319_c0_g1_i5;TRINITY_DN4319_c0_g1_i6;TRINITY_DN4319_c0_g1_i7;TRINITY_DN4319_c0_g1_i8;TRINITY_DN4319_c0_g1_i9	transcription factor UNE10-like [Nymphaea colorata]	UNE10	Transcription factor UNE10 OS=Arabidopsis thaliana OX=3702 GN=UNE10 PE=1 SV=1	GO:0003677(DNA binding);GO:0003700(DNA binding transcription factor activity);GO:0005634(nucleus);GO:0006351(transcription, DNA-templated);GO:0006355(regulation of transcription, DNA-templated);GO:0009506(plasmodesma);GO:0009567(double fertilization forming a zygote and endosperm);GO:0046983(protein dimerization activity)	ENOG4111B0G(Transcription factor)	-	-	-	-	-	bHLH	25	33	57	2209.99	559.02	3106.52	0.56	0.59	1.32	83.36	20.13	87.58	0.82	63.69	-5.12453	down	1.78168e-10	3.94945e-08	yes
TRINITY_DN17412_c0_g1	610	TRINITY_DN17412_c0_g1_i1	early nodulin-93-like [Nymphaea colorata]	-	Early nodulin-93 OS=Glycine max OX=3847 PE=2 SV=1	GO:0003674(molecular_function);GO:0005739(mitochondrion);GO:0016021(integral component of membrane)	ENOG410YVQQ(early nodulin)	-	-	-	-	A0A4S8IM73.1 PF03386.19;ENOD93;	-	118	224.28	37	0	0	0	11.01	22.73	4.56	0	0	0	12.77	0	10.4086	up	1.87458e-10	4.12214e-08	yes
TRINITY_DN26120_c0_g1	423	TRINITY_DN26120_c0_g1_i1;TRINITY_DN26120_c0_g1_i2;TRINITY_DN26120_c0_g1_i3;TRINITY_DN26120_c0_g1_i4	BURP domain-containing protein 5 [Nymphaea thermarum]	BURP5	BURP domain-containing protein 5 OS=Oryza sativa subsp. japonica OX=39947 GN=BURP5 PE=2 SV=2	GO:0000326(protein storage vacuole);GO:0048316(seed development)	ENOG4111CQ0(BURP domain-containing protein)	-	-	-	-	A0A6P5SMT5.1 PF03181.20;BURP;	-	47.75	47.56	22.37	963.96	1403.6	4306.78	10.65	11.64	6.61	433.93	639.17	1761.55	9.63	944.88	-5.22652	down	1.99091e-10	4.34319e-08	yes
TRINITY_DN30457_c0_g4	1796	TRINITY_DN30457_c0_g4_i1;TRINITY_DN30457_c0_g4_i2;TRINITY_DN30457_c0_g4_i3	transcription factor bHLH96-like isoform X1 [Nymphaea colorata]	BHLH96	Transcription factor bHLH96 OS=Arabidopsis thaliana OX=3702 GN=BHLH96 PE=1 SV=1	GO:0005634(nucleus)	ENOG410YF8H(nucleic acid binding transcription factor activity)	NA	NA	NA	-	A0A8X7YJ41.1 PF22754.1;bHLH-TF_ACT-like_plant;	bHLH	371.19	107	452	4.01	8	0	6.75	2.07	10.4	0.16	0.27	0	6.41	0.14	6.72204	up	2.34999e-10	5.08615e-08	yes
TRINITY_DN9249_c0_g1	1247	TRINITY_DN9249_c0_g1_i1	E3 ubiquitin-protein ligase At1g63170-like [Nymphaea colorata]	At1g63170	E3 ubiquitin-protein ligase At1g63170 OS=Arabidopsis thaliana OX=3702 GN=At1g63170 PE=2 SV=2	GO:0043161(proteasome-mediated ubiquitin-dependent protein catabolic process);GO:0061630(ubiquitin protein ligase activity)	ENOG41121N2(zinc ion binding)	NA	NA	NA	-	A0A0D2W6B5.1 PF13639.11;zf-RING_2;	-	110	68	138	2	2	0	3.05	2.01	4.99	0.11	0.11	0	3.35	0.07	6.68733	up	2.66747e-10	5.72819e-08	yes
TRINITY_DN2526_c0_g1	4940	TRINITY_DN2526_c0_g1_i1;TRINITY_DN2526_c0_g1_i10;TRINITY_DN2526_c0_g1_i11;TRINITY_DN2526_c0_g1_i12;TRINITY_DN2526_c0_g1_i14;TRINITY_DN2526_c0_g1_i15;TRINITY_DN2526_c0_g1_i16;TRINITY_DN2526_c0_g1_i17;TRINITY_DN2526_c0_g1_i18;TRINITY_DN2526_c0_g1_i19;TRINITY_DN2526_c0_g1_i2;TRINITY_DN2526_c0_g1_i20;TRINITY_DN2526_c0_g1_i21;TRINITY_DN2526_c0_g1_i22;TRINITY_DN2526_c0_g1_i24;TRINITY_DN2526_c0_g1_i25;T…	O-fucosyltransferase 8 isoform X4 [Nymphaea colorata]	OFUT8	O-fucosyltransferase 8 OS=Arabidopsis thaliana OX=3702 GN=OFUT8 PE=2 SV=1	GO:0005794(Golgi apparatus);GO:0008150(biological_process);GO:0016757(transferase activity, transferring glycosyl groups)	ENOG410YEG1(DUF246 domain-containing protein At1g04910-like)	-	-	-	-	A0A6A6LR68.1 PF10250.14;O-FucT;	-	365.07	1399.64	1085.97	66	46	32.12	6.28	28.36	28.99	3.09	2.41	1.68	21.21	2.39	4.9443	up	2.88155e-10	6.13993e-08	yes
TRINITY_DN16994_c0_g1	2657	TRINITY_DN16994_c0_g1_i1;TRINITY_DN16994_c0_g1_i2	-	-	-	-	-	-	-	-	-	-	-	82.19	64	23.68	0	0	0	0.91	0.75	0.33	0	0	0	0.66	0	9.17189	up	5.19436e-10	1.09829e-07	yes
TRINITY_DN7114_c1_g1	2415	TRINITY_DN7114_c1_g1_i1;TRINITY_DN7114_c1_g1_i10;TRINITY_DN7114_c1_g1_i11;TRINITY_DN7114_c1_g1_i12;TRINITY_DN7114_c1_g1_i14;TRINITY_DN7114_c1_g1_i15;TRINITY_DN7114_c1_g1_i2;TRINITY_DN7114_c1_g1_i3;TRINITY_DN7114_c1_g1_i4;TRINITY_DN7114_c1_g1_i5;TRINITY_DN7114_c1_g1_i6;TRINITY_DN7114_c1_g1_i7;TRINITY_DN7114_c1_g1_i8;TRINITY_DN7114_c1_g1_i9	-	-	-	-	-	-	-	-	-	-	-	3	0	0	167	241.99	209.47	0.04	0	0	4.05	5.77	3.99	0.01	4.6	-7.02077	down	5.89894e-10	1.23774e-07	yes
TRINITY_DN3573_c0_g1	1364	TRINITY_DN3573_c0_g1_i1;TRINITY_DN3573_c0_g1_i10;TRINITY_DN3573_c0_g1_i11;TRINITY_DN3573_c0_g1_i12;TRINITY_DN3573_c0_g1_i13;TRINITY_DN3573_c0_g1_i14;TRINITY_DN3573_c0_g1_i15;TRINITY_DN3573_c0_g1_i16;TRINITY_DN3573_c0_g1_i17;TRINITY_DN3573_c0_g1_i18;TRINITY_DN3573_c0_g1_i19;TRINITY_DN3573_c0_g1_i2;TRINITY_DN3573_c0_g1_i20;TRINITY_DN3573_c0_g1_i21;TRINITY_DN3573_c0_g1_i22;TRINITY_DN3573_c0_g1_i24;T…	alpha-galactosidase-like isoform X2 [Nymphaea colorata]	-	Alpha-galactosidase OS=Coffea arabica OX=13443 PE=1 SV=1	GO:0009505(plant-type cell wall)	ENOG410XPF1(alpha-galactosidase)	K07407	alpha-galactosidase	EC:3.2.1.22	atr00052(Galactose metabolism);atr00561(Glycerolipid metabolism);atr00600(Sphingolipid metabolism);atr00603(Glycosphingolipid biosynthesis - globo and isoglobo series)	W1PQA0.1 PF17801.6;Melibiase_C;	-	69.1	119.33	103.5	3659.43	10263.1	1560.53	4.1	11.99	9.71	347.05	926.58	206.22	8.6	493.28	-5.10948	down	6.14653e-10	1.27992e-07	yes
TRINITY_DN2785_c2_g2	4172	TRINITY_DN2785_c2_g2_i1;TRINITY_DN2785_c2_g2_i2;TRINITY_DN2785_c2_g2_i4	putative acyl-activating enzyme 18 [Nymphaea thermarum]	CCL12	Probable CoA ligase CCL12 OS=Humulus lupulus OX=3486 GN=CCL12 PE=2 SV=1	GO:0005737(cytoplasm);GO:0005739(mitochondrion);GO:0005777(peroxisome);GO:0006631(fatty acid metabolic process);GO:0009850(auxin metabolic process);GO:0016874(ligase activity)	COG0365(Catalyzes the conversion of acetate into acetyl-CoA (AcCoA), an essential intermediate at the junction of anabolic and catabolic pathways. AcsA undergoes a two-step reaction. In the first half reaction, AcsA combines acetate with ATP to form acetyl-adenylate (AcAMP) intermediate. In the second half reaction, it can then transfer the acetyl group from AcAMP to the sulfhydryl group of CoA, …	-	-	-	-	-	-	1075.48	105.3	171.62	2.02	8.16	4.07	7.55	0.8	1.58	0.03	0.1	0.04	3.31	0.06	7.02952	up	6.21181e-10	1.28379e-07	yes
TRINITY_DN15796_c1_g2	1538	TRINITY_DN15796_c1_g2_i1;TRINITY_DN15796_c1_g2_i2;TRINITY_DN15796_c1_g2_i3;TRINITY_DN15796_c1_g2_i4	putative adenine nucleotide transporter [Nymphaea thermarum]	At5g64970	Probable mitochondrial adenine nucleotide transporter BTL3 OS=Arabidopsis thaliana OX=3702 GN=At5g64970 PE=2 SV=1	GO:0003735(structural constituent of ribosome);GO:0006412(translation)	ENOG410ZRF1(Solute carrier family 25)	NA	NA	NA	-	W1NDY0.1 PF00153.32;Mito_carr;	-	1	0	0	206.25	53.2	135.53	0.04	0	0	11.51	3.03	6.46	0.01	7	-7.70446	down	7.12415e-10	1.46135e-07	yes
TRINITY_DN7587_c0_g1	692	TRINITY_DN7587_c0_g1_i1;TRINITY_DN7587_c0_g1_i2	major pollen allergen Ole e 10-like isoform X1 [Nymphaea colorata]	GLC1	Glucan endo-1,3-beta-glucosidase OS=Triticum aestivum OX=4565 GN=GLC1 PE=2 SV=1	GO:0004553(hydrolase activity, hydrolyzing O-glycosyl compounds);GO:0030247(polysaccharide binding);GO:0046658(anchored component of plasma membrane)	ENOG410YQBI(X8 domain)	K19891	glucan endo-1,3-beta-glucosidase 1/2/3	EC:3.2.1.39	ats00500(Starch and sucrose metabolism)	V4KTZ5.1 PF07983.18;X8;	-	243	19	120.96	0	0	0	17.45	1.47	11.76	0	0	0	10.23	0	10.2103	up	7.33302e-10	1.49306e-07	yes
TRINITY_DN19800_c0_g1	754	TRINITY_DN19800_c0_g1_i1;TRINITY_DN19800_c0_g1_i2;TRINITY_DN19800_c0_g1_i3	non-specific lipid-transfer protein A-like [Nymphaea colorata]	-	-	-	-	-	-	-	-	-	-	70	262.01	39	0	0	0	4.28	17.23	3.14	0	0	0	8.22	0	10.419	up	7.93365e-10	1.60347e-07	yes
TRINITY_DN7571_c0_g1	2234	TRINITY_DN7571_c0_g1_i1;TRINITY_DN7571_c0_g1_i10;TRINITY_DN7571_c0_g1_i11;TRINITY_DN7571_c0_g1_i12;TRINITY_DN7571_c0_g1_i13;TRINITY_DN7571_c0_g1_i14;TRINITY_DN7571_c0_g1_i16;TRINITY_DN7571_c0_g1_i17;TRINITY_DN7571_c0_g1_i18;TRINITY_DN7571_c0_g1_i19;TRINITY_DN7571_c0_g1_i20;TRINITY_DN7571_c0_g1_i21;TRINITY_DN7571_c0_g1_i22;TRINITY_DN7571_c0_g1_i23;TRINITY_DN7571_c0_g1_i24;TRINITY_DN7571_c0_g1_i25;…	protein DETOXIFICATION 33-like [Nymphaea colorata]	DTX33	Protein DETOXIFICATION 33 OS=Arabidopsis thaliana OX=3702 GN=DTX33 PE=2 SV=1	GO:0006855(drug transmembrane transport)	COG0534(Mate efflux family protein)	NA	NA	NA	-	A0A9D5BZK5.1 PF01554.23;MatE;	-	403	200	145	9	1	2	6.99	3.83	3.34	0.24	0.03	0.06	4.72	0.11	6.4655	up	8.09705e-10	1.62455e-07	yes
TRINITY_DN5830_c0_g1	1478	TRINITY_DN5830_c0_g1_i1;TRINITY_DN5830_c0_g1_i10;TRINITY_DN5830_c0_g1_i11;TRINITY_DN5830_c0_g1_i12;TRINITY_DN5830_c0_g1_i13;TRINITY_DN5830_c0_g1_i14;TRINITY_DN5830_c0_g1_i15;TRINITY_DN5830_c0_g1_i17;TRINITY_DN5830_c0_g1_i18;TRINITY_DN5830_c0_g1_i2;TRINITY_DN5830_c0_g1_i3;TRINITY_DN5830_c0_g1_i4;TRINITY_DN5830_c0_g1_i5;TRINITY_DN5830_c0_g1_i6;TRINITY_DN5830_c0_g1_i7;TRINITY_DN5830_c0_g1_i8;TRINITY…	hypothetical protein EJ110_NYTH05000 [Nymphaea thermarum]	PLAT1	PLAT domain-containing protein 1 OS=Arabidopsis thaliana OX=3702 GN=PLAT1 PE=1 SV=1	GO:0003674(molecular_function);GO:0005576(extracellular region);GO:0005773(vacuole);GO:0005774(vacuolar membrane);GO:0005783(endoplasmic reticulum);GO:0005829(cytosol);GO:0005886(plasma membrane);GO:0009409(response to cold);GO:0009414(response to water deprivation);GO:0009507(chloroplast);GO:0009535(chloroplast thylakoid membrane);GO:0009579(thylakoid);GO:0009651(response to salt stress);GO:0010…	ENOG410Y7WX(Embryo-specific protein 3, (ATS3))	-	-	-	-	B9R9V6.1 PF06232.16;ATS3;	-	9188.88	4797.62	3403	458	626.31	424.51	396.96	221.25	193.51	39.86	54.24	29.23	270.57	41.11	4.08638	up	1.02894e-09	2.04946e-07	yes
TRINITY_DN5675_c0_g1	1434	TRINITY_DN5675_c0_g1_i1;TRINITY_DN5675_c0_g1_i2;TRINITY_DN5675_c0_g1_i3;TRINITY_DN5675_c0_g1_i4	-	-	-	-	-	-	-	-	-	-	-	62	141	30	0	0	0	1.49	3.77	0.92	0	0	0	2.06	0	9.71084	up	1.05148e-09	2.07928e-07	yes
TRINITY_DN2989_c7_g1	2313	TRINITY_DN2989_c7_g1_i1	-	-	-	-	-	-	-	-	-	-	-	293.88	80	41	0	1	0	3.74	1.08	0.68	0	0.02	0	1.83	0.01	8.69457	up	1.06291e-09	2.08688e-07	yes
TRINITY_DN20450_c0_g1	304	TRINITY_DN20450_c0_g1_i1;TRINITY_DN20450_c0_g1_i2	Acid phosphatase pho1 [Turnera subulata]	-	-	-	-	-	-	-	-	-	-	69.03	44.15	20.12	0	1	0	29.94	20.79	11.58	0	0.83	0	20.77	0.28	7.10697	up	1.19017e-09	2.32016e-07	yes
TRINITY_DN84766_c1_g1	1317	TRINITY_DN84766_c1_g1_i1	Tetratricopeptide repeat protein 1 [Nymphaea thermarum]	CLMP1	Protein CLMP1 OS=Arabidopsis thaliana OX=3702 GN=CLMP1 PE=1 SV=1	GO:0005737(cytoplasm);GO:0005829(cytosol)	ENOG410XQNT(Unc-45 homolog)	-	-	-	-	-	-	59	48	20	0	0	0	1.54	1.33	0.68	0	0	0	1.18	0	8.75158	up	1.21955e-09	2.3607e-07	yes
TRINITY_DN90194_c0_g1	932	TRINITY_DN90194_c0_g1_i1	-	-	-	-	-	-	-	-	-	-	-	57	31	25	0	0	0	2.43	1.41	1.39	0	0	0	1.74	0	8.54444	up	1.27694e-09	2.45449e-07	yes
TRINITY_DN4147_c0_g1	647	TRINITY_DN4147_c0_g1_i1;TRINITY_DN4147_c0_g1_i2	-	-	-	-	-	-	-	-	-	-	-	890.65	65	134	4	1	0	73.83	5.82	14.61	0.67	0.17	0	31.42	0.28	8.12025	up	1.31621e-09	2.5124e-07	yes
TRINITY_DN67113_c0_g1	1271	TRINITY_DN67113_c0_g1_i1;TRINITY_DN67113_c0_g1_i2;TRINITY_DN67113_c0_g1_i3	probable tocopherol O-methyltransferase, chloroplastic [Nymphaea colorata]	VTE4	Probable tocopherol O-methyltransferase, chloroplastic OS=Oryza sativa subsp. japonica OX=39947 GN=VTE4 PE=2 SV=1	GO:0005737(cytoplasm);GO:0008757(S-adenosylmethionine-dependent methyltransferase activity);GO:0032259(methylation)	ENOG410XP5G(Methyltransferase)	K05928	tocopherol O-methyltransferase	EC:2.1.1.95	sind00130(Ubiquinone and other terpenoid-quinone biosynthesis)	A0A5A7TLU3.1 PF02353.25;CMAS;	-	2	1	4	737.66	636.85	56.72	0.11	0.06	0.28	95.85	79.91	4.85	0.15	60.2	-7.07748	down	1.38616e-09	2.61657e-07	yes
TRINITY_DN614_c2_g1	678	TRINITY_DN614_c2_g1_i1	-	-	-	-	-	-	-	-	-	-	-	0	0	0	47.01	69.01	38.08	0	0	0	7.11	10.38	4.66	0	7.38	-8.43074	down	1.38982e-09	2.61657e-07	yes
TRINITY_DN18448_c0_g2	1134	TRINITY_DN18448_c0_g2_i1	BAHD acyltransferase [Nymphaea thermarum]	HST	Shikimate O-hydroxycinnamoyltransferase OS=Arabidopsis thaliana OX=3702 GN=HST PE=1 SV=1	GO:0005737(cytoplasm);GO:0016740(transferase activity);GO:0016747(transferase activity, transferring acyl groups other than amino-acyl groups);GO:0080167(response to karrikin)	ENOG410YADF(transferase) family)	NA	NA	NA	-	A0A1U8A5I5.1 PF02458.20;Transferase;	-	0	0	0	36	121.77	392.13	0	0	0	2.29	7.62	19.75	0	9.89	-10.2835	down	1.40781e-09	2.6324e-07	yes
TRINITY_DN37438_c0_g2	1533	TRINITY_DN37438_c0_g2_i1;TRINITY_DN37438_c0_g2_i2;TRINITY_DN37438_c0_g2_i3;TRINITY_DN37438_c0_g2_i4;TRINITY_DN37438_c0_g2_i5;TRINITY_DN37438_c0_g2_i6	protein trichome birefringence-like 3 isoform X2 [Nymphaea colorata]	TBL3	Protein trichome birefringence-like 3 OS=Arabidopsis thaliana OX=3702 GN=TBL3 PE=2 SV=1	GO:0005794(Golgi apparatus);GO:0016413(O-acetyltransferase activity);GO:0071554(cell wall organization or biogenesis)	ENOG410YCFN(Pfam:DUF231)	NA	NA	NA	-	A0A835DGK2.1 PF13839.11;PC-Esterase;	-	600.83	287	377.93	25	28	27	14.83	7.19	12.03	1.25	1.42	0.95	11.35	1.21	4.51272	up	1.42317e-09	2.64264e-07	yes
TRINITY_DN20626_c0_g1	1899	TRINITY_DN20626_c0_g1_i1;TRINITY_DN20626_c0_g1_i2	laccase-3-like [Nymphaea colorata]	LAC3	Laccase-3 OS=Oryza sativa subsp. japonica OX=39947 GN=LAC3 PE=2 SV=1	GO:0005507(copper ion binding);GO:0016722(oxidoreductase activity, oxidizing metal ions)	COG2132(Multicopper oxidase)	NA	NA	NA	-	A0A3S3P274.1 PF07731.19;Cu-oxidase_2;	-	30	57	52	1	0	1	0.5	0.97	1.09	0.03	0	0.03	0.85	0.02	6.43381	up	1.43251e-09	2.64264e-07	yes
TRINITY_DN69793_c0_g1	1610	TRINITY_DN69793_c0_g1_i1;TRINITY_DN69793_c0_g1_i10;TRINITY_DN69793_c0_g1_i11;TRINITY_DN69793_c0_g1_i13;TRINITY_DN69793_c0_g1_i14;TRINITY_DN69793_c0_g1_i2;TRINITY_DN69793_c0_g1_i4;TRINITY_DN69793_c0_g1_i5;TRINITY_DN69793_c0_g1_i6;TRINITY_DN69793_c0_g1_i7;TRINITY_DN69793_c0_g1_i8;TRINITY_DN69793_c0_g1_i9	leucoanthocyanidin reductase-like, partial [Nymphaea colorata]	LAR	Leucoanthocyanidin reductase OS=Desmodium uncinatum OX=225101 GN=LAR PE=1 SV=1	GO:0005737(cytoplasm);GO:0016651(oxidoreductase activity, acting on NAD(P)H);GO:0055114(oxidation-reduction process)	ENOG410YEHW(Leucoanthocyanidin reductase)	K13081	leucoanthocyanidin reductase	EC:1.17.1.3	atr00941(Flavonoid biosynthesis)	A0A8K0I359.1 PF05368.18;NmrA;	-	530	105	34	2	0	0	17.73	2.71	1.05	0.14	0	0	7.16	0.05	8.60984	up	1.59334e-09	2.91975e-07	yes
TRINITY_DN23701_c0_g1	794	TRINITY_DN23701_c0_g1_i1;TRINITY_DN23701_c0_g1_i2	Cytochrome P450 87A3 [Nymphaea thermarum]	CYP87A3	Cytochrome P450 87A3 OS=Oryza sativa subsp. japonica OX=39947 GN=CYP87A3 PE=2 SV=3	GO:0004497(monooxygenase activity);GO:0007275(multicellular organism development);GO:0010268(brassinosteroid homeostasis);GO:0016125(sterol metabolic process);GO:0016132(brassinosteroid biosynthetic process)	COG2124(Cytochrome p450)	NA	NA	NA	-	U5DD47.1 PF00067.27;p450;	-	47.47	55.03	104.3	2	1.08	0	2.64	3.77	9.6	0.27	0.17	0	5.34	0.15	6.45631	up	1.61148e-09	2.93342e-07	yes
TRINITY_DN19581_c0_g1	810	TRINITY_DN19581_c0_g1_i1;TRINITY_DN19581_c0_g1_i2	-	-	-	-	-	-	-	-	-	-	-	48.42	30.68	25.01	0	0	0	2.61	1.78	1.77	0	0	0	2.05	0	8.4334	up	1.6383e-09	2.96262e-07	yes
TRINITY_DN7978_c0_g3	1226	TRINITY_DN7978_c0_g3_i1;TRINITY_DN7978_c0_g3_i2;TRINITY_DN7978_c0_g3_i3	hypothetical protein C2S53_000963 [Perilla frutescens var. hirtella]	-	-	-	-	-	-	-	-	-	-	344.99	45	63	0	1	0	12.72	1.8	3.67	0	0.14	0	6.06	0.05	8.78229	up	1.65952e-09	2.96596e-07	yes
TRINITY_DN5692_c0_g1	3722	TRINITY_DN5692_c0_g1_i1;TRINITY_DN5692_c0_g1_i10;TRINITY_DN5692_c0_g1_i11;TRINITY_DN5692_c0_g1_i13;TRINITY_DN5692_c0_g1_i15;TRINITY_DN5692_c0_g1_i16;TRINITY_DN5692_c0_g1_i17;TRINITY_DN5692_c0_g1_i18;TRINITY_DN5692_c0_g1_i19;TRINITY_DN5692_c0_g1_i2;TRINITY_DN5692_c0_g1_i20;TRINITY_DN5692_c0_g1_i21;TRINITY_DN5692_c0_g1_i22;TRINITY_DN5692_c0_g1_i23;TRINITY_DN5692_c0_g1_i24;TRINITY_DN5692_c0_g1_i26;T…	3-9-dihydroxypterocarpan 6A-monooxygenase [Nymphaea thermarum]	CYP76C1	Cytochrome P450 76C1 OS=Arabidopsis thaliana OX=3702 GN=CYP76C1 PE=2 SV=1	GO:0016020(membrane);GO:0016709(oxidoreductase activity, acting on paired donors, with incorporation or reduction of molecular oxygen, NAD(P)H as one donor, and incorporation of one atom of oxygen);GO:0044550(secondary metabolite biosynthetic process)	COG2124(Cytochrome p450)	NA	NA	NA	-	A0A8S0VPY7.1 PF00067.27;p450;	-	523.84	710.61	400.26	16	41	41.42	9.99	11.75	10.03	0.46	0.91	1.07	10.59	0.81	4.67057	up	1.66913e-09	2.96596e-07	yes
TRINITY_DN44_c0_g1	1657	TRINITY_DN44_c0_g1_i1;TRINITY_DN44_c0_g1_i10;TRINITY_DN44_c0_g1_i11;TRINITY_DN44_c0_g1_i12;TRINITY_DN44_c0_g1_i13;TRINITY_DN44_c0_g1_i14;TRINITY_DN44_c0_g1_i2;TRINITY_DN44_c0_g1_i3;TRINITY_DN44_c0_g1_i4;TRINITY_DN44_c0_g1_i5;TRINITY_DN44_c0_g1_i6;TRINITY_DN44_c0_g1_i7;TRINITY_DN44_c0_g1_i8;TRINITY_DN44_c0_g1_i9	-	-	-	-	-	-	-	-	-	-	-	0	1	1	2682.72	7664.98	8	0	0.02	0.03	186.87	494.36	0.63	0.02	227.29	-11.5318	down	1.67251e-09	2.96596e-07	yes
TRINITY_DN29217_c0_g2	1278	TRINITY_DN29217_c0_g2_i1;TRINITY_DN29217_c0_g2_i2	-	-	-	-	-	-	-	-	-	-	-	74	75.69	28.53	1	0	1	2.28	2.18	1.01	0.07	0	0.05	1.82	0.04	6.80704	up	1.69381e-09	2.98446e-07	yes
TRINITY_DN44691_c0_g1	633	TRINITY_DN44691_c0_g1_i1;TRINITY_DN44691_c0_g1_i2;TRINITY_DN44691_c0_g1_i3	cytochrome P450 72A397-like [Nymphaea colorata]	CYP72A397	Cytochrome P450 72A397 OS=Kalopanax septemlobus OX=228393 GN=CYP72A397 PE=1 SV=1	GO:0004497(monooxygenase activity)	COG2124(Cytochrome p450)	NA	NA	NA	-	W9R759.1 PF00067.27;p450;	-	34.35	36.93	27	0	0	0	2.99	3.49	3.1	0	0	0	3.19	0	8.37578	up	1.87189e-09	3.27724e-07	yes
TRINITY_DN13318_c0_g1	207	TRINITY_DN13318_c0_g1_i1	sugar transporter ERD6-like 7 [Nymphaea colorata]	At5g18840	Sugar transporter ERD6-like 16 OS=Arabidopsis thaliana OX=3702 GN=At5g18840 PE=2 SV=2	GO:0005351(carbohydrate:proton symporter activity);GO:0005355(glucose transmembrane transporter activity);GO:0005887(integral component of plasma membrane);GO:0046323(glucose import)	ENOG410XNQK(Transporter)	NA	NA	NA	-	A0A6I9U0D6.1 PF00083.29;Sugar_tr;	-	76.92	53.64	71.6	2	2	0	70.85	52.37	85.88	3.61	3.57	0	69.7	2.39	6.07063	up	1.93731e-09	3.37031e-07	yes
TRINITY_DN1021_c0_g1	514	TRINITY_DN1021_c0_g1_i1;TRINITY_DN1021_c0_g1_i2	18.2 kDa class I heat shock protein-like [Nymphaea colorata]	-	17.8 kDa class I heat shock protein OS=Daucus carota OX=4039 PE=3 SV=1	GO:0005515(protein binding);GO:0005737(cytoplasm);GO:0009408(response to heat)	COG0071(response to heat)	K13993	HSP20 family protein	-	sind04141(Protein processing in endoplasmic reticulum)	A0A443Q2S8.1 PF00011.26;HSP20;	-	139.15	683.26	1206	12	32	7	19.31	103.72	222.02	3.39	9.09	1.63	115.02	4.7	5.88611	up	1.97527e-09	3.41473e-07	yes
TRINITY_DN1365_c0_g1	3270	TRINITY_DN1365_c0_g1_i1;TRINITY_DN1365_c0_g1_i10;TRINITY_DN1365_c0_g1_i11;TRINITY_DN1365_c0_g1_i12;TRINITY_DN1365_c0_g1_i13;TRINITY_DN1365_c0_g1_i14;TRINITY_DN1365_c0_g1_i15;TRINITY_DN1365_c0_g1_i16;TRINITY_DN1365_c0_g1_i17;TRINITY_DN1365_c0_g1_i18;TRINITY_DN1365_c0_g1_i19;TRINITY_DN1365_c0_g1_i2;TRINITY_DN1365_c0_g1_i21;TRINITY_DN1365_c0_g1_i23;TRINITY_DN1365_c0_g1_i24;TRINITY_DN1365_c0_g1_i26;T…	protein TPX2-like [Nymphaea colorata]	TPX2	Protein TPX2 OS=Arabidopsis thaliana OX=3702 GN=TPX2 PE=1 SV=1	GO:0003674(molecular_function);GO:0005634(nucleus);GO:0005739(mitochondrion);GO:0005819(spindle);GO:0005874(microtubule);GO:0032147(activation of protein kinase activity);GO:0060236(regulation of mitotic spindle organization)	ENOG410YBRP(Cell cycle regulated microtubule associated protein)	NA	NA	NA	-	A0A2G5CVH3.1 PF12214.13;TPX2_importin;	-	4549.27	2257.68	1046	176	242	109	60.77	31.5	17.25	4.23	6.02	2.44	36.51	4.23	4.46513	up	1.99481e-09	3.42695e-07	yes
TRINITY_DN18090_c0_g2	1001	TRINITY_DN18090_c0_g2_i1;TRINITY_DN18090_c0_g2_i2	heat shock protein [Nymphaea thermarum]	HSP22.0	22.0 kDa class IV heat shock protein OS=Glycine max OX=3847 GN=HSP22.0 PE=3 SV=1	GO:0003674(molecular_function);GO:0005783(endoplasmic reticulum);GO:0009408(response to heat);GO:0009507(chloroplast)	COG0071(response to heat)	K13993	HSP20 family protein	-	gmx04141(Protein processing in endoplasmic reticulum)	A0A803LK28.1 PF00011.26;HSP20;	-	39	251	307.97	1	3	3	1.64	11.91	17.74	0.09	0.27	0.21	10.43	0.19	6.9356	up	2.14756e-09	3.66646e-07	yes
TRINITY_DN3754_c0_g1	1544	TRINITY_DN3754_c0_g1_i1;TRINITY_DN3754_c0_g1_i2;TRINITY_DN3754_c0_g1_i3;TRINITY_DN3754_c0_g1_i4;TRINITY_DN3754_c0_g1_i5;TRINITY_DN3754_c0_g1_i6;TRINITY_DN3754_c0_g1_i7;TRINITY_DN3754_c0_g1_i9	glucuronoxylan 4-O-methyltransferase 2 [Nymphaea colorata]	GXM2	Glucuronoxylan 4-O-methyltransferase 2 OS=Arabidopsis thaliana OX=3702 GN=GXM2 PE=1 SV=1	GO:0000139(Golgi membrane);GO:0005576(extracellular region);GO:0005794(Golgi apparatus);GO:0016021(integral component of membrane);GO:0030775(glucuronoxylan 4-O-methyltransferase activity);GO:0032259(methylation);GO:0045491(xylan metabolic process);GO:0045492(xylan biosynthetic process)	ENOG410YHE6(glucuronoxylan 4-O-methyltransferase activity)	NA	NA	NA	-	A0A2I4H011.1 PF21729.2;IRX15_IRX15L_GXM;	-	1519.01	1689.33	1694.85	164	217	72	41.46	50.84	61.21	8.65	12.51	3.22	51.17	8.13	4.02486	up	2.16524e-09	3.67383e-07	yes
TRINITY_DN3638_c0_g1	3488	TRINITY_DN3638_c0_g1_i1;TRINITY_DN3638_c0_g1_i10;TRINITY_DN3638_c0_g1_i11;TRINITY_DN3638_c0_g1_i12;TRINITY_DN3638_c0_g1_i13;TRINITY_DN3638_c0_g1_i14;TRINITY_DN3638_c0_g1_i15;TRINITY_DN3638_c0_g1_i16;TRINITY_DN3638_c0_g1_i17;TRINITY_DN3638_c0_g1_i18;TRINITY_DN3638_c0_g1_i19;TRINITY_DN3638_c0_g1_i2;TRINITY_DN3638_c0_g1_i20;TRINITY_DN3638_c0_g1_i21;TRINITY_DN3638_c0_g1_i22;TRINITY_DN3638_c0_g1_i23;T…	laccase-4-like [Nymphaea colorata]	LAC22	Laccase-22 OS=Oryza sativa subsp. japonica OX=39947 GN=LAC22 PE=2 SV=2	GO:0005507(copper ion binding);GO:0009809(lignin biosynthetic process);GO:0016722(oxidoreductase activity, oxidizing metal ions)	COG2132(Multicopper oxidase)	NA	NA	NA	-	A0A7J9HY61.1 PF07731.19;Cu-oxidase_2;	-	45	374	4237.03	1	6	0	0.58	5.02	67.56	0.03	0.14	0	24.39	0.06	9.76643	up	2.20856e-09	3.72433e-07	yes
TRINITY_DN17999_c0_g1	1092	TRINITY_DN17999_c0_g1_i1	uncharacterized mitochondrial protein AtMg00810-like [Nymphaea colorata]	-	-	-	-	-	-	-	-	-	-	35	107.06	31	0	0	0	1.17	3.83	1.36	0	0	0	2.12	0	9.28467	up	2.52067e-09	4.22474e-07	yes
TRINITY_DN1472_c1_g2	734	TRINITY_DN1472_c1_g2_i1	ABC transporter G family member 15 [Nymphaea thermarum]	ABCG20	ABC transporter G family member 20 OS=Arabidopsis thaliana OX=3702 GN=ABCG20 PE=2 SV=1	GO:0005886(plasma membrane);GO:0016021(integral component of membrane);GO:0042626(ATPase activity, coupled to transmembrane movement of substances)	COG1131((ABC) transporter)	K05681	ATP-binding cassette, subfamily G (WHITE), member 2	-	sot02010(ABC transporters)	A0A2H5Q349.1 PF19055.5;ABC2_membrane_7;	-	56.69	61.82	67.08	0	0	3	3.64	4.27	5.66	0	0	0.31	4.52	0.1	6.32576	up	2.59854e-09	4.32886e-07	yes
TRINITY_DN15063_c0_g1	1565	TRINITY_DN15063_c0_g1_i1;TRINITY_DN15063_c0_g1_i2	GDSL esterase/lipase [Nymphaea thermarum]	At1g29670	GDSL esterase/lipase At1g29670 OS=Arabidopsis thaliana OX=3702 GN=At1g29670 PE=2 SV=1	GO:0005576(extracellular region);GO:0005618(cell wall);GO:0009507(chloroplast);GO:0009534(chloroplast thylakoid);GO:0016042(lipid catabolic process);GO:0016788(hydrolase activity, acting on ester bonds);GO:0048046(apoplast);GO:0052689(carboxylic ester hydrolase activity)	COG3240(GDSL esterase lipase)	NA	NA	NA	-	A0A2I0VUG8.1 PF00657.27;Lipase_GDSL;	-	56	217.35	54.09	0	1	0	1.15	8.26	1.45	0	0.24	0	3.62	0.08	8.52742	up	2.62311e-09	4.32975e-07	yes
TRINITY_DN1899_c0_g1	2922	TRINITY_DN1899_c0_g1_i1;TRINITY_DN1899_c0_g1_i10;TRINITY_DN1899_c0_g1_i11;TRINITY_DN1899_c0_g1_i12;TRINITY_DN1899_c0_g1_i14;TRINITY_DN1899_c0_g1_i15;TRINITY_DN1899_c0_g1_i16;TRINITY_DN1899_c0_g1_i17;TRINITY_DN1899_c0_g1_i2;TRINITY_DN1899_c0_g1_i3;TRINITY_DN1899_c0_g1_i4;TRINITY_DN1899_c0_g1_i5;TRINITY_DN1899_c0_g1_i6;TRINITY_DN1899_c0_g1_i7;TRINITY_DN1899_c0_g1_i8;TRINITY_DN1899_c0_g1_i9	Serine/threonine-protein kinase PBS1 [Hibiscus syriacus]	PBL25	Probable serine/threonine-protein kinase PBL25 OS=Arabidopsis thaliana OX=3702 GN=PBL25 PE=2 SV=1	GO:0004674(protein serine/threonine kinase activity);GO:0004675(transmembrane receptor protein serine/threonine kinase activity);GO:0005524(ATP binding);GO:0005886(plasma membrane);GO:0006468(protein phosphorylation);GO:0006952(defense response);GO:0016301(kinase activity);GO:0016310(phosphorylation)	COG0515(Serine Threonine protein kinase)	K13430	serine/threonine-protein kinase PBS1	EC:2.7.11.1	han04626(Plant-pathogen interaction)	A0A6A2Y2L9.1 PF07714.22;PK_Tyr_Ser-Thr;	-	1230.8	1095.83	2218.14	115.56	55	188.53	21.12	16.11	49.32	3.22	1.3	3.19	28.85	2.57	4.18659	up	2.63058e-09	4.32975e-07	yes
TRINITY_DN4569_c0_g1	1097	TRINITY_DN4569_c0_g1_i1;TRINITY_DN4569_c0_g1_i2;TRINITY_DN4569_c0_g1_i3;TRINITY_DN4569_c0_g1_i4;TRINITY_DN4569_c0_g1_i5;TRINITY_DN4569_c0_g1_i6;TRINITY_DN4569_c0_g1_i7;TRINITY_DN4569_c0_g1_i8;TRINITY_DN4569_c0_g1_i9	-	-	-	-	-	-	-	-	-	-	-	1594.53	1458.99	491.6	91	14	16	53.13	51.85	30	6.36	0.92	1.37	44.99	2.88	5.48303	up	2.65345e-09	4.34139e-07	yes
TRINITY_DN14424_c0_g1	444	TRINITY_DN14424_c0_g1_i1;TRINITY_DN14424_c0_g1_i2;TRINITY_DN14424_c0_g1_i3;TRINITY_DN14424_c0_g1_i5;TRINITY_DN14424_c0_g1_i6	uncharacterized protein LOC126410124 isoform X3 [Nymphaea colorata]	-	-	-	-	-	-	-	-	-	-	0	0	2	125.46	209.56	84.75	0	0	0.53	50.54	85.43	28.34	0.18	54.77	-6.9739	down	2.69434e-09	4.38221e-07	yes
TRINITY_DN227_c1_g2	425	TRINITY_DN227_c1_g2_i1	glyceraldehyde-3-phosphate dehydrogenase, cytosolic [Nymphaea colorata]	GAPC	Glyceraldehyde-3-phosphate dehydrogenase, cytosolic OS=Magnolia liliiflora OX=3403 GN=GAPC PE=2 SV=1	GO:0003677(DNA binding);GO:0004365(glyceraldehyde-3-phosphate dehydrogenase (NAD+) (phosphorylating) activity);GO:0005507(copper ion binding);GO:0005618(cell wall);GO:0005634(nucleus);GO:0005730(nucleolus);GO:0005737(cytoplasm);GO:0005739(mitochondrion);GO:0005777(peroxisome);GO:0005794(Golgi apparatus);GO:0005829(cytosol);GO:0005886(plasma membrane);GO:0006094(gluconeogenesis);GO:0006096(glycoly…	COG0057(glyceraldehyde3phosphate dehydrogenase)	K00134	glyceraldehyde 3-phosphate dehydrogenase	EC:1.2.1.12	gra00010(Glycolysis / Gluconeogenesis);gra00710(Carbon fixation in photosynthetic organisms)	A0A5D2ZXA2.1 PF00044.29;Gp_dh_N;	-	1671.07	312.69	482.46	41.42	20.47	4	368.32	75.62	141.04	18.44	9.22	1.49	194.99	9.72	5.74121	up	2.71046e-09	4.3825e-07	yes
TRINITY_DN1057_c0_g2	4582	TRINITY_DN1057_c0_g2_i1;TRINITY_DN1057_c0_g2_i2;TRINITY_DN1057_c0_g2_i3;TRINITY_DN1057_c0_g2_i4	SNF2 domain-containing protein CLASSY 4-like [Nymphaea colorata]	CLSY3	SNF2 domain-containing protein CLASSY 3 OS=Arabidopsis thaliana OX=3702 GN=CLSY3 PE=1 SV=1	GO:0005634(nucleus)	COG0553(helicase)	K10875	DNA repair and recombination protein RAD54 and RAD54-like protein	EC:3.6.4.-	nnu03440(Homologous recombination)	A0A0E0L247.1 PF00176.28;SNF2-rel_dom;	-	13	3	8.98	4393.14	4398.57	44	0.08	0.02	0.09	65.11	63.62	0.53	0.06	43.09	-7.93091	down	2.76034e-09	4.43704e-07	yes
TRINITY_DN8097_c0_g1	3968	TRINITY_DN8097_c0_g1_i1;TRINITY_DN8097_c0_g1_i10;TRINITY_DN8097_c0_g1_i100;TRINITY_DN8097_c0_g1_i101;TRINITY_DN8097_c0_g1_i102;TRINITY_DN8097_c0_g1_i104;TRINITY_DN8097_c0_g1_i105;TRINITY_DN8097_c0_g1_i106;TRINITY_DN8097_c0_g1_i107;TRINITY_DN8097_c0_g1_i108;TRINITY_DN8097_c0_g1_i109;TRINITY_DN8097_c0_g1_i11;TRINITY_DN8097_c0_g1_i110;TRINITY_DN8097_c0_g1_i112;TRINITY_DN8097_c0_g1_i113;TRINITY_DN809…	4-alpha-glucanotransferase [Nymphaea thermarum]	DPEP	4-alpha-glucanotransferase, chloroplastic/amyloplastic OS=Solanum tuberosum OX=4113 GN=DPEP PE=1 SV=1	GO:0000025(maltose catabolic process);GO:0004134(4-alpha-glucanotransferase activity);GO:0005983(starch catabolic process);GO:0006006(glucose metabolic process);GO:0009501(amyloplast);GO:0009507(chloroplast);GO:0102500(beta-maltose 4-alpha-glucanotransferase activity)	COG1640(4-alpha-glucanotransferase)	K00705	4-alpha-glucanotransferase	EC:2.4.1.25	atr00500(Starch and sucrose metabolism)	W1NGP7.1 PF02446.22;Glyco_hydro_77;	-	7268.91	6980.39	2812	363	581.44	140	99.61	102.52	51.75	9.38	15.45	2.84	84.63	9.22	4.5955	up	2.8253e-09	4.51506e-07	yes
TRINITY_DN33620_c0_g1	1646	TRINITY_DN33620_c0_g1_i1;TRINITY_DN33620_c0_g1_i10;TRINITY_DN33620_c0_g1_i11;TRINITY_DN33620_c0_g1_i12;TRINITY_DN33620_c0_g1_i13;TRINITY_DN33620_c0_g1_i15;TRINITY_DN33620_c0_g1_i16;TRINITY_DN33620_c0_g1_i19;TRINITY_DN33620_c0_g1_i20;TRINITY_DN33620_c0_g1_i21;TRINITY_DN33620_c0_g1_i22;TRINITY_DN33620_c0_g1_i3;TRINITY_DN33620_c0_g1_i6;TRINITY_DN33620_c0_g1_i7;TRINITY_DN33620_c0_g1_i9	protein DJ-1 homolog D-like [Nymphaea colorata]	DJ1E	DJ-1 protein homolog E OS=Arabidopsis thaliana OX=3702 GN=DJ1E PE=1 SV=1	GO:0019172(glyoxalase III activity);GO:0019243(methylglyoxal catabolic process to D-lactate via S-lactoyl-glutathione)	COG0693(PfpI family)	K18881	D-lactate dehydratase	EC:4.2.1.130	nnu00620(Pyruvate metabolism)	A0A3S3NXY2.1 PF01965.29;DJ-1_PfpI;	-	91	54	489	1	0	3	2.88	2.21	18.24	0.05	0	0.14	7.78	0.06	7.61969	up	2.89723e-09	4.60325e-07	yes
TRINITY_DN1297_c0_g1	1021	TRINITY_DN1297_c0_g1_i1;TRINITY_DN1297_c0_g1_i11;TRINITY_DN1297_c0_g1_i13;TRINITY_DN1297_c0_g1_i14;TRINITY_DN1297_c0_g1_i15;TRINITY_DN1297_c0_g1_i16;TRINITY_DN1297_c0_g1_i17;TRINITY_DN1297_c0_g1_i18;TRINITY_DN1297_c0_g1_i19;TRINITY_DN1297_c0_g1_i2;TRINITY_DN1297_c0_g1_i20;TRINITY_DN1297_c0_g1_i21;TRINITY_DN1297_c0_g1_i22;TRINITY_DN1297_c0_g1_i23;TRINITY_DN1297_c0_g1_i3;TRINITY_DN1297_c0_g1_i4;TRI…	protein PYRICULARIA ORYZAE RESISTANCE 21-like [Nymphaea colorata]	-	-	-	ENOG410Z7V6(NA)	-	-	-	-	-	-	61	16	52	8327.93	1593.65	699.53	3	0.75	3.49	805.32	148.92	44.71	2.41	332.98	-5.85701	down	3.07174e-09	4.85247e-07	yes
TRINITY_DN17282_c0_g2	1750	TRINITY_DN17282_c0_g2_i1;TRINITY_DN17282_c0_g2_i2;TRINITY_DN17282_c0_g2_i3;TRINITY_DN17282_c0_g2_i4;TRINITY_DN17282_c0_g2_i5;TRINITY_DN17282_c0_g2_i6;TRINITY_DN17282_c0_g2_i7	-	-	-	-	-	-	-	-	-	-	-	2.02	0	3.05	112.42	570.9	183.43	0.08	0	0.07	7.14	25.69	5.97	0.05	12.93	-6.83533	down	3.09576e-09	4.86247e-07	yes
TRINITY_DN1731_c0_g1	4756	TRINITY_DN1731_c0_g1_i1;TRINITY_DN1731_c0_g1_i11;TRINITY_DN1731_c0_g1_i2;TRINITY_DN1731_c0_g1_i3;TRINITY_DN1731_c0_g1_i4;TRINITY_DN1731_c0_g1_i5;TRINITY_DN1731_c0_g1_i7;TRINITY_DN1731_c0_g1_i8;TRINITY_DN1731_c0_g1_i9	Aspartate racemase [Nymphaea thermarum]	-	-	GO:0009252(peptidoglycan biosynthetic process);GO:0047661(amino-acid racemase activity)	COG1794(aspartate racemase)	-	-	-	-	A0A1U7Z9A2.1 PF01177.27;Asp_Glu_race;	-	4134.23	3068.05	2253.07	433.64	324.5	192.64	60.23	44.23	41.13	16.38	12.75	6.16	48.53	11.76	3.89352	up	3.22278e-09	5.03322e-07	yes
TRINITY_DN8267_c0_g1	856	TRINITY_DN8267_c0_g1_i1;TRINITY_DN8267_c0_g1_i2	-	-	-	-	-	-	-	-	-	-	-	68.71	46.03	74.99	2	2	2	3.51	2.51	5.07	0.2	0.19	0.16	3.7	0.18	5.42538	up	3.33948e-09	5.186e-07	yes
TRINITY_DN68556_c0_g1	1026	TRINITY_DN68556_c0_g1_i1;TRINITY_DN68556_c0_g1_i2	protein phosphatase 2C 51-like isoform X2 [Nymphaea colorata]	Os01g0656200	Probable protein phosphatase 2C 8 OS=Oryza sativa subsp. japonica OX=39947 GN=Os01g0656200 PE=2 SV=1	GO:0004722(protein serine/threonine phosphatase activity);GO:0005515(protein binding);GO:0006469(negative regulation of protein kinase activity);GO:0006470(protein dephosphorylation);GO:0006970(response to osmotic stress);GO:0008287(protein serine/threonine phosphatase complex);GO:0009408(response to heat);GO:0009414(response to water deprivation);GO:0009737(response to abscisic acid);GO:0009738(…	COG0631(Phosphatase)	K14497	protein phosphatase 2C	EC:3.1.3.16	nnu04016(MAPK signaling pathway - plant);nnu04075(Plant hormone signal transduction)	A0A1U8AGP6.1 PF00481.26;PP2C;	-	28.06	34.64	27.96	0	0	0	1.57	1.77	2.15	0	0	0	1.83	0	8.27102	up	3.38757e-09	5.23113e-07	yes
TRINITY_DN9341_c0_g1	1048	TRINITY_DN9341_c0_g1_i1;TRINITY_DN9341_c0_g1_i2;TRINITY_DN9341_c0_g1_i3	transcription factor bHLH126-like [Nymphaea colorata]	-	-	-	-	-	-	-	-	A0A3S3NWR0.1 PF00010.31;HLH;	-	2626.02	2916.03	1664.61	29	74.12	0	101.02	119.86	83.35	2.25	5.69	0	101.41	2.65	6.74589	up	3.48277e-09	5.3481e-07	yes
TRINITY_DN7768_c2_g1	1969	TRINITY_DN7768_c2_g1_i1	squamosa promoter-binding-like protein 8 [Nymphaea colorata]	SPL7	Squamosa promoter-binding-like protein 7 OS=Oryza sativa subsp. indica OX=39946 GN=SPL7 PE=2 SV=1	GO:0003677(DNA binding);GO:0003700(DNA binding transcription factor activity);GO:0005634(nucleus);GO:0006351(transcription, DNA-templated);GO:0006355(regulation of transcription, DNA-templated);GO:0046872(metal ion binding);GO:0048510(regulation of timing of transition from vegetative to reproductive phase)	ENOG410YGJH(Squamosa promoter-binding-like protein)	K13415	protein brassinosteroid insensitive 1	EC:2.7.10.1 2.7.11.1	mdm04075(Plant hormone signal transduction)	A0A1R3HGN1.1 PF03110.19;SBP;	SBP	71	37	139	1	2	1	1.09	0.61	2.79	0.03	0.06	0.02	1.5	0.04	6.30185	up	3.54273e-09	5.40994e-07	yes
TRINITY_DN12998_c0_g2	469	TRINITY_DN12998_c0_g2_i1;TRINITY_DN12998_c0_g2_i2	tryptamine hydroxycinnamoyltransferase 2-like [Nymphaea colorata]	-	-	-	-	K13065	shikimate O-hydroxycinnamoyltransferase	EC:2.3.1.133	nnu00940(Phenylpropanoid biosynthesis);nnu00945(Stilbenoid, diarylheptanoid and gingerol biosynthesis);nnu00941(Flavonoid biosynthesis)	A0A843UJF3.1 PF02458.20;Transferase;	-	0	0	0	75.91	321.55	33	0	0	0	26.71	114.19	13.8	0	51.57	-9.90262	down	3.66892e-09	5.57168e-07	yes
TRINITY_DN14171_c0_g1	1416	TRINITY_DN14171_c0_g1_i1;TRINITY_DN14171_c0_g1_i10;TRINITY_DN14171_c0_g1_i11;TRINITY_DN14171_c0_g1_i12;TRINITY_DN14171_c0_g1_i13;TRINITY_DN14171_c0_g1_i14;TRINITY_DN14171_c0_g1_i2;TRINITY_DN14171_c0_g1_i3;TRINITY_DN14171_c0_g1_i4;TRINITY_DN14171_c0_g1_i5;TRINITY_DN14171_c0_g1_i6;TRINITY_DN14171_c0_g1_i7;TRINITY_DN14171_c0_g1_i8;TRINITY_DN14171_c0_g1_i9	very-long-chain aldehyde decarbonylase GL1-10-like [Nymphaea colorata]	GL1-10	Very-long-chain aldehyde decarbonylase GL1-10 OS=Oryza sativa subsp. japonica OX=39947 GN=GL1-10 PE=2 SV=1	GO:0000254(C-4 methylsterol oxidase activity);GO:0003824(catalytic activity);GO:0005789(endoplasmic reticulum membrane);GO:0016020(membrane);GO:0016126(sterol biosynthetic process);GO:0016491(oxidoreductase activity);GO:0080064(4,4-dimethyl-9beta,19-cyclopropylsterol oxidation)	COG3000(fatty acid hydroxylase)	K14423	methylsterol monooxygenase 1	-	atr00100(Steroid biosynthesis)	A0A8N4EQS4.1 PF04116.18;FA_hydroxylase;	-	459.36	493.91	357	19	7	36	17.8	16.58	16.43	2.44	0.47	1.98	16.94	1.63	4.97659	up	3.76238e-09	5.68223e-07	yes
TRINITY_DN9393_c0_g1	2349	TRINITY_DN9393_c0_g1_i1;TRINITY_DN9393_c0_g1_i2;TRINITY_DN9393_c0_g1_i3;TRINITY_DN9393_c0_g1_i4;TRINITY_DN9393_c0_g1_i5;TRINITY_DN9393_c0_g1_i6;TRINITY_DN9393_c0_g1_i7;TRINITY_DN9393_c0_g1_i8	-	-	-	-	-	-	-	-	-	-	-	61	41	51	0	0	3	1.11	0.72	0.99	0	0	0.06	0.94	0.02	6.02064	up	3.81169e-09	5.72524e-07	yes
TRINITY_DN25231_c0_g1	1351	TRINITY_DN25231_c0_g1_i1;TRINITY_DN25231_c0_g1_i2;TRINITY_DN25231_c0_g1_i3;TRINITY_DN25231_c0_g1_i4;TRINITY_DN25231_c0_g1_i5;TRINITY_DN25231_c0_g1_i6	Nudix hydrolase 8 [Nymphaea thermarum]	-	-	-	-	-	-	-	-	-	-	1526.24	509.58	474.07	60.95	75.58	56.76	55.41	19.32	22.43	5.06	4.55	3.01	32.39	4.21	4.22074	up	3.87829e-09	5.79362e-07	yes
TRINITY_DN16940_c0_g1	744	TRINITY_DN16940_c0_g1_i1	-	-	-	-	-	-	-	-	-	-	-	76.06	63.53	14	0	0	0	4.76	4.28	1.15	0	0	0	3.4	0	9.0447	up	3.92306e-09	5.82882e-07	yes
TRINITY_DN36858_c0_g1	2851	TRINITY_DN36858_c0_g1_i1	Linoleate 13S-lipoxygenase 3-1 [Nymphaea thermarum]	LOX3.1	Linoleate 13S-lipoxygenase 3-1, chloroplastic OS=Solanum tuberosum OX=4113 GN=LOX3.1 PE=1 SV=1	GO:0016165(linoleate 13S-lipoxygenase activity)	ENOG410YN4N(Plant lipoxygenase may be involved in a number of diverse aspects of plant physiology including growth and development, pest resistance, and senescence or responses to wounding (By similarity))	K00454	lipoxygenase	EC:1.13.11.12	nnu00591(Linoleic acid metabolism);nnu00592(alpha-Linolenic acid metabolism)	A0A1U8AZM7.1 PF00305.24;Lipoxygenase;	-	1	0	3	105.03	203	170	0.01	0	0.04	2.09	3.96	2.66	0.02	2.9	-6.27889	down	4.20472e-09	6.21372e-07	yes
TRINITY_DN16953_c0_g1	1848	TRINITY_DN16953_c0_g1_i1;TRINITY_DN16953_c0_g1_i10;TRINITY_DN16953_c0_g1_i11;TRINITY_DN16953_c0_g1_i2;TRINITY_DN16953_c0_g1_i3;TRINITY_DN16953_c0_g1_i4;TRINITY_DN16953_c0_g1_i5;TRINITY_DN16953_c0_g1_i6;TRINITY_DN16953_c0_g1_i7;TRINITY_DN16953_c0_g1_i8;TRINITY_DN16953_c0_g1_i9	Small heat shock protein [Nymphaea thermarum]	HSP22	Small heat shock protein, chloroplastic (Fragment) OS=Glycine max OX=3847 GN=HSP22 PE=2 SV=1	GO:0000427(plastid-encoded plastid RNA polymerase complex);GO:0005515(protein binding);GO:0006351(transcription, DNA-templated);GO:0006355(regulation of transcription, DNA-templated);GO:0009408(response to heat);GO:0009416(response to light stimulus);GO:0009507(chloroplast);GO:0009644(response to high light intensity);GO:0009658(chloroplast organization);GO:0042542(response to hydrogen peroxide);…	COG0071(response to heat)	K13993	HSP20 family protein	-	pavi04141(Protein processing in endoplasmic reticulum)	A0A8B8K5U8.1 PF00011.26;HSP20;	-	814	5260.78	3238.27	15	3	86	25.42	185.78	141.51	1.05	0.2	4.9	117.57	2.05	7.12393	up	4.30033e-09	6.30411e-07	yes
TRINITY_DN402_c0_g1	2826	TRINITY_DN402_c0_g1_i1;TRINITY_DN402_c0_g1_i10;TRINITY_DN402_c0_g1_i11;TRINITY_DN402_c0_g1_i12;TRINITY_DN402_c0_g1_i14;TRINITY_DN402_c0_g1_i15;TRINITY_DN402_c0_g1_i16;TRINITY_DN402_c0_g1_i17;TRINITY_DN402_c0_g1_i18;TRINITY_DN402_c0_g1_i19;TRINITY_DN402_c0_g1_i2;TRINITY_DN402_c0_g1_i20;TRINITY_DN402_c0_g1_i21;TRINITY_DN402_c0_g1_i22;TRINITY_DN402_c0_g1_i23;TRINITY_DN402_c0_g1_i24;TRINITY_DN402_c0_…	ribulose bisphosphate carboxylase/oxygenase activase, chloroplastic-like isoform X1 [Nymphaea colorata]	RCA1	Ribulose bisphosphate carboxylase/oxygenase activase 1, chloroplastic OS=Larrea tridentata OX=66636 GN=RCA1 PE=1 SV=1	GO:0005524(ATP binding);GO:0005618(cell wall);GO:0005634(nucleus);GO:0009409(response to cold);GO:0009416(response to light stimulus);GO:0009507(chloroplast);GO:0009535(chloroplast thylakoid membrane);GO:0009570(chloroplast stroma);GO:0009579(thylakoid);GO:0009753(response to jasmonic acid);GO:0009941(chloroplast envelope);GO:0010150(leaf senescence);GO:0010287(plastoglobule);GO:0010319(stromule)…	COG1222(26S protease regulatory subunit)	K02960	small subunit ribosomal protein S16e	-	cpap03010(Ribosome)	A0A6A6M068.1 PF00004.34;AAA;	-	612.97	485	975.95	22336	7272.66	55832.9	11.84	9.82	23.95	844.23	275.52	1709.99	15.2	943.25	-4.84259	down	4.31176e-09	6.30411e-07	yes
TRINITY_DN6515_c0_g2	579	TRINITY_DN6515_c0_g2_i1	ABC transporter G family member 6-like [Nymphaea colorata]	ABCG1	ABC transporter G family member 1 OS=Arabidopsis thaliana OX=3702 GN=ABCG1 PE=2 SV=1	GO:0005886(plasma membrane);GO:0016021(integral component of membrane);GO:0042626(ATPase activity, coupled to transmembrane movement of substances)	COG1131((ABC) transporter)	K05681	ATP-binding cassette, subfamily G (WHITE), member 2	-	nta02010(ABC transporters)	A0A6A6MY39.1 PF00005.32;ABC_tran;	-	26.03	28.91	31.46	0	0	1	2.73	3.3	4.36	0	0	0.17	3.46	0.06	6.47314	up	4.39288e-09	6.38873e-07	yes
TRINITY_DN12567_c0_g1	2052	TRINITY_DN12567_c0_g1_i1;TRINITY_DN12567_c0_g1_i2;TRINITY_DN12567_c0_g1_i4;TRINITY_DN12567_c0_g1_i5;TRINITY_DN12567_c0_g1_i6;TRINITY_DN12567_c0_g1_i7	Adenine/guanine permease [Nymphaea thermarum]	AZG1	Adenine/guanine permease AZG1 OS=Arabidopsis thaliana OX=3702 GN=AZG1 PE=1 SV=1	GO:0005215(transporter activity);GO:0005345(purine nucleobase transmembrane transporter activity);GO:0006863(purine nucleobase transport);GO:0015853(adenine transport);GO:0015854(guanine transport);GO:0016020(membrane);GO:0016021(integral component of membrane);GO:0022857(transmembrane transporter activity)	COG2252(Xanthine uracil vitamin C permease)	NA	NA	NA	-	A0A068V078.1 PF00860.25;Xan_ur_permease;	-	55	34	85	1307.2	773.2	2094.22	0.93	0.61	1.83	43.89	25.36	53.33	1.12	40.86	-4.06701	down	4.51704e-09	6.53473e-07	yes
TRINITY_DN14492_c0_g1	846	TRINITY_DN14492_c0_g1_i1;TRINITY_DN14492_c0_g1_i2;TRINITY_DN14492_c0_g1_i3;TRINITY_DN14492_c0_g1_i4	endochitinase 4-like [Nymphaea colorata]	At2g43610	Endochitinase At2g43610 OS=Arabidopsis thaliana OX=3702 GN=At2g43610 PE=1 SV=1	GO:0000272(polysaccharide catabolic process);GO:0004568(chitinase activity);GO:0005576(extracellular region);GO:0005886(plasma membrane);GO:0006032(chitin catabolic process);GO:0006952(defense response);GO:0008061(chitin binding);GO:0016998(cell wall macromolecule catabolic process)	COG3979(chitinase)	K01183	chitinase	EC:3.2.1.14	csat00520(Amino sugar and nucleotide sugar metabolism)	A0A3S3N8D8.1 PF00182.24;Glyco_hydro_19;	-	0	1	2	1090.78	1696.26	13	0	0.05	0.13	109.43	168.36	1.05	0.06	92.95	-9.15001	down	4.66678e-09	6.716e-07	yes
TRINITY_DN25532_c0_g1	1609	TRINITY_DN25532_c0_g1_i1	uncharacterized protein LOC116264263 [Nymphaea colorata]	UGT94E5	Beta-D-glucosyl crocetin beta-1,6-glucosyltransferase OS=Gardenia jasminoides OX=114476 GN=UGT94E5 PE=1 SV=1	GO:0009813(flavonoid biosynthetic process);GO:0043231(intracellular membrane-bounded organelle);GO:0052696(flavonoid glucuronidation);GO:0080043(quercetin 3-O-glucosyltransferase activity);GO:0080044(quercetin 7-O-glucosyltransferase activity)	COG1819(Transferase)	NA	NA	NA	-	A0A1J6JSH1.1 PF00201.23;UDPGT;	-	1	4	10	360.11	495.99	237.98	0.02	0.08	0.26	14.26	19.28	7.42	0.12	13.65	-5.60502	down	5.1022e-09	7.30438e-07	yes
TRINITY_DN6611_c0_g1	242	TRINITY_DN6611_c0_g1_i1	GDSL esterase/lipase At1g29670-like isoform X1 [Nymphaea colorata]	At4g18970	GDSL esterase/lipase At4g18970 OS=Arabidopsis thaliana OX=3702 GN=At4g18970 PE=2 SV=1	-	COG3240(GDSL esterase lipase)	-	-	-	-	A0A443N4Y6.1 PF00657.27;Lipase_GDSL;	-	165.5	20.58	34.9	0	0	0	104.58	13.9	28.91	0	0	0	49.13	0	9.44647	up	5.55548e-09	7.86828e-07	yes
TRINITY_DN3307_c0_g1	3973	TRINITY_DN3307_c0_g1_i1;TRINITY_DN3307_c0_g1_i2;TRINITY_DN3307_c0_g1_i3;TRINITY_DN3307_c0_g1_i4;TRINITY_DN3307_c0_g1_i5;TRINITY_DN3307_c0_g1_i6;TRINITY_DN3307_c0_g1_i7;TRINITY_DN3307_c0_g1_i8;TRINITY_DN3307_c0_g1_i9	DJ-1-like protein D [Nymphaea thermarum]	DJ1D	Protein DJ-1 homolog D OS=Arabidopsis thaliana OX=3702 GN=DJ1D PE=1 SV=1	GO:0019172(glyoxalase III activity);GO:0019243(methylglyoxal catabolic process to D-lactate via S-lactoyl-glutathione)	COG0693(PfpI family)	K18881	D-lactate dehydratase	EC:4.2.1.130	egu00620(Pyruvate metabolism)	A0A834Z0K3.1 PF01965.29;DJ-1_PfpI;	-	10078.5	8161.47	5204.21	766	639	1086.01	222.22	192.65	150.54	35.45	29.31	39.62	188.47	34.79	3.81484	up	5.56122e-09	7.86828e-07	yes
TRINITY_DN8537_c0_g1	1589	TRINITY_DN8537_c0_g1_i1;TRINITY_DN8537_c0_g1_i10;TRINITY_DN8537_c0_g1_i11;TRINITY_DN8537_c0_g1_i12;TRINITY_DN8537_c0_g1_i14;TRINITY_DN8537_c0_g1_i16;TRINITY_DN8537_c0_g1_i17;TRINITY_DN8537_c0_g1_i18;TRINITY_DN8537_c0_g1_i2;TRINITY_DN8537_c0_g1_i20;TRINITY_DN8537_c0_g1_i22;TRINITY_DN8537_c0_g1_i23;TRINITY_DN8537_c0_g1_i24;TRINITY_DN8537_c0_g1_i25;TRINITY_DN8537_c0_g1_i26;TRINITY_DN8537_c0_g1_i28;T…	GDSL esterase/lipase At1g29670-like [Nymphaea colorata]	At1g33811	GDSL esterase/lipase At1g33811 OS=Arabidopsis thaliana OX=3702 GN=At1g33811 PE=2 SV=1	GO:0005576(extracellular region);GO:0016042(lipid catabolic process);GO:0016788(hydrolase activity, acting on ester bonds);GO:0052689(carboxylic ester hydrolase activity)	COG3240(GDSL esterase lipase)	NA	NA	NA	-	A0A2I0VUG8.1 PF00657.27;Lipase_GDSL;	-	3196.82	1336.12	970.3	147.01	140.38	30	117.85	53.47	47.25	8.98	8.16	2.06	72.86	6.4	4.66979	up	5.58197e-09	7.86828e-07	yes
TRINITY_DN946_c0_g1	1803	TRINITY_DN946_c0_g1_i1;TRINITY_DN946_c0_g1_i2	putative UDP-rhamnose:rhamnosyltransferase 1 [Populus alba]	GT4	Putative UDP-rhamnose:rhamnosyltransferase 1 OS=Fragaria ananassa OX=3747 GN=GT4 PE=2 SV=1	GO:0009813(flavonoid biosynthetic process);GO:0043231(intracellular membrane-bounded organelle);GO:0052696(flavonoid glucuronidation);GO:0080043(quercetin 3-O-glucosyltransferase activity);GO:0080044(quercetin 7-O-glucosyltransferase activity)	COG1819(Transferase)	NA	NA	NA	-	A0A6P5TW23.1 PF00201.23;UDPGT;	-	673	414	5034.8	10	40	1	11.58	7.56	112.68	0.34	1.35	0.03	43.94	0.57	7.37255	up	6.13193e-09	8.59941e-07	yes
TRINITY_DN42531_c0_g2	316	TRINITY_DN42531_c0_g2_i1	expansin-A10-like [Nymphaea colorata]	EXPA4	Expansin-A4 OS=Oryza sativa subsp. indica OX=39946 GN=EXPA4 PE=2 SV=1	GO:0005576(extracellular region);GO:0005618(cell wall);GO:0006949(syncytium formation);GO:0009664(plant-type cell wall organization);GO:0009826(unidimensional cell growth);GO:0009828(plant-type cell wall loosening);GO:0009831(plant-type cell wall modification involved in multidimensional cell growth);GO:0016020(membrane)	ENOG410YCRV(loosening and extension of plant cell walls by disrupting non-covalent bonding between cellulose microfibrils and matrix glucans. No enzymatic activity has been found)	NA	NA	NA	-	M4FIK3.1 PF03330.23;DPBB_1;	-	11.94	7.5	9	2844.03	1865.52	47.94	4.88	3.33	4.88	2227.56	1474.42	31.63	4.36	1244.54	-6.77532	down	7.16207e-09	9.99309e-07	yes
TRINITY_DN26403_c1_g1	230	TRINITY_DN26403_c1_g1_i1	Ent-kaurene oxidase-like 5 [Nymphaea thermarum]	CYP72A397	Cytochrome P450 72A397 OS=Kalopanax septemlobus OX=228393 GN=CYP72A397 PE=1 SV=1	GO:0004497(monooxygenase activity)	COG2124(Cytochrome p450)	NA	NA	NA	-	A0A3S3NF26.1 PF00067.27;p450;	-	64	80	13	0	0	0	44.98	59.76	11.93	0	0	0	38.89	0	9.10704	up	7.23722e-09	1.00469e-06	yes
TRINITY_DN5894_c0_g1	3260	TRINITY_DN5894_c0_g1_i1;TRINITY_DN5894_c0_g1_i11;TRINITY_DN5894_c0_g1_i12;TRINITY_DN5894_c0_g1_i13;TRINITY_DN5894_c0_g1_i15;TRINITY_DN5894_c0_g1_i3;TRINITY_DN5894_c0_g1_i4;TRINITY_DN5894_c0_g1_i6;TRINITY_DN5894_c0_g1_i7;TRINITY_DN5894_c0_g1_i9	probable serine/threonine-protein kinase PBL7 [Nymphaea colorata]	RLCK185	Receptor-like cytoplasmic kinase 185 OS=Oryza sativa subsp. japonica OX=39947 GN=RLCK185 PE=1 SV=1	GO:0004675(transmembrane receptor protein serine/threonine kinase activity);GO:0005515(protein binding);GO:0005886(plasma membrane);GO:0006468(protein phosphorylation);GO:0007166(cell surface receptor signaling pathway);GO:0016301(kinase activity);GO:0045087(innate immune response)	COG0515(Serine Threonine protein kinase)	K13430	serine/threonine-protein kinase PBS1	EC:2.7.11.1	hbr04626(Plant-pathogen interaction)	U5DAQ3.1 PF00069.30;Pkinase;	-	998	311	149	8	15	0	16.56	5.01	3.09	0.25	0.57	0	8.22	0.27	6.50527	up	7.28517e-09	1.00627e-06	yes
TRINITY_DN12440_c0_g1	3649	TRINITY_DN12440_c0_g1_i1;TRINITY_DN12440_c0_g1_i10;TRINITY_DN12440_c0_g1_i11;TRINITY_DN12440_c0_g1_i12;TRINITY_DN12440_c0_g1_i13;TRINITY_DN12440_c0_g1_i14;TRINITY_DN12440_c0_g1_i15;TRINITY_DN12440_c0_g1_i16;TRINITY_DN12440_c0_g1_i17;TRINITY_DN12440_c0_g1_i18;TRINITY_DN12440_c0_g1_i19;TRINITY_DN12440_c0_g1_i2;TRINITY_DN12440_c0_g1_i20;TRINITY_DN12440_c0_g1_i21;TRINITY_DN12440_c0_g1_i22;TRINITY_DN1…	-	-	-	-	-	-	-	-	-	A0A814KRB4.1 PF01607.29;CBM_14;	-	154.59	1575.23	6	0	0	0	2.13	21.61	0.07	0	0	0	7.94	0	12.7173	up	7.36064e-09	1.01161e-06	yes
TRINITY_DN26203_c0_g1	2108	TRINITY_DN26203_c0_g1_i1;TRINITY_DN26203_c0_g1_i10;TRINITY_DN26203_c0_g1_i2;TRINITY_DN26203_c0_g1_i3;TRINITY_DN26203_c0_g1_i4;TRINITY_DN26203_c0_g1_i5;TRINITY_DN26203_c0_g1_i6;TRINITY_DN26203_c0_g1_i7;TRINITY_DN26203_c0_g1_i8;TRINITY_DN26203_c0_g1_i9	Shikimate O-hydroxycinnamoyltransferase [Nymphaea thermarum]	CFAT	Coniferyl alcohol acyltransferase OS=Petunia hybrida OX=4102 GN=CFAT PE=1 SV=1	GO:0005737(cytoplasm);GO:0016740(transferase activity)	ENOG410YESS(hydroxycinnamoyl-Coenzyme A shikimate quinate hydroxycinnamoyltransferase-like)	NA	NA	NA	-	A0A6P9EJ66.1 PF02458.20;Transferase;	-	1084.59	990.09	744	72	31	126.92	31.47	27.36	31.52	3.41	1.09	5.01	30.12	3.17	4.18874	up	7.70039e-09	1.04907e-06	yes
TRINITY_DN40_c0_g5	1504	TRINITY_DN40_c0_g5_i1;TRINITY_DN40_c0_g5_i2;TRINITY_DN40_c0_g5_i3;TRINITY_DN40_c0_g5_i4	cytochrome c oxidase subunit 1 [Salix dunnii]	mt:CoI	Cytochrome c oxidase subunit 1 OS=Drosophila yakuba OX=7245 GN=mt:CoI PE=3 SV=2	GO:0004129(cytochrome-c oxidase activity);GO:0005506(iron ion binding);GO:0005751(mitochondrial respiratory chain complex IV);GO:0006123(mitochondrial electron transport, cytochrome c to oxygen);GO:0009060(aerobic respiration);GO:0015990(electron transport coupled proton transport);GO:0016021(integral component of membrane);GO:0020037(heme binding);GO:0022904(respiratory electron transport chain)…	COG0843(Cytochrome C oxidase subunit I)	K02256	cytochrome c oxidase subunit 1	EC:1.9.3.1	soe00190(Oxidative phosphorylation)	B3LEY9.1 PF00115.25;COX1;	-	57	89.9	13.82	0	0	0	2.71	4.58	0.39	0	0	0	2.56	0	9.16114	up	7.70957e-09	1.04907e-06	yes
TRINITY_DN42917_c0_g1	375	TRINITY_DN42917_c0_g1_i1;TRINITY_DN42917_c0_g1_i2	hypothetical protein EJ110_NYTH06221 [Nymphaea thermarum]	DTX16	Protein DETOXIFICATION 16 OS=Arabidopsis thaliana OX=3702 GN=DTX16 PE=2 SV=1	GO:0006855(drug transmembrane transport)	COG0534(Mate efflux family protein)	NA	NA	NA	-	A0A9D5HCL3.1 PF01554.23;MatE;	-	102.54	34.09	15.14	0	0	0	35.03	12.75	6.72	0	0	0	18.17	0	8.9536	up	7.76351e-09	1.05121e-06	yes
TRINITY_DN6214_c0_g1	1869	TRINITY_DN6214_c0_g1_i1;TRINITY_DN6214_c0_g1_i10;TRINITY_DN6214_c0_g1_i11;TRINITY_DN6214_c0_g1_i12;TRINITY_DN6214_c0_g1_i13;TRINITY_DN6214_c0_g1_i14;TRINITY_DN6214_c0_g1_i15;TRINITY_DN6214_c0_g1_i16;TRINITY_DN6214_c0_g1_i17;TRINITY_DN6214_c0_g1_i18;TRINITY_DN6214_c0_g1_i2;TRINITY_DN6214_c0_g1_i3;TRINITY_DN6214_c0_g1_i4;TRINITY_DN6214_c0_g1_i5;TRINITY_DN6214_c0_g1_i6;TRINITY_DN6214_c0_g1_i8;TRINIT…	nuclear transcription factor Y subunit A-10-like isoform X1 [Nymphaea colorata]	NFYA10	Nuclear transcription factor Y subunit A-10 OS=Arabidopsis thaliana OX=3702 GN=NFYA10 PE=2 SV=2	GO:0003677(DNA binding);GO:0003700(DNA binding transcription factor activity);GO:0005634(nucleus);GO:0006351(transcription, DNA-templated);GO:0006355(regulation of transcription, DNA-templated);GO:0016602(CCAAT-binding factor complex)	COG5224(Nuclear transcription factor Y)	NA	NA	NA	-	A0A427AQT9.1 PF02045.20;CBFB_NFYA;	NF-YA	3732.18	2285.68	2838	298.93	306	477.07	65.61	42.68	64.85	12.07	10.82	14.45	57.71	12.45	3.57627	up	8.2226e-09	1.10791e-06	yes
TRINITY_DN52874_c0_g1	309	TRINITY_DN52874_c0_g1_i1	-	-	-	-	-	-	-	-	-	-	-	46.07	42.28	16.23	0	0	0	19.49	19.41	9.11	0	0	0	16	0	8.47303	up	8.59254e-09	1.15211e-06	yes
TRINITY_DN8546_c0_g1	1738	TRINITY_DN8546_c0_g1_i1;TRINITY_DN8546_c0_g1_i2;TRINITY_DN8546_c0_g1_i3	uncharacterized protein LOC116260665 [Nymphaea colorata]	NHL10	NDR1/HIN1-like protein 10 OS=Arabidopsis thaliana OX=3702 GN=NHL10 PE=2 SV=1	GO:0006952(defense response);GO:0009506(plasmodesma);GO:0046658(anchored component of plasma membrane)	ENOG410YH2V(Late embryogenesis abundant protein)	-	-	-	-	A0A3S5WGP9.1 PF03168.18;LEA_2;	-	2140.86	1488.78	1127.69	157.25	195.69	217	40.81	29.18	27.82	12.86	14.49	14.28	32.6	13.88	3.63008	up	8.71875e-09	1.16336e-06	yes
TRINITY_DN4871_c0_g1	1816	TRINITY_DN4871_c0_g1_i10;TRINITY_DN4871_c0_g1_i11;TRINITY_DN4871_c0_g1_i2;TRINITY_DN4871_c0_g1_i3;TRINITY_DN4871_c0_g1_i4;TRINITY_DN4871_c0_g1_i5;TRINITY_DN4871_c0_g1_i6;TRINITY_DN4871_c0_g1_i7;TRINITY_DN4871_c0_g1_i9	phospholipase A2-alpha-like [Nymphaea colorata]	PLA2-ALPHA	Phospholipase A2-alpha OS=Arabidopsis thaliana OX=3702 GN=PLA2-ALPHA PE=1 SV=1	GO:0004623(phospholipase A2 activity);GO:0005509(calcium ion binding);GO:0005515(protein binding);GO:0005576(extracellular region);GO:0005634(nucleus);GO:0005773(vacuole);GO:0005794(Golgi apparatus);GO:0006644(phospholipid metabolic process);GO:0016042(lipid catabolic process);GO:0031410(cytoplasmic vesicle);GO:0050482(arachidonic acid secretion);GO:0102567(phospholipase A2 activity (consuming 1,…	ENOG410YKKM(Phospholipase A2)	K01047	secretory phospholipase A2	EC:3.1.1.4	tcc00564(Glycerophospholipid metabolism);tcc00565(Ether lipid metabolism);tcc00590(Arachidonic acid metabolism);tcc00591(Linoleic acid metabolism);tcc00592(alpha-Linolenic acid metabolism)	A0A830CHV7.1 PF00068.24;Phospholip_A2_1;	-	2378.6	1322.83	1603.11	236	228	88.06	73.29	41.49	63.58	14.25	13.44	4.39	59.45	10.69	3.81579	up	8.9798e-09	1.1924e-06	yes
TRINITY_DN7624_c0_g1	1263	TRINITY_DN7624_c0_g1_i1;TRINITY_DN7624_c0_g1_i2;TRINITY_DN7624_c0_g1_i3	RBCS Ribulose bisphosphate carboxylase small chain [Nymphaea thermarum]	RBCS	Ribulose bisphosphate carboxylase small subunit, chloroplastic OS=Pyrus pyrifolia OX=3767 GN=RBCS PE=2 SV=1	GO:0004497(monooxygenase activity);GO:0005618(cell wall);GO:0009507(chloroplast);GO:0009570(chloroplast stroma);GO:0009573(chloroplast ribulose bisphosphate carboxylase complex);GO:0009579(thylakoid);GO:0009637(response to blue light);GO:0009853(photorespiration);GO:0009941(chloroplast envelope);GO:0010114(response to red light);GO:0010218(response to far red light);GO:0015977(carbon fixation);GO…	COG4451(RuBisCO catalyzes two reactions the carboxylation of D- ribulose 1,5-bisphosphate, the primary event in carbon dioxide fixation, as well as the oxidative fragmentation of the pentose substrate. Both reactions occur simultaneously and in competition at the same active site)	K01602	ribulose-bisphosphate carboxylase small chain	EC:4.1.1.39	ghi00630(Glyoxylate and dicarboxylate metabolism);ghi00710(Carbon fixation in photosynthetic organisms)	A0A6P3YXM6.1 PF00101.25;RuBisCO_small;	-	3105.09	1270	1121	154	193.95	45	101.71	44.7	48.8	9.89	12.6	2.42	65.07	8.3	4.35319	up	9.05488e-09	1.19659e-06	yes
TRINITY_DN8499_c0_g1	1769	TRINITY_DN8499_c0_g1_i1;TRINITY_DN8499_c0_g1_i2	-	-	-	-	-	-	-	-	-	-	-	1355.43	341.94	110.03	12	13	24	24.4	6.53	2.65	0.42	0.45	0.67	11.19	0.51	5.71069	up	9.77265e-09	1.28527e-06	yes
TRINITY_DN13683_c0_g1	538	TRINITY_DN13683_c0_g1_i1;TRINITY_DN13683_c0_g1_i2	probable LRR receptor-like serine/threonine-protein kinase At2g24230 isoform X2 [Glycine max]	-	Eukaryotic translation initiation factor 5A OS=Manihot esculenta OX=3983 PE=2 SV=2	GO:0003743(translation initiation factor activity);GO:0003746(translation elongation factor activity);GO:0005737(cytoplasm);GO:0006413(translational initiation);GO:0006452(translational frameshifting);GO:0010089(xylem development);GO:0043022(ribosome binding);GO:0045901(positive regulation of translational elongation);GO:0045905(positive regulation of translational termination)	COG0231(Involved in peptide bond synthesis. Stimulates efficient translation and peptide-bond synthesis on native or reconstituted 70S ribosomes in vitro. Probably functions indirectly by altering the affinity of the ribosome for aminoacyl-tRNA, thus increasing their reactivity as acceptors for peptidyl transferase (By similarity))	NA	NA	NA	-	A0A8J5H7E1.1 PF21485.2;IF5A-like_N;	-	25.04	24.78	27.97	0	1	0	3.11	3.36	4.61	0	0.25	0	3.69	0.08	6.33146	up	1.02968e-08	1.34775e-06	yes
TRINITY_DN14134_c0_g1	1148	TRINITY_DN14134_c0_g1_i10;TRINITY_DN14134_c0_g1_i11;TRINITY_DN14134_c0_g1_i12;TRINITY_DN14134_c0_g1_i13;TRINITY_DN14134_c0_g1_i14;TRINITY_DN14134_c0_g1_i15;TRINITY_DN14134_c0_g1_i18;TRINITY_DN14134_c0_g1_i19;TRINITY_DN14134_c0_g1_i2;TRINITY_DN14134_c0_g1_i20;TRINITY_DN14134_c0_g1_i21;TRINITY_DN14134_c0_g1_i22;TRINITY_DN14134_c0_g1_i23;TRINITY_DN14134_c0_g1_i24;TRINITY_DN14134_c0_g1_i26;TRINITY_DN…	microtubule-destabilizing protein 60 [Nymphaea colorata]	MDP60	Microtubule-destabilizing protein 60 OS=Arabidopsis thaliana OX=3702 GN=MDP60 PE=2 SV=1	GO:0005634(nucleus);GO:0005819(spindle);GO:0005874(microtubule);GO:0032147(activation of protein kinase activity);GO:0060236(regulation of mitotic spindle organization)	ENOG410YPGC(Targeting protein for Xklp2 (TPX2))	-	-	-	-	A0A068U085.1 PF06886.16;TPX2;	-	218.2	57.9	51.34	1.01	3	0	9.46	2.54	2.58	0.07	0.22	0	4.86	0.1	6.72757	up	1.10605e-08	1.44068e-06	yes
TRINITY_DN75402_c0_g1	903	TRINITY_DN75402_c0_g1_i1;TRINITY_DN75402_c0_g1_i2;TRINITY_DN75402_c0_g1_i3	hypothetical protein L1887_12720 [Cichorium endivia]	Rps2	Small ribosomal subunit protein uS5 OS=Mus musculus OX=10090 GN=Rps2 PE=1 SV=3	GO:0003735(structural constituent of ribosome);GO:0006412(translation);GO:0022627(cytosolic small ribosomal subunit)	COG0098(Located at the back of the 30S subunit body where it stabilizes the conformation of the head with respect to the body (By similarity))	K02981	small subunit ribosomal protein S2e	-	adu03010(Ribosome)	A0A915G1I2.1 PF03719.20;Ribosomal_S5_C;	-	141	120	10	0	0	0	6.32	5.76	0.59	0	0	0	4.22	0	9.87121	up	1.11116e-08	1.44068e-06	yes
TRINITY_DN7247_c0_g1	2395	TRINITY_DN7247_c0_g1_i10;TRINITY_DN7247_c0_g1_i11;TRINITY_DN7247_c0_g1_i13;TRINITY_DN7247_c0_g1_i14;TRINITY_DN7247_c0_g1_i16;TRINITY_DN7247_c0_g1_i17;TRINITY_DN7247_c0_g1_i18;TRINITY_DN7247_c0_g1_i19;TRINITY_DN7247_c0_g1_i2;TRINITY_DN7247_c0_g1_i20;TRINITY_DN7247_c0_g1_i22;TRINITY_DN7247_c0_g1_i23;TRINITY_DN7247_c0_g1_i25;TRINITY_DN7247_c0_g1_i4;TRINITY_DN7247_c0_g1_i5;TRINITY_DN7247_c0_g1_i6	Peroxidase 35 [Nymphaea thermarum]	PER51	Peroxidase 51 OS=Arabidopsis thaliana OX=3702 GN=PER51 PE=2 SV=1	GO:0004601(peroxidase activity);GO:0005515(protein binding);GO:0005576(extracellular region);GO:0006979(response to oxidative stress);GO:0009651(response to salt stress);GO:0020037(heme binding);GO:0042744(hydrogen peroxide catabolic process);GO:0046872(metal ion binding);GO:0055114(oxidation-reduction process)	ENOG4111FDS(peroxidase)	K00430	peroxidase	EC:1.11.1.7	jcu00940(Phenylpropanoid biosynthesis)	A0A067KJP2.1 PF00141.28;peroxidase;	-	9119.14	2196.99	2637.91	248	311	495.72	141.18	36.76	55.05	7.89	9.45	12.87	77.66	10.07	4.22883	up	1.13925e-08	1.47017e-06	yes
TRINITY_DN2543_c1_g1	1692	TRINITY_DN2543_c1_g1_i2;TRINITY_DN2543_c1_g1_i3;TRINITY_DN2543_c1_g1_i4;TRINITY_DN2543_c1_g1_i5;TRINITY_DN2543_c1_g1_i6;TRINITY_DN2543_c1_g1_i7	uncharacterized protein LOC116255862 [Nymphaea colorata]	ACO	1-aminocyclopropane-1-carboxylate oxidase OS=Brassica juncea OX=3707 GN=ACO PE=2 SV=1	GO:0009693(ethylene biosynthetic process);GO:0051213(dioxygenase activity)	COG3491(2OGFe(II) oxygenase)	K05933	aminocyclopropanecarboxylate oxidase	EC:1.14.17.4	jcu00270(Cysteine and methionine metabolism)	A0A8B8R0X2.1 PF03171.25;2OG-FeII_Oxy;	-	695.73	1597	2156.3	60.05	34.63	172	21.19	48.08	80.21	4.25	6.74	7.57	49.83	6.19	4.62871	up	1.14618e-08	1.47219e-06	yes
TRINITY_DN5205_c0_g1	2977	TRINITY_DN5205_c0_g1_i1;TRINITY_DN5205_c0_g1_i10;TRINITY_DN5205_c0_g1_i11;TRINITY_DN5205_c0_g1_i12;TRINITY_DN5205_c0_g1_i13;TRINITY_DN5205_c0_g1_i14;TRINITY_DN5205_c0_g1_i15;TRINITY_DN5205_c0_g1_i17;TRINITY_DN5205_c0_g1_i18;TRINITY_DN5205_c0_g1_i19;TRINITY_DN5205_c0_g1_i2;TRINITY_DN5205_c0_g1_i21;TRINITY_DN5205_c0_g1_i22;TRINITY_DN5205_c0_g1_i23;TRINITY_DN5205_c0_g1_i24;TRINITY_DN5205_c0_g1_i25;T…	GDSL esterase/lipase At1g28590-like [Nymphaea colorata]	At1g28610	GDSL esterase/lipase At1g28610 OS=Arabidopsis thaliana OX=3702 GN=At1g28610 PE=2 SV=2	GO:0005576(extracellular region);GO:0016042(lipid catabolic process);GO:0016298(lipase activity);GO:0016788(hydrolase activity, acting on ester bonds);GO:0052689(carboxylic ester hydrolase activity)	ENOG410YC5Z(GDSL esterase lipase)	K21026	acetylajmaline esterase	EC:3.1.1.80	atr00901(Indole alkaloid biosynthesis)	A0A8J4VCA6.1 PF00657.27;Lipase_GDSL;	-	218.81	388	262	10	6	22	4.4	8.26	7.04	0.38	0.24	0.51	6.57	0.38	5.11148	up	1.1593e-08	1.47998e-06	yes
TRINITY_DN13544_c0_g1	267	TRINITY_DN13544_c0_g1_i1	NADPH-dependent aldo-keto reductase, chloroplastic-like isoform X2 [Nymphaea colorata]	AKR4C9	NADPH-dependent aldo-keto reductase, chloroplastic OS=Arabidopsis thaliana OX=3702 GN=AKR4C9 PE=1 SV=1	GO:0004032(alditol:NADP+ 1-oxidoreductase activity);GO:0004033(aldo-keto reductase (NADP) activity);GO:0005737(cytoplasm);GO:0008106(alcohol dehydrogenase (NADP+) activity);GO:0009409(response to cold);GO:0009414(response to water deprivation);GO:0009507(chloroplast);GO:0009636(response to toxic substance);GO:0009651(response to salt stress);GO:0016229(steroid dehydrogenase activity);GO:0016491(o…	COG0656(reductase)	K00002	alcohol dehydrogenase (NADP+)	EC:1.1.1.2	csat00010(Glycolysis / Gluconeogenesis);csat00040(Pentose and glucuronate interconversions);csat00561(Glycerolipid metabolism)	A0A443PML5.1 PF00248.26;Aldo_ket_red;	-	363.97	282.12	176.5	19.8	7	3.87	192.19	161.1	123.6	20.05	7.11	3.24	158.96	10.13	5.29671	up	1.16301e-08	1.47998e-06	yes
TRINITY_DN44253_c0_g1	849	TRINITY_DN44253_c0_g1_i1;TRINITY_DN44253_c0_g1_i2	3-9-dihydroxypterocarpan 6A-monooxygenase [Nymphaea thermarum]	CYP71D2	Cytochrome P450 71D2 OS=Catharanthus roseus OX=4058 GN=CYP71D2 PE=2 SV=1	GO:0016020(membrane);GO:0016709(oxidoreductase activity, acting on paired donors, with incorporation or reduction of molecular oxygen, NAD(P)H as one donor, and incorporation of one atom of oxygen);GO:0044550(secondary metabolite biosynthetic process)	COG2124(Cytochrome p450)	NA	NA	NA	-	U5DB25.1 PF00067.27;p450;	-	34.22	37.91	16.59	1	0	0	1.85	2.11	1.14	0.11	0	0	1.7	0.04	6.56034	up	1.22007e-08	1.54175e-06	yes
TRINITY_DN2635_c1_g1	941	TRINITY_DN2635_c1_g1_i1;TRINITY_DN2635_c1_g1_i2	-	-	-	-	-	-	-	-	-	-	-	28.99	27.01	21.97	1	0	0	1.22	1.22	1.22	0.08	0	0	1.22	0.03	6.34022	up	1.22277e-08	1.54175e-06	yes
TRINITY_DN7047_c0_g1	1907	TRINITY_DN7047_c0_g1_i1;TRINITY_DN7047_c0_g1_i10;TRINITY_DN7047_c0_g1_i11;TRINITY_DN7047_c0_g1_i12;TRINITY_DN7047_c0_g1_i13;TRINITY_DN7047_c0_g1_i2;TRINITY_DN7047_c0_g1_i3;TRINITY_DN7047_c0_g1_i4;TRINITY_DN7047_c0_g1_i5;TRINITY_DN7047_c0_g1_i6;TRINITY_DN7047_c0_g1_i7;TRINITY_DN7047_c0_g1_i8;TRINITY_DN7047_c0_g1_i9	hypothetical protein EJ110_NYTH28291, partial [Nymphaea thermarum]	NAL1	Protein NARROW LEAF 1 OS=Oryza sativa subsp. japonica OX=39947 GN=NAL1 PE=1 SV=1	GO:0005575(cellular_component)	ENOG4110IB3(Peptidase, trypsin-like serine and cysteine proteases)	-	-	-	-	-	-	12	9	31	878.31	879.58	279	0.27	0.22	0.7	44.6	42.36	9.7	0.4	32.22	-4.75839	down	1.37612e-08	1.72719e-06	yes
TRINITY_DN10500_c0_g1	1531	TRINITY_DN10500_c0_g1_i1;TRINITY_DN10500_c0_g1_i2;TRINITY_DN10500_c0_g1_i4;TRINITY_DN10500_c0_g1_i5;TRINITY_DN10500_c0_g1_i6	transcription factor MYB26-like [Nymphaea colorata]	MYB86	Transcription factor MYB86 OS=Arabidopsis thaliana OX=3702 GN=MYB86 PE=2 SV=1	GO:0000981(RNA polymerase II transcription factor activity, sequence-specific DNA binding);GO:0001135(transcription factor activity, RNA polymerase II transcription factor recruiting);GO:0003677(DNA binding);GO:0003700(DNA binding transcription factor activity);GO:0005634(nucleus);GO:0006355(regulation of transcription, DNA-templated);GO:0006357(regulation of transcription by RNA polymerase II);G…	COG5147(Myblike DNAbinding domain containing protein)	NA	NA	NA	-	A0A444CG78.1 PF13921.11;Myb_DNA-bind_6;	MYB	0	0	0	815	611.99	4	0	0	0	41.16	32.57	0.29	0	24.67	-11.6343	down	1.41735e-08	1.77085e-06	yes
TRINITY_DN4573_c0_g1	1641	TRINITY_DN4573_c0_g1_i1;TRINITY_DN4573_c0_g1_i2;TRINITY_DN4573_c0_g1_i3	hypothetical protein RGQ29_005632 [Quercus rubra]	-	-	GO:0005634(nucleus)	ENOG410Y914(Late embryogenesis)	-	-	-	-	A0A8M8UYJ7.1 PF06830.16;Root_cap;	-	0	0	0	11928.3	43925.6	0	0	0	0	560.05	2027.98	0	0	862.68	-16.9155	down	1.46083e-08	1.81692e-06	yes
TRINITY_DN9173_c0_g1	1155	TRINITY_DN9173_c0_g1_i1;TRINITY_DN9173_c0_g1_i2	Serine acetyltransferase 1 [Nymphaea thermarum]	SAT1	Serine acetyltransferase 1, chloroplastic OS=Arabidopsis thaliana OX=3702 GN=SAT1 PE=1 SV=2	GO:0005515(protein binding);GO:0005634(nucleus);GO:0005739(mitochondrion);GO:0005829(cytosol);GO:0006535(cysteine biosynthetic process from serine);GO:0009001(serine O-acetyltransferase activity);GO:0009409(response to cold);GO:0009507(chloroplast);GO:0009970(cellular response to sulfate starvation);GO:0019344(cysteine biosynthetic process)	COG1045(serine acetyltransferase)	K00640	serine O-acetyltransferase	EC:2.3.1.30	hbr00920(Sulfur metabolism);hbr00270(Cysteine and methionine metabolism)	A0A8T0N6R0.1 PF09203.16;MspA;	-	0	0	3	774.36	180.6	71.36	0	0	0.12	48.05	11.05	3.52	0.04	20.87	-7.7587	down	1.50614e-08	1.86483e-06	yes
TRINITY_DN10807_c0_g1	5345	TRINITY_DN10807_c0_g1_i1;TRINITY_DN10807_c0_g1_i10;TRINITY_DN10807_c0_g1_i11;TRINITY_DN10807_c0_g1_i12;TRINITY_DN10807_c0_g1_i13;TRINITY_DN10807_c0_g1_i14;TRINITY_DN10807_c0_g1_i15;TRINITY_DN10807_c0_g1_i16;TRINITY_DN10807_c0_g1_i17;TRINITY_DN10807_c0_g1_i18;TRINITY_DN10807_c0_g1_i19;TRINITY_DN10807_c0_g1_i21;TRINITY_DN10807_c0_g1_i22;TRINITY_DN10807_c0_g1_i23;TRINITY_DN10807_c0_g1_i24;TRINITY_DN…	putative beta-D-xylosidase 2 [Nymphaea thermarum]	BXL2	Probable beta-D-xylosidase 2 OS=Arabidopsis thaliana OX=3702 GN=BXL2 PE=2 SV=1	GO:0009044(xylan 1,4-beta-xylosidase activity);GO:0009505(plant-type cell wall);GO:0031222(arabinan catabolic process);GO:0045493(xylan catabolic process);GO:0046556(alpha-L-arabinofuranosidase activity)	COG1472(hydrolase family 3)	K15920	xylan 1,4-beta-xylosidase	EC:3.2.1.37	atr00520(Amino sugar and nucleotide sugar metabolism)	A0A6A3B7L5.1 PF00933.26;Glyco_hydro_3;	-	47	112	225	2521.98	3275.72	3567.1	0.48	1.23	2.83	51.35	65.38	54.34	1.51	57.02	-4.05084	down	1.62959e-08	2.00717e-06	yes
TRINITY_DN8213_c0_g1	1148	TRINITY_DN8213_c0_g1_i1;TRINITY_DN8213_c0_g1_i10;TRINITY_DN8213_c0_g1_i11;TRINITY_DN8213_c0_g1_i12;TRINITY_DN8213_c0_g1_i13;TRINITY_DN8213_c0_g1_i14;TRINITY_DN8213_c0_g1_i2;TRINITY_DN8213_c0_g1_i3;TRINITY_DN8213_c0_g1_i5;TRINITY_DN8213_c0_g1_i8	UDP-glycosyltransferase [Nymphaea thermarum]	UGT72B1	UDP-glycosyltransferase 72B1 OS=Arabidopsis thaliana OX=3702 GN=UGT72B1 PE=1 SV=1	GO:0009813(flavonoid biosynthetic process);GO:0043231(intracellular membrane-bounded organelle);GO:0052696(flavonoid glucuronidation);GO:0080043(quercetin 3-O-glucosyltransferase activity);GO:0080044(quercetin 7-O-glucosyltransferase activity)	COG1819(Transferase)	NA	NA	NA	-	A0A067ED36.1 PF00201.23;UDPGT;	-	294.4	416.77	125.7	2	12	0	9.44	14.91	6.39	0.17	0.74	0	10.25	0.3	6.51362	up	1.63571e-08	2.00717e-06	yes
TRINITY_DN7709_c0_g1	4724	TRINITY_DN7709_c0_g1_i1;TRINITY_DN7709_c0_g1_i10;TRINITY_DN7709_c0_g1_i11;TRINITY_DN7709_c0_g1_i12;TRINITY_DN7709_c0_g1_i13;TRINITY_DN7709_c0_g1_i15;TRINITY_DN7709_c0_g1_i17;TRINITY_DN7709_c0_g1_i2;TRINITY_DN7709_c0_g1_i3;TRINITY_DN7709_c0_g1_i5;TRINITY_DN7709_c0_g1_i6;TRINITY_DN7709_c0_g1_i8;TRINITY_DN7709_c0_g1_i9	probable polygalacturonase [Nymphaea colorata]	GSVIVT00026920001	Probable polygalacturonase OS=Vitis vinifera OX=29760 GN=GSVIVT00026920001 PE=1 SV=1	GO:0004650(polygalacturonase activity);GO:0005576(extracellular region);GO:0005975(carbohydrate metabolic process);GO:0009507(chloroplast);GO:0016021(integral component of membrane);GO:0016829(lyase activity);GO:0071555(cell wall organization)	COG5434(Glycoside hydrolase family 28)	-	-	-	-	A0A1U8A5Q1.1 PF00295.22;Glyco_hydro_28;	-	989	1797.88	985	119	191	62.15	12.69	24.49	16.1	2.99	4.7	1.16	17.76	2.95	3.98251	up	1.71556e-08	2.09581e-06	yes
TRINITY_DN13054_c0_g2	776	TRINITY_DN13054_c0_g2_i1	axial regulator YABBY 5-like [Nymphaea colorata]	YAB2	Putative axial regulator YABBY 2 OS=Arabidopsis thaliana OX=3702 GN=YAB2 PE=1 SV=1	GO:0003677(DNA binding);GO:0003700(DNA binding transcription factor activity);GO:0005634(nucleus);GO:0006355(regulation of transcription, DNA-templated);GO:0007275(multicellular organism development);GO:0010158(abaxial cell fate specification);GO:0046872(metal ion binding)	ENOG410YHWI(axial regulator YABBY)	-	-	-	-	A0A843WLN9.1 PF04690.18;YABBY;	YABBY	3	11	37	2015.99	647	523.6	0.17	0.69	2.81	235.29	74.85	49.08	1.22	119.74	-5.42377	down	1.80678e-08	2.19748e-06	yes
TRINITY_DN35900_c0_g2	1460	TRINITY_DN35900_c0_g2_i1	cytochrome c oxidase subunit 1 [Nephroselmis olivacea]	mt:CoI	Cytochrome c oxidase subunit 1 OS=Drosophila melanogaster OX=7227 GN=mt:CoI PE=2 SV=2	GO:0004129(cytochrome-c oxidase activity);GO:0005506(iron ion binding);GO:0005751(mitochondrial respiratory chain complex IV);GO:0006123(mitochondrial electron transport, cytochrome c to oxygen);GO:0009060(aerobic respiration);GO:0015990(electron transport coupled proton transport);GO:0016021(integral component of membrane);GO:0020037(heme binding);GO:0022904(respiratory electron transport chain)…	COG0843(Cytochrome C oxidase subunit I)	K02256	cytochrome c oxidase subunit 1	EC:1.9.3.1	cvr00190(Oxidative phosphorylation)	Q60HA9.1 PF00115.25;COX1;	-	31	297.05	29	0	0	0	0.7	7.09	0.85	0	0	0	2.88	0	10.4078	up	1.85221e-08	2.24281e-06	yes
TRINITY_DN354_c1_g1	3787	TRINITY_DN354_c1_g1_i1;TRINITY_DN354_c1_g1_i2;TRINITY_DN354_c1_g1_i3;TRINITY_DN354_c1_g1_i4;TRINITY_DN354_c1_g1_i5;TRINITY_DN354_c1_g1_i6;TRINITY_DN354_c1_g1_i8	Vacuolar amino acid transporter 1 [Nymphaea thermarum]	AVT1C	Amino acid transporter AVT1C OS=Arabidopsis thaliana OX=3702 GN=AVT1C PE=1 SV=1	GO:0003333(amino acid transmembrane transport);GO:0015171(amino acid transmembrane transporter activity)	COG0814(amino acid transport)	NA	NA	NA	-	A0A1U7YS42.1 PF01490.23;Aa_trans;	-	57	59	137.74	1786.1	1423.96	1337.36	0.71	0.67	1.95	38.47	29.8	21.56	1.11	29.94	-3.62364	down	1.90204e-08	2.29304e-06	yes
TRINITY_DN45159_c0_g1	1542	TRINITY_DN45159_c0_g1_i1	tryptophan synthase beta chain 1-like [Nymphaea colorata]	TSB	Tryptophan synthase beta chain 2, chloroplastic OS=Camptotheca acuminata OX=16922 GN=TSB PE=2 SV=1	GO:0004834(tryptophan synthase activity);GO:0005737(cytoplasm);GO:0030170(pyridoxal phosphate binding)	COG0133(The beta subunit is responsible for the synthesis of L- tryptophan from indole and L-serine (By similarity))	K01696	tryptophan synthase beta chain	EC:4.2.1.20	rcu00260(Glycine, serine and threonine metabolism);rcu00400(Phenylalanine, tyrosine and tryptophan biosynthesis)	B9RXQ0.1 PF00291.30;PALP;	-	0	0	0	52.17	54.07	20	0	0	0	2.18	2.22	0.66	0	1.69	-8.13945	down	1.98812e-08	2.38187e-06	yes
TRINITY_DN11617_c0_g1	1029	TRINITY_DN11617_c0_g1_i1;TRINITY_DN11617_c0_g1_i2;TRINITY_DN11617_c0_g1_i3;TRINITY_DN11617_c0_g1_i5;TRINITY_DN11617_c0_g1_i6;TRINITY_DN11617_c0_g1_i7	-	-	-	-	-	-	-	-	-	-	-	432	4	191	0	0	0	17.32	0.16	12.22	0	0	0	9.9	0	10.9019	up	1.99305e-08	2.38187e-06	yes
TRINITY_DN18814_c0_g1	318	TRINITY_DN18814_c0_g1_i1;TRINITY_DN18814_c0_g1_i2	-	-	-	-	-	-	-	-	-	-	-	627.84	89.24	153.77	8.64	0	4	261.17	40.38	85.06	6.95	0	2.64	128.87	3.2	6.5027	up	2.079e-08	2.47383e-06	yes
TRINITY_DN20734_c0_g2	392	TRINITY_DN20734_c0_g2_i1	-	-	-	-	-	-	-	-	-	-	-	92.09	26	12.99	0	0	0	24.54	7.6	4.6	0	0	0	12.25	0	8.73	up	2.17953e-08	2.58227e-06	yes
TRINITY_DN10228_c1_g1	2616	TRINITY_DN10228_c1_g1_i1;TRINITY_DN10228_c1_g1_i10;TRINITY_DN10228_c1_g1_i11;TRINITY_DN10228_c1_g1_i12;TRINITY_DN10228_c1_g1_i13;TRINITY_DN10228_c1_g1_i14;TRINITY_DN10228_c1_g1_i15;TRINITY_DN10228_c1_g1_i16;TRINITY_DN10228_c1_g1_i17;TRINITY_DN10228_c1_g1_i18;TRINITY_DN10228_c1_g1_i19;TRINITY_DN10228_c1_g1_i2;TRINITY_DN10228_c1_g1_i20;TRINITY_DN10228_c1_g1_i21;TRINITY_DN10228_c1_g1_i22;TRINITY_DN1…	uncharacterized protein LOC112750361 isoform X1 [Arachis hypogaea]	-	-	-	-	-	-	-	-	-	-	87.12	92	92.94	1	2	6	1.28	1.29	1.89	0.04	0.07	0.25	1.49	0.12	5.42146	up	2.25913e-08	2.6651e-06	yes
TRINITY_DN2894_c0_g1	1606	TRINITY_DN2894_c0_g1_i1;TRINITY_DN2894_c0_g1_i11;TRINITY_DN2894_c0_g1_i12;TRINITY_DN2894_c0_g1_i13;TRINITY_DN2894_c0_g1_i3;TRINITY_DN2894_c0_g1_i4;TRINITY_DN2894_c0_g1_i5;TRINITY_DN2894_c0_g1_i6;TRINITY_DN2894_c0_g1_i7;TRINITY_DN2894_c0_g1_i8;TRINITY_DN2894_c0_g1_i9	probable xyloglucan endotransglucosylase/hydrolase protein 23 [Nymphaea colorata]	XTH1	Xyloglucan endotransglucosylase protein 1 OS=Diospyros kaki OX=35925 GN=XTH1 PE=1 SV=1	GO:0004553(hydrolase activity, hydrolyzing O-glycosyl compounds);GO:0005576(extracellular region);GO:0005618(cell wall);GO:0010411(xyloglucan metabolic process);GO:0016762(xyloglucan:xyloglucosyl transferase activity);GO:0016798(hydrolase activity, acting on glycosyl bonds);GO:0042546(cell wall biogenesis);GO:0048046(apoplast);GO:0071555(cell wall organization)	COG2273(hydrolase family 16)	K14504	xyloglucan:xyloglucosyl transferase TCH4	EC:2.4.1.207	egu04075(Plant hormone signal transduction)	A0A5P1EYG8.1 PF00722.27;Glyco_hydro_16;	-	49	18	3	4432.48	944.04	684.94	1.69	0.65	0.15	306.74	62.69	35.82	0.83	135.08	-5.87191	down	2.27682e-08	2.67449e-06	yes
TRINITY_DN11517_c0_g1	1780	TRINITY_DN11517_c0_g1_i1;TRINITY_DN11517_c0_g1_i10;TRINITY_DN11517_c0_g1_i11;TRINITY_DN11517_c0_g1_i12;TRINITY_DN11517_c0_g1_i13;TRINITY_DN11517_c0_g1_i14;TRINITY_DN11517_c0_g1_i16;TRINITY_DN11517_c0_g1_i2;TRINITY_DN11517_c0_g1_i3;TRINITY_DN11517_c0_g1_i4;TRINITY_DN11517_c0_g1_i5;TRINITY_DN11517_c0_g1_i6;TRINITY_DN11517_c0_g1_i7;TRINITY_DN11517_c0_g1_i8;TRINITY_DN11517_c0_g1_i9	CRAL-TRIO domain-containing protein [Nymphaea thermarum]	-	-	GO:0005215(transporter activity);GO:0005886(plasma membrane);GO:0006810(transport)	ENOG410Y3Q0(CRAL TRIO domain protein)	K00133	aspartate-semialdehyde dehydrogenase	EC:1.2.1.11	aly00260(Glycine, serine and threonine metabolism);aly00270(Cysteine and methionine metabolism);aly00300(Lysine biosynthesis);aly00261(Monobactam biosynthesis)	A0A2G5CQA9.1 PF00650.25;CRAL_TRIO;	-	0	6	10	808	798.73	152	0	0.43	0.38	53.36	51.52	11.12	0.27	38.67	-6.16367	down	2.30568e-08	2.69687e-06	yes
TRINITY_DN20245_c0_g1	5640	TRINITY_DN20245_c0_g1_i1;TRINITY_DN20245_c0_g1_i10;TRINITY_DN20245_c0_g1_i11;TRINITY_DN20245_c0_g1_i12;TRINITY_DN20245_c0_g1_i13;TRINITY_DN20245_c0_g1_i14;TRINITY_DN20245_c0_g1_i16;TRINITY_DN20245_c0_g1_i17;TRINITY_DN20245_c0_g1_i18;TRINITY_DN20245_c0_g1_i19;TRINITY_DN20245_c0_g1_i2;TRINITY_DN20245_c0_g1_i20;TRINITY_DN20245_c0_g1_i21;TRINITY_DN20245_c0_g1_i22;TRINITY_DN20245_c0_g1_i23;TRINITY_DN2…	L-aspartate oxidase 2-a, chloroplastic [Nymphaea colorata]	AO-2A	L-aspartate oxidase 2-a, chloroplastic OS=Nicotiana tabacum OX=4097 GN=AO-2A PE=3 SV=1	GO:0005739(mitochondrion);GO:0008734(L-aspartate oxidase activity);GO:0009435(NAD biosynthetic process);GO:0009507(chloroplast);GO:0044318(L-aspartate:fumarate oxidoreductase activity);GO:0055114(oxidation-reduction process)	COG0029(L-aspartate oxidase)	K00278	L-aspartate oxidase	EC:1.4.3.16	fve00250(Alanine, aspartate and glutamate metabolism);fve00760(Nicotinate and nicotinamide metabolism)	A0A8B8J1B1.1 PF00890.29;FAD_binding_2;	-	115	128	177	3751.22	1188.93	4374.4	1.28	1.4	2.25	76	23.81	68.81	1.64	56.21	-3.91244	down	2.47114e-08	2.87815e-06	yes
TRINITY_DN3994_c0_g1	759	TRINITY_DN3994_c0_g1_i1;TRINITY_DN3994_c0_g1_i2	36.4 kDa proline-rich protein-like [Nymphaea colorata]	-	-	-	-	-	-	-	-	-	-	1	0	0	24466.9	74653.1	0	0.06	0	0	2986.77	9033.64	0	0.02	4006.8	-15.6725	down	2.50806e-08	2.90877e-06	yes
TRINITY_DN41688_c0_g1	1483	TRINITY_DN41688_c0_g1_i1;TRINITY_DN41688_c0_g1_i2;TRINITY_DN41688_c0_g1_i3;TRINITY_DN41688_c0_g1_i4	hypothetical protein EJ110_NYTH33179 [Nymphaea thermarum]	-	-	-	-	-	-	-	-	-	-	16.77	48	57.32	0	2	0	0.63	1.85	2.8	0	0.09	0	1.76	0.03	6.24489	up	2.5186e-08	2.90877e-06	yes
TRINITY_DN97_c0_g1	1310	TRINITY_DN97_c0_g1_i1;TRINITY_DN97_c0_g1_i10;TRINITY_DN97_c0_g1_i12;TRINITY_DN97_c0_g1_i13;TRINITY_DN97_c0_g1_i14;TRINITY_DN97_c0_g1_i15;TRINITY_DN97_c0_g1_i17;TRINITY_DN97_c0_g1_i18;TRINITY_DN97_c0_g1_i19;TRINITY_DN97_c0_g1_i20;TRINITY_DN97_c0_g1_i21;TRINITY_DN97_c0_g1_i22;TRINITY_DN97_c0_g1_i3;TRINITY_DN97_c0_g1_i4;TRINITY_DN97_c0_g1_i5;TRINITY_DN97_c0_g1_i6;TRINITY_DN97_c0_g1_i7;TRINITY_DN97_c…	uncharacterized protein LOC116254616 [Nymphaea colorata]	-	-	-	ENOG410YJFI(harpin-induced protein 1 domain containing protein, expressed)	-	-	-	-	A0A2C9VGX8.1 PF03168.18;LEA_2;	-	5.83	1.09	1	13362.1	9581.54	3.19	1.39	0.29	0.11	1000.35	692.22	0.98	0.6	564.52	-10.9044	down	2.60445e-08	2.99534e-06	yes
TRINITY_DN16006_c0_g1	860	TRINITY_DN16006_c0_g1_i1;TRINITY_DN16006_c0_g1_i2;TRINITY_DN16006_c0_g1_i3;TRINITY_DN16006_c0_g1_i4	glutathione S-transferase-like [Nymphaea colorata]	GSTF13	Glutathione S-transferase F13 OS=Arabidopsis thaliana OX=3702 GN=GSTF13 PE=3 SV=1	GO:0004364(glutathione transferase activity);GO:0005737(cytoplasm);GO:0006749(glutathione metabolic process)	COG0625(glutathione Stransferase)	K00799	glutathione S-transferase	EC:2.5.1.18	nnu00480(Glutathione metabolism)	A0A1U8AD40.1 PF00043.30;GST_C;	-	51.13	17	20	0	0	0	3.36	1.2	1.6	0	0	0	2.05	0	8.15505	up	2.62263e-08	3.00368e-06	yes
TRINITY_DN1329_c1_g2	1169	TRINITY_DN1329_c1_g2_i1;TRINITY_DN1329_c1_g2_i2	-	-	-	-	-	-	-	-	-	-	-	48.91	22.3	15.73	0	0	0	1.51	0.73	0.64	0	0	0	0.96	0	8.16108	up	2.70869e-08	3.08936e-06	yes
TRINITY_DN479_c0_g1	8564	TRINITY_DN479_c0_g1_i1;TRINITY_DN479_c0_g1_i10;TRINITY_DN479_c0_g1_i11;TRINITY_DN479_c0_g1_i12;TRINITY_DN479_c0_g1_i13;TRINITY_DN479_c0_g1_i14;TRINITY_DN479_c0_g1_i15;TRINITY_DN479_c0_g1_i16;TRINITY_DN479_c0_g1_i18;TRINITY_DN479_c0_g1_i19;TRINITY_DN479_c0_g1_i2;TRINITY_DN479_c0_g1_i20;TRINITY_DN479_c0_g1_i21;TRINITY_DN479_c0_g1_i22;TRINITY_DN479_c0_g1_i23;TRINITY_DN479_c0_g1_i25;TRINITY_DN479_c0_…	Xaa-Pro dipeptidase [Nymphaea thermarum]	Pepd	Xaa-Pro dipeptidase OS=Rattus norvegicus OX=10116 GN=Pepd PE=2 SV=1	GO:0004177(aminopeptidase activity);GO:0030145(manganese ion binding)	COG0006(peptidase M24)	NA	NA	NA	-	A0A151TKF5.1 PF00557.29;Peptidase_M24;	-	1769.12	545.06	1429.81	122	174.02	46	18.12	5.39	21.65	2.9	3.51	0.47	15.05	2.29	3.96162	up	2.82378e-08	3.20317e-06	yes
TRINITY_DN4485_c0_g1	1755	TRINITY_DN4485_c0_g1_i1;TRINITY_DN4485_c0_g1_i2;TRINITY_DN4485_c0_g1_i3	Short-chain dehydrogenase reductase 2a, partial [Nymphaea thermarum]	TS2	Sex determination protein tasselseed-2 OS=Zea mays OX=4577 GN=TS2 PE=2 SV=1	GO:0005739(mitochondrion);GO:0008270(zinc ion binding);GO:0016491(oxidoreductase activity)	COG1028(Dehydrogenase reductase)	K09841	xanthoxin dehydrogenase	EC:1.1.1.288	cann00906(Carotenoid biosynthesis)	A0A1U7ZAL0.1 PF13561.11;adh_short_C2;	-	190	917	695	13	11	50	3.39	17.45	16.18	0.47	0.39	1.42	12.34	0.76	5.22848	up	2.83177e-08	3.20317e-06	yes
TRINITY_DN3455_c0_g1	3769	TRINITY_DN3455_c0_g1_i1;TRINITY_DN3455_c0_g1_i10;TRINITY_DN3455_c0_g1_i11;TRINITY_DN3455_c0_g1_i12;TRINITY_DN3455_c0_g1_i13;TRINITY_DN3455_c0_g1_i14;TRINITY_DN3455_c0_g1_i15;TRINITY_DN3455_c0_g1_i16;TRINITY_DN3455_c0_g1_i17;TRINITY_DN3455_c0_g1_i18;TRINITY_DN3455_c0_g1_i19;TRINITY_DN3455_c0_g1_i2;TRINITY_DN3455_c0_g1_i20;TRINITY_DN3455_c0_g1_i21;TRINITY_DN3455_c0_g1_i22;TRINITY_DN3455_c0_g1_i23;T…	protein-tyrosine sulfotransferase-like isoform X1 [Nymphaea colorata]	-	-	-	ENOG4110S7Q(NA)	NA	NA	NA	-	-	-	679.54	610.34	281.43	32	2	25.93	22.11	22.66	10.72	2.59	0.83	1.68	18.5	1.7	5.29489	up	2.90966e-08	3.25528e-06	yes
TRINITY_DN5279_c1_g1	1887	TRINITY_DN5279_c1_g1_i1;TRINITY_DN5279_c1_g1_i3;TRINITY_DN5279_c1_g1_i4;TRINITY_DN5279_c1_g1_i5	NAC transcription factor 56-like [Nymphaea colorata]	NAC056	NAC transcription factor 56 OS=Arabidopsis thaliana OX=3702 GN=NAC056 PE=2 SV=1	GO:0003700(DNA binding transcription factor activity);GO:0005634(nucleus);GO:0006351(transcription, DNA-templated);GO:0006355(regulation of transcription, DNA-templated);GO:0007275(multicellular organism development);GO:0009753(response to jasmonic acid);GO:0044212(transcription regulatory region DNA binding);GO:0045995(regulation of embryonic development);GO:0048317(seed morphogenesis);GO:008006…	ENOG4111FG3(nac domain)	NA	NA	NA	-	A0A6J0LJ55.1 PF02365.20;NAM;	NAC	69	112	265	2251.9	3345.79	4002.23	1.4	2.39	7	90.76	132.39	127.19	3.6	116.78	-3.88804	down	2.91181e-08	3.25528e-06	yes
TRINITY_DN1586_c0_g1	2087	TRINITY_DN1586_c0_g1_i1;TRINITY_DN1586_c0_g1_i10;TRINITY_DN1586_c0_g1_i11;TRINITY_DN1586_c0_g1_i12;TRINITY_DN1586_c0_g1_i13;TRINITY_DN1586_c0_g1_i14;TRINITY_DN1586_c0_g1_i15;TRINITY_DN1586_c0_g1_i16;TRINITY_DN1586_c0_g1_i2;TRINITY_DN1586_c0_g1_i3;TRINITY_DN1586_c0_g1_i4;TRINITY_DN1586_c0_g1_i5;TRINITY_DN1586_c0_g1_i6;TRINITY_DN1586_c0_g1_i7;TRINITY_DN1586_c0_g1_i8;TRINITY_DN1586_c0_g1_i9	Agmatine coumaroyltransferase-2 [Nymphaea thermarum]	AHT1	Agmatine hydroxycinnamoyltransferase 1 OS=Oryza sativa subsp. japonica OX=39947 GN=AHT1 PE=1 SV=1	GO:0047634(agmatine N4-coumaroyltransferase activity)	ENOG410XTI7(Transferase family)	K13065	shikimate O-hydroxycinnamoyltransferase	EC:2.3.1.133	nnu00940(Phenylpropanoid biosynthesis);nnu00945(Stilbenoid, diarylheptanoid and gingerol biosynthesis);nnu00941(Flavonoid biosynthesis)	A0A1U7ZJ01.1 PF02458.20;Transferase;	-	2315.5	1218.28	878.46	200.09	182.61	81	34.96	20.18	17.8	5.87	5.25	1.93	24.31	4.35	3.8116	up	2.91337e-08	3.25528e-06	yes
TRINITY_DN17466_c0_g1	721	TRINITY_DN17466_c0_g1_i1;TRINITY_DN17466_c0_g1_i2;TRINITY_DN17466_c0_g1_i3;TRINITY_DN17466_c0_g1_i5	secoisolariciresinol dehydrogenase-like [Nymphaea colorata]	-	Secoisolariciresinol dehydrogenase (Fragment) OS=Forsythia intermedia OX=55183 PE=1 SV=1	GO:0004022(alcohol dehydrogenase (NAD) activity);GO:0005829(cytosol);GO:0006561(proline biosynthetic process);GO:0009408(response to heat);GO:0009414(response to water deprivation);GO:0009688(abscisic acid biosynthetic process);GO:0009750(response to fructose);GO:0010115(regulation of abscisic acid biosynthetic process);GO:0010182(sugar mediated signaling pathway);GO:0010301(xanthoxin dehydrogena…	COG1028(Dehydrogenase reductase)	K09841	xanthoxin dehydrogenase	EC:1.1.1.288	egu00906(Carotenoid biosynthesis)	A0A2R6QVW1.1 PF13561.11;adh_short_C2;	-	179.22	3775.37	2290.88	68.26	57	11	28.71	393.91	310.24	16.27	12.4	4.23	244.29	10.97	6.20641	up	2.93611e-08	3.2674e-06	yes
TRINITY_DN9889_c0_g1	2046	TRINITY_DN9889_c0_g1_i1;TRINITY_DN9889_c0_g1_i10;TRINITY_DN9889_c0_g1_i11;TRINITY_DN9889_c0_g1_i12;TRINITY_DN9889_c0_g1_i13;TRINITY_DN9889_c0_g1_i14;TRINITY_DN9889_c0_g1_i15;TRINITY_DN9889_c0_g1_i16;TRINITY_DN9889_c0_g1_i17;TRINITY_DN9889_c0_g1_i18;TRINITY_DN9889_c0_g1_i19;TRINITY_DN9889_c0_g1_i2;TRINITY_DN9889_c0_g1_i20;TRINITY_DN9889_c0_g1_i21;TRINITY_DN9889_c0_g1_i22;TRINITY_DN9889_c0_g1_i23;T…	transcription factor BHLH6-like [Nymphaea colorata]	BHLH35	Transcription factor bHLH35 OS=Arabidopsis thaliana OX=3702 GN=BHLH35 PE=2 SV=1	GO:0003677(DNA binding);GO:0005634(nucleus);GO:0048653(anther development);GO:0048654(anther morphogenesis);GO:0048657(anther wall tapetum cell differentiation)	ENOG410YDYS(Transcription factor)	K16190	glucuronokinase	EC:2.7.1.43	bdi00040(Pentose and glucuronate interconversions);bdi00053(Ascorbate and aldarate metabolism);bdi00520(Amino sugar and nucleotide sugar metabolism)	A0A3S3MGS9.1 PF00010.31;HLH;	bHLH	189	47	513	0	7	3	4.7	1	17.23	0	0.58	0.23	7.64	0.27	6.63125	up	2.96103e-08	3.27221e-06	yes
TRINITY_DN22832_c0_g1	216	TRINITY_DN22832_c0_g1_i1	-	-	-	-	-	-	-	-	-	-	-	5	1.99	2	242.02	161.56	116.51	4.08	1.72	2.13	385.9	255.36	149.45	2.64	263.57	-5.25956	down	2.96756e-08	3.27221e-06	yes
TRINITY_DN14285_c0_g1	941	TRINITY_DN14285_c0_g1_i1	Agamous-like MADS-box protein [Nymphaea thermarum]	AGL12	Agamous-like MADS-box protein AGL12 OS=Arabidopsis thaliana OX=3702 GN=AGL12 PE=1 SV=2	GO:0000977(RNA polymerase II regulatory region sequence-specific DNA binding);GO:0003700(DNA binding transcription factor activity);GO:0005515(protein binding);GO:0005634(nucleus);GO:0006351(transcription, DNA-templated);GO:0009908(flower development);GO:0010228(vegetative to reproductive phase transition of meristem);GO:0040008(regulation of growth);GO:0044212(transcription regulatory region DNA…	COG5068(Transcription factor)	NA	NA	NA	-	K7X0L1.1 PF01486.22;K-box;	MIKC_MADS	73	23	62	3	1	0	3.06	1.03	3.4	0.25	0.08	0	2.5	0.11	5.66204	up	2.97614e-08	3.27221e-06	yes
TRINITY_DN49589_c0_g1	1368	TRINITY_DN49589_c0_g1_i1	-	-	-	-	-	-	-	-	-	-	-	407	195	94.99	5	6	14	9.96	5.08	3.03	0.24	0.29	0.54	6.02	0.36	5.3288	up	3.00513e-08	3.28539e-06	yes
TRINITY_DN8546_c0_g2	471	TRINITY_DN8546_c0_g2_i1	hypothetical protein EJ110_NYTH41801 [Nymphaea thermarum]	-	-	GO:0006952(defense response);GO:0009506(plasmodesma);GO:0046658(anchored component of plasma membrane)	ENOG410YH2V(Late embryogenesis abundant protein)	-	-	-	-	-	-	161.39	122.24	82.35	3.04	1.01	7	27.69	22.96	18.72	1.06	0.35	2.02	23.12	1.14	5.56734	up	3.01203e-08	3.28539e-06	yes
TRINITY_DN5893_c1_g1	1913	TRINITY_DN5893_c1_g1_i1;TRINITY_DN5893_c1_g1_i2;TRINITY_DN5893_c1_g1_i3;TRINITY_DN5893_c1_g1_i4;TRINITY_DN5893_c1_g1_i5	uncharacterized protein LOC116261737 isoform X1 [Nymphaea colorata]	-	-	GO:0003674(molecular_function);GO:0008150(biological_process);GO:0031225(anchored component of membrane)	ENOG410YQB3(NA)	-	-	-	-	-	-	193.83	780.15	266.46	12.71	13.72	30.33	6.25	29.52	13.05	0.41	0.43	1.33	16.27	0.72	5.11583	up	3.04882e-08	3.31237e-06	yes
TRINITY_DN15226_c0_g1	343	TRINITY_DN15226_c0_g1_i1	-	-	-	-	-	-	-	-	-	-	-	159.72	79.54	44.84	4	3	1	56.36	30.62	21.03	2.76	2.09	0.58	36	1.81	5.64194	up	3.1173e-08	3.37343e-06	yes
TRINITY_DN43653_c0_g1	1598	TRINITY_DN43653_c0_g1_i1;TRINITY_DN43653_c0_g1_i10;TRINITY_DN43653_c0_g1_i11;TRINITY_DN43653_c0_g1_i12;TRINITY_DN43653_c0_g1_i13;TRINITY_DN43653_c0_g1_i14;TRINITY_DN43653_c0_g1_i16;TRINITY_DN43653_c0_g1_i2;TRINITY_DN43653_c0_g1_i3;TRINITY_DN43653_c0_g1_i6;TRINITY_DN43653_c0_g1_i7;TRINITY_DN43653_c0_g1_i8;TRINITY_DN43653_c0_g1_i9	Paired amphipathic helix protein Sin3-like 4 [Nymphaea thermarum]	SNL3	Paired amphipathic helix protein Sin3-like 3 OS=Arabidopsis thaliana OX=3702 GN=SNL3 PE=1 SV=3	GO:0000118(histone deacetylase complex);GO:0000122(negative regulation of transcription by RNA polymerase II);GO:0000785(chromatin);GO:0004407(histone deacetylase activity);GO:0016575(histone deacetylation)	COG5602(Paired AMPhipathic helix protein)	NA	NA	NA	-	A0A8H6I4F7.1 PF00389.35;2-Hacid_dh;	-	0	0	0	882.88	735.01	2	0	0	0	66.12	55.4	0.12	0	40.55	-11.8128	down	3.19984e-08	3.43821e-06	yes
TRINITY_DN212_c0_g1	1602	TRINITY_DN212_c0_g1_i1;TRINITY_DN212_c0_g1_i10;TRINITY_DN212_c0_g1_i11;TRINITY_DN212_c0_g1_i12;TRINITY_DN212_c0_g1_i13;TRINITY_DN212_c0_g1_i14;TRINITY_DN212_c0_g1_i15;TRINITY_DN212_c0_g1_i17;TRINITY_DN212_c0_g1_i18;TRINITY_DN212_c0_g1_i19;TRINITY_DN212_c0_g1_i2;TRINITY_DN212_c0_g1_i20;TRINITY_DN212_c0_g1_i21;TRINITY_DN212_c0_g1_i22;TRINITY_DN212_c0_g1_i23;TRINITY_DN212_c0_g1_i24;TRINITY_DN212_c0_…	isoflavone reductase homolog [Nymphaea colorata]	-	Isoflavone reductase homolog OS=Lupinus albus OX=3870 PE=2 SV=1	GO:0009807(lignan biosynthetic process);GO:0010283(pinoresinol reductase activity);GO:0010284(lariciresinol reductase activity);GO:1902125((+)-pinoresinol catabolic process);GO:1902131((+)-lariciresinol catabolic process);GO:1902132((+)-lariciresinol biosynthetic process);GO:1902138((-)-secoisolariciresinol biosynthetic process)	ENOG4111CCH(Isoflavone reductase)	NA	NA	NA	-	A0A6I9UEI7.1 PF05368.18;NmrA;	-	2889.55	2041.74	2340.2	369.94	420.59	291.87	78.81	56.43	80.55	20.61	22.28	12.21	71.93	18.37	3.30713	up	3.20217e-08	3.43821e-06	yes
TRINITY_DN5056_c0_g1	2226	TRINITY_DN5056_c0_g1_i1;TRINITY_DN5056_c0_g1_i2;TRINITY_DN5056_c0_g1_i3	phosphoglucan phosphatase LSF2, chloroplastic [Nymphaea colorata]	LSF2	Phosphoglucan phosphatase LSF2, chloroplastic OS=Arabidopsis thaliana OX=3702 GN=LSF2 PE=1 SV=1	GO:0005737(cytoplasm);GO:0005983(starch catabolic process);GO:0006470(protein dephosphorylation);GO:0008138(protein tyrosine/serine/threonine phosphatase activity);GO:0009507(chloroplast);GO:0019203(carbohydrate phosphatase activity);GO:0046838(phosphorylated carbohydrate dephosphorylation);GO:0050308(sugar-phosphatase activity);GO:2001070(starch binding)	COG2453(dual specificity phosphatase)	NA	NA	NA	-	A0A7J7E245.1 PF00782.25;DSPc;	-	65.77	103	104	1569.99	1477.2	1425.92	1.68	2.72	3.47	83.75	78.01	60.21	2.62	73.99	-3.43987	down	3.23204e-08	3.45677e-06	yes
TRINITY_DN12910_c0_g1	352	TRINITY_DN12910_c0_g1_i1	-	-	-	-	-	-	-	-	-	-	-	19	60.55	38.01	0	0	2	6.38	22.16	16.95	0	0	1.11	15.16	0.37	6.23305	up	3.60789e-08	3.8438e-06	yes
TRINITY_DN916_c1_g2	4952	TRINITY_DN916_c1_g2_i1;TRINITY_DN916_c1_g2_i2;TRINITY_DN916_c1_g2_i3;TRINITY_DN916_c1_g2_i4;TRINITY_DN916_c1_g2_i5;TRINITY_DN916_c1_g2_i6;TRINITY_DN916_c1_g2_i7	zinc finger CCCH domain-containing protein 44-like [Nymphaea colorata]	-	-	GO:0003674(molecular_function);GO:0005634(nucleus);GO:0008150(biological_process)	COG5531(SWI SNF related, matrix associated, actin dependent regulator of chromatin, subfamily d, member)	NA	NA	NA	-	A0A3S3MJZ9.1 PF02201.23;SWIB;	-	5816.52	1848.15	1757.85	239.38	233.9	427	98.19	32.09	38.56	7.23	7.78	11.11	56.28	8.71	3.90686	up	3.68115e-08	3.90671e-06	yes
TRINITY_DN2227_c1_g2	4117	TRINITY_DN2227_c1_g2_i1;TRINITY_DN2227_c1_g2_i2;TRINITY_DN2227_c1_g2_i3;TRINITY_DN2227_c1_g2_i4;TRINITY_DN2227_c1_g2_i5	Zinc finger protein CONSTANS-LIKE 4 [Nymphaea thermarum]	-	-	-	-	-	-	-	-	-	-	431.3	668.64	357.59	51.21	49.77	40	3.4	6.11	4.23	0.75	0.86	0.46	4.58	0.69	3.99508	up	3.79125e-08	4.00809e-06	yes
TRINITY_DN2033_c0_g1	4269	TRINITY_DN2033_c0_g1_i1;TRINITY_DN2033_c0_g1_i2	probable LRR receptor-like serine/threonine-protein kinase At3g47570 [Nymphaea colorata]	XA21	Receptor kinase-like protein Xa21 OS=Oryza sativa subsp. japonica OX=39947 GN=XA21 PE=1 SV=1	GO:0005515(protein binding)	COG0515(Serine Threonine protein kinase);COG4886(leucine Rich Repeat)	K13420	LRR receptor-like serine/threonine-protein kinase FLS2	EC:2.7.11.1	pper04016(MAPK signaling pathway - plant);pper04626(Plant-pathogen interaction)	A0A7N2KU01.1 PF00069.30;Pkinase;	-	447	374.22	188	16	4	26	3.37	2.97	1.79	0.24	0.06	0.31	2.71	0.2	5.02623	up	3.89588e-08	4.10292e-06	yes
TRINITY_DN61186_c0_g2	857	TRINITY_DN61186_c0_g2_i1;TRINITY_DN61186_c0_g2_i2;TRINITY_DN61186_c0_g2_i3;TRINITY_DN61186_c0_g2_i4;TRINITY_DN61186_c0_g2_i5;TRINITY_DN61186_c0_g2_i6	uncharacterized protein LOC116261469 [Nymphaea colorata]	-	-	GO:0003674(molecular_function);GO:0008150(biological_process);GO:0009507(chloroplast)	ENOG410ZEZZ(NA)	-	-	-	-	-	-	11	101	131	1	0	1	1.11	9.83	18.05	0.26	0	0.14	9.66	0.13	7.23931	up	3.91341e-08	4.10565e-06	yes
TRINITY_DN1309_c1_g1	757	TRINITY_DN1309_c1_g1_i1	Peroxidase 3 [Nymphaea thermarum]	PER3	Peroxidase 3 OS=Arabidopsis thaliana OX=3702 GN=PER3 PE=2 SV=1	GO:0004601(peroxidase activity);GO:0009505(plant-type cell wall);GO:0009664(plant-type cell wall organization)	ENOG410Y9ME(peroxidase)	K00430	peroxidase	EC:1.11.1.7	pda00940(Phenylpropanoid biosynthesis)	A0A8B7BJ31.1 PF00141.28;peroxidase;	-	1144.96	73.63	325.09	14	6	0	69.36	4.8	25.87	1.71	0.73	0	33.34	0.81	6.71165	up	3.95638e-08	4.13494e-06	yes
TRINITY_DN68381_c0_g1	1394	TRINITY_DN68381_c0_g1_i1;TRINITY_DN68381_c0_g1_i2;TRINITY_DN68381_c0_g1_i3;TRINITY_DN68381_c0_g1_i4;TRINITY_DN68381_c0_g1_i5;TRINITY_DN68381_c0_g1_i7	GDSL esterase/lipase At5g33370-like [Nymphaea colorata]	At5g33370	GDSL esterase/lipase At5g33370 OS=Arabidopsis thaliana OX=3702 GN=At5g33370 PE=2 SV=1	GO:0005576(extracellular region);GO:0016042(lipid catabolic process);GO:0016788(hydrolase activity, acting on ester bonds);GO:0042335(cuticle development);GO:0052689(carboxylic ester hydrolase activity)	COG3240(GDSL esterase lipase)	K00679	phospholipid:diacylglycerol acyltransferase	EC:2.3.1.158	cic00561(Glycerolipid metabolism)	A0A7I8L1V2.1 PF00657.27;Lipase_GDSL;	-	9	2	2	1324.58	2049.01	19	0.22	0.05	0.06	65.62	99.36	0.77	0.11	55.25	-7.45732	down	4.02407e-08	4.18976e-06	yes
TRINITY_DN8442_c0_g1	2048	TRINITY_DN8442_c0_g1_i1;TRINITY_DN8442_c0_g1_i2	transcription factor MYB46-like [Nymphaea colorata]	MYB61	Transcription factor MYB61 OS=Arabidopsis thaliana OX=3702 GN=MYB61 PE=2 SV=1	GO:0000981(RNA polymerase II transcription factor activity, sequence-specific DNA binding);GO:0001135(transcription factor activity, RNA polymerase II transcription factor recruiting);GO:0003677(DNA binding);GO:0003700(DNA binding transcription factor activity);GO:0005634(nucleus);GO:0006355(regulation of transcription, DNA-templated);GO:0006357(regulation of transcription by RNA polymerase II);G…	COG5147(Myblike DNAbinding domain containing protein)	NA	NA	NA	-	K3YMR3.1 PF13921.11;Myb_DNA-bind_6;	MYB	101	52	23	2	1	1	1.49	0.81	0.45	0.06	0.03	0.03	0.92	0.04	5.8757	up	4.11147e-08	4.2646e-06	yes
TRINITY_DN2547_c0_g1	2048	TRINITY_DN2547_c0_g1_i1;TRINITY_DN2547_c0_g1_i3;TRINITY_DN2547_c0_g1_i4;TRINITY_DN2547_c0_g1_i5;TRINITY_DN2547_c0_g1_i6;TRINITY_DN2547_c0_g1_i7;TRINITY_DN2547_c0_g1_i8	Glucose-1-phosphate adenylyltransferase large subunit 2 [Nymphaea thermarum]	APL2	Glucose-1-phosphate adenylyltransferase large subunit 2, chloroplastic OS=Arabidopsis thaliana OX=3702 GN=APL2 PE=1 SV=2	GO:0005524(ATP binding);GO:0005978(glycogen biosynthetic process);GO:0008878(glucose-1-phosphate adenylyltransferase activity);GO:0009507(chloroplast);GO:0019252(starch biosynthetic process)	-	K00975	glucose-1-phosphate adenylyltransferase	EC:2.7.7.27	cpap00500(Starch and sucrose metabolism);cpap00520(Amino sugar and nucleotide sugar metabolism)	-	-	4223.32	1077.76	343.8	95.32	97.47	103.04	285.71	79.12	31.02	12.83	13.32	11.08	131.95	12.41	4.78058	up	4.26591e-08	4.40816e-06	yes
TRINITY_DN6927_c0_g2	1585	TRINITY_DN6927_c0_g2_i1;TRINITY_DN6927_c0_g2_i3	Arogenate dehydratase/prephenate dehydratase 6 [Nymphaea thermarum]	ADT3	Arogenate dehydratase 3 OS=Petunia hybrida OX=4102 GN=ADT3 PE=1 SV=1	GO:0004664(prephenate dehydratase activity);GO:0009094(L-phenylalanine biosynthetic process);GO:0009507(chloroplast);GO:0009570(chloroplast stroma);GO:0047769(arogenate dehydratase activity)	COG0077(Prephenate dehydratase)	K05359	arogenate/prephenate dehydratase	EC:4.2.1.91 4.2.1.51	nnu00400(Phenylalanine, tyrosine and tryptophan biosynthesis)	A0A835D594.1 PF00800.23;PDT;	-	1940.69	916	1021.17	165	214	165.17	39.2	19.66	26.86	6.66	8.48	5.25	28.57	6.8	3.37481	up	4.28228e-08	4.4085e-06	yes
TRINITY_DN11225_c0_g1	734	TRINITY_DN11225_c0_g1_i1	21 kDa protein-like [Nymphaea colorata]	-	21 kDa protein OS=Daucus carota OX=4039 PE=2 SV=1	GO:0004857(enzyme inhibitor activity)	ENOG410YKJY(Invertase pectin methylesterase inhibitor family protein)	K01051	pectinesterase	EC:3.1.1.11	lja00040(Pentose and glucuronate interconversions)	A0A059BEU0.1 PF04043.20;PMEI;	-	113	20	68	0	0	3	7.25	1.38	5.73	0	0	0.31	4.79	0.1	6.34544	up	4.33588e-08	4.4363e-06	yes
TRINITY_DN2227_c1_g1	4769	TRINITY_DN2227_c1_g1_i1;TRINITY_DN2227_c1_g1_i10;TRINITY_DN2227_c1_g1_i11;TRINITY_DN2227_c1_g1_i2;TRINITY_DN2227_c1_g1_i3;TRINITY_DN2227_c1_g1_i4;TRINITY_DN2227_c1_g1_i5;TRINITY_DN2227_c1_g1_i6;TRINITY_DN2227_c1_g1_i7;TRINITY_DN2227_c1_g1_i8;TRINITY_DN2227_c1_g1_i9	uncharacterized protein LOC116266779 [Nymphaea colorata]	-	-	GO:0003674(molecular_function);GO:0005634(nucleus);GO:0008150(biological_process)	ENOG410YARK(CCT motif)	-	-	-	-	-	-	3603.84	4013.29	2766.73	611.79	276.96	446.11	111.04	138.05	118.88	44.42	21.1	23.84	122.66	29.79	3.55696	up	4.34156e-08	4.4363e-06	yes
TRINITY_DN17716_c0_g1	574	TRINITY_DN17716_c0_g1_i1	Proteolipid membrane potential modulator [Vigna unguiculata]	LT101.2	Low temperature-induced protein lt101.2 OS=Hordeum vulgare OX=4513 GN=LT101.2 PE=2 SV=1	GO:0009409(response to cold);GO:0016021(integral component of membrane);GO:0042538(hyperosmotic salinity response)	COG0401(hydrophobic protein)	-	-	-	-	A0A9D5CT18.1 PF01679.22;Pmp3;	-	41	8	66	0	0	0	4.39	0.93	9.34	0	0	0	4.89	0	8.48588	up	4.41548e-08	4.49512e-06	yes
TRINITY_DN3592_c0_g1	4920	TRINITY_DN3592_c0_g1_i1;TRINITY_DN3592_c0_g1_i10;TRINITY_DN3592_c0_g1_i2;TRINITY_DN3592_c0_g1_i3;TRINITY_DN3592_c0_g1_i4;TRINITY_DN3592_c0_g1_i5;TRINITY_DN3592_c0_g1_i6;TRINITY_DN3592_c0_g1_i8;TRINITY_DN3592_c0_g1_i9	Deoxyhypusine hydroxylase [Nymphaea thermarum]	Os12g0626100	Deoxyhypusine hydroxylase-B OS=Oryza sativa subsp. japonica OX=39947 GN=Os12g0626100 PE=2 SV=1	GO:0008612(peptidyl-lysine modification to peptidyl-hypusine);GO:0019135(deoxyhypusine monooxygenase activity)	COG1413(Catalyzes the hydroxylation of the N(6)-(4-aminobutyl)- L-lysine intermediate to form hypusine, an essential post- translational modification only found in mature eIF-5A factor (By similarity))	NA	NA	NA	-	A0A1U8AJ78.1 PF13646.11;HEAT_2;	-	1185.34	1769.15	3157.47	135	85	323	12.46	19.24	42.51	2.72	1.88	5.1	24.74	3.23	4.03774	up	4.60881e-08	4.67462e-06	yes
TRINITY_DN209_c0_g1	742	TRINITY_DN209_c0_g1_i1;TRINITY_DN209_c0_g1_i2;TRINITY_DN209_c0_g1_i3	expansin, partial [Nymphaea caerulea]	EXPA4	Expansin-A4 OS=Oryza sativa subsp. indica OX=39946 GN=EXPA4 PE=2 SV=1	GO:0005576(extracellular region);GO:0005618(cell wall);GO:0009664(plant-type cell wall organization);GO:0009826(unidimensional cell growth);GO:0009828(plant-type cell wall loosening);GO:0009831(plant-type cell wall modification involved in multidimensional cell growth);GO:0016020(membrane)	ENOG410YCRV(loosening and extension of plant cell walls by disrupting non-covalent bonding between cellulose microfibrils and matrix glucans. No enzymatic activity has been found)	NA	NA	NA	-	A0A835H834.1 PF01357.26;Expansin_C;	-	16.84	30.61	39.34	4694.65	2870.73	128.77	3.4	6.61	31.06	615.35	373.58	18.32	13.69	335.75	-5.86669	down	4.65413e-08	4.70324e-06	yes
TRINITY_DN10893_c0_g1	1016	TRINITY_DN10893_c0_g1_i1;TRINITY_DN10893_c0_g1_i10;TRINITY_DN10893_c0_g1_i11;TRINITY_DN10893_c0_g1_i12;TRINITY_DN10893_c0_g1_i15;TRINITY_DN10893_c0_g1_i16;TRINITY_DN10893_c0_g1_i3;TRINITY_DN10893_c0_g1_i4;TRINITY_DN10893_c0_g1_i7	-	-	-	-	-	-	-	-	-	-	-	128.91	17	28	0	1	1	6.11	0.87	2.66	0	0.07	0.08	3.21	0.05	6.64212	up	4.86095e-08	4.89425e-06	yes
TRINITY_DN11726_c0_g1	2489	TRINITY_DN11726_c0_g1_i1;TRINITY_DN11726_c0_g1_i2;TRINITY_DN11726_c0_g1_i3	phosphatidylinositol/phosphatidylcholine transfer protein SFH3-like isoform X2 [Nymphaea colorata]	SFH8	Phosphatidylinositol/phosphatidylcholine transfer protein SFH8 OS=Arabidopsis thaliana OX=3702 GN=SFH8 PE=2 SV=1	GO:0005215(transporter activity);GO:0005739(mitochondrion);GO:0005794(Golgi apparatus);GO:0006810(transport)	ENOG410XRSQ(Transfer protein)	K02433	aspartyl-tRNA(Asn)/glutamyl-tRNA(Gln) amidotransferase subunit A	EC:6.3.5.6 6.3.5.7	apro00970(Aminoacyl-tRNA biosynthesis)	W1PGI8.1 PF00650.25;CRAL_TRIO;	-	338	92	238	10.01	16	9	4.96	1.22	3.7	0.26	0.37	0.19	3.29	0.27	4.73983	up	4.93657e-08	4.95224e-06	yes
TRINITY_DN9849_c0_g1	1409	TRINITY_DN9849_c0_g1_i1;TRINITY_DN9849_c0_g1_i2;TRINITY_DN9849_c0_g1_i3	NAC domain-containing protein 43-like [Nymphaea colorata]	NAC043	NAC domain-containing protein 43 OS=Arabidopsis thaliana OX=3702 GN=NAC043 PE=2 SV=2	GO:0003677(DNA binding);GO:0003700(DNA binding transcription factor activity);GO:0005634(nucleus);GO:0006351(transcription, DNA-templated);GO:0007275(multicellular organism development);GO:0009793(embryo development ending in seed dormancy);GO:0009809(lignin biosynthetic process);GO:0009834(plant-type secondary cell wall biogenesis);GO:0009901(anther dehiscence);GO:0010047(fruit dehiscence);GO:00…	ENOG410YG0P(Nac domain-containing protein)	K13126	polyadenylate-binding protein	-	fve03013(RNA transport);fve03015(mRNA surveillance pathway);fve03018(RNA degradation)	A0A443PGH4.1 PF02365.20;NAM;	NAC	75	10	28	0	0	0	1.93	0.25	0.88	0	0	0	1.02	0	8.47295	up	5.11889e-08	5.11647e-06	yes
TRINITY_DN553_c0_g1	1983	TRINITY_DN553_c0_g1_i1;TRINITY_DN553_c0_g1_i10;TRINITY_DN553_c0_g1_i11;TRINITY_DN553_c0_g1_i12;TRINITY_DN553_c0_g1_i13;TRINITY_DN553_c0_g1_i14;TRINITY_DN553_c0_g1_i15;TRINITY_DN553_c0_g1_i16;TRINITY_DN553_c0_g1_i17;TRINITY_DN553_c0_g1_i18;TRINITY_DN553_c0_g1_i19;TRINITY_DN553_c0_g1_i2;TRINITY_DN553_c0_g1_i20;TRINITY_DN553_c0_g1_i21;TRINITY_DN553_c0_g1_i22;TRINITY_DN553_c0_g1_i3;TRINITY_DN553_c0_g…	Cytochrome P450 87A3 [Nymphaea thermarum]	CYP87A3	Cytochrome P450 87A3 OS=Oryza sativa subsp. japonica OX=39947 GN=CYP87A3 PE=2 SV=3	GO:0004497(monooxygenase activity);GO:0007275(multicellular organism development);GO:0010268(brassinosteroid homeostasis);GO:0016125(sterol metabolic process);GO:0016132(brassinosteroid biosynthetic process)	COG2124(Cytochrome p450)	NA	NA	NA	-	A0A200QUP8.1 PF00067.27;p450;	-	2270.11	1679.83	1804.31	274	74.92	272.01	43.35	35.89	51.04	10.15	3.65	10.83	43.43	8.21	3.76642	up	5.31445e-08	5.28759e-06	yes
TRINITY_DN366_c0_g1	807	TRINITY_DN366_c0_g1_i1;TRINITY_DN366_c0_g1_i10;TRINITY_DN366_c0_g1_i11;TRINITY_DN366_c0_g1_i12;TRINITY_DN366_c0_g1_i13;TRINITY_DN366_c0_g1_i14;TRINITY_DN366_c0_g1_i15;TRINITY_DN366_c0_g1_i16;TRINITY_DN366_c0_g1_i17;TRINITY_DN366_c0_g1_i18;TRINITY_DN366_c0_g1_i19;TRINITY_DN366_c0_g1_i2;TRINITY_DN366_c0_g1_i20;TRINITY_DN366_c0_g1_i21;TRINITY_DN366_c0_g1_i22;TRINITY_DN366_c0_g1_i23;TRINITY_DN366_c0_…	predicted protein [Hordeum vulgare subsp. vulgare]	-	-	-	-	-	-	-	-	-	-	68	2470.46	19	1	3	1	3.83	163.57	1.5	0.11	0.32	0.22	56.3	0.22	9.69127	up	5.32857e-08	5.28759e-06	yes
TRINITY_DN14754_c0_g1	524	TRINITY_DN14754_c0_g1_i1	-	-	-	-	-	-	-	-	-	-	-	63.05	45	26.59	3	1	0	8.35	6.51	4.67	0.81	0.27	0	6.51	0.36	5.50944	up	5.36624e-08	5.29647e-06	yes
TRINITY_DN1276_c0_g1	4435	TRINITY_DN1276_c0_g1_i1;TRINITY_DN1276_c0_g1_i10;TRINITY_DN1276_c0_g1_i11;TRINITY_DN1276_c0_g1_i12;TRINITY_DN1276_c0_g1_i13;TRINITY_DN1276_c0_g1_i14;TRINITY_DN1276_c0_g1_i15;TRINITY_DN1276_c0_g1_i17;TRINITY_DN1276_c0_g1_i19;TRINITY_DN1276_c0_g1_i20;TRINITY_DN1276_c0_g1_i21;TRINITY_DN1276_c0_g1_i22;TRINITY_DN1276_c0_g1_i23;TRINITY_DN1276_c0_g1_i24;TRINITY_DN1276_c0_g1_i26;TRINITY_DN1276_c0_g1_i27;…	uncharacterized protein LOC116257477 [Nymphaea colorata]	-	-	GO:0008150(biological_process);GO:0016020(membrane);GO:0016021(integral component of membrane)	ENOG4111FM2(PQ loop repeat)	-	-	-	-	A0A200Q082.1 PF04193.19;PQ-loop;	-	1922	2541.99	1915.32	241.04	52	18	31.39	40.14	35.71	7.59	1.77	0.45	35.75	3.27	4.96766	up	5.37605e-08	5.29647e-06	yes
TRINITY_DN5849_c0_g2	671	TRINITY_DN5849_c0_g2_i1	uncharacterized protein LOC116253934 [Nymphaea colorata]	-	-	GO:0003674(molecular_function);GO:0009507(chloroplast);GO:0032502(developmental process)	-	-	-	-	-	-	-	25.11	6	16.43	898.25	396.94	321.16	1.92	0.5	1.65	138.7	61.02	40.18	1.36	79.97	-4.58559	down	5.57783e-08	5.46735e-06	yes
TRINITY_DN1931_c1_g1	1488	TRINITY_DN1931_c1_g1_i1;TRINITY_DN1931_c1_g1_i2;TRINITY_DN1931_c1_g1_i3;TRINITY_DN1931_c1_g1_i4;TRINITY_DN1931_c1_g1_i5	UDP-glycosyltransferase 76B1-like [Nymphaea colorata]	UGT76B1	UDP-glycosyltransferase 76B1 OS=Arabidopsis thaliana OX=3702 GN=UGT76B1 PE=2 SV=1	GO:0009813(flavonoid biosynthetic process);GO:0043231(intracellular membrane-bounded organelle);GO:0052696(flavonoid glucuronidation);GO:0080043(quercetin 3-O-glucosyltransferase activity);GO:0080044(quercetin 7-O-glucosyltransferase activity)	COG1819(Transferase)	K13493	cytokinin-N-glucosyltransferase	EC:2.4.1.-	bna00908(Zeatin biosynthesis)	A0A6P6AHJ1.1 PF00201.23;UDPGT;	-	394.15	414.84	699.21	27.95	72.98	35.61	8.63	9.66	26.47	5.5	14.3	7.03	14.92	8.94	4.01385	up	5.58928e-08	5.46735e-06	yes
TRINITY_DN18569_c0_g1	736	TRINITY_DN18569_c0_g1_i1	-	-	-	-	-	-	-	-	-	-	-	0	3	2	117.27	131.61	107.28	0	0.21	0.17	15.09	16.82	11.12	0.13	14.34	-5.46725	down	5.80637e-08	5.65745e-06	yes
TRINITY_DN27452_c0_g1	1089	TRINITY_DN27452_c0_g1_i1;TRINITY_DN27452_c0_g1_i2;TRINITY_DN27452_c0_g1_i3	uncharacterized protein LOC117914745 [Vitis riparia]	-	-	GO:0005737(cytoplasm);GO:0008757(S-adenosylmethionine-dependent methyltransferase activity);GO:0032259(methylation)	COG2230(cyclopropane-fatty-acyl-phospholipid synthase);COG2907(amine oxidase)	NA	NA	NA	-	A0A843X8R8.1 PF02353.25;CMAS;	-	33	77.92	26	0	1	2	1.13	2.83	1.17	0	0.07	0.11	1.71	0.06	5.97706	up	5.82479e-08	5.65745e-06	yes
TRINITY_DN9165_c0_g1	1080	TRINITY_DN9165_c0_g1_i1;TRINITY_DN9165_c0_g1_i2;TRINITY_DN9165_c0_g1_i3;TRINITY_DN9165_c0_g1_i4;TRINITY_DN9165_c0_g1_i5;TRINITY_DN9165_c0_g1_i6	heavy metal-associated isoprenylated plant protein 43-like [Nymphaea colorata]	-	-	GO:0005737(cytoplasm);GO:0030001(metal ion transport);GO:0046914(transition metal ion binding);GO:0046916(cellular transition metal ion homeostasis)	COG2608(heavy metal transport detoxification protein)	-	-	-	-	A0A6P4AV89.1 PF00403.31;HMA;	-	14	55	42.01	0	1	1	1.9	9.89	9.19	0	0.07	0.05	6.99	0.04	6.14151	up	5.86577e-08	5.6772e-06	yes
TRINITY_DN9539_c0_g2	665	TRINITY_DN9539_c0_g2_i1	Glucan endo-1-3-beta-D-glucosidase [Nymphaea thermarum]	-	-	GO:0003674(molecular_function);GO:0005886(plasma membrane);GO:0008150(biological_process)	ENOG410YQBI(X8 domain)	K19891	glucan endo-1,3-beta-glucosidase 1/2/3	EC:3.2.1.39	zma00500(Starch and sucrose metabolism)	A0A7I8JNL0.1 PF07983.18;X8;	-	1016.7	127	274	5	1	21	79.06	10.68	28.08	0.79	0.16	2.68	39.27	1.21	6.1566	up	6.05651e-08	5.84123e-06	yes
TRINITY_DN1806_c0_g1	1307	TRINITY_DN1806_c0_g1_i1;TRINITY_DN1806_c0_g1_i11;TRINITY_DN1806_c0_g1_i12;TRINITY_DN1806_c0_g1_i13;TRINITY_DN1806_c0_g1_i14;TRINITY_DN1806_c0_g1_i15;TRINITY_DN1806_c0_g1_i2;TRINITY_DN1806_c0_g1_i5;TRINITY_DN1806_c0_g1_i6;TRINITY_DN1806_c0_g1_i7;TRINITY_DN1806_c0_g1_i9	-	-	-	-	-	-	-	-	-	-	-	16	20	967.82	0	0	0	0.46	0.66	40.72	0	0	0	13.95	0	11.5757	up	6.5491e-08	6.29423e-06	yes
TRINITY_DN6763_c0_g1	2019	TRINITY_DN6763_c0_g1_i1;TRINITY_DN6763_c0_g1_i2	hypothetical protein EJ110_NYTH02589 [Nymphaea thermarum]	DGR2	Protein DUF642 L-GALACTONO-1,4-LACTONE-RESPONSIVE GENE 2 OS=Arabidopsis thaliana OX=3702 GN=DGR2 PE=2 SV=1	GO:0003674(molecular_function);GO:0008150(biological_process);GO:0031225(anchored component of membrane)	ENOG411248W(expressed protein)	-	-	-	-	W1PGB7.1 PF04862.17;DUF642;	-	174.34	120.33	29.62	4.3	1.07	0	2.84	2.19	0.64	0.18	0.03	0	1.89	0.07	6.49584	up	6.68294e-08	6.38886e-06	yes
TRINITY_DN14324_c0_g1	739	TRINITY_DN14324_c0_g1_i1;TRINITY_DN14324_c0_g1_i10;TRINITY_DN14324_c0_g1_i11;TRINITY_DN14324_c0_g1_i12;TRINITY_DN14324_c0_g1_i13;TRINITY_DN14324_c0_g1_i15;TRINITY_DN14324_c0_g1_i17;TRINITY_DN14324_c0_g1_i18;TRINITY_DN14324_c0_g1_i19;TRINITY_DN14324_c0_g1_i2;TRINITY_DN14324_c0_g1_i20;TRINITY_DN14324_c0_g1_i21;TRINITY_DN14324_c0_g1_i3;TRINITY_DN14324_c0_g1_i4;TRINITY_DN14324_c0_g1_i5;TRINITY_DN1432…	beta-glucosidase 12-like [Nymphaea colorata]	BGLU13	Beta-glucosidase 13 OS=Oryza sativa subsp. japonica OX=39947 GN=BGLU13 PE=2 SV=2	GO:0008422(beta-glucosidase activity);GO:1901657(glycosyl compound metabolic process)	COG2723(beta-glucosidase)	K01188	beta-glucosidase	EC:3.2.1.21	zma00500(Starch and sucrose metabolism);zma00460(Cyanoamino acid metabolism);zma00940(Phenylpropanoid biosynthesis)	A0A804MEQ4.1 PF00232.23;Glyco_hydro_1;	-	38	52	35	2	3	1	6.57	11.68	8.63	0.56	1.33	0.15	8.96	0.68	4.89093	up	6.69405e-08	6.38886e-06	yes
TRINITY_DN10568_c0_g1	1803	TRINITY_DN10568_c0_g1_i2;TRINITY_DN10568_c0_g1_i3	protein NUCLEAR FUSION DEFECTIVE 4 [Nymphaea colorata]	NFD4	Protein NUCLEAR FUSION DEFECTIVE 4 OS=Arabidopsis thaliana OX=3702 GN=NFD4 PE=3 SV=1	GO:0003674(molecular_function);GO:0008150(biological_process);GO:0009507(chloroplast);GO:0016021(integral component of membrane)	ENOG410Y90Q(Nodulin-like)	-	-	-	-	A0A1U7ZTS3.1 PF06813.18;Nodulin-like;	-	13.78	17.71	16.51	578.2	539.62	284.38	0.24	0.32	0.39	20.51	18.9	7.99	0.32	15.8	-4.23996	down	6.78974e-08	6.45777e-06	yes
TRINITY_DN5432_c0_g1	5343	TRINITY_DN5432_c0_g1_i1;TRINITY_DN5432_c0_g1_i12;TRINITY_DN5432_c0_g1_i14;TRINITY_DN5432_c0_g1_i15;TRINITY_DN5432_c0_g1_i16;TRINITY_DN5432_c0_g1_i18;TRINITY_DN5432_c0_g1_i20;TRINITY_DN5432_c0_g1_i21;TRINITY_DN5432_c0_g1_i24;TRINITY_DN5432_c0_g1_i4;TRINITY_DN5432_c0_g1_i9	Squamosa promoter-binding-like protein 7 [Nymphaea thermarum]	SPL7	Squamosa promoter-binding-like protein 7 OS=Oryza sativa subsp. indica OX=39946 GN=SPL7 PE=2 SV=1	GO:0003677(DNA binding);GO:0003700(DNA binding transcription factor activity);GO:0005634(nucleus);GO:0006351(transcription, DNA-templated);GO:0006355(regulation of transcription, DNA-templated);GO:0043565(sequence-specific DNA binding);GO:0044212(transcription regulatory region DNA binding);GO:0046872(metal ion binding);GO:0048510(regulation of timing of transition from vegetative to reproductive…	ENOG410YGJH(Squamosa promoter-binding-like protein)	K13415	protein brassinosteroid insensitive 1	EC:2.7.10.1 2.7.11.1	mdm04075(Plant hormone signal transduction)	A0A2K3LCV3.1 PF03110.19;SBP;	SBP	401.49	416.62	563.84	27.85	22.12	65.78	4.31	4.85	9.4	0.8	0.57	1.33	6.19	0.9	4.12419	up	6.88547e-08	6.52624e-06	yes
TRINITY_DN9797_c0_g1	930	TRINITY_DN9797_c0_g1_i1	ferredoxin-A-like [Nymphaea colorata]	SEND33	Ferredoxin-1, chloroplastic OS=Solanum lycopersicum OX=4081 GN=SEND33 PE=2 SV=1	GO:0005515(protein binding)	COG0633(Ferredoxin)	K02639	ferredoxin	-	vvi00195(Photosynthesis)	A0A0B2SK87.1 PF00111.32;Fer2;	-	157.49	131	226	2627.76	1871.98	16067	6.73	5.99	12.64	225.58	158.66	1099.62	8.45	494.62	-4.79537	down	6.95856e-08	6.57285e-06	yes
TRINITY_DN6941_c2_g1	2007	TRINITY_DN6941_c2_g1_i1;TRINITY_DN6941_c2_g1_i2	cytochrome P450 94B3-like [Nymphaea colorata]	CYP94B1	Cytochrome P450 94B1 OS=Arabidopsis thaliana OX=3702 GN=CYP94B1 PE=1 SV=1	GO:0005506(iron ion binding);GO:0009507(chloroplast);GO:0009611(response to wounding);GO:0009694(jasmonic acid metabolic process);GO:0016021(integral component of membrane);GO:0016705(oxidoreductase activity, acting on paired donors, with incorporation or reduction of molecular oxygen);GO:0019825(oxygen binding);GO:0020037(heme binding);GO:0052694(jasmonoyl-isoleucine-12-hydroxylase activity);GO:…	COG2124(Cytochrome p450)	NA	NA	NA	-	B9RAH1.1 PF00067.27;p450;	-	0	0	11	239	1755.75	323	0	0	0.22	7.19	51.8	7.64	0.07	22.21	-7.19567	down	7.05032e-08	6.63671e-06	yes
TRINITY_DN78828_c0_g1	662	TRINITY_DN78828_c0_g1_i1	-	-	-	-	-	-	-	-	-	-	-	49	28	19	2	0	0	3.85	2.38	1.97	0.32	0	0	2.73	0.11	5.86342	up	7.09503e-08	6.65601e-06	yes
TRINITY_DN58132_c0_g1	865	TRINITY_DN58132_c0_g1_i1	uncharacterized protein LOC116259407 [Nymphaea colorata]	-	-	GO:0003674(molecular_function);GO:0005576(extracellular region);GO:0008150(biological_process)	ENOG410Z0P8(allergen and extensin family protein)	-	-	-	-	F6GZ02.1 PF01190.22;Pollen_Ole_e_1;	-	142.28	28	39	0	3	0	6.84	1.44	2.46	0	0.29	0	3.58	0.1	6.43282	up	7.26327e-08	6.79066e-06	yes
TRINITY_DN8216_c0_g1	2625	TRINITY_DN8216_c0_g1_i1;TRINITY_DN8216_c0_g1_i2;TRINITY_DN8216_c0_g1_i3;TRINITY_DN8216_c0_g1_i4;TRINITY_DN8216_c0_g1_i5	3-ketoacyl-CoA synthase 11-like [Nymphaea colorata]	KCS11	3-ketoacyl-CoA synthase 11 OS=Arabidopsis thaliana OX=3702 GN=KCS11 PE=1 SV=1	GO:0005634(nucleus);GO:0006633(fatty acid biosynthetic process);GO:0009409(response to cold);GO:0009416(response to light stimulus);GO:0016021(integral component of membrane);GO:0102336(3-oxo-arachidoyl-CoA synthase activity);GO:0102337(3-oxo-cerotoyl-CoA synthase activity);GO:0102338(3-oxo-lignoceronyl-CoA synthase activity);GO:0102756(very-long-chain 3-ketoacyl-CoA synthase activity)	ENOG410Y5VH(3-ketoacyl-coa synthase)	K15397	3-ketoacyl-CoA synthase	EC:2.3.1.199	nnu00062(Fatty acid elongation)	A0A834YX41.1 PF08392.17;FAE1_CUT1_RppA;	-	48	15	145	1344.06	1550.64	2708.96	0.61	0.21	2.41	34.75	39.74	54.42	1.08	42.97	-4.28568	down	7.49548e-08	6.98401e-06	yes
TRINITY_DN4251_c0_g1	1472	TRINITY_DN4251_c0_g1_i1;TRINITY_DN4251_c0_g1_i2;TRINITY_DN4251_c0_g1_i3;TRINITY_DN4251_c0_g1_i4;TRINITY_DN4251_c0_g1_i5;TRINITY_DN4251_c0_g1_i6;TRINITY_DN4251_c0_g1_i7;TRINITY_DN4251_c0_g1_i8	Glucose-1-phosphate adenylyltransferase large subunit 2 [Nymphaea thermarum]	AGPS1	Glucose-1-phosphate adenylyltransferase large subunit 1 (Fragment) OS=Solanum tuberosum OX=4113 GN=AGPS1 PE=1 SV=1	GO:0005524(ATP binding);GO:0005978(glycogen biosynthetic process);GO:0008878(glucose-1-phosphate adenylyltransferase activity);GO:0009507(chloroplast);GO:0019252(starch biosynthetic process)	COG0448(Catalyzes the synthesis of ADP-glucose, a sugar donor used in elongation reactions on alpha-glucans (By similarity))	K00975	glucose-1-phosphate adenylyltransferase	EC:2.7.7.27	pvu00500(Starch and sucrose metabolism);pvu00520(Amino sugar and nucleotide sugar metabolism)	-	-	3038.61	815.56	187.01	80.83	56.05	59.06	92.2	26.23	7.43	4.93	3.35	2.91	41.95	3.73	4.89326	up	8.09758e-08	7.51247e-06	yes
TRINITY_DN11251_c0_g2	1506	TRINITY_DN11251_c0_g2_i1	cytochrome c oxidase subunit 1 [Silene conica]	COI	Cytochrome c oxidase subunit 1 OS=Lumbricus terrestris OX=6398 GN=COI PE=3 SV=1	GO:0004129(cytochrome-c oxidase activity);GO:0005506(iron ion binding);GO:0005751(mitochondrial respiratory chain complex IV);GO:0006123(mitochondrial electron transport, cytochrome c to oxygen);GO:0009060(aerobic respiration);GO:0015990(electron transport coupled proton transport);GO:0016021(integral component of membrane);GO:0020037(heme binding);GO:0022904(respiratory electron transport chain)…	COG0843(Cytochrome C oxidase subunit I)	K02256	cytochrome c oxidase subunit 1	EC:1.9.3.1	ath00190(Oxidative phosphorylation)	V9MLX4.1 PF00115.25;COX1;	-	945.53	750	6	5	3	0	20.39	17.19	0.17	0.22	0.13	0	12.58	0.12	8.28742	up	8.1173e-08	7.51247e-06	yes
TRINITY_DN7120_c0_g1	4717	TRINITY_DN7120_c0_g1_i1;TRINITY_DN7120_c0_g1_i10;TRINITY_DN7120_c0_g1_i11;TRINITY_DN7120_c0_g1_i12;TRINITY_DN7120_c0_g1_i13;TRINITY_DN7120_c0_g1_i14;TRINITY_DN7120_c0_g1_i15;TRINITY_DN7120_c0_g1_i16;TRINITY_DN7120_c0_g1_i17;TRINITY_DN7120_c0_g1_i18;TRINITY_DN7120_c0_g1_i19;TRINITY_DN7120_c0_g1_i2;TRINITY_DN7120_c0_g1_i20;TRINITY_DN7120_c0_g1_i21;TRINITY_DN7120_c0_g1_i3;TRINITY_DN7120_c0_g1_i4;TRI…	hypothetical protein IFM89_012949 [Coptis chinensis]	4CL1	4-coumarate-CoA ligase 1 OS=Narcissus pseudonarcissus OX=39639 GN=4CL1 PE=2 SV=1	GO:0005524(ATP binding);GO:0005634(nucleus);GO:0008152(metabolic process);GO:0009411(response to UV);GO:0009611(response to wounding);GO:0009620(response to fungus);GO:0009698(phenylpropanoid metabolic process);GO:0016207(4-coumarate-CoA ligase activity);GO:0016874(ligase activity)	COG0318(Amp-dependent synthetase and ligase)	K01904	4-coumarate--CoA ligase	EC:6.2.1.12	cit00360(Phenylalanine metabolism);cit00130(Ubiquinone and other terpenoid-quinone biosynthesis);cit00940(Phenylpropanoid biosynthesis)	A0A5N6RFS6.1 PF00501.33;AMP-binding;	-	5248.13	583.65	803.44	106.11	113.81	155.05	72.87	8.49	14.7	2.8	3.04	3.43	32.02	3.09	4.62193	up	8.16498e-08	7.53123e-06	yes
TRINITY_DN24954_c0_g1	2047	TRINITY_DN24954_c0_g1_i1;TRINITY_DN24954_c0_g1_i3;TRINITY_DN24954_c0_g1_i4;TRINITY_DN24954_c0_g1_i5;TRINITY_DN24954_c0_g1_i6;TRINITY_DN24954_c0_g1_i7;TRINITY_DN24954_c0_g1_i8;TRINITY_DN24954_c0_g1_i9	DETOXIFICATION 52 protein [Nymphaea thermarum]	DTX52	Protein DETOXIFICATION 52 OS=Arabidopsis thaliana OX=3702 GN=DTX52 PE=2 SV=1	GO:0006855(drug transmembrane transport)	COG0534(Mate efflux family protein)	NA	NA	NA	-	A0A835UFU2.1 PF01554.23;MatE;	-	0	0	0	370	317.5	4.05	0	0	0	12.39	10.66	4.89	0	9.31	-10.5863	down	8.80018e-08	8.08998e-06	yes
TRINITY_DN12746_c0_g1	1426	TRINITY_DN12746_c0_g1_i1;TRINITY_DN12746_c0_g1_i2;TRINITY_DN12746_c0_g1_i3;TRINITY_DN12746_c0_g1_i4	uncharacterized protein LOC116252465 [Nymphaea colorata]	-	-	-	-	-	-	-	-	-	-	171	326	107	14	9	8	4.84	9.45	3.65	0.75	0.77	1.21	5.98	0.91	4.92382	up	8.95363e-08	8.20362e-06	yes
TRINITY_DN461_c0_g1	2744	TRINITY_DN461_c0_g1_i1;TRINITY_DN461_c0_g1_i10;TRINITY_DN461_c0_g1_i11;TRINITY_DN461_c0_g1_i13;TRINITY_DN461_c0_g1_i14;TRINITY_DN461_c0_g1_i15;TRINITY_DN461_c0_g1_i16;TRINITY_DN461_c0_g1_i17;TRINITY_DN461_c0_g1_i18;TRINITY_DN461_c0_g1_i19;TRINITY_DN461_c0_g1_i2;TRINITY_DN461_c0_g1_i20;TRINITY_DN461_c0_g1_i21;TRINITY_DN461_c0_g1_i22;TRINITY_DN461_c0_g1_i23;TRINITY_DN461_c0_g1_i24;TRINITY_DN461_c0_…	alpha-galactosidase-like isoform X3 [Nymphaea colorata]	AGAL2	Alpha-galactosidase 2 OS=Arabidopsis thaliana OX=3702 GN=AGAL2 PE=1 SV=1	GO:0009505(plant-type cell wall)	ENOG410XPF1(alpha-galactosidase)	K07407	alpha-galactosidase	EC:3.2.1.22	pda00052(Galactose metabolism);pda00561(Glycerolipid metabolism);pda00600(Sphingolipid metabolism);pda00603(Glycosphingolipid biosynthesis - globo and isoglobo series)	A0A835DKZ9.1 PF16499.10;Melibiase_2;	-	286.07	437.33	289.53	4230.38	14590.1	4511.91	6.42	12.83	10	277.03	1104.75	209.47	9.75	530.42	-3.90025	down	9.05533e-08	8.26923e-06	yes
TRINITY_DN79192_c0_g1	2209	TRINITY_DN79192_c0_g1_i1;TRINITY_DN79192_c0_g1_i2	-	-	-	-	-	-	-	-	-	-	-	58.2	24.63	10.27	0	0	0	1.78	3.11	1.55	0	0	0	2.15	0	8.26381	up	9.13241e-08	8.31201e-06	yes
TRINITY_DN7108_c0_g1	3371	TRINITY_DN7108_c0_g1_i1;TRINITY_DN7108_c0_g1_i2;TRINITY_DN7108_c0_g1_i8	cellulose synthase A catalytic subunit 4 [UDP-forming] [Nymphaea colorata]	CESA4	Cellulose synthase A catalytic subunit 4 [UDP-forming] OS=Arabidopsis thaliana OX=3702 GN=CESA4 PE=1 SV=1	GO:0000977(RNA polymerase II regulatory region sequence-specific DNA binding);GO:0005515(protein binding);GO:0005794(Golgi apparatus);GO:0005886(plasma membrane);GO:0009832(plant-type cell wall biogenesis);GO:0009833(plant-type primary cell wall biogenesis);GO:0009834(plant-type secondary cell wall biogenesis);GO:0009863(salicylic acid mediated signaling pathway);GO:0009867(jasmonic acid mediated…	COG1215(Glycosyl transferase, family 2)	NA	NA	NA	-	U5DBY3.1 PF03552.19;Cellulose_synt;	-	1892.51	1287	4377.99	76	74	0	19.2	14	56.85	1.6	1.46	0	30.02	1.02	6.17311	up	9.25348e-08	8.3944e-06	yes
TRINITY_DN15565_c0_g1	223	TRINITY_DN15565_c0_g1_i1;TRINITY_DN15565_c0_g1_i2;TRINITY_DN15565_c0_g1_i3	Cytochrome P450 98A2 [Nymphaea thermarum]	C3H	p-coumarate 3-hydroxylase OS=Narcissus pseudonarcissus OX=39639 GN=C3H PE=2 SV=1	GO:0009809(lignin biosynthetic process);GO:0016020(membrane);GO:0016709(oxidoreductase activity, acting on paired donors, with incorporation or reduction of molecular oxygen, NAD(P)H as one donor, and incorporation of one atom of oxygen)	COG2124(Cytochrome p450)	K09754	coumaroylquinate(coumaroylshikimate) 3'-monooxygenase	EC:1.14.13.36	thj00940(Phenylpropanoid biosynthesis);thj00945(Stilbenoid, diarylheptanoid and gingerol biosynthesis);thj00941(Flavonoid biosynthesis)	A0A2R6S0I7.1 PF00067.27;p450;	-	43	36.02	28.03	0	0	2.99	35.95	32.72	31.26	0	0	3.76	33.31	1.25	5.53173	up	9.56345e-08	8.6438e-06	yes
TRINITY_DN4226_c0_g1	2128	TRINITY_DN4226_c0_g1_i1;TRINITY_DN4226_c0_g1_i10;TRINITY_DN4226_c0_g1_i11;TRINITY_DN4226_c0_g1_i12;TRINITY_DN4226_c0_g1_i13;TRINITY_DN4226_c0_g1_i14;TRINITY_DN4226_c0_g1_i15;TRINITY_DN4226_c0_g1_i16;TRINITY_DN4226_c0_g1_i17;TRINITY_DN4226_c0_g1_i18;TRINITY_DN4226_c0_g1_i19;TRINITY_DN4226_c0_g1_i2;TRINITY_DN4226_c0_g1_i20;TRINITY_DN4226_c0_g1_i21;TRINITY_DN4226_c0_g1_i22;TRINITY_DN4226_c0_g1_i23;T…	alcohol dehydrogenase-like 2 [Nymphaea colorata]	At5g42250	Alcohol dehydrogenase-like 7 OS=Arabidopsis thaliana OX=3702 GN=At5g42250 PE=2 SV=1	GO:0004022(alcohol dehydrogenase (NAD) activity);GO:0004181(metallocarboxypeptidase activity);GO:0005737(cytoplasm);GO:0006508(proteolysis);GO:0008270(zinc ion binding);GO:0016021(integral component of membrane);GO:0055114(oxidation-reduction process)	COG1062(alcohol dehydrogenase)	K00121	S-(hydroxymethyl)glutathione dehydrogenase / alcohol dehydrogenase	EC:1.1.1.284 1.1.1.1	vvi00010(Glycolysis / Gluconeogenesis);vvi00071(Fatty acid degradation);vvi00350(Tyrosine metabolism)	A0A834LLY0.1 PF08240.17;ADH_N;	-	754.71	386.64	323	31	50	61	16.35	9.25	9.28	1.48	2.28	2.01	11.63	1.92	3.912	up	9.5913e-08	8.6438e-06	yes
TRINITY_DN56076_c0_g1	292	TRINITY_DN56076_c0_g1_i1;TRINITY_DN56076_c0_g1_i2;TRINITY_DN56076_c0_g1_i3;TRINITY_DN56076_c0_g1_i4	Aldo-keto reductase family 4 member C9 [Nymphaea thermarum]	-	-	-	-	K00002	alcohol dehydrogenase (NADP+)	EC:1.1.1.2	tcc00010(Glycolysis / Gluconeogenesis);tcc00040(Pentose and glucuronate interconversions);tcc00561(Glycerolipid metabolism)	-	-	52.92	71.28	59.38	2.27	5.08	1.7	24.7	35.79	36.63	2.08	4.52	1.25	32.37	2.62	4.87928	up	1.00191e-07	8.99986e-06	yes
TRINITY_DN3725_c0_g1	1750	TRINITY_DN3725_c0_g1_i1;TRINITY_DN3725_c0_g1_i10;TRINITY_DN3725_c0_g1_i11;TRINITY_DN3725_c0_g1_i14;TRINITY_DN3725_c0_g1_i15;TRINITY_DN3725_c0_g1_i16;TRINITY_DN3725_c0_g1_i18;TRINITY_DN3725_c0_g1_i2;TRINITY_DN3725_c0_g1_i20;TRINITY_DN3725_c0_g1_i3;TRINITY_DN3725_c0_g1_i6;TRINITY_DN3725_c0_g1_i7;TRINITY_DN3725_c0_g1_i9	2-alkenal reductase [Nymphaea thermarum]	DBR	2-alkenal reductase (NADP(+)-dependent) OS=Nicotiana tabacum OX=4097 GN=DBR PE=1 SV=1	GO:0005737(cytoplasm);GO:0005829(cytosol);GO:0005886(plasma membrane);GO:0006979(response to oxidative stress);GO:0032440(2-alkenal reductase [NAD(P)] activity);GO:0055114(oxidation-reduction process)	COG2130(alcohol dehydrogenase)	NA	NA	NA	-	A0A067KJD5.1 PF00107.31;ADH_zinc_N;	-	1988.76	1303.87	1036.28	192	170.02	269.97	76.38	51.49	50.74	16.68	13.87	16.21	59.54	15.59	3.33765	up	1.06438e-07	9.52981e-06	yes
TRINITY_DN13518_c0_g1	339	TRINITY_DN13518_c0_g1_i1;TRINITY_DN13518_c0_g1_i2	-	-	-	-	-	-	-	-	-	-	-	1	0	0	32.23	169.37	28	0.36	0	0	22.68	120.47	16.59	0.12	53.25	-6.90485	down	1.13697e-07	1.01467e-05	yes
TRINITY_DN80753_c0_g1	649	TRINITY_DN80753_c0_g1_i1	disease resistance protein RUN1-like [Telopea speciosissima]	-	-	-	COG4886(leucine Rich Repeat)	-	-	-	-	-	-	16	22.94	21.69	0	1	0	1.31	2.03	2.34	0	0.16	0	1.89	0.05	5.99738	up	1.14666e-07	1.01773e-05	yes
TRINITY_DN252_c0_g1	1971	TRINITY_DN252_c0_g1_i1;TRINITY_DN252_c0_g1_i2;TRINITY_DN252_c0_g1_i3;TRINITY_DN252_c0_g1_i4;TRINITY_DN252_c0_g1_i5;TRINITY_DN252_c0_g1_i6	2-hydroxymuconate semialdehyde hydrolase [Nymphaea thermarum]	BDG1	Probable lysophospholipase BODYGUARD 1 OS=Arabidopsis thaliana OX=3702 GN=BDG1 PE=2 SV=1	GO:0016787(hydrolase activity)	ENOG4111I4P(alpha/beta hydrolase fold)	-	-	-	-	A0A3S3MYW8.1 PF00561.25;Abhydrolase_1;	-	1149.41	774.48	392.33	104.96	37	89	19.72	13.57	8.73	3.37	1.16	2.18	14.01	2.24	3.89914	up	1.14781e-07	1.01773e-05	yes
TRINITY_DN4088_c0_g1	1974	TRINITY_DN4088_c0_g1_i1;TRINITY_DN4088_c0_g1_i10;TRINITY_DN4088_c0_g1_i11;TRINITY_DN4088_c0_g1_i12;TRINITY_DN4088_c0_g1_i13;TRINITY_DN4088_c0_g1_i14;TRINITY_DN4088_c0_g1_i15;TRINITY_DN4088_c0_g1_i16;TRINITY_DN4088_c0_g1_i17;TRINITY_DN4088_c0_g1_i18;TRINITY_DN4088_c0_g1_i19;TRINITY_DN4088_c0_g1_i2;TRINITY_DN4088_c0_g1_i20;TRINITY_DN4088_c0_g1_i21;TRINITY_DN4088_c0_g1_i22;TRINITY_DN4088_c0_g1_i23;T…	protein trichome birefringence-like 19 isoform X1 [Nymphaea colorata]	TBL19	Protein trichome birefringence-like 19 OS=Arabidopsis thaliana OX=3702 GN=TBL19 PE=3 SV=1	GO:0005794(Golgi apparatus);GO:0016413(O-acetyltransferase activity);GO:0071554(cell wall organization or biogenesis)	ENOG410YEYH(Pfam:DUF231)	-	-	-	-	A0A978VIC4.1 PF13839.11;PC-Esterase;	-	190	2025.93	1039	79	79	39	3.48	37.27	23.62	2.92	2.56	1.38	21.46	2.29	4.73605	up	1.16072e-07	1.02588e-05	yes
TRINITY_DN12437_c0_g1	1319	TRINITY_DN12437_c0_g1_i1;TRINITY_DN12437_c0_g1_i10;TRINITY_DN12437_c0_g1_i11;TRINITY_DN12437_c0_g1_i15;TRINITY_DN12437_c0_g1_i16;TRINITY_DN12437_c0_g1_i17;TRINITY_DN12437_c0_g1_i19;TRINITY_DN12437_c0_g1_i2;TRINITY_DN12437_c0_g1_i4;TRINITY_DN12437_c0_g1_i6;TRINITY_DN12437_c0_g1_i9	-	-	-	-	-	-	-	-	-	-	-	129	44.01	60	1890.06	1360.73	818.15	3.48	1.32	2.11	99.9	70.32	34.13	2.3	68.12	-3.5967	down	1.2128e-07	1.06847e-05	yes
TRINITY_DN35275_c0_g1	214	TRINITY_DN35275_c0_g1_i1	GDSL esterase/lipase At1g29670-like [Nymphaea colorata]	At5g33370	GDSL esterase/lipase At5g33370 OS=Arabidopsis thaliana OX=3702 GN=At5g33370 PE=2 SV=1	GO:0005576(extracellular region);GO:0016042(lipid catabolic process);GO:0016788(hydrolase activity, acting on ester bonds);GO:0042335(cuticle development);GO:0052689(carboxylic ester hydrolase activity)	COG3240(GDSL esterase lipase)	-	-	-	-	-	-	194.15	29.45	58.7	4	1	2	162.58	26.09	64.2	6.54	1.62	2.63	84.29	3.6	5.7325	up	1.24285e-07	1.09144e-05	yes
TRINITY_DN10126_c0_g1	2418	TRINITY_DN10126_c0_g1_i1;TRINITY_DN10126_c0_g1_i10;TRINITY_DN10126_c0_g1_i2;TRINITY_DN10126_c0_g1_i3;TRINITY_DN10126_c0_g1_i4;TRINITY_DN10126_c0_g1_i5;TRINITY_DN10126_c0_g1_i6;TRINITY_DN10126_c0_g1_i8;TRINITY_DN10126_c0_g1_i9	uncharacterized protein LOC116246478 isoform X1 [Nymphaea colorata]	FTCD-L	Formiminotransferase cyclodeaminase-like protein OS=Arabidopsis thaliana OX=3702 GN=FTCD-L PE=2 SV=2	GO:0009507(chloroplast)	COG3643(Glutamate formiminotransferase)	-	-	-	-	A0A834ZYI4.1 PF07837.17;FTCD_N;	-	681.67	394.93	690.3	65.88	88.11	23	11.02	6.81	14.66	2.23	2.82	0.55	10.83	1.87	3.85853	up	1.28378e-07	1.1238e-05	yes
TRINITY_DN22105_c0_g1	1554	TRINITY_DN22105_c0_g1_i1	uncharacterized protein LOC116246875 [Nymphaea colorata]	CXP;2-3	Serine carboxypeptidase II-3 OS=Hordeum vulgare OX=4513 GN=CXP;2-3 PE=2 SV=1	GO:0004185(serine-type carboxypeptidase activity);GO:0051603(proteolysis involved in cellular protein catabolic process)	COG2939(carboxy-peptidase)	NA	NA	NA	-	B9RVI1.1 PF00450.27;Peptidase_S10;	-	0	0	3	77	123	50.05	0	0	0.08	3.19	5	1.63	0.03	3.27	-5.71427	down	1.33264e-07	1.16286e-05	yes
TRINITY_DN8606_c0_g1	1493	TRINITY_DN8606_c0_g1_i1;TRINITY_DN8606_c0_g1_i2;TRINITY_DN8606_c0_g1_i3;TRINITY_DN8606_c0_g1_i4	agamous-like MADS-box protein AGL9 homolog isoform X2 [Nymphaea colorata]	J2	MADS-box protein J2 OS=Solanum lycopersicum OX=4081 GN=J2 PE=1 SV=1	GO:0005515(protein binding)	COG5068(Transcription factor)	NA	NA	NA	-	A0A804L5B1.1 PF00319.23;SRF-TF;	MIKC_MADS	212.6	130.48	251	8	3	18	5.01	3.6	7.48	0.72	0.13	1.04	5.36	0.63	4.85592	up	1.34211e-07	1.16742e-05	yes
TRINITY_DN5134_c0_g1	1148	TRINITY_DN5134_c0_g1_i1;TRINITY_DN5134_c0_g1_i2;TRINITY_DN5134_c0_g1_i3;TRINITY_DN5134_c0_g1_i4;TRINITY_DN5134_c0_g1_i5;TRINITY_DN5134_c0_g1_i6;TRINITY_DN5134_c0_g1_i7	xyloglucan endotransglucosylase/hydrolase protein 2-like [Nymphaea colorata]	XTH2	Xyloglucan endotransglucosylase/hydrolase protein 2 OS=Arabidopsis thaliana OX=3702 GN=XTH2 PE=2 SV=1	GO:0004553(hydrolase activity, hydrolyzing O-glycosyl compounds);GO:0005576(extracellular region);GO:0005618(cell wall);GO:0010411(xyloglucan metabolic process);GO:0016762(xyloglucan:xyloglucosyl transferase activity);GO:0016798(hydrolase activity, acting on glycosyl bonds);GO:0042546(cell wall biogenesis);GO:0048046(apoplast);GO:0071555(cell wall organization)	COG2273(hydrolase family 16)	NA	NA	NA	-	A0A834Y8W1.1 PF00722.27;Glyco_hydro_16;	-	0	0	0	1471.69	1131.49	0	0	0	0	103.27	78.27	0	0	60.51	-12.497	down	1.36322e-07	1.18204e-05	yes
TRINITY_DN56638_c0_g1	1600	TRINITY_DN56638_c0_g1_i1;TRINITY_DN56638_c0_g1_i2;TRINITY_DN56638_c0_g1_i3;TRINITY_DN56638_c0_g1_i4	Xaa-Pro dipeptidase [Nymphaea thermarum]	-	-	-	-	-	-	-	-	-	-	28	9	33.26	0	1	0	0.76	0.19	2	0	0.17	0	0.98	0.06	6.10604	up	1.45057e-07	1.25324e-05	yes
TRINITY_DN8195_c0_g1	2436	TRINITY_DN8195_c0_g1_i10;TRINITY_DN8195_c0_g1_i11;TRINITY_DN8195_c0_g1_i13;TRINITY_DN8195_c0_g1_i14;TRINITY_DN8195_c0_g1_i15;TRINITY_DN8195_c0_g1_i16;TRINITY_DN8195_c0_g1_i17;TRINITY_DN8195_c0_g1_i18;TRINITY_DN8195_c0_g1_i19;TRINITY_DN8195_c0_g1_i2;TRINITY_DN8195_c0_g1_i21;TRINITY_DN8195_c0_g1_i22;TRINITY_DN8195_c0_g1_i23;TRINITY_DN8195_c0_g1_i24;TRINITY_DN8195_c0_g1_i25;TRINITY_DN8195_c0_g1_i26;…	fructose-1,6-bisphosphatase, cytosolic [Nymphaea colorata]	-	Fructose-1,6-bisphosphatase, cytosolic OS=Spinacia oleracea OX=3562 PE=1 SV=2	GO:0005634(nucleus);GO:0005737(cytoplasm);GO:0005829(cytosol);GO:0005983(starch catabolic process);GO:0005986(sucrose biosynthetic process);GO:0006000(fructose metabolic process);GO:0006002(fructose 6-phosphate metabolic process);GO:0006094(gluconeogenesis);GO:0009737(response to abscisic acid);GO:0009750(response to fructose);GO:0015979(photosynthesis);GO:0016311(dephosphorylation);GO:0030388(fr…	COG0158(D-fructose-1,6-bisphosphate 1-phosphohydrolase class 1)	K03841	fructose-1,6-bisphosphatase I	EC:3.1.3.11	pper00010(Glycolysis / Gluconeogenesis);pper00030(Pentose phosphate pathway);pper00051(Fructose and mannose metabolism);pper00710(Carbon fixation in photosynthetic organisms)	A0A5N5FKT6.1 PF00316.25;FBPase;	-	267.97	140	153	3122.81	1576.66	4769.63	6.67	3.52	5.29	159.3	79.05	192.06	5.16	143.47	-3.53906	down	1.45444e-07	1.25324e-05	yes
TRINITY_DN1209_c0_g1	1297	TRINITY_DN1209_c0_g1_i1;TRINITY_DN1209_c0_g1_i10;TRINITY_DN1209_c0_g1_i2;TRINITY_DN1209_c0_g1_i3;TRINITY_DN1209_c0_g1_i4;TRINITY_DN1209_c0_g1_i5;TRINITY_DN1209_c0_g1_i6;TRINITY_DN1209_c0_g1_i7;TRINITY_DN1209_c0_g1_i8;TRINITY_DN1209_c0_g1_i9	B3 domain-containing protein [Nymphaea thermarum]	Os01g0723700	B3 domain-containing protein Os03g0120900 OS=Oryza sativa subsp. japonica OX=39947 GN=Os01g0723700 PE=2 SV=1	-	ENOG41105MW(B3 DNA binding domain)	-	-	-	-	W1NV06.1 PF02362.26;B3;	-	2	2	4.08	2237.97	1582.08	3	0.13	0.14	0.25	247.8	161.04	0.33	0.17	136.39	-8.28717	down	1.45902e-07	1.25325e-05	yes
TRINITY_DN22131_c0_g1	2414	TRINITY_DN22131_c0_g1_i1;TRINITY_DN22131_c0_g1_i10;TRINITY_DN22131_c0_g1_i14;TRINITY_DN22131_c0_g1_i15;TRINITY_DN22131_c0_g1_i16;TRINITY_DN22131_c0_g1_i17;TRINITY_DN22131_c0_g1_i18;TRINITY_DN22131_c0_g1_i19;TRINITY_DN22131_c0_g1_i20;TRINITY_DN22131_c0_g1_i21;TRINITY_DN22131_c0_g1_i22;TRINITY_DN22131_c0_g1_i23;TRINITY_DN22131_c0_g1_i25;TRINITY_DN22131_c0_g1_i26;TRINITY_DN22131_c0_g1_i27;TRINITY_DN…	Serine carboxypeptidase-like 33 [Nymphaea thermarum]	SCP26	Serine carboxypeptidase-like 26 OS=Oryza sativa subsp. japonica OX=39947 GN=SCP26 PE=2 SV=1	GO:0004185(serine-type carboxypeptidase activity);GO:0005773(vacuole);GO:0051603(proteolysis involved in cellular protein catabolic process)	COG2939(carboxy-peptidase)	NA	NA	NA	-	A0A9E7EAP5.1 PF00450.27;Peptidase_S10;	-	1041	164	197	16	20	1	20.49	2.94	5.59	0.56	0.62	0.07	9.67	0.42	5.73235	up	1.47539e-07	1.26336e-05	yes
TRINITY_DN2325_c0_g1	2578	TRINITY_DN2325_c0_g1_i1;TRINITY_DN2325_c0_g1_i10;TRINITY_DN2325_c0_g1_i13;TRINITY_DN2325_c0_g1_i16;TRINITY_DN2325_c0_g1_i19;TRINITY_DN2325_c0_g1_i20;TRINITY_DN2325_c0_g1_i3;TRINITY_DN2325_c0_g1_i4;TRINITY_DN2325_c0_g1_i6;TRINITY_DN2325_c0_g1_i8;TRINITY_DN2325_c0_g1_i9	B3 domain-containing protein [Nymphaea thermarum]	Os03g0621600	Putative B3 domain-containing protein Os03g0621600 OS=Oryza sativa subsp. japonica OX=39947 GN=Os03g0621600 PE=3 SV=1	-	ENOG410ZPCJ(transcription, DNA-dependent)	-	-	-	-	A0A540N1K3.1 PF02362.26;B3;	-	0	0	0	1392.16	1087.46	0	0	0	0	63.44	49.09	0	0	37.51	-12.4266	down	1.49037e-07	1.27223e-05	yes
TRINITY_DN16598_c0_g1	386	TRINITY_DN16598_c0_g1_i1	-	-	-	-	-	-	-	-	-	-	-	1	2.37	3.31	260.62	89.86	69.9	0.28	0.72	1.21	143.97	50.24	32.4	0.74	75.54	-5.4948	down	1.50376e-07	1.27843e-05	yes
TRINITY_DN6272_c0_g1	1050	TRINITY_DN6272_c0_g1_i1;TRINITY_DN6272_c0_g1_i2;TRINITY_DN6272_c0_g1_i3;TRINITY_DN6272_c0_g1_i4	-	-	-	-	-	-	-	-	-	-	-	0	3	0	14585.7	12292.1	1	0	0.99	0	1214.95	1016.97	0.5	0.33	744.14	-12.2673	down	1.50694e-07	1.27843e-05	yes
TRINITY_DN60040_c0_g1	240	TRINITY_DN60040_c0_g1_i1	Anthocyanidin reductase [Nymphaea thermarum]	-	Putative anthocyanidin reductase OS=Ginkgo biloba OX=3311 PE=2 SV=1	GO:0003824(catalytic activity);GO:0004022(alcohol dehydrogenase (NAD) activity);GO:0009809(lignin biosynthetic process);GO:0045551(cinnamyl-alcohol dehydrogenase activity);GO:0050662(coenzyme binding);GO:0055114(oxidation-reduction process)	COG0451(Nad-dependent epimerase dehydratase)	K08695	anthocyanidin reductase	EC:1.3.1.77	nnu00941(Flavonoid biosynthesis)	A0A803KP23.1 PF01370.26;Epimerase;	-	65.23	9.04	21.45	0	0	0	41.89	6.2	18.05	0	0	0	22.05	0	8.22698	up	1.52313e-07	1.2882e-05	yes
TRINITY_DN2944_c0_g1	5470	TRINITY_DN2944_c0_g1_i1;TRINITY_DN2944_c0_g1_i10;TRINITY_DN2944_c0_g1_i100;TRINITY_DN2944_c0_g1_i101;TRINITY_DN2944_c0_g1_i102;TRINITY_DN2944_c0_g1_i103;TRINITY_DN2944_c0_g1_i104;TRINITY_DN2944_c0_g1_i105;TRINITY_DN2944_c0_g1_i106;TRINITY_DN2944_c0_g1_i107;TRINITY_DN2944_c0_g1_i108;TRINITY_DN2944_c0_g1_i109;TRINITY_DN2944_c0_g1_i11;TRINITY_DN2944_c0_g1_i110;TRINITY_DN2944_c0_g1_i111;TRINITY_DN294…	uncharacterized protein LOC116250622 isoform X2 [Nymphaea colorata]	ALE2	Receptor-like serine/threonine-protein kinase ALE2 OS=Arabidopsis thaliana OX=3702 GN=ALE2 PE=1 SV=1	GO:0005886(plasma membrane);GO:0016301(kinase activity)	COG0515(Serine Threonine protein kinase)	NA	NA	NA	-	A0A2G5F8J1.1 PF07714.22;PK_Tyr_Ser-Thr;	-	4514.76	4846.5	1799.98	359.33	572	514	30.33	34.41	15.87	5.62	7.55	7.13	26.87	6.77	3.56841	up	1.5511e-07	1.30783e-05	yes
TRINITY_DN1934_c0_g1	1582	TRINITY_DN1934_c0_g1_i1;TRINITY_DN1934_c0_g1_i10;TRINITY_DN1934_c0_g1_i11;TRINITY_DN1934_c0_g1_i12;TRINITY_DN1934_c0_g1_i13;TRINITY_DN1934_c0_g1_i14;TRINITY_DN1934_c0_g1_i15;TRINITY_DN1934_c0_g1_i5;TRINITY_DN1934_c0_g1_i6;TRINITY_DN1934_c0_g1_i7;TRINITY_DN1934_c0_g1_i8;TRINITY_DN1934_c0_g1_i9	GDSL esterase/lipase At1g29670-like isoform X1 [Nymphaea colorata]	At1g71250	GDSL esterase/lipase At1g71250 OS=Arabidopsis thaliana OX=3702 GN=At1g71250 PE=2 SV=1	GO:0005576(extracellular region);GO:0016042(lipid catabolic process);GO:0016298(lipase activity);GO:0052689(carboxylic ester hydrolase activity)	COG3240(GDSL esterase lipase)	K00679	phospholipid:diacylglycerol acyltransferase	EC:2.3.1.158	cic00561(Glycerolipid metabolism)	A0A443N4Y6.1 PF00657.27;Lipase_GDSL;	-	70.97	37	186.96	1211.09	11886.7	1731.42	1.94	1.5	6.55	67.24	607.91	68.07	3.33	247.74	-5.14518	down	1.55684e-07	1.30827e-05	yes
TRINITY_DN20501_c0_g1	846	TRINITY_DN20501_c0_g1_i1;TRINITY_DN20501_c0_g1_i2;TRINITY_DN20501_c0_g1_i3;TRINITY_DN20501_c0_g1_i4	-	-	-	-	-	-	-	-	-	-	-	71	45	5	0	0	0	3.54	2.41	0.39	0	0	0	2.11	0	8.68199	up	1.56115e-07	1.30827e-05	yes
TRINITY_DN13625_c0_g1	1626	TRINITY_DN13625_c0_g1_i1;TRINITY_DN13625_c0_g1_i2;TRINITY_DN13625_c0_g1_i3	hypothetical protein EJ110_NYTH41352 [Nymphaea thermarum]	LA1	Protein LAZY 1 OS=Zea mays OX=4577 GN=LA1 PE=2 SV=1	-	ENOG410YP4N(NA)	-	-	-	-	-	-	1911.82	226	325	30	51.05	6	38.26	4.79	8.37	1.17	2.02	0.18	17.14	1.12	5.3112	up	1.59409e-07	1.33182e-05	yes
TRINITY_DN44662_c0_g1	1728	TRINITY_DN44662_c0_g1_i1	sugar transport protein MST6-like [Nymphaea colorata]	MST6	Sugar transport protein MST6 OS=Oryza sativa subsp. japonica OX=39947 GN=MST6 PE=1 SV=1	GO:0005351(carbohydrate:proton symporter activity);GO:0005355(glucose transmembrane transporter activity);GO:0005887(integral component of plasma membrane);GO:0046323(glucose import)	ENOG410XNQK(Transporter)	NA	NA	NA	-	A0A835IYQ2.1 PF00083.29;Sugar_tr;	-	4	2	1	128	96	86.98	0.07	0.04	0.02	4.63	3.41	2.48	0.04	3.51	-4.8544	down	1.60115e-07	1.33185e-05	yes
TRINITY_DN55612_c2_g1	2141	TRINITY_DN55612_c2_g1_i1	Serine/threonine-phosphatase 7 long form-like protein [Nymphaea thermarum]	-	-	-	-	-	-	-	-	-	-	76.8	25.85	7.89	0	0	0	1.07	0.38	0.14	0	0	0	0.53	0	8.50573	up	1.60382e-07	1.33185e-05	yes
TRINITY_DN47153_c0_g1	385	TRINITY_DN47153_c0_g1_i1	putative N-acetyltransferase [Nymphaea thermarum]	At2g23060	Probable N-acetyltransferase HLS1-like OS=Arabidopsis thaliana OX=3702 GN=At2g23060 PE=2 SV=1	GO:0004596(peptide alpha-N-acetyltransferase activity);GO:0006474(N-terminal protein amino acid acetylation);GO:0031248(protein acetyltransferase complex)	ENOG410YF8W(Acetyltransferase (GNAT) family)	-	-	-	-	-	-	52.02	112.72	137.16	5	5	0	14.44	34.33	50.58	2.78	2.81	0	33.12	1.86	5.45468	up	1.62547e-07	1.34576e-05	yes
TRINITY_DN7354_c0_g1	763	TRINITY_DN7354_c0_g1_i1;TRINITY_DN7354_c0_g1_i2	hypothetical protein EJ110_NYTH33940 [Nymphaea thermarum]	-	-	GO:0003674(molecular_function);GO:0008150(biological_process)	ENOG410Z3R4(NA)	-	-	-	-	-	-	4	2	4	87	988	94	0.24	0.13	0.32	10.53	119.58	9.21	0.23	46.44	-6.27509	down	1.63599e-07	1.3504e-05	yes
TRINITY_DN11989_c0_g1	330	TRINITY_DN11989_c0_g1_i1	-	-	-	-	-	-	-	-	-	-	-	137	66.99	17.29	2.37	2	0	51.96	27.66	8.71	1.74	1.48	0	29.44	1.07	6.21241	up	1.65684e-07	1.36352e-05	yes
TRINITY_DN82068_c0_g1	877	TRINITY_DN82068_c0_g1_i1;TRINITY_DN82068_c0_g1_i2;TRINITY_DN82068_c0_g1_i3;TRINITY_DN82068_c0_g1_i4;TRINITY_DN82068_c0_g1_i5;TRINITY_DN82068_c0_g1_i6;TRINITY_DN82068_c0_g1_i7;TRINITY_DN82068_c0_g1_i8	-	-	-	-	-	-	-	-	-	-	-	0	0	0	65.69	121.05	7	0	0	0	7.75	14.44	0.81	0	7.67	-8.75321	down	1.67835e-07	1.3771e-05	yes
TRINITY_DN78694_c0_g1	2586	TRINITY_DN78694_c0_g1_i1;TRINITY_DN78694_c0_g1_i2;TRINITY_DN78694_c0_g1_i3;TRINITY_DN78694_c0_g1_i4;TRINITY_DN78694_c0_g1_i5;TRINITY_DN78694_c0_g1_i6;TRINITY_DN78694_c0_g1_i7;TRINITY_DN78694_c0_g1_i8;TRINITY_DN78694_c0_g1_i9	boron transporter 4-like [Nymphaea colorata]	BOR4	Boron transporter 4 OS=Arabidopsis thaliana OX=3702 GN=BOR4 PE=2 SV=1	GO:0005887(integral component of plasma membrane);GO:0008509(anion transmembrane transporter activity);GO:0051453(regulation of intracellular pH);GO:0098656(anion transmembrane transport)	ENOG410XPHD(solute carrier family 4)	NA	NA	NA	-	A0A3B6GSZ6.1 PF00955.26;HCO3_cotransp;	-	37	5	18	1060.6	2707.91	131	0.52	0.08	0.3	24.5	61.46	2.84	0.3	29.6	-5.51438	down	1.71649e-07	1.4042e-05	yes
TRINITY_DN88723_c0_g1	470	TRINITY_DN88723_c0_g1_i1	-	-	-	-	-	-	-	-	-	-	-	36.73	19	12	0	0	0	6.33	3.59	2.74	0	0	0	4.22	0	7.81666	up	1.73609e-07	1.41602e-05	yes
TRINITY_DN13745_c0_g1	1494	TRINITY_DN13745_c0_g1_i1;TRINITY_DN13745_c0_g1_i10;TRINITY_DN13745_c0_g1_i11;TRINITY_DN13745_c0_g1_i12;TRINITY_DN13745_c0_g1_i13;TRINITY_DN13745_c0_g1_i16;TRINITY_DN13745_c0_g1_i17;TRINITY_DN13745_c0_g1_i18;TRINITY_DN13745_c0_g1_i19;TRINITY_DN13745_c0_g1_i20;TRINITY_DN13745_c0_g1_i21;TRINITY_DN13745_c0_g1_i22;TRINITY_DN13745_c0_g1_i23;TRINITY_DN13745_c0_g1_i25;TRINITY_DN13745_c0_g1_i26;TRINITY_DN…	transcription factor KUA1-like [Nymphaea colorata]	KUA1	Transcription factor KUA1 OS=Arabidopsis thaliana OX=3702 GN=KUA1 PE=1 SV=1	GO:0003682(chromatin binding);GO:0003700(DNA binding transcription factor activity);GO:0003713(transcription coactivator activity);GO:0004402(histone acetyltransferase activity);GO:0005634(nucleus);GO:0006338(chromatin remodeling);GO:0006357(regulation of transcription by RNA polymerase II);GO:0035066(positive regulation of histone acetylation)	ENOG410YK2X(Transcription factor)	NA	NA	NA	-	A0A1U8E989.1 PF00249.36;Myb_DNA-binding;	MYB_related	85	41	100	3	1	6	2.63	1.36	4.03	0.2	0.05	0.23	2.67	0.16	4.94733	up	1.75531e-07	1.42746e-05	yes
TRINITY_DN31567_c0_g1	763	TRINITY_DN31567_c0_g1_i1;TRINITY_DN31567_c0_g1_i2;TRINITY_DN31567_c0_g1_i3	LOB domain-containing protein 12 [Nymphaea colorata]	LBD12	LOB domain-containing protein 12 OS=Arabidopsis thaliana OX=3702 GN=LBD12 PE=1 SV=2	GO:0003677(DNA binding);GO:0005515(protein binding);GO:0005634(nucleus);GO:0009965(leaf morphogenesis);GO:0010016(shoot system morphogenesis)	ENOG410YM9V(LOB domain-containing protein)	NA	NA	NA	-	A0A1J7G3M1.1 PF03195.19;LOB;	LBD	123	48	93	3	2	7	8.56	4.91	9.42	0.36	0.24	0.68	7.63	0.43	4.92011	up	1.78019e-07	1.44342e-05	yes
TRINITY_DN13048_c0_g1	858	TRINITY_DN13048_c0_g1_i1	-	-	-	-	-	-	-	-	-	-	-	38	35.94	15	2	0	0	1.85	1.88	0.96	0.2	0	0	1.56	0.07	5.79539	up	1.79147e-07	1.4483e-05	yes
TRINITY_DN10006_c0_g2	2514	TRINITY_DN10006_c0_g2_i1;TRINITY_DN10006_c0_g2_i2;TRINITY_DN10006_c0_g2_i3	WUSCHEL-related homeobox 4-like [Nymphaea colorata]	WOX4	WUSCHEL-related homeobox 4 OS=Arabidopsis thaliana OX=3702 GN=WOX4 PE=1 SV=1	GO:0003677(DNA binding);GO:0003700(DNA binding transcription factor activity);GO:0005515(protein binding);GO:0005634(nucleus);GO:0006351(transcription, DNA-templated);GO:0006355(regulation of transcription, DNA-templated);GO:0007165(signal transduction);GO:0010067(procambium histogenesis);GO:0010087(phloem or xylem histogenesis);GO:0051301(cell division)	ENOG410YND1(homeobox)	K14292	trimethylguanosine synthase	EC:2.1.1.-	cann03013(RNA transport)	U5CTL8.1 PF00046.34;Homeodomain;	WOX	109.56	111	147	5	1	10	2.78	2.79	4.66	0.27	0.02	0.47	3.41	0.25	5.03993	up	1.84789e-07	1.48953e-05	yes
TRINITY_DN46137_c0_g1	1156	TRINITY_DN46137_c0_g1_i1;TRINITY_DN46137_c0_g1_i2;TRINITY_DN46137_c0_g1_i3;TRINITY_DN46137_c0_g1_i4;TRINITY_DN46137_c0_g1_i5	probable glutamate carboxypeptidase LAMP1 [Nymphaea colorata]	-	-	-	-	-	-	-	-	-	-	109.84	65.37	26	0	0	4	4.64	3.35	1.66	0	0	0.42	3.22	0.14	6.06635	up	1.85898e-07	1.49409e-05	yes
TRINITY_DN13475_c1_g1	1009	TRINITY_DN13475_c1_g1_i1;TRINITY_DN13475_c1_g1_i2	-	-	-	-	-	-	-	-	-	-	-	77.05	60.79	58.02	4	4	5	3.06	2.56	2.94	0.3	0.3	0.31	2.85	0.3	4.43578	up	1.93609e-07	1.55153e-05	yes
TRINITY_DN4037_c0_g1	3112	TRINITY_DN4037_c0_g1_i1;TRINITY_DN4037_c0_g1_i11;TRINITY_DN4037_c0_g1_i12;TRINITY_DN4037_c0_g1_i13;TRINITY_DN4037_c0_g1_i14;TRINITY_DN4037_c0_g1_i15;TRINITY_DN4037_c0_g1_i17;TRINITY_DN4037_c0_g1_i18;TRINITY_DN4037_c0_g1_i21;TRINITY_DN4037_c0_g1_i22;TRINITY_DN4037_c0_g1_i3;TRINITY_DN4037_c0_g1_i4;TRINITY_DN4037_c0_g1_i6;TRINITY_DN4037_c0_g1_i7;TRINITY_DN4037_c0_g1_i8	Internal alternative NAD(P)H-ubiquinone oxidoreductase A1 [Nymphaea thermarum]	NDA1	Internal alternative NAD(P)H-ubiquinone oxidoreductase A1, mitochondrial OS=Arabidopsis thaliana OX=3702 GN=NDA1 PE=2 SV=1	GO:0003954(NADH dehydrogenase activity);GO:0005739(mitochondrion);GO:0005777(peroxisome);GO:0031304(intrinsic component of mitochondrial inner membrane);GO:0071482(cellular response to light stimulus)	COG1252(Nadh dehydrogenase)	NA	NA	NA	-	A0A1U8BAS5.1 PF07992.19;Pyr_redox_2;	-	202.96	43.47	186	4723.54	3749.39	1145.08	2.78	0.52	2.73	129.23	100.83	22.01	2.01	84.02	-3.9838	down	2.0002e-07	1.59824e-05	yes
TRINITY_DN1102_c0_g2	5452	TRINITY_DN1102_c0_g2_i1	Zinc finger, CCCH-type [Cinnamomum micranthum f. kanehirae]	RE1	Retrovirus-related Pol polyprotein from transposon RE1 OS=Arabidopsis thaliana OX=3702 GN=RE1 PE=2 SV=1	GO:0005739(mitochondrion)	COG2801(Retrotransposon protein)	K12447	UDP-sugar pyrophosphorylase	EC:2.7.7.64	thj00040(Pentose and glucuronate interconversions);thj00052(Galactose metabolism);thj00053(Ascorbate and aldarate metabolism);thj00520(Amino sugar and nucleotide sugar metabolism)	A0A9K3HV85.1 PF07727.19;RVT_2;	-	541.01	342.12	152	24	23	35	2.65	1.77	0.97	0.23	0.22	0.27	1.8	0.24	4.22619	up	2.01923e-07	1.60877e-05	yes
TRINITY_DN47326_c0_g1	257	TRINITY_DN47326_c0_g1_i1;TRINITY_DN47326_c0_g1_i2	UDP-glycosyltransferase 88B1-like [Nymphaea colorata]	-	-	-	-	-	-	-	-	-	-	26	29	21	2	0	0	17.79	20.38	17.89	3.96	0	0	18.69	1.32	5.55779	up	2.04055e-07	1.62106e-05	yes
TRINITY_DN7678_c2_g1	701	TRINITY_DN7678_c2_g1_i1;TRINITY_DN7678_c2_g1_i2;TRINITY_DN7678_c2_g1_i3	-	-	-	-	-	-	-	-	-	-	-	11	34	52	0	1	1	0.82	2.68	4.99	0	0.14	0.12	2.83	0.09	5.89298	up	2.05869e-07	1.63076e-05	yes
TRINITY_DN9594_c0_g2	3005	TRINITY_DN9594_c0_g2_i1;TRINITY_DN9594_c0_g2_i2	trihelix transcription factor GTL1-like isoform X1 [Nymphaea colorata]	DF1	Trihelix transcription factor DF1 OS=Arabidopsis thaliana OX=3702 GN=DF1 PE=4 SV=1	GO:0003700(DNA binding transcription factor activity);GO:0005634(nucleus);GO:0006355(regulation of transcription, DNA-templated);GO:0010192(mucilage biosynthetic process);GO:0019760(glucosinolate metabolic process);GO:0043565(sequence-specific DNA binding);GO:0044212(transcription regulatory region DNA binding)	ENOG410YYXY(Transcription factor)	K01051	pectinesterase	EC:3.1.1.11	var00040(Pentose and glucuronate interconversions)	A0A8N4EVQ1.1 PF13837.11;Myb_DNA-bind_4;	Trihelix	132	101.43	86	1541.9	1047.54	1823.06	1.42	1.66	1.66	41.4	26.47	37.74	1.58	35.2	-3.22143	down	2.09555e-07	1.65518e-05	yes
TRINITY_DN14258_c0_g1	407	TRINITY_DN14258_c0_g1_i1	-	-	-	-	-	-	-	-	-	-	-	106.94	1098.88	4	0	2	0	26.13	294.76	1.3	0	1	0	107.4	0.33	9.75015	up	2.14821e-07	1.69191e-05	yes
TRINITY_DN61510_c0_g1	797	TRINITY_DN61510_c0_g1_i1	-	-	-	-	-	-	-	-	-	-	-	15	55	28	0	1	0	0.83	3.26	2.03	0	0.11	0	2.04	0.04	6.74774	up	2.15943e-07	1.69589e-05	yes
TRINITY_DN5100_c1_g1	1558	TRINITY_DN5100_c1_g1_i1	UDP-glycosyltransferase 91C1 [Nymphaea colorata]	GT4	Putative UDP-rhamnose:rhamnosyltransferase 1 OS=Fragaria ananassa OX=3747 GN=GT4 PE=2 SV=1	GO:0009813(flavonoid biosynthetic process);GO:0043231(intracellular membrane-bounded organelle);GO:0052696(flavonoid glucuronidation);GO:0080043(quercetin 3-O-glucosyltransferase activity);GO:0080044(quercetin 7-O-glucosyltransferase activity)	COG1819(Transferase)	NA	NA	NA	-	A0A6P5TW23.1 PF00201.23;UDPGT;	-	540	277.09	182	30	34	14	11.15	6.08	4.89	1.24	1.38	0.46	7.37	1.03	4.23536	up	2.19025e-07	1.7152e-05	yes
TRINITY_DN245_c0_g2	1648	TRINITY_DN245_c0_g2_i1	probable methyltransferase At1g29790 [Nymphaea colorata]	CLSC5	Probable methyltransferase At1g29790 OS=Arabidopsis thaliana OX=3702 GN=CLSC5 PE=2 SV=1	GO:0005737(cytoplasm);GO:0008757(S-adenosylmethionine-dependent methyltransferase activity);GO:0032259(methylation)	ENOG4111F5T(Pfam:DUF248)	-	-	-	-	A0A498HCR1.1 PF03141.21;Methyltransf_29;	-	0	0	0	468.01	3279.22	0	0	0	0	17.97	123.61	0	0	47.19	-13.0166	down	2.20262e-07	1.71999e-05	yes
TRINITY_DN10163_c0_g3	537	TRINITY_DN10163_c0_g3_i1	-	-	-	-	-	-	-	-	-	-	-	52.4	21.3	9	0	0	0	6.55	2.9	1.49	0	0	0	3.65	0	8.07814	up	2.33868e-07	1.82106e-05	yes
TRINITY_DN13288_c0_g1	3758	TRINITY_DN13288_c0_g1_i1;TRINITY_DN13288_c0_g1_i10;TRINITY_DN13288_c0_g1_i2;TRINITY_DN13288_c0_g1_i3;TRINITY_DN13288_c0_g1_i4;TRINITY_DN13288_c0_g1_i5;TRINITY_DN13288_c0_g1_i6;TRINITY_DN13288_c0_g1_i7;TRINITY_DN13288_c0_g1_i8;TRINITY_DN13288_c0_g1_i9	uncharacterized mitochondrial protein AtMg00810-like [Nymphaea colorata]	TY5A	Putative transposon Ty5-1 protein YCL074W OS=Saccharomyces cerevisiae (strain ATCC 204508 / S288c) OX=559292 GN=TY5A PE=5 SV=2	GO:0004596(peptide alpha-N-acetyltransferase activity);GO:0005737(cytoplasm);GO:0017196(N-terminal peptidyl-methionine acetylation)	COG2801(Retrotransposon protein)	K12447	UDP-sugar pyrophosphorylase	EC:2.7.7.64	thj00040(Pentose and glucuronate interconversions);thj00052(Galactose metabolism);thj00053(Ascorbate and aldarate metabolism);thj00520(Amino sugar and nucleotide sugar metabolism)	A0A835DHY7.1 PF14223.11;Retrotran_gag_2;	-	449.08	429.93	351.95	49.25	41.3	57.07	5.08	4.82	4.9	1.29	1.02	1.25	4.93	1.19	3.64412	up	2.38047e-07	1.84836e-05	yes
TRINITY_DN4049_c1_g1	1832	TRINITY_DN4049_c1_g1_i1;TRINITY_DN4049_c1_g1_i10;TRINITY_DN4049_c1_g1_i12;TRINITY_DN4049_c1_g1_i14;TRINITY_DN4049_c1_g1_i2;TRINITY_DN4049_c1_g1_i3;TRINITY_DN4049_c1_g1_i6;TRINITY_DN4049_c1_g1_i7;TRINITY_DN4049_c1_g1_i8;TRINITY_DN4049_c1_g1_i9	uncharacterized protein LOC116258100 isoform X1 [Nymphaea colorata]	-	-	GO:0005737(cytoplasm);GO:0005829(cytosol);GO:0009507(chloroplast);GO:0010043(response to zinc ion);GO:0016787(hydrolase activity)	COG0412(dienelactone hydrolase)	-	-	-	-	A0A6A6KT93.1 PF01738.23;DLH;	-	3164.55	1424.96	1561.7	351.02	367.17	192.98	105.27	50.96	67.84	23.35	24.02	10.38	74.69	19.25	3.2988	up	2.40365e-07	1.86053e-05	yes
TRINITY_DN57551_c0_g1	1956	TRINITY_DN57551_c0_g1_i1;TRINITY_DN57551_c0_g1_i2;TRINITY_DN57551_c0_g1_i3;TRINITY_DN57551_c0_g1_i4	-	-	-	-	-	-	-	-	-	-	-	88.45	142.02	45.95	4	0	5	3.31	4.97	2.29	0.13	0	0.18	3.52	0.1	5.51099	up	2.40968e-07	1.86053e-05	yes
TRINITY_DN33583_c1_g1	670	TRINITY_DN33583_c1_g1_i1	hypothetical protein EJ110_NYTH29066 [Nymphaea thermarum]	-	-	GO:0003674(molecular_function);GO:0005575(cellular_component);GO:0008150(biological_process)	COG2801(Retrotransposon protein)	K01426	amidase	EC:3.5.1.4	jcu00330(Arginine and proline metabolism);jcu00360(Phenylalanine metabolism);jcu00380(Tryptophan metabolism)	A0A834YNH7.1 PF14223.11;Retrotran_gag_2;	-	2.98	2.61	0	129.22	109.45	81.8	0.23	0.22	0	20.01	16.88	10.27	0.15	15.72	-5.07111	down	2.42099e-07	1.86403e-05	yes
TRINITY_DN124_c3_g1	399	TRINITY_DN124_c3_g1_i1	-	-	-	-	-	-	-	-	-	-	-	19.57	17.59	15.69	0	0	0	5.01	4.94	5.33	0	0	0	5.09	0	7.50215	up	2.44825e-07	1.87975e-05	yes
TRINITY_DN21825_c0_g4	290	TRINITY_DN21825_c0_g4_i1	isoflavone reductase homolog [Nymphaea colorata]	-	Isoflavone reductase homolog OS=Lupinus albus OX=3870 PE=2 SV=1	GO:0009807(lignan biosynthetic process);GO:0010283(pinoresinol reductase activity);GO:0010284(lariciresinol reductase activity);GO:1902125((+)-pinoresinol catabolic process);GO:1902131((+)-lariciresinol catabolic process);GO:1902132((+)-lariciresinol biosynthetic process);GO:1902138((-)-secoisolariciresinol biosynthetic process)	ENOG4111CCH(Isoflavone reductase)	NA	NA	NA	-	A0A8X8D8Q6.1 PF05368.18;NmrA;	-	77.53	85.73	70.26	3	2	8.09	36.05	43.14	43.29	2.67	1.78	6	40.83	3.48	4.70616	up	2.45634e-07	1.88071e-05	yes
TRINITY_DN11629_c0_g1	1132	TRINITY_DN11629_c0_g1_i1;TRINITY_DN11629_c0_g1_i2;TRINITY_DN11629_c0_g1_i3;TRINITY_DN11629_c0_g1_i4;TRINITY_DN11629_c0_g1_i5;TRINITY_DN11629_c0_g1_i6	Uncharacterized protein EJ110_NYTH08722 [Nymphaea thermarum]	RITF1	Protein RGF1 INDUCIBLE TRANSCRIPTION FACTOR 1 OS=Arabidopsis thaliana OX=3702 GN=RITF1 PE=1 SV=1	GO:0005739(mitochondrion);GO:0008150(biological_process)	ENOG410YD1C(zinc-binding protein)	-	-	-	-	A0A9D5DDN7.1 PF04640.19;PLATZ;	-	14	7	3	979.71	862.13	56	0.6	0.36	0.15	87.11	74.37	3.65	0.37	55.04	-5.71222	down	2.50902e-07	1.91086e-05	yes
TRINITY_DN27310_c0_g1	714	TRINITY_DN27310_c0_g1_i1	ABC transporter G family member 6-like [Nymphaea colorata]	ABCG1	ABC transporter G family member 1 OS=Arabidopsis thaliana OX=3702 GN=ABCG1 PE=2 SV=1	GO:0005886(plasma membrane);GO:0016021(integral component of membrane);GO:0042626(ATPase activity, coupled to transmembrane movement of substances)	COG1131((ABC) transporter)	K05681	ATP-binding cassette, subfamily G (WHITE), member 2	-	nta02010(ABC transporters)	V4M8H5.1 PF00005.32;ABC_tran;	-	26.35	45.65	48.99	0	0	4	1.78	3.33	4.36	0	0	0.44	3.16	0.15	5.35333	up	2.50962e-07	1.91086e-05	yes
TRINITY_DN81595_c0_g1	1381	TRINITY_DN81595_c0_g1_i1;TRINITY_DN81595_c0_g1_i2	uncharacterized protein LOC116265972 [Nymphaea colorata]	-	-	-	ENOG410YWC0(Protein of unknown function (DUF1635))	-	-	-	-	A0A6P5ZRT7.1 PF07795.16;DUF1635;	-	284.27	220	574.75	10	7	41	7.67	6.35	20.6	0.52	0.38	1.8	11.54	0.9	4.71603	up	2.52513e-07	1.91736e-05	yes
TRINITY_DN813_c0_g1	3249	TRINITY_DN813_c0_g1_i1;TRINITY_DN813_c0_g1_i10;TRINITY_DN813_c0_g1_i11;TRINITY_DN813_c0_g1_i12;TRINITY_DN813_c0_g1_i2;TRINITY_DN813_c0_g1_i3;TRINITY_DN813_c0_g1_i5;TRINITY_DN813_c0_g1_i6;TRINITY_DN813_c0_g1_i7;TRINITY_DN813_c0_g1_i8;TRINITY_DN813_c0_g1_i9	nuclear transcription factor Y subunit A-4-like isoform X1 [Nymphaea colorata]	NFYA7	Nuclear transcription factor Y subunit A-7 OS=Arabidopsis thaliana OX=3702 GN=NFYA7 PE=1 SV=1	GO:0003677(DNA binding);GO:0003700(DNA binding transcription factor activity);GO:0005634(nucleus);GO:0006351(transcription, DNA-templated);GO:0006355(regulation of transcription, DNA-templated);GO:0016602(CCAAT-binding factor complex)	COG5224(Nuclear transcription factor Y)	NA	NA	NA	-	A0A7J9K1S1.1 PF02045.20;CBFB_NFYA;	NF-YA	6243.03	5465.44	2982.86	692.82	574.66	947.31	134.91	127.14	85.78	31.11	25.69	33.23	115.94	30.01	3.31991	up	2.61178e-07	1.97769e-05	yes
TRINITY_DN15972_c0_g1	947	TRINITY_DN15972_c0_g1_i1	hypothetical protein EJ110_NYTH45458 [Nymphaea thermarum]	-	-	GO:0003674(molecular_function);GO:0005634(nucleus)	ENOG4111EFJ(NA)	-	-	-	-	W1NV19.1 PF14009.11;PADRE;	-	381.06	243	177	3	6	26	15.83	10.8	9.62	0.25	0.49	1.73	12.08	0.82	5.05243	up	2.64212e-07	1.9946e-05	yes
TRINITY_DN6626_c0_g1	913	TRINITY_DN6626_c0_g1_i1	abscisic acid receptor PYL4-like [Nymphaea colorata]	PYL4	Abscisic acid receptor PYL4 OS=Arabidopsis thaliana OX=3702 GN=PYL4 PE=1 SV=1	GO:0004864(protein phosphatase inhibitor activity);GO:0005634(nucleus);GO:0005737(cytoplasm);GO:0009738(abscisic acid-activated signaling pathway);GO:0010427(abscisic acid binding);GO:0080163(regulation of protein serine/threonine phosphatase activity)	ENOG4111MYF(abscisic acid receptor)	K14496	abscisic acid receptor PYR/PYL family	-	csv04016(MAPK signaling pathway - plant);csv04075(Plant hormone signal transduction)	A0A2I4EQL0.1 PF10604.14;Polyketide_cyc2;	-	29	39	62	827.64	370.05	2081	1.28	1.84	3.57	73.19	32.32	146.8	2.23	84.1	-4.105	down	2.64863e-07	1.9946e-05	yes
TRINITY_DN67467_c0_g1	1530	TRINITY_DN67467_c0_g1_i1;TRINITY_DN67467_c0_g1_i2;TRINITY_DN67467_c0_g1_i3;TRINITY_DN67467_c0_g1_i5;TRINITY_DN67467_c0_g1_i6	Peroxidase 9 [Nymphaea thermarum]	PER9	Peroxidase 9 OS=Arabidopsis thaliana OX=3702 GN=PER9 PE=1 SV=1	GO:0004601(peroxidase activity);GO:0005576(extracellular region);GO:0006979(response to oxidative stress);GO:0020037(heme binding);GO:0042744(hydrogen peroxide catabolic process);GO:0046872(metal ion binding);GO:0055114(oxidation-reduction process)	ENOG410YFB5(peroxidase)	K00430	peroxidase	EC:1.11.1.7	tcc00940(Phenylpropanoid biosynthesis)	A0A200Q6T7.1 PF00141.28;peroxidase;	-	91	32	37	1	3.12	4	2.42	0.9	1.34	0.05	0.16	0.16	1.55	0.12	4.77177	up	2.74988e-07	2.06519e-05	yes
TRINITY_DN5965_c1_g1	935	TRINITY_DN5965_c1_g1_i1;TRINITY_DN5965_c1_g1_i2;TRINITY_DN5965_c1_g1_i3	hypothetical protein EJ110_NYTH09228 [Nymphaea thermarum]	-	-	GO:0005886(plasma membrane);GO:0015079(potassium ion transmembrane transporter activity)	ENOG4111PGH(NA)	-	-	-	-	A0A7J9K632.1 PF05349.17;GATA-N;	-	4	3	5	95	79.01	1390.62	0.21	0.15	0.32	10.22	8.2	111.65	0.23	43.36	-6.46753	down	2.76571e-07	2.07142e-05	yes
TRINITY_DN81420_c0_g1	3056	TRINITY_DN81420_c0_g1_i1;TRINITY_DN81420_c0_g1_i10;TRINITY_DN81420_c0_g1_i11;TRINITY_DN81420_c0_g1_i12;TRINITY_DN81420_c0_g1_i13;TRINITY_DN81420_c0_g1_i14;TRINITY_DN81420_c0_g1_i15;TRINITY_DN81420_c0_g1_i16;TRINITY_DN81420_c0_g1_i17;TRINITY_DN81420_c0_g1_i18;TRINITY_DN81420_c0_g1_i19;TRINITY_DN81420_c0_g1_i2;TRINITY_DN81420_c0_g1_i20;TRINITY_DN81420_c0_g1_i21;TRINITY_DN81420_c0_g1_i22;TRINITY_DN8…	-	-	-	-	-	-	-	-	-	-	-	316.02	549.3	522	13	35	0	3.63	7.06	7.1	0.34	1.31	0	5.93	0.55	5.45659	up	2.80474e-07	2.09494e-05	yes
TRINITY_DN6536_c0_g1	2222	TRINITY_DN6536_c0_g1_i1;TRINITY_DN6536_c0_g1_i2;TRINITY_DN6536_c0_g1_i3;TRINITY_DN6536_c0_g1_i4;TRINITY_DN6536_c0_g1_i5;TRINITY_DN6536_c0_g1_i6;TRINITY_DN6536_c0_g1_i7;TRINITY_DN6536_c0_g1_i8;TRINITY_DN6536_c0_g1_i9	uncharacterized protein LOC126410406 isoform X1 [Nymphaea colorata]	-	-	-	-	-	-	-	-	-	-	448	65	187	14	12	10	7.7	1.1	4.14	0.55	0.43	0.29	4.31	0.42	4.74804	up	2.89853e-07	2.15913e-05	yes
TRINITY_DN17092_c0_g1	304	TRINITY_DN17092_c0_g1_i1	-	-	-	-	-	-	-	-	-	-	-	6.73	46.16	32.35	0	0	0	2.92	21.74	18.62	0	0	0	14.43	0	8.22857	up	2.91423e-07	2.15991e-05	yes
TRINITY_DN37432_c0_g1	3028	TRINITY_DN37432_c0_g1_i1;TRINITY_DN37432_c0_g1_i2;TRINITY_DN37432_c0_g1_i3;TRINITY_DN37432_c0_g1_i4	-	-	-	-	-	-	-	-	-	-	-	55.92	82	48	4	4	4	2.46	1.62	2.88	0.51	0.49	0.41	2.32	0.47	4.52165	up	2.9222e-07	2.15991e-05	yes
TRINITY_DN20249_c0_g1	1253	TRINITY_DN20249_c0_g1_i1;TRINITY_DN20249_c0_g1_i2;TRINITY_DN20249_c0_g1_i3;TRINITY_DN20249_c0_g1_i4;TRINITY_DN20249_c0_g1_i5;TRINITY_DN20249_c0_g1_i6;TRINITY_DN20249_c0_g1_i8	uncharacterized protein LOC116265647 isoform X11 [Nymphaea colorata]	-	-	GO:0005737(cytoplasm);GO:0008757(S-adenosylmethionine-dependent methyltransferase activity);GO:0032259(methylation)	-	NA	NA	NA	-	-	-	77	94.24	52.02	3	6	0	5.64	10.98	2.73	0.43	0.85	0	6.45	0.43	5.18398	up	2.92315e-07	2.15991e-05	yes
TRINITY_DN6597_c0_g1	2916	TRINITY_DN6597_c0_g1_i1;TRINITY_DN6597_c0_g1_i2;TRINITY_DN6597_c0_g1_i3;TRINITY_DN6597_c0_g1_i4;TRINITY_DN6597_c0_g1_i5;TRINITY_DN6597_c0_g1_i6;TRINITY_DN6597_c0_g1_i7;TRINITY_DN6597_c0_g1_i8	PLASMODESMATA CALLOSE-BINDING PROTEIN 4-like isoform X1 [Nymphaea colorata]	At1g11820	Glucan endo-1,3-beta-glucosidase 1 OS=Arabidopsis thaliana OX=3702 GN=At1g11820 PE=2 SV=3	GO:0004553(hydrolase activity, hydrolyzing O-glycosyl compounds);GO:0030247(polysaccharide binding);GO:0046658(anchored component of plasma membrane)	ENOG4111BI0(X8 domain)	K03006	DNA-directed RNA polymerase II subunit RPB1	EC:2.7.7.6	lang00230(Purine metabolism);lang00240(Pyrimidine metabolism);lang03020(RNA polymerase)	A0A2C9WLP9.1 PF07983.18;X8;	-	595	969	909	58	57	173	12.4	20.51	22.06	2.2	2.12	5.59	18.32	3.3	3.68923	up	3.02863e-07	2.23185e-05	yes
TRINITY_DN7748_c0_g1	1139	TRINITY_DN7748_c0_g1_i1;TRINITY_DN7748_c0_g1_i10;TRINITY_DN7748_c0_g1_i11;TRINITY_DN7748_c0_g1_i12;TRINITY_DN7748_c0_g1_i13;TRINITY_DN7748_c0_g1_i14;TRINITY_DN7748_c0_g1_i2;TRINITY_DN7748_c0_g1_i3;TRINITY_DN7748_c0_g1_i5;TRINITY_DN7748_c0_g1_i6;TRINITY_DN7748_c0_g1_i7;TRINITY_DN7748_c0_g1_i8;TRINITY_DN7748_c0_g1_i9	predicted protein [Hordeum vulgare subsp. vulgare]	TUBA1C	Tubulin alpha-1C chain OS=Cricetulus griseus OX=10029 GN=TUBA1C PE=2 SV=1	GO:0000166(nucleotide binding);GO:0000226(microtubule cytoskeleton organization);GO:0000278(mitotic cell cycle);GO:0003674(molecular_function);GO:0003924(GTPase activity);GO:0005200(structural constituent of cytoskeleton);GO:0005525(GTP binding);GO:0005634(nucleus);GO:0005737(cytoplasm);GO:0005856(cytoskeleton);GO:0005874(microtubule);GO:0005881(cytoplasmic microtubule);GO:0007017(microtubule-bas…	COG5023(protein polymerization)	K07374	tubulin alpha	-	vcn04145(Phagosome)	A0A8K0CBW1.1 PF00091.30;Tubulin;	-	223.17	1137.5	54.35	9	1	13.67	44.82	47.67	2.35	0.78	0.24	0.84	31.61	0.62	6.60008	up	3.04359e-07	2.23382e-05	yes
TRINITY_DN7944_c0_g1	2741	TRINITY_DN7944_c0_g1_i1;TRINITY_DN7944_c0_g1_i10;TRINITY_DN7944_c0_g1_i11;TRINITY_DN7944_c0_g1_i12;TRINITY_DN7944_c0_g1_i13;TRINITY_DN7944_c0_g1_i14;TRINITY_DN7944_c0_g1_i15;TRINITY_DN7944_c0_g1_i16;TRINITY_DN7944_c0_g1_i17;TRINITY_DN7944_c0_g1_i18;TRINITY_DN7944_c0_g1_i19;TRINITY_DN7944_c0_g1_i2;TRINITY_DN7944_c0_g1_i20;TRINITY_DN7944_c0_g1_i21;TRINITY_DN7944_c0_g1_i23;TRINITY_DN7944_c0_g1_i24;T…	uncharacterized protein LOC116263578 [Nymphaea colorata]	NFYC3	Nuclear transcription factor Y subunit C-3 OS=Arabidopsis thaliana OX=3702 GN=NFYC3 PE=1 SV=1	GO:0003677(DNA binding);GO:0003700(DNA binding transcription factor activity);GO:0003712(transcription cofactor activity);GO:0005515(protein binding);GO:0005634(nucleus);GO:0005829(cytosol);GO:0006351(transcription, DNA-templated);GO:0006355(regulation of transcription, DNA-templated);GO:0009738(abscisic acid-activated signaling pathway);GO:0009740(gibberellic acid mediated signaling pathway);GO:…	COG5208(Nuclear transcription factor Y)	NA	NA	NA	-	W1P484.1 PF00125.29;Histone;	NF-YC	192	133	50	7	5	0	5.34	4.67	2.03	0.38	0.62	0	4.01	0.33	5.51156	up	3.04755e-07	2.23382e-05	yes
TRINITY_DN3434_c0_g1	1995	TRINITY_DN3434_c0_g1_i1;TRINITY_DN3434_c0_g1_i3;TRINITY_DN3434_c0_g1_i4	root phototropism protein 2-like [Nymphaea colorata]	RPT2	Root phototropism protein 2 OS=Arabidopsis thaliana OX=3702 GN=RPT2 PE=1 SV=2	GO:0005634(nucleus);GO:0005737(cytoplasm);GO:0005886(plasma membrane);GO:0007165(signal transduction);GO:0009638(phototropism);GO:0016567(protein ubiquitination)	ENOG410YAX9(Root phototropism protein)	K03063	26S proteasome regulatory subunit T3	-	zju03050(Proteasome)	A0A067LEM0.1 PF03000.19;NPH3;	-	333	521	681	7476.04	5017.35	10053.6	5.72	9.46	15.07	258.91	167.1	275.18	10.08	233.73	-3.30331	down	3.06884e-07	2.24344e-05	yes
TRINITY_DN1370_c0_g4	4056	TRINITY_DN1370_c0_g4_i1;TRINITY_DN1370_c0_g4_i2;TRINITY_DN1370_c0_g4_i3;TRINITY_DN1370_c0_g4_i4;TRINITY_DN1370_c0_g4_i5;TRINITY_DN1370_c0_g4_i6;TRINITY_DN1370_c0_g4_i7	BEL1-like homeodomain protein 4 [Nymphaea colorata]	BLH2	BEL1-like homeodomain protein 2 OS=Arabidopsis thaliana OX=3702 GN=BLH2 PE=1 SV=3	GO:0003677(DNA binding);GO:0003700(DNA binding transcription factor activity);GO:0005634(nucleus);GO:0006351(transcription, DNA-templated);GO:0006355(regulation of transcription, DNA-templated);GO:0009965(leaf morphogenesis)	ENOG410XPMQ(homeobox)	NA	NA	NA	-	A0A1U7ZSF6.1 PF07526.16;POX;	TALE	1249.58	1497.69	706.55	73	62	235.55	10.87	14.12	8.53	1.35	1.35	4.34	11.17	2.35	3.82341	up	3.1566e-07	2.30147e-05	yes
TRINITY_DN4602_c0_g1	5695	TRINITY_DN4602_c0_g1_i1;TRINITY_DN4602_c0_g1_i2;TRINITY_DN4602_c0_g1_i3;TRINITY_DN4602_c0_g1_i4;TRINITY_DN4602_c0_g1_i5;TRINITY_DN4602_c0_g1_i6;TRINITY_DN4602_c0_g1_i7;TRINITY_DN4602_c0_g1_i8;TRINITY_DN4602_c0_g1_i9	phosphoglucan phosphatase LSF1, chloroplastic [Nymphaea colorata]	LSF1	Phosphoglucan phosphatase LSF1, chloroplastic OS=Arabidopsis thaliana OX=3702 GN=LSF1 PE=1 SV=1	GO:0005983(starch catabolic process);GO:0009507(chloroplast);GO:0009570(chloroplast stroma);GO:0043036(starch grain)	ENOG411126M(Dual specificity phosphatase, catalytic domain)	-	-	-	-	A0A200PM36.1 PF00782.25;DSPc;	-	4144.89	1796.5	2049.54	508.76	421.44	350.11	24.81	11.58	16.23	6.15	4.94	3.33	17.54	4.81	3.17972	up	3.16986e-07	2.30503e-05	yes
TRINITY_DN86859_c0_g1	1273	TRINITY_DN86859_c0_g1_i1;TRINITY_DN86859_c0_g1_i2;TRINITY_DN86859_c0_g1_i3;TRINITY_DN86859_c0_g1_i4	-	-	-	-	-	-	-	-	-	-	-	4042.94	3155.24	1754	160	13	283.1	113.8	95.47	64.67	8.98	0.7	12.46	91.31	7.38	4.86712	up	3.24292e-07	2.35193e-05	yes
TRINITY_DN1639_c0_g1	1224	TRINITY_DN1639_c0_g1_i1;TRINITY_DN1639_c0_g1_i2	-	-	-	-	-	-	-	-	-	-	-	66	733	2	0	0	0	1.88	22.38	0.07	0	0	0	8.11	0	11.604	up	3.2986e-07	2.38491e-05	yes
TRINITY_DN275_c0_g2	842	TRINITY_DN275_c0_g2_i1;TRINITY_DN275_c0_g2_i2;TRINITY_DN275_c0_g2_i3;TRINITY_DN275_c0_g2_i4	-	-	-	-	-	-	-	-	-	-	-	240.59	10.66	30.96	0	0	1	16	0.78	2.72	0	0	0.12	6.5	0.04	8.07189	up	3.30575e-07	2.38491e-05	yes
TRINITY_DN35534_c0_g1	4622	TRINITY_DN35534_c0_g1_i1;TRINITY_DN35534_c0_g1_i10;TRINITY_DN35534_c0_g1_i11;TRINITY_DN35534_c0_g1_i12;TRINITY_DN35534_c0_g1_i2;TRINITY_DN35534_c0_g1_i3;TRINITY_DN35534_c0_g1_i4;TRINITY_DN35534_c0_g1_i5;TRINITY_DN35534_c0_g1_i6;TRINITY_DN35534_c0_g1_i7;TRINITY_DN35534_c0_g1_i8;TRINITY_DN35534_c0_g1_i9	-	-	-	-	-	-	-	-	-	-	-	106.26	24	173.79	2	6	1	0.78	0.23	1.54	0.12	0.08	0.02	0.85	0.07	5.4896	up	3.38285e-07	2.43414e-05	yes
TRINITY_DN7425_c0_g2	932	TRINITY_DN7425_c0_g2_i1	MYB-like transcription factor EOBI [Nymphaea colorata]	EOBII	MYB-like transcription factor EOBII OS=Petunia hybrida OX=4102 GN=EOBII PE=2 SV=1	GO:0000981(RNA polymerase II transcription factor activity, sequence-specific DNA binding);GO:0001135(transcription factor activity, RNA polymerase II transcription factor recruiting);GO:0003677(DNA binding);GO:0003700(DNA binding transcription factor activity);GO:0005515(protein binding);GO:0005634(nucleus);GO:0006351(transcription, DNA-templated);GO:0006355(regulation of transcription, DNA-temp…	COG5147(Myblike DNAbinding domain containing protein)	NA	NA	NA	-	A0A9D3WGW1.1 PF00249.36;Myb_DNA-binding;	MYB	0	0	0	2749.08	0	342.45	0	0	0	235.19	0	23.36	0	86.18	-12.7546	down	3.41653e-07	2.45196e-05	yes
TRINITY_DN18440_c0_g1	343	TRINITY_DN18440_c0_g1_i1	-	-	-	-	-	-	-	-	-	-	-	27.25	28.9	16.59	0	2	0	9.62	11.12	7.78	0	1.4	0	9.51	0.47	5.50852	up	3.62785e-07	2.59684e-05	yes
TRINITY_DN11865_c0_g1	2204	TRINITY_DN11865_c0_g1_i1	uncharacterized protein LOC116245762 isoform X2 [Nymphaea colorata]	-	-	-	ENOG4111D6X(NA)	-	-	-	-	A0A834YQS4.1 PF08744.15;NOZZLE;	-	0	0	0	892.58	744.24	0	0	0	0	24	19.62	0	0	14.54	-11.8278	down	3.70719e-07	2.64536e-05	yes
TRINITY_DN22830_c0_g1	1176	TRINITY_DN22830_c0_g1_i1;TRINITY_DN22830_c0_g1_i2	Thioredoxin M-type [Nymphaea thermarum]	TRXM	Thioredoxin M5, chloroplastic OS=Oryza sativa subsp. japonica OX=39947 GN=TRXM PE=2 SV=1	GO:0000103(sulfate assimilation);GO:0006457(protein folding);GO:0009507(chloroplast);GO:0015035(protein disulfide oxidoreductase activity);GO:0016671(oxidoreductase activity, acting on a sulfur group of donors, disulfide as acceptor);GO:0034599(cellular response to oxidative stress);GO:0045454(cell redox homeostasis);GO:0055114(oxidation-reduction process)	COG0526(Thioredoxin)	NA	NA	NA	-	A0A2I0J0G1.1 PF00085.25;Thioredoxin;	-	10	21	14	379	197.23	1247.83	0.72	1.89	1.39	60.02	31.86	163.63	1.33	85.17	-4.72812	down	3.71488e-07	2.64536e-05	yes
TRINITY_DN23553_c0_g1	851	TRINITY_DN23553_c0_g1_i1	peroxidase 21-like [Nymphaea colorata]	PER21	Peroxidase 21 OS=Arabidopsis thaliana OX=3702 GN=PER21 PE=1 SV=1	GO:0004601(peroxidase activity);GO:0009505(plant-type cell wall);GO:0009664(plant-type cell wall organization)	ENOG410YHIH(peroxidase)	K00430	peroxidase	EC:1.11.1.7	nnu00940(Phenylpropanoid biosynthesis)	A0A7J8MRF8.1 PF00141.28;peroxidase;	-	105.7	47.13	14.01	2	0	2	5.22	2.5	0.91	0.2	0	0.16	2.88	0.12	5.79092	up	3.82674e-07	2.71797e-05	yes
TRINITY_DN60512_c0_g1	925	TRINITY_DN60512_c0_g1_i1;TRINITY_DN60512_c0_g1_i2;TRINITY_DN60512_c0_g1_i3	-	-	-	-	-	-	-	-	-	-	-	291.08	162.07	116.89	13	8	0	16.02	13.59	11.1	1.13	0.83	0	13.57	0.65	5.303	up	3.92809e-07	2.77071e-05	yes
TRINITY_DN1251_c0_g1	1242	TRINITY_DN1251_c0_g1_i1	Transcription repressor [Nymphaea thermarum]	MYB5	Transcription repressor MYB5 OS=Arabidopsis thaliana OX=3702 GN=MYB5 PE=1 SV=1	GO:0000981(RNA polymerase II transcription factor activity, sequence-specific DNA binding);GO:0001135(transcription factor activity, RNA polymerase II transcription factor recruiting);GO:0003677(DNA binding);GO:0003700(DNA binding transcription factor activity);GO:0005634(nucleus);GO:0006351(transcription, DNA-templated);GO:0006355(regulation of transcription, DNA-templated);GO:0006357(regulation…	COG5147(Myblike DNAbinding domain containing protein)	NA	NA	NA	-	A0A2Z6NTY4.1 PF13921.11;Myb_DNA-bind_6;	MYB	2	0	1	2278.43	1021.62	1	0.06	0	0.04	127.28	56.14	0.04	0.03	61.15	-9.44871	down	3.92991e-07	2.77071e-05	yes
TRINITY_DN2928_c0_g1	1523	TRINITY_DN2928_c0_g1_i1;TRINITY_DN2928_c0_g1_i10;TRINITY_DN2928_c0_g1_i11;TRINITY_DN2928_c0_g1_i12;TRINITY_DN2928_c0_g1_i13;TRINITY_DN2928_c0_g1_i2;TRINITY_DN2928_c0_g1_i4;TRINITY_DN2928_c0_g1_i5;TRINITY_DN2928_c0_g1_i6;TRINITY_DN2928_c0_g1_i7	early light-induced protein 1, chloroplastic-like [Nymphaea colorata]	ELIP1	Early light-induced protein 1, chloroplastic OS=Arabidopsis thaliana OX=3702 GN=ELIP1 PE=1 SV=1	GO:0009409(response to cold);GO:0009507(chloroplast);GO:0009522(photosystem I);GO:0009523(photosystem II);GO:0009535(chloroplast thylakoid membrane);GO:0010030(positive regulation of seed germination);GO:0010117(photoprotection);GO:0010380(regulation of chlorophyll biosynthetic process);GO:0015979(photosynthesis);GO:0016021(integral component of membrane);GO:0016168(chlorophyll binding);GO:003460…	ENOG410Y0RG(early light-induced protein)	NA	NA	NA	-	A0A1U8BP56.1 PF00504.26;Chloroa_b-bind;	-	400	21	65	2956.41	6307.26	32941.4	15.89	0.92	3.41	245.2	515.19	2177.06	6.74	979.15	-5.99422	down	3.93123e-07	2.77071e-05	yes
TRINITY_DN15299_c0_g1	1915	TRINITY_DN15299_c0_g1_i1;TRINITY_DN15299_c0_g1_i3	uncharacterized protein LOC116249762 [Nymphaea colorata]	-	-	GO:0005829(cytosol);GO:0008757(S-adenosylmethionine-dependent methyltransferase activity);GO:0032259(methylation)	COG3315(Exhibits S-adenosyl-L-methionine-dependent methyltransferase activity (By similarity))	-	-	-	-	A0A835DND8.1 PF04072.19;LCM;	-	3	2	3	138	39	645.24	0.05	0.03	0.07	4.74	1.29	17.42	0.05	7.82	-6.10083	down	4.03199e-07	2.83446e-05	yes
TRINITY_DN50_c1_g1	680	TRINITY_DN50_c1_g1_i1	peroxidase 21-like [Nymphaea colorata]	PER21	Peroxidase 21 OS=Arabidopsis thaliana OX=3702 GN=PER21 PE=1 SV=1	GO:0004601(peroxidase activity);GO:0009505(plant-type cell wall);GO:0009664(plant-type cell wall organization)	ENOG410YHIH(peroxidase)	K00430	peroxidase	EC:1.11.1.7	mus00940(Phenylpropanoid biosynthesis)	A0A200QIB2.1 PF00141.28;peroxidase;	-	340.5	96.21	61.19	5	3.03	10	25.31	7.73	5.99	0.75	0.45	1.22	13.01	0.81	5.27086	up	4.06354e-07	2.84935e-05	yes
TRINITY_DN22882_c0_g1	1496	TRINITY_DN22882_c0_g1_i1;TRINITY_DN22882_c0_g1_i2;TRINITY_DN22882_c0_g1_i3	Amino acid permease 8 [Nymphaea thermarum]	AAP2	Amino acid permease 2 OS=Arabidopsis thaliana OX=3702 GN=AAP2 PE=1 SV=1	GO:0003333(amino acid transmembrane transport);GO:0005886(plasma membrane);GO:0015171(amino acid transmembrane transporter activity)	COG4677(pectinesterase)	NA	NA	NA	-	A0A1U7ZHU9.1 PF01490.23;Aa_trans;	-	116	22	26	1	3	0	2.59	0.58	0.74	0.04	0.15	0	1.3	0.06	5.71698	up	4.11623e-07	2.87895e-05	yes
TRINITY_DN3749_c0_g1	5013	TRINITY_DN3749_c0_g1_i1;TRINITY_DN3749_c0_g1_i11;TRINITY_DN3749_c0_g1_i12;TRINITY_DN3749_c0_g1_i13;TRINITY_DN3749_c0_g1_i16;TRINITY_DN3749_c0_g1_i17;TRINITY_DN3749_c0_g1_i18;TRINITY_DN3749_c0_g1_i19;TRINITY_DN3749_c0_g1_i2;TRINITY_DN3749_c0_g1_i21;TRINITY_DN3749_c0_g1_i22;TRINITY_DN3749_c0_g1_i23;TRINITY_DN3749_c0_g1_i24;TRINITY_DN3749_c0_g1_i25;TRINITY_DN3749_c0_g1_i26;TRINITY_DN3749_c0_g1_i5;TR…	pollen-specific protein C13-like [Nymphaea colorata]	-	Olee1-like protein OS=Betula pendula OX=3505 PE=2 SV=1	GO:0003674(molecular_function);GO:0005576(extracellular region);GO:0008150(biological_process)	ENOG410YRT5(Pollen-specific protein)	-	-	-	-	A0A4Y7KAL8.1 PF01190.22;Pollen_Ole_e_1;	-	1299.41	760.24	722.41	81.75	182.45	157.52	17.35	15.96	28.93	3.07	5.75	9.98	20.75	6.27	3.27404	up	4.25329e-07	2.96049e-05	yes
TRINITY_DN2238_c0_g1	5225	TRINITY_DN2238_c0_g1_i1;TRINITY_DN2238_c0_g1_i10;TRINITY_DN2238_c0_g1_i11;TRINITY_DN2238_c0_g1_i12;TRINITY_DN2238_c0_g1_i13;TRINITY_DN2238_c0_g1_i14;TRINITY_DN2238_c0_g1_i15;TRINITY_DN2238_c0_g1_i16;TRINITY_DN2238_c0_g1_i17;TRINITY_DN2238_c0_g1_i18;TRINITY_DN2238_c0_g1_i19;TRINITY_DN2238_c0_g1_i2;TRINITY_DN2238_c0_g1_i20;TRINITY_DN2238_c0_g1_i21;TRINITY_DN2238_c0_g1_i22;TRINITY_DN2238_c0_g1_i23;T…	NADPH-dependent aldo-keto reductase, chloroplastic-like isoform X2 [Nymphaea colorata]	AKR4C9	NADPH-dependent aldo-keto reductase, chloroplastic OS=Arabidopsis thaliana OX=3702 GN=AKR4C9 PE=1 SV=1	GO:0004032(alditol:NADP+ 1-oxidoreductase activity);GO:0004033(aldo-keto reductase (NADP) activity);GO:0005737(cytoplasm);GO:0008106(alcohol dehydrogenase (NADP+) activity);GO:0009409(response to cold);GO:0009414(response to water deprivation);GO:0009507(chloroplast);GO:0009636(response to toxic substance);GO:0009651(response to salt stress);GO:0016229(steroid dehydrogenase activity);GO:0016491(o…	COG0656(reductase)	K00002	alcohol dehydrogenase (NADP+)	EC:1.1.1.2	atr00010(Glycolysis / Gluconeogenesis);atr00040(Pentose and glucuronate interconversions);atr00561(Glycerolipid metabolism)	A0A443PML5.1 PF00248.26;Aldo_ket_red;	-	3401.18	3208.98	1917.01	224.5	179.94	631.24	71.44	71.47	52	9.97	9.4	28.37	64.97	15.91	3.62627	up	4.25436e-07	2.96049e-05	yes
TRINITY_DN1657_c1_g2	1057	TRINITY_DN1657_c1_g2_i1	mitochondrial dicarboxylate/tricarboxylate transporter DTC-like [Nymphaea colorata]	DTC	Mitochondrial dicarboxylate/tricarboxylate transporter DTC OS=Arabidopsis thaliana OX=3702 GN=DTC PE=1 SV=1	GO:0003735(structural constituent of ribosome);GO:0006412(translation)	ENOG410XQHU(Mitochondrial)	NA	NA	NA	-	A0A4S8IXC0.1 PF00153.32;Mito_carr;	-	55.73	9	32.47	968.66	1775.9	256.96	1.96	0.34	1.49	68.25	123.31	14.38	1.26	68.65	-4.44834	down	4.30631e-07	2.98908e-05	yes
TRINITY_DN11093_c0_g1	823	TRINITY_DN11093_c0_g1_i1;TRINITY_DN11093_c0_g1_i2	lachrymatory-factor synthase-like [Nymphaea colorata]	-	-	-	ENOG41128GP(Polyketide cyclase / dehydrase and lipid transport)	-	-	-	-	A0A0D9V558.1 PF10604.14;Polyketide_cyc2;	-	2	1	4	413.13	1333.49	7	0.1	0.06	0.27	43.45	138.81	0.59	0.14	60.95	-7.36938	down	4.42899e-07	3.06649e-05	yes
TRINITY_DN20048_c1_g2	358	TRINITY_DN20048_c1_g2_i1	tryptamine hydroxycinnamoyltransferase 2-like [Nymphaea colorata]	-	-	-	ENOG410XPQ7(hydroxycinnamoyl-Coenzyme A shikimate quinate hydroxycinnamoyltransferase-like)	K13065	shikimate O-hydroxycinnamoyltransferase	EC:2.3.1.133	nnu00940(Phenylpropanoid biosynthesis);nnu00945(Stilbenoid, diarylheptanoid and gingerol biosynthesis);nnu00941(Flavonoid biosynthesis)	A0A9D5CMQ6.1 PF02458.20;Transferase;	-	0	0	0	61.43	195.71	5	0	0	0	39.31	126.73	2.7	0	56.25	-9.18346	down	4.44314e-07	3.06856e-05	yes
TRINITY_DN1825_c1_g1	4989	TRINITY_DN1825_c1_g1_i1;TRINITY_DN1825_c1_g1_i10;TRINITY_DN1825_c1_g1_i11;TRINITY_DN1825_c1_g1_i12;TRINITY_DN1825_c1_g1_i13;TRINITY_DN1825_c1_g1_i14;TRINITY_DN1825_c1_g1_i15;TRINITY_DN1825_c1_g1_i16;TRINITY_DN1825_c1_g1_i17;TRINITY_DN1825_c1_g1_i18;TRINITY_DN1825_c1_g1_i19;TRINITY_DN1825_c1_g1_i2;TRINITY_DN1825_c1_g1_i20;TRINITY_DN1825_c1_g1_i21;TRINITY_DN1825_c1_g1_i22;TRINITY_DN1825_c1_g1_i23;T…	4-alpha-glucanotransferase [Nymphaea thermarum]	DPE2	4-alpha-glucanotransferase DPE2 OS=Arabidopsis thaliana OX=3702 GN=DPE2 PE=1 SV=1	GO:0000023(maltose metabolic process);GO:0000025(maltose catabolic process);GO:0004134(4-alpha-glucanotransferase activity);GO:0005829(cytosol);GO:0005976(polysaccharide metabolic process);GO:0005983(starch catabolic process);GO:0009507(chloroplast);GO:0010297(heteropolysaccharide binding);GO:0102500(beta-maltose 4-alpha-glucanotransferase activity);GO:2001070(starch binding)	COG1640(4-alpha-glucanotransferase)	K00705	4-alpha-glucanotransferase	EC:2.4.1.25	egu00500(Starch and sucrose metabolism)	A0A6I9S820.1 PF02446.22;Glyco_hydro_77;	-	16797.7	14995.8	16381	3804.07	2489.56	2318.16	128.47	122.95	163.85	57.36	36.32	28.51	138.42	40.73	3.05471	up	4.47435e-07	3.08237e-05	yes
TRINITY_DN45370_c0_g1	434	TRINITY_DN45370_c0_g1_i1	-	-	-	-	-	-	-	-	-	-	-	0	0	0	23.99	36.81	16.96	0	0	0	10.17	15.77	5.99	0	10.64	-7.45235	down	4.53394e-07	3.11212e-05	yes
TRINITY_DN44346_c0_g1	1239	TRINITY_DN44346_c0_g1_i1;TRINITY_DN44346_c0_g1_i2;TRINITY_DN44346_c0_g1_i3;TRINITY_DN44346_c0_g1_i4;TRINITY_DN44346_c0_g1_i5;TRINITY_DN44346_c0_g1_i6	GAPDH [Chenopodium album]	Gapdh	Glyceraldehyde-3-phosphate dehydrogenase OS=Mus musculus OX=10090 GN=Gapdh PE=1 SV=2	GO:0000226(microtubule cytoskeleton organization);GO:0004365(glyceraldehyde-3-phosphate dehydrogenase (NAD+) (phosphorylating) activity);GO:0005515(protein binding);GO:0005634(nucleus);GO:0005737(cytoplasm);GO:0005739(mitochondrion);GO:0005811(lipid droplet);GO:0005829(cytosol);GO:0005886(plasma membrane);GO:0005975(carbohydrate metabolic process);GO:0006094(gluconeogenesis);GO:0006096(glycolytic…	COG0057(glyceraldehyde3phosphate dehydrogenase)	K00134	glyceraldehyde 3-phosphate dehydrogenase	EC:1.2.1.12	csl00010(Glycolysis / Gluconeogenesis);csl00710(Carbon fixation in photosynthetic organisms)	Q8AY70.1 PF02800.25;Gp_dh_C;	-	55	55	13	3	0	0	2.06	1.66	1.93	0.19	0	0	1.88	0.06	5.78505	up	4.54018e-07	3.11212e-05	yes
TRINITY_DN56444_c0_g1	688	TRINITY_DN56444_c0_g1_i1	-	-	-	-	-	-	-	-	-	-	-	11	20.95	22	0	0	0	0.8	1.64	2.1	0	0	0	1.51	0	7.51969	up	4.6752e-07	3.1967e-05	yes
TRINITY_DN38236_c0_g2	2015	TRINITY_DN38236_c0_g2_i1;TRINITY_DN38236_c0_g2_i2;TRINITY_DN38236_c0_g2_i3;TRINITY_DN38236_c0_g2_i4	Bidirectional sugar transporter [Nymphaea thermarum]	SWEET15	Bidirectional sugar transporter SWEET15 OS=Vitis vinifera OX=29760 GN=SWEET15 PE=3 SV=1	GO:0008643(carbohydrate transport);GO:0016021(integral component of membrane);GO:0051119(sugar transmembrane transporter activity)	ENOG4111M4R(sugar transporter)	NA	NA	NA	-	A0A6J1IHB2.1 PF03083.21;MtN3_slv;	-	0	0	0	67.9	4372.62	1	0	0	0	3.42	212.64	0.04	0	72.03	-13.2606	down	4.71432e-07	3.21545e-05	yes
TRINITY_DN45069_c0_g1	252	TRINITY_DN45069_c0_g1_i1	-	-	-	-	-	-	-	-	-	-	-	102.95	31	17.7	3	1	0	60.12	19.45	13.62	3.37	1.12	0	31.06	1.5	5.63308	up	4.85306e-07	3.30188e-05	yes
TRINITY_DN9160_c0_g1	1697	TRINITY_DN9160_c0_g1_i1;TRINITY_DN9160_c0_g1_i2;TRINITY_DN9160_c0_g1_i3;TRINITY_DN9160_c0_g1_i4;TRINITY_DN9160_c0_g1_i5;TRINITY_DN9160_c0_g1_i6	DETOXIFICATION 55 protein [Nymphaea thermarum]	DTX55	Protein DETOXIFICATION 55 OS=Arabidopsis thaliana OX=3702 GN=DTX55 PE=2 SV=1	GO:0006855(drug transmembrane transport)	COG0534(Mate efflux family protein)	NA	NA	NA	-	A0A835M758.1 PF01554.23;MatE;	-	38.91	26.26	20.26	6172.78	13325	20.58	0.8	0.55	0.5	296.26	658.21	0.63	0.62	318.37	-7.25347	down	4.92845e-07	3.3449e-05	yes
TRINITY_DN27562_c0_g1	891	TRINITY_DN27562_c0_g1_i1;TRINITY_DN27562_c0_g1_i2	uncharacterized protein LOC116260947 [Nymphaea colorata]	HEBP2	Heme-binding protein 2 OS=Homo sapiens OX=9606 GN=HEBP2 PE=1 SV=1	GO:0005773(vacuole);GO:0005774(vacuolar membrane);GO:0008150(biological_process);GO:0009507(chloroplast);GO:0020037(heme binding)	ENOG41118F1(SOUL heme-binding protein)	-	-	-	-	A0A843WRF8.1 PF04832.17;SOUL;	-	12	4	13	354	290.98	167	0.64	0.23	0.86	38.06	30.99	14.43	0.58	27.83	-4.27627	down	5.14722e-07	3.48477e-05	yes
TRINITY_DN4539_c0_g1	743	TRINITY_DN4539_c0_g1_i1;TRINITY_DN4539_c0_g1_i2	predicted protein [Hordeum vulgare subsp. vulgare]	-	-	-	-	-	-	-	-	-	-	7	46	25	0	0	0	0.45	3.13	2.06	0	0	0	1.88	0	8.12209	up	5.24009e-07	3.53893e-05	yes
TRINITY_DN6066_c1_g2	2101	TRINITY_DN6066_c1_g2_i1;TRINITY_DN6066_c1_g2_i10;TRINITY_DN6066_c1_g2_i2;TRINITY_DN6066_c1_g2_i3;TRINITY_DN6066_c1_g2_i4;TRINITY_DN6066_c1_g2_i5;TRINITY_DN6066_c1_g2_i6;TRINITY_DN6066_c1_g2_i7;TRINITY_DN6066_c1_g2_i8;TRINITY_DN6066_c1_g2_i9	cinnamoyl-CoA reductase-like SNL6 [Nymphaea colorata]	SNL6	Cinnamoyl-CoA reductase-like SNL6 OS=Oryza sativa subsp. japonica OX=39947 GN=SNL6 PE=3 SV=1	GO:0005575(cellular_component);GO:0009809(lignin biosynthetic process);GO:0016621(cinnamoyl-CoA reductase activity);GO:0080167(response to karrikin)	COG0451(Nad-dependent epimerase dehydratase)	K09753	cinnamoyl-CoA reductase	EC:1.2.1.44	cmo00940(Phenylpropanoid biosynthesis)	A0A059C1I6.1 PF01370.26;Epimerase;	-	19882.7	3611.07	3737.59	1164.86	746.45	610.53	578.96	114.18	142.47	68.99	43.09	27.78	278.54	46.62	3.93509	up	5.27002e-07	3.54455e-05	yes
TRINITY_DN29167_c0_g1	1226	TRINITY_DN29167_c0_g1_i1;TRINITY_DN29167_c0_g1_i2;TRINITY_DN29167_c0_g1_i3;TRINITY_DN29167_c0_g1_i4	cellulose synthase-like protein E6 isoform X1 [Nymphaea colorata]	CSLE2	Cellulose synthase-like protein E2 OS=Oryza sativa subsp. japonica OX=39947 GN=CSLE2 PE=2 SV=1	-	ENOG410Y931(cellulose synthase-like protein)	NA	NA	NA	-	A0A6P5WLS0.1 PF03552.19;Cellulose_synt;	-	41.71	62	19	3	1	1	1.84	2.91	1.08	0.17	0.08	0.07	1.94	0.11	5.14268	up	5.27421e-07	3.54455e-05	yes
TRINITY_DN3496_c0_g1	2270	TRINITY_DN3496_c0_g1_i1;TRINITY_DN3496_c0_g1_i2;TRINITY_DN3496_c0_g1_i3;TRINITY_DN3496_c0_g1_i4;TRINITY_DN3496_c0_g1_i5;TRINITY_DN3496_c0_g1_i6;TRINITY_DN3496_c0_g1_i7;TRINITY_DN3496_c0_g1_i8	-	-	-	-	-	-	-	-	-	-	-	624.73	303.84	263.89	57.04	26	39.68	9.97	5.96	7.4	1.97	0.89	2.47	7.78	1.78	3.82033	up	5.30035e-07	3.55343e-05	yes
TRINITY_DN10756_c0_g1	292	TRINITY_DN10756_c0_g1_i1;TRINITY_DN10756_c0_g1_i2;TRINITY_DN10756_c0_g1_i3;TRINITY_DN10756_c0_g1_i5	-	-	-	-	-	-	-	-	-	-	-	24.48	27.44	8.91	0	0	0	11.78	13.95	5.43	0	0	0	10.39	0	7.69622	up	5.42015e-07	3.62491e-05	yes
TRINITY_DN13898_c2_g1	905	TRINITY_DN13898_c2_g1_i1;TRINITY_DN13898_c2_g1_i2;TRINITY_DN13898_c2_g1_i3;TRINITY_DN13898_c2_g1_i4;TRINITY_DN13898_c2_g1_i5;TRINITY_DN13898_c2_g1_i6;TRINITY_DN13898_c2_g1_i8;TRINITY_DN13898_c2_g1_i9	hypothetical protein RND71_044117 [Anisodus tanguticus]	EEF1A1	Elongation factor 1-alpha 1 OS=Cricetulus griseus OX=10029 GN=EEF1A1 PE=2 SV=1	GO:0003746(translation elongation factor activity);GO:0003924(GTPase activity);GO:0005622(intracellular)	COG5256(This protein promotes the GTP-dependent binding of aminoacyl-tRNA to the A-site of ribosomes during protein biosynthesis (By similarity))	K03231	elongation factor 1-alpha	-	cit03013(RNA transport)	A0A7L0Q1F7.1 PF00009.32;GTP_EFTU;	-	185.48	158.37	10.57	2	3	0	8.4	12.52	3.85	2.15	0.27	0	8.26	0.81	6.65644	up	5.43815e-07	3.62812e-05	yes
TRINITY_DN7600_c0_g1	4706	TRINITY_DN7600_c0_g1_i2;TRINITY_DN7600_c0_g1_i3;TRINITY_DN7600_c0_g1_i4;TRINITY_DN7600_c0_g1_i5;TRINITY_DN7600_c0_g1_i6;TRINITY_DN7600_c0_g1_i7;TRINITY_DN7600_c0_g1_i9	Leucine-rich repeat receptor protein kinase [Nymphaea thermarum]	MSP1	Leucine-rich repeat receptor protein kinase MSP1 OS=Oryza sativa subsp. japonica OX=39947 GN=MSP1 PE=1 SV=1	GO:0004674(protein serine/threonine kinase activity);GO:0005515(protein binding);GO:0009554(megasporogenesis);GO:0009556(microsporogenesis);GO:0048658(anther wall tapetum development)	COG0515(Serine Threonine protein kinase);COG4886(leucine Rich Repeat)	K13415	protein brassinosteroid insensitive 1	EC:2.7.10.1 2.7.11.1	pda04075(Plant hormone signal transduction)	A0A8B7C6V1.1 PF07714.22;PK_Tyr_Ser-Thr;	WRKY	57	12	49	5888.07	7740.53	56	0.34	0.08	0.42	76.13	96.82	0.55	0.28	57.83	-6.35314	down	5.5465e-07	3.69144e-05	yes
TRINITY_DN5829_c0_g1	1724	TRINITY_DN5829_c0_g1_i1;TRINITY_DN5829_c0_g1_i2	uncharacterized protein LOC116257571 [Nymphaea colorata]	-	-	GO:0005773(vacuole);GO:0005774(vacuolar membrane);GO:0008150(biological_process);GO:0009507(chloroplast);GO:0020037(heme binding)	ENOG41118F1(SOUL heme-binding protein)	-	-	-	-	A0A3S3QL92.1 PF04832.17;SOUL;	-	25	15	123.32	1170.25	859.29	1932.22	1.13	0.78	8.35	113.53	84.64	152.06	3.42	116.74	-4.12941	down	5.59029e-07	3.7116e-05	yes
TRINITY_DN7444_c2_g1	421	TRINITY_DN7444_c2_g1_i1	-	-	-	-	-	-	-	-	-	-	-	0	0	0	32.72	10.31	69.85	0	0	0	14.89	4.74	26.56	0	15.4	-8.00275	down	5.71503e-07	3.78528e-05	yes
TRINITY_DN2442_c0_g1	1371	TRINITY_DN2442_c0_g1_i1;TRINITY_DN2442_c0_g1_i10;TRINITY_DN2442_c0_g1_i11;TRINITY_DN2442_c0_g1_i12;TRINITY_DN2442_c0_g1_i13;TRINITY_DN2442_c0_g1_i14;TRINITY_DN2442_c0_g1_i15;TRINITY_DN2442_c0_g1_i16;TRINITY_DN2442_c0_g1_i2;TRINITY_DN2442_c0_g1_i3;TRINITY_DN2442_c0_g1_i4;TRINITY_DN2442_c0_g1_i5;TRINITY_DN2442_c0_g1_i6;TRINITY_DN2442_c0_g1_i7;TRINITY_DN2442_c0_g1_i8;TRINITY_DN2442_c0_g1_i9	-	-	-	-	-	-	-	-	-	-	-	84	1391	5	1	3	0	3.65	69.64	0.37	0.11	0.35	0	24.55	0.15	9.19111	up	5.83713e-07	3.85686e-05	yes
TRINITY_DN14776_c1_g1	1047	TRINITY_DN14776_c1_g1_i1	60S acidic ribosomal protein P0-like [Cucumis melo]	RpLP0	Large ribosomal subunit protein uL10 OS=Drosophila melanogaster OX=7227 GN=RpLP0 PE=1 SV=1	GO:0002181(cytoplasmic translation);GO:0003735(structural constituent of ribosome);GO:0022625(cytosolic large ribosomal subunit);GO:0030687(preribosome, large subunit precursor);GO:0070180(large ribosomal subunit rRNA binding)	COG0244(50s ribosomal protein L10)	K02941	large subunit ribosomal protein LP0	-	cmo03010(Ribosome)	A0A8B7ZFI4.1 PF00466.25;Ribosomal_L10;	-	83	73	2	0	0	0	2.96	2.78	0.09	0	0	0	1.94	0	9.10078	up	5.93139e-07	3.90974e-05	yes
TRINITY_DN3861_c0_g1	743	TRINITY_DN3861_c0_g1_i1;TRINITY_DN3861_c0_g1_i10;TRINITY_DN3861_c0_g1_i11;TRINITY_DN3861_c0_g1_i12;TRINITY_DN3861_c0_g1_i13;TRINITY_DN3861_c0_g1_i14;TRINITY_DN3861_c0_g1_i15;TRINITY_DN3861_c0_g1_i16;TRINITY_DN3861_c0_g1_i17;TRINITY_DN3861_c0_g1_i18;TRINITY_DN3861_c0_g1_i19;TRINITY_DN3861_c0_g1_i2;TRINITY_DN3861_c0_g1_i20;TRINITY_DN3861_c0_g1_i21;TRINITY_DN3861_c0_g1_i22;TRINITY_DN3861_c0_g1_i23;T…	-	-	-	-	-	-	-	-	-	-	-	535.52	4140.15	110.5	60.15	44.72	17	63.42	512.47	22.71	12.77	9.38	6.42	199.53	9.52	6.07274	up	5.95253e-07	3.91429e-05	yes
TRINITY_DN6518_c0_g1	2399	TRINITY_DN6518_c0_g1_i1;TRINITY_DN6518_c0_g1_i10;TRINITY_DN6518_c0_g1_i11;TRINITY_DN6518_c0_g1_i12;TRINITY_DN6518_c0_g1_i13;TRINITY_DN6518_c0_g1_i14;TRINITY_DN6518_c0_g1_i15;TRINITY_DN6518_c0_g1_i2;TRINITY_DN6518_c0_g1_i3;TRINITY_DN6518_c0_g1_i4;TRINITY_DN6518_c0_g1_i5;TRINITY_DN6518_c0_g1_i6;TRINITY_DN6518_c0_g1_i7;TRINITY_DN6518_c0_g1_i8;TRINITY_DN6518_c0_g1_i9	GDSL esterase/lipase At1g74460 [Nymphaea colorata]	At1g74460	GDSL esterase/lipase At1g74460 OS=Arabidopsis thaliana OX=3702 GN=At1g74460 PE=2 SV=1	GO:0005576(extracellular region);GO:0016042(lipid catabolic process);GO:0016788(hydrolase activity, acting on ester bonds);GO:0052689(carboxylic ester hydrolase activity)	COG3240(GDSL esterase lipase)	K00679	phospholipid:diacylglycerol acyltransferase	EC:2.3.1.158	cic00561(Glycerolipid metabolism)	A0A5J5BGI7.1 PF00657.27;Lipase_GDSL;	-	923.86	2039.14	1226	6	15.98	141	15.9	36.99	32.01	0.16	0.66	4.98	28.3	1.93	5.29607	up	6.01546e-07	3.94623e-05	yes
TRINITY_DN7393_c0_g1	2056	TRINITY_DN7393_c0_g1_i1;TRINITY_DN7393_c0_g1_i2;TRINITY_DN7393_c0_g1_i3	cationic amino acid transporter 1 [Nymphaea colorata]	CAT1	Cationic amino acid transporter 1 OS=Arabidopsis thaliana OX=3702 GN=CAT1 PE=1 SV=1	GO:0005313(L-glutamate transmembrane transporter activity);GO:0005887(integral component of plasma membrane);GO:0015189(L-lysine transmembrane transporter activity);GO:0015297(antiporter activity);GO:0051938(L-glutamate import);GO:1903401(L-lysine transmembrane transport)	COG0531(amino acid)	NA	NA	NA	-	A0A2G9H285.1 PF13520.11;AA_permease_2;	-	37	29	119	713.02	1252.25	1273.6	0.66	0.53	2.27	20.85	36.6	29.97	1.15	29.14	-3.62392	down	6.18531e-07	4.04799e-05	yes
TRINITY_DN87745_c0_g1	1218	TRINITY_DN87745_c0_g1_i1	hypothetical protein FH972_026488 [Carpinus fangiana]	pstI	Aqualysin-1 OS=Thermus aquaticus OX=271 GN=pstI PE=1 SV=2	GO:0004252(serine-type endopeptidase activity)	COG1404(peptidase (S8 and S53, subtilisin, kexin, sedolisin)	K00134	glyceraldehyde 3-phosphate dehydrogenase	EC:1.2.1.12	apro00010(Glycolysis / Gluconeogenesis);apro00710(Carbon fixation in photosynthetic organisms)	A0A4Q7JC18.1 PF00082.27;Peptidase_S8;	-	23	147	6	0	0	0	0.66	4.49	0.22	0	0	0	1.79	0	9.3884	up	6.23555e-07	4.07118e-05	yes
TRINITY_DN1599_c0_g1	4299	TRINITY_DN1599_c0_g1_i1;TRINITY_DN1599_c0_g1_i10;TRINITY_DN1599_c0_g1_i11;TRINITY_DN1599_c0_g1_i2;TRINITY_DN1599_c0_g1_i3;TRINITY_DN1599_c0_g1_i4;TRINITY_DN1599_c0_g1_i5;TRINITY_DN1599_c0_g1_i6;TRINITY_DN1599_c0_g1_i7;TRINITY_DN1599_c0_g1_i8;TRINITY_DN1599_c0_g1_i9	outer envelope pore protein 16, chloroplastic [Nymphaea colorata]	OEP16	Outer envelope pore protein 16, chloroplastic OS=Pisum sativum OX=3888 GN=OEP16 PE=1 SV=1	GO:0005744(mitochondrial inner membrane presequence translocase complex);GO:0030150(protein import into mitochondrial matrix);GO:0031305(integral component of mitochondrial inner membrane);GO:0045037(protein import into chloroplast stroma)	ENOG410YKVU(Tim17/Tim22/Tim23/Pmp24 family)	-	-	-	-	A0A0K9PH60.1 PF02466.24;Tim17;	-	4771.57	1667.48	827	357	179	74	209.87	72.81	52.82	39.09	18.3	5.92	111.83	21.1	4.12017	up	6.29732e-07	4.0924e-05	yes
TRINITY_DN25193_c0_g1	892	TRINITY_DN25193_c0_g1_i1;TRINITY_DN25193_c0_g1_i10;TRINITY_DN25193_c0_g1_i11;TRINITY_DN25193_c0_g1_i12;TRINITY_DN25193_c0_g1_i13;TRINITY_DN25193_c0_g1_i14;TRINITY_DN25193_c0_g1_i15;TRINITY_DN25193_c0_g1_i16;TRINITY_DN25193_c0_g1_i2;TRINITY_DN25193_c0_g1_i3;TRINITY_DN25193_c0_g1_i4;TRINITY_DN25193_c0_g1_i5;TRINITY_DN25193_c0_g1_i6;TRINITY_DN25193_c0_g1_i7;TRINITY_DN25193_c0_g1_i8;TRINITY_DN25193_c…	NAC domain-containing protein 104-like [Nymphaea colorata]	NAC104	NAC domain-containing protein 104 OS=Arabidopsis thaliana OX=3702 GN=NAC104 PE=2 SV=1	GO:0003677(DNA binding);GO:0003700(DNA binding transcription factor activity);GO:0005634(nucleus);GO:0006351(transcription, DNA-templated);GO:0006355(regulation of transcription, DNA-templated);GO:0007275(multicellular organism development);GO:0010089(xylem development);GO:0043067(regulation of programmed cell death);GO:0048367(shoot system development)	ENOG410YHMV((NAC) domain-containing protein)	NA	NA	NA	-	A0A8M8V752.1 PF02365.20;NAM;	NAC	33	24	32	2	2	1	1.97	1.56	3.1	0.29	0.23	0.14	2.21	0.22	4.59008	up	6.29783e-07	4.0924e-05	yes
TRINITY_DN26007_c0_g1	207	TRINITY_DN26007_c0_g1_i1	-	-	-	-	-	-	-	-	-	-	-	39.35	28.29	6.02	0	0	0	36.25	27.62	7.22	0	0	0	23.7	0	7.95736	up	6.49113e-07	4.20538e-05	yes
TRINITY_DN27140_c0_g1	554	TRINITY_DN27140_c0_g1_i1	TMV resistance protein N-like [Amborella trichopoda]	RUN1	Disease resistance protein RUN1 OS=Vitis rotundifolia OX=103349 GN=RUN1 PE=1 SV=1	GO:0005737(cytoplasm);GO:0006952(defense response);GO:0009506(plasmodesma);GO:0009507(chloroplast)	ENOG4111THG(Resistance protein)	NA	NA	NA	-	W1P569.1 PF00931.27;NB-ARC;	-	8	20	34	0	0	0	0.93	2.53	5.23	0	0	0	2.9	0	7.69421	up	6.50229e-07	4.20538e-05	yes
TRINITY_DN15499_c0_g1	1156	TRINITY_DN15499_c0_g1_i1;TRINITY_DN15499_c0_g1_i2	-	-	-	-	-	-	-	-	-	-	-	36	10	60	1	0	2	1.27	0.36	2.67	0.07	0	0.11	1.43	0.06	5.42577	up	6.54662e-07	4.22411e-05	yes
TRINITY_DN6178_c0_g1	1545	TRINITY_DN6178_c0_g1_i1	ankyrin repeat-containing protein At5g02620-like [Nymphaea colorata]	-	-	GO:0007165(signal transduction);GO:0016020(membrane)	-	NA	NA	NA	-	A0A5J5AYE1.1 PF13962.11;PGG;	-	3	1	1	48.02	169	48	0.06	0.02	0.03	2	6.92	1.58	0.04	3.5	-5.09142	down	6.64054e-07	4.27468e-05	yes
TRINITY_DN9180_c0_g1	1810	TRINITY_DN9180_c0_g1_i10;TRINITY_DN9180_c0_g1_i11;TRINITY_DN9180_c0_g1_i12;TRINITY_DN9180_c0_g1_i15;TRINITY_DN9180_c0_g1_i16;TRINITY_DN9180_c0_g1_i17;TRINITY_DN9180_c0_g1_i2;TRINITY_DN9180_c0_g1_i3;TRINITY_DN9180_c0_g1_i4;TRINITY_DN9180_c0_g1_i5;TRINITY_DN9180_c0_g1_i7;TRINITY_DN9180_c0_g1_i9	protein STAY-GREEN homolog, chloroplastic-like [Nymphaea colorata]	SGR	Protein STAY-GREEN, chloroplastic OS=Oryza sativa subsp. japonica OX=39947 GN=SGR PE=1 SV=1	GO:0009507(chloroplast);GO:0010271(regulation of chlorophyll catabolic process)	ENOG4111UAI(Senescence-inducible chloroplast stay-green protein)	K22013	magnesium dechelatase	EC:4.99.1.10	nnu00860(Porphyrin and chlorophyll metabolism)	A0A443PF85.1 PF12638.12;Staygreen;	-	129	256	569	4249.02	3713.48	11215.9	3.48	6.7	18.89	218.43	184.53	460.29	9.69	287.75	-3.79137	down	6.70469e-07	4.30588e-05	yes
TRINITY_DN1452_c0_g1	3314	TRINITY_DN1452_c0_g1_i1;TRINITY_DN1452_c0_g1_i10;TRINITY_DN1452_c0_g1_i11;TRINITY_DN1452_c0_g1_i12;TRINITY_DN1452_c0_g1_i13;TRINITY_DN1452_c0_g1_i2;TRINITY_DN1452_c0_g1_i3;TRINITY_DN1452_c0_g1_i4;TRINITY_DN1452_c0_g1_i5;TRINITY_DN1452_c0_g1_i6;TRINITY_DN1452_c0_g1_i7;TRINITY_DN1452_c0_g1_i8;TRINITY_DN1452_c0_g1_i9	WAT1-related protein At1g21890-like [Nymphaea colorata]	At5g64700	WAT1-related protein At5g64700 OS=Arabidopsis thaliana OX=3702 GN=At5g64700 PE=2 SV=1	GO:0005886(plasma membrane);GO:0006810(transport);GO:0022857(transmembrane transporter activity)	ENOG410YBED(auxin-induced protein)	NA	NA	NA	-	W1NY80.1 PF00892.25;EamA;	-	1351.69	349.24	508.37	47.01	55.48	126.62	17.59	5.3	9.86	1.12	1.68	2.75	10.92	1.85	3.7678	up	6.74003e-07	4.31849e-05	yes
TRINITY_DN18494_c0_g1	1615	TRINITY_DN18494_c0_g1_i1;TRINITY_DN18494_c0_g1_i3;TRINITY_DN18494_c0_g1_i4;TRINITY_DN18494_c0_g1_i5	-	-	-	-	-	-	-	-	-	-	-	116.02	33.18	16	2	2	1	4.32	1.27	0.42	0.08	0.38	0.03	2	0.16	5.45567	up	6.95154e-07	4.44243e-05	yes
TRINITY_DN45346_c0_g1	608	TRINITY_DN45346_c0_g1_i1	trans-resveratrol di-O-methyltransferase-like [Nymphaea colorata]	OMT3	Probable O-methyltransferase 3 OS=Humulus lupulus OX=3486 GN=OMT3 PE=2 SV=1	GO:0008171(O-methyltransferase activity);GO:0008757(S-adenosylmethionine-dependent methyltransferase activity);GO:0019438(aromatic compound biosynthetic process)	ENOG410XS7T(o-methyltransferase)	K16040	trans-resveratrol di-O-methyltransferase	EC:2.1.1.240	pavi00945(Stilbenoid, diarylheptanoid and gingerol biosynthesis)	A0A834ZPF3.1 PF00891.23;Methyltransf_2;	-	0	0	0	62.73	48.44	6.67	0	0	0	11.95	9.22	1.04	0	7.4	-8.04194	down	6.96579e-07	4.44243e-05	yes
TRINITY_DN17204_c0_g1	646	TRINITY_DN17204_c0_g1_i1;TRINITY_DN17204_c0_g1_i2	hypothetical protein EJ110_NYTH29744 [Nymphaea thermarum]	-	-	-	ENOG410ZGXP(Wound-induced protein)	-	-	-	-	A0A8K0ICV1.1 PF12609.13;DUF3774;	-	33	32	14	1	1	1	2.78	2.95	1.57	0.18	0.17	0.14	2.43	0.16	5.12729	up	7.04324e-07	4.47459e-05	yes
TRINITY_DN8470_c0_g1	2347	TRINITY_DN8470_c0_g1_i1;TRINITY_DN8470_c0_g1_i3;TRINITY_DN8470_c0_g1_i4;TRINITY_DN8470_c0_g1_i5;TRINITY_DN8470_c0_g1_i6;TRINITY_DN8470_c0_g1_i7;TRINITY_DN8470_c0_g1_i8	putative metal-nicotianamine transporter [Nymphaea thermarum]	YSL12	Probable metal-nicotianamine transporter YSL12 OS=Oryza sativa subsp. japonica OX=39947 GN=YSL12 PE=2 SV=2	GO:0005886(plasma membrane);GO:0006857(oligopeptide transport);GO:0016021(integral component of membrane);GO:0022857(transmembrane transporter activity);GO:0055085(transmembrane transport)	COG1297(oligo-peptide transporter)	-	-	-	-	A0A6J0PPA2.1 PF03169.20;OPT;	-	127	82	183	4102.34	8195.64	443	1.8	1.12	3.3	114.41	224.45	10.4	2.07	116.42	-4.4796	down	7.04878e-07	4.47459e-05	yes
TRINITY_DN51932_c0_g1	643	TRINITY_DN51932_c0_g1_i1	uncharacterized protein LOC116264803 [Nymphaea colorata]	-	-	GO:0003674(molecular_function);GO:0008150(biological_process);GO:0016021(integral component of membrane)	ENOG410Z8NR(NA)	-	-	-	-	-	-	20	17	12	0	0	0	1.67	1.54	1.32	0	0	0	1.51	0	7.36782	up	7.2053e-07	4.56341e-05	yes
TRINITY_DN4886_c0_g1	438	TRINITY_DN4886_c0_g1_i1;TRINITY_DN4886_c0_g1_i2;TRINITY_DN4886_c0_g1_i3	beta-glucosidase 12-like [Nymphaea colorata]	BGLU15	Beta-glucosidase 15 OS=Arabidopsis thaliana OX=3702 GN=BGLU15 PE=1 SV=1	GO:0008422(beta-glucosidase activity);GO:0009651(response to salt stress);GO:0009725(response to hormone);GO:0019762(glucosinolate catabolic process)	COG2723(beta-glucosidase)	NA	NA	NA	-	M1CWJ7.1 PF00232.23;Glyco_hydro_1;	-	20	18.98	22.51	0	0	2	4.1	4.26	6.12	0	0	0.69	4.83	0.23	5.23099	up	7.31656e-07	4.62323e-05	yes
TRINITY_DN796_c2_g1	1075	TRINITY_DN796_c2_g1_i1	-	-	-	-	-	-	-	-	-	-	-	205.2	21	21	1	2	1	7.03	0.77	0.94	0.07	0.14	0.05	2.91	0.09	6.28261	up	7.41709e-07	4.676e-05	yes
TRINITY_DN87674_c0_g1	518	TRINITY_DN87674_c0_g1_i1;TRINITY_DN87674_c0_g1_i2	putative UDP-rhamnose:rhamnosyltransferase 1 [Nymphaea colorata]	-	-	-	-	-	-	-	-	-	-	0	0	0	20	149.64	10.15	0	0	0	5.53	41.62	2.31	0	16.49	-8.64336	down	7.49435e-07	4.71389e-05	yes
TRINITY_DN4012_c0_g1	3470	TRINITY_DN4012_c0_g1_i1;TRINITY_DN4012_c0_g1_i10;TRINITY_DN4012_c0_g1_i11;TRINITY_DN4012_c0_g1_i12;TRINITY_DN4012_c0_g1_i13;TRINITY_DN4012_c0_g1_i14;TRINITY_DN4012_c0_g1_i15;TRINITY_DN4012_c0_g1_i16;TRINITY_DN4012_c0_g1_i18;TRINITY_DN4012_c0_g1_i19;TRINITY_DN4012_c0_g1_i2;TRINITY_DN4012_c0_g1_i3;TRINITY_DN4012_c0_g1_i4;TRINITY_DN4012_c0_g1_i5;TRINITY_DN4012_c0_g1_i7;TRINITY_DN4012_c0_g1_i8;TRINIT…	Cellulose synthase A catalytic subunit 8 UDP-forming [Nymphaea thermarum]	CESA4	Cellulose synthase A catalytic subunit 4 [UDP-forming] OS=Oryza sativa subsp. indica OX=39946 GN=CESA4 PE=2 SV=2	GO:0009834(plant-type secondary cell wall biogenesis)	COG1215(Glycosyl transferase, family 2)	NA	NA	NA	-	W1NR73.1 PF03552.19;Cellulose_synt;	-	1419	870	3599.07	106	82	1	12.92	8.56	44.27	2.07	1.48	0.01	21.92	1.19	5.4697	up	7.55228e-07	4.73949e-05	yes
TRINITY_DN8634_c0_g1	1327	TRINITY_DN8634_c0_g1_i1;TRINITY_DN8634_c0_g1_i2;TRINITY_DN8634_c0_g1_i3;TRINITY_DN8634_c0_g1_i4;TRINITY_DN8634_c0_g1_i5;TRINITY_DN8634_c0_g1_i6;TRINITY_DN8634_c0_g1_i7	GDSL esterase/lipase At1g29670-like isoform X1 [Nymphaea colorata]	-	-	-	COG3240(GDSL esterase lipase)	-	-	-	-	A0A843UY04.1 PF00657.27;Lipase_GDSL;	-	270.58	136.41	77.84	9	3	14	41.23	13.62	9.84	0.46	0.36	2.49	21.56	1.1	4.74934	up	7.5855e-07	4.74949e-05	yes
TRINITY_DN7191_c0_g1	1368	TRINITY_DN7191_c0_g1_i1;TRINITY_DN7191_c0_g1_i2;TRINITY_DN7191_c0_g1_i3;TRINITY_DN7191_c0_g1_i4;TRINITY_DN7191_c0_g1_i5;TRINITY_DN7191_c0_g1_i6;TRINITY_DN7191_c0_g1_i7;TRINITY_DN7191_c0_g1_i8;TRINITY_DN7191_c0_g1_i9	caffeoylshikimate esterase-like [Nymphaea colorata]	CSE	Caffeoylshikimate esterase OS=Arabidopsis thaliana OX=3702 GN=CSE PE=1 SV=1	GO:0006629(lipid metabolic process);GO:0016020(membrane);GO:0016298(lipase activity)	COG2267(alpha beta hydrolase fold)	K01054	acylglycerol lipase	EC:3.1.1.23	pper00561(Glycerolipid metabolism)	A0A3S3R4I4.1 PF12146.13;Hydrolase_4;	-	0	0	1	1207.84	864.87	0	0	0	0.1	91.75	65.33	0	0.03	52.36	-10.0961	down	7.92489e-07	4.9458e-05	yes
TRINITY_DN3617_c2_g1	437	TRINITY_DN3617_c2_g1_i1	uncharacterized protein LOC116264946 [Nymphaea colorata]	-	-	GO:0003674(molecular_function);GO:0005576(extracellular region);GO:0008150(biological_process)	ENOG41108NN(NA)	-	-	-	-	-	-	0	0	0	125.65	379.68	2	0	0	0	52.4	160.05	0.69	0	71.05	-10.1368	down	7.93501e-07	4.9458e-05	yes
TRINITY_DN34855_c0_g1	702	TRINITY_DN34855_c0_g1_i1	-	-	Extracellular globin-2A OS=Tylorrhynchus heterochaetus OX=6361 PE=1 SV=1	-	-	-	-	-	-	-	-	62	68	2	0	0	0	4.33	5.12	0.18	0	0	0	3.21	0	8.86075	up	8.00799e-07	4.97999e-05	yes
TRINITY_DN2195_c0_g1	4976	TRINITY_DN2195_c0_g1_i1;TRINITY_DN2195_c0_g1_i10;TRINITY_DN2195_c0_g1_i12;TRINITY_DN2195_c0_g1_i13;TRINITY_DN2195_c0_g1_i3;TRINITY_DN2195_c0_g1_i4;TRINITY_DN2195_c0_g1_i5;TRINITY_DN2195_c0_g1_i6;TRINITY_DN2195_c0_g1_i7;TRINITY_DN2195_c0_g1_i8;TRINITY_DN2195_c0_g1_i9	Calcineurin B-like protein 10 [Nymphaea thermarum]	CBL10	Calcineurin B-like protein 10 OS=Arabidopsis thaliana OX=3702 GN=CBL10 PE=1 SV=1	GO:0005509(calcium ion binding);GO:0005515(protein binding);GO:0005737(cytoplasm);GO:0005768(endosome);GO:0005886(plasma membrane);GO:0009507(chloroplast);GO:0009705(plant-type vacuole membrane);GO:0042538(hyperosmotic salinity response);GO:0043266(regulation of potassium ion transport)	COG5126(Calcium-binding protein)	NA	NA	NA	-	A0A8T3AD55.1 PF13499.11;EF-hand_7;	-	85.92	44	143	1601.79	698.86	1651.3	0.85	0.4	1.33	28.12	13.55	23.72	0.86	21.8	-3.3512	down	8.18182e-07	5.06814e-05	yes
TRINITY_DN11163_c0_g1	1967	TRINITY_DN11163_c0_g1_i1	zinc finger CCCH domain-containing protein 2-like [Nymphaea colorata]	At2g19810	Zinc finger CCCH domain-containing protein 20 OS=Arabidopsis thaliana OX=3702 GN=At2g19810 PE=2 SV=1	GO:0003676(nucleic acid binding);GO:0003677(DNA binding);GO:0003700(DNA binding transcription factor activity);GO:0005634(nucleus);GO:0005886(plasma membrane);GO:0006355(regulation of transcription, DNA-templated);GO:0006979(response to oxidative stress);GO:0046872(metal ion binding)	ENOG4111G2K(zinc finger CCCH domain-containing protein)	-	-	-	-	A0A1E5VG23.1 PF00642.29;zf-CCCH;	C3H	3500.82	3298.38	6187	249.76	204.14	968	54.05	54.03	124.28	7.7	6.17	23.45	77.45	12.44	3.72005	up	8.18661e-07	5.06814e-05	yes
TRINITY_DN5231_c1_g1	2588	TRINITY_DN5231_c1_g1_i1;TRINITY_DN5231_c1_g1_i2;TRINITY_DN5231_c1_g1_i3;TRINITY_DN5231_c1_g1_i4;TRINITY_DN5231_c1_g1_i6;TRINITY_DN5231_c1_g1_i7;TRINITY_DN5231_c1_g1_i8;TRINITY_DN5231_c1_g1_i9	peroxidase 72-like [Nymphaea colorata]	PER72	Peroxidase 72 OS=Arabidopsis thaliana OX=3702 GN=PER72 PE=1 SV=1	GO:0004601(peroxidase activity);GO:0005576(extracellular region);GO:0006979(response to oxidative stress);GO:0009809(lignin biosynthetic process);GO:0020037(heme binding);GO:0042744(hydrogen peroxide catabolic process);GO:0046872(metal ion binding);GO:0055114(oxidation-reduction process)	ENOG410YA1B(peroxidase)	K00430	peroxidase	EC:1.11.1.7	pda00940(Phenylpropanoid biosynthesis)	A0A7N0ZZR2.1 PF00141.28;peroxidase;	-	8854.55	3588.24	6359.28	1065	1397.56	741	224.18	95.91	208.62	53.26	69.23	28.89	176.24	50.46	3.0786	up	8.2286e-07	5.08268e-05	yes
TRINITY_DN21819_c0_g1	642	TRINITY_DN21819_c0_g1_i1;TRINITY_DN21819_c0_g1_i10;TRINITY_DN21819_c0_g1_i11;TRINITY_DN21819_c0_g1_i12;TRINITY_DN21819_c0_g1_i13;TRINITY_DN21819_c0_g1_i14;TRINITY_DN21819_c0_g1_i15;TRINITY_DN21819_c0_g1_i2;TRINITY_DN21819_c0_g1_i3;TRINITY_DN21819_c0_g1_i4;TRINITY_DN21819_c0_g1_i5;TRINITY_DN21819_c0_g1_i6;TRINITY_DN21819_c0_g1_i8;TRINITY_DN21819_c0_g1_i9	-	-	-	-	-	-	-	-	-	-	-	45.8	633.53	12.62	0	3.28	0	8.61	96.21	2.11	0	0.73	0	35.64	0.24	8.45507	up	8.26763e-07	5.0846e-05	yes
TRINITY_DN8978_c0_g1	2852	TRINITY_DN8978_c0_g1_i1;TRINITY_DN8978_c0_g1_i10;TRINITY_DN8978_c0_g1_i11;TRINITY_DN8978_c0_g1_i12;TRINITY_DN8978_c0_g1_i14;TRINITY_DN8978_c0_g1_i15;TRINITY_DN8978_c0_g1_i2;TRINITY_DN8978_c0_g1_i3;TRINITY_DN8978_c0_g1_i5;TRINITY_DN8978_c0_g1_i7;TRINITY_DN8978_c0_g1_i9	protein LPA3 [Nymphaea colorata]	LPA3	Protein LPA3 OS=Arabidopsis thaliana OX=3702 GN=LPA3 PE=1 SV=1	GO:0009507(chloroplast);GO:0010207(photosystem II assembly)	ENOG410XSNM(Domain of unknown function (DUF1995))	-	-	-	-	U5D6Y3.1 PF09353.15;DUF1995;	-	64	30	41	599	440.76	1426.01	1.67	0.94	1.17	31.75	23.44	64.7	1.26	39.96	-3.66318	down	8.2687e-07	5.0846e-05	yes
TRINITY_DN28055_c0_g1	360	TRINITY_DN28055_c0_g1_i1	-	-	-	-	-	-	-	-	-	-	-	156.27	100.06	43.25	7.97	1.86	0	50.13	35.07	18.44	5.05	1.19	0	34.55	2.08	5.42754	up	8.36577e-07	5.13281e-05	yes
TRINITY_DN1021_c0_g2	283	TRINITY_DN1021_c0_g2_i1	-	HSP17.5-M	17.5 kDa class I heat shock protein OS=Glycine max OX=3847 GN=HSP17.5-M PE=3 SV=1	-	-	K13993	HSP20 family protein	-	hbr04141(Protein processing in endoplasmic reticulum)	-	-	9.85	76.74	121	1	2	2	4.74	40.01	77.31	0.92	1.85	1.53	40.69	1.43	5.84454	up	8.43822e-07	5.16573e-05	yes
TRINITY_DN16953_c0_g2	853	TRINITY_DN16953_c0_g2_i1	uncharacterized protein LOC116260920 [Nymphaea colorata]	EEF1AKMT3	EEF1A lysine methyltransferase 3 OS=Bos taurus OX=9913 GN=EEF1AKMT3 PE=2 SV=1	GO:0005737(cytoplasm);GO:0008168(methyltransferase activity);GO:0032259(methylation)	ENOG4112CRD(Putative methyltransferase)	NA	NA	NA	-	A0A5N5HZN4.1 PF10294.14;Methyltransf_16;	-	262.95	71	24	1	0	5	12.93	3.75	1.55	0.1	0	0.4	6.08	0.17	6.31317	up	8.60637e-07	5.24785e-05	yes
TRINITY_DN14342_c0_g1	1219	TRINITY_DN14342_c0_g1_i1;TRINITY_DN14342_c0_g1_i10;TRINITY_DN14342_c0_g1_i11;TRINITY_DN14342_c0_g1_i13;TRINITY_DN14342_c0_g1_i14;TRINITY_DN14342_c0_g1_i3;TRINITY_DN14342_c0_g1_i4;TRINITY_DN14342_c0_g1_i5;TRINITY_DN14342_c0_g1_i6;TRINITY_DN14342_c0_g1_i7;TRINITY_DN14342_c0_g1_i8;TRINITY_DN14342_c0_g1_i9	hypothetical protein SAY87_002920 [Trapa incisa]	HSP90AA1	Heat shock protein HSP 90-alpha OS=Homo sapiens OX=9606 GN=HSP90AA1 PE=1 SV=5	GO:0005634(nucleus);GO:0005737(cytoplasm);GO:0043627(response to estrogen)	COG0326(Molecular chaperone. Has ATPase activity (By similarity))	K04079	molecular chaperone HtpG	-	zju04141(Protein processing in endoplasmic reticulum);zju04626(Plant-pathogen interaction)	A0A817E573.1 PF00183.23;HSP90;	-	69.14	348.04	16	3	2	3	6.2	17.36	1.26	0.18	0.39	1.5	8.27	0.69	6.43322	up	8.61054e-07	5.24785e-05	yes
TRINITY_DN1037_c0_g1	2579	TRINITY_DN1037_c0_g1_i1;TRINITY_DN1037_c0_g1_i3;TRINITY_DN1037_c0_g1_i4;TRINITY_DN1037_c0_g1_i5;TRINITY_DN1037_c0_g1_i7;TRINITY_DN1037_c0_g1_i8;TRINITY_DN1037_c0_g1_i9	pyruvate decarboxylase 1-like [Nymphaea colorata]	PDC2	Pyruvate decarboxylase 2 OS=Oryza sativa subsp. indica OX=39946 GN=PDC2 PE=2 SV=2	GO:0000287(magnesium ion binding);GO:0004737(pyruvate decarboxylase activity);GO:0005575(cellular_component);GO:0016831(carboxy-lyase activity);GO:0030976(thiamine pyrophosphate binding)	COG3961(Pyruvate decarboxylase)	K01568	pyruvate decarboxylase	EC:4.1.1.1	egu00010(Glycolysis / Gluconeogenesis)	A0A6I9R928.1 PF02775.26;TPP_enzyme_C;	-	6350.84	9344.58	10655.4	1380.9	1612.73	1855.55	94.19	143.02	192.01	44.85	51.27	45.76	143.07	47.29	3.02519	up	8.64539e-07	5.25743e-05	yes
TRINITY_DN38486_c0_g1	517	TRINITY_DN38486_c0_g1_i1;TRINITY_DN38486_c0_g1_i10;TRINITY_DN38486_c0_g1_i2;TRINITY_DN38486_c0_g1_i3;TRINITY_DN38486_c0_g1_i4;TRINITY_DN38486_c0_g1_i5;TRINITY_DN38486_c0_g1_i6;TRINITY_DN38486_c0_g1_i7;TRINITY_DN38486_c0_g1_i8;TRINITY_DN38486_c0_g1_i9	predicted protein [Hordeum vulgare subsp. vulgare]	ACT1	Actin-1 OS=Schizophyllum commune OX=5334 GN=ACT1 PE=2 SV=1	GO:0005856(cytoskeleton);GO:0005886(plasma membrane);GO:0005925(focal adhesion);GO:0097433(dense body)	COG5277(Actin-related protein)	NA	NA	NA	-	A0A2X0L141.1 PF00022.24;Actin;	-	39	44.46	4.09	0	0	0	6.67	6.72	0.75	0	0	0	4.71	0	8.25478	up	8.79093e-07	5.33413e-05	yes
TRINITY_DN385_c0_g1	2507	TRINITY_DN385_c0_g1_i10;TRINITY_DN385_c0_g1_i11;TRINITY_DN385_c0_g1_i12;TRINITY_DN385_c0_g1_i13;TRINITY_DN385_c0_g1_i14;TRINITY_DN385_c0_g1_i15;TRINITY_DN385_c0_g1_i16;TRINITY_DN385_c0_g1_i17;TRINITY_DN385_c0_g1_i18;TRINITY_DN385_c0_g1_i2;TRINITY_DN385_c0_g1_i20;TRINITY_DN385_c0_g1_i21;TRINITY_DN385_c0_g1_i22;TRINITY_DN385_c0_g1_i23;TRINITY_DN385_c0_g1_i25;TRINITY_DN385_c0_g1_i27;TRINITY_DN385_c0…	probable 2-oxoglutarate-dependent dioxygenase At3g50210 isoform X6 [Nymphaea colorata]	2ODD33	2-oxoglutarate-dependent dioxygenase 33 OS=Oryza sativa subsp. japonica OX=39947 GN=2ODD33 PE=1 SV=1	GO:0009267(cellular response to starvation);GO:0051213(dioxygenase activity)	COG3491(2OGFe(II) oxygenase)	K04124	gibberellin 3-beta-dioxygenase	EC:1.14.11.15	mcha00904(Diterpenoid biosynthesis)	U5CTT1.1 PF03171.25;2OG-FeII_Oxy;	-	857.35	336.37	446	85.16	69	21	19.61	7.85	13.6	3.91	2.88	0.74	13.69	2.51	3.7598	up	8.90717e-07	5.39276e-05	yes
TRINITY_DN66163_c0_g1	1183	TRINITY_DN66163_c0_g1_i1	-	-	-	-	-	-	-	-	-	-	-	39	74	29.56	2	0	5	1.16	2.36	1.15	0.12	0	0.24	1.56	0.12	4.90349	up	9.04557e-07	5.46452e-05	yes
TRINITY_DN14368_c0_g1	5947	TRINITY_DN14368_c0_g1_i1;TRINITY_DN14368_c0_g1_i2;TRINITY_DN14368_c0_g1_i3;TRINITY_DN14368_c0_g1_i4;TRINITY_DN14368_c0_g1_i5	-	C3	Complement C3 OS=Bos taurus OX=9913 GN=C3 PE=1 SV=2	GO:0001798(positive regulation of type IIa hypersensitivity);GO:0001934(positive regulation of protein phosphorylation);GO:0001970(positive regulation of activation of membrane attack complex);GO:0004866(endopeptidase inhibitor activity);GO:0006954(inflammatory response);GO:0006956(complement activation);GO:0010575(positive regulation of vascular endothelial growth factor production);GO:0010828(p…	COG2373(alpha-2-macroglobulin domain protein)	-	-	-	-	A0A813SQL8.1 PF07678.19;TED_complement;	-	460.8	3515.61	5	8	14	3	2.42	17.08	0.03	0.12	0.43	0.03	6.51	0.19	8.08273	up	9.13759e-07	5.50801e-05	yes
TRINITY_DN4508_c0_g1	1064	TRINITY_DN4508_c0_g1_i1;TRINITY_DN4508_c0_g1_i2	lachrymatory-factor synthase-like [Nymphaea colorata]	-	-	GO:0004864(protein phosphatase inhibitor activity);GO:0005634(nucleus);GO:0005737(cytoplasm);GO:0009738(abscisic acid-activated signaling pathway);GO:0010427(abscisic acid binding);GO:0080163(regulation of protein serine/threonine phosphatase activity)	ENOG4111C45(Polyketide cyclase / dehydrase and lipid transport)	-	-	-	-	A0A5N5J825.1 PF10604.14;Polyketide_cyc2;	-	355	210	185	8	5	32	12.83	8.11	8.66	0.6	0.38	1.86	9.87	0.95	4.58928	up	9.26396e-07	5.56849e-05	yes
TRINITY_DN13753_c0_g1	2470	TRINITY_DN13753_c0_g1_i1;TRINITY_DN13753_c0_g1_i2;TRINITY_DN13753_c0_g1_i3	subtilisin-like protease SBT5.3 [Nymphaea colorata]	AIR3	Subtilisin-like protease SBT5.3 OS=Arabidopsis thaliana OX=3702 GN=AIR3 PE=2 SV=1	GO:0004252(serine-type endopeptidase activity);GO:0005618(cell wall)	COG1404(peptidase (S8 and S53, subtilisin, kexin, sedolisin)	NA	NA	NA	-	A0A6P3YUJ3.1 PF00082.27;Peptidase_S8;	-	12	1	5	842.25	938.08	26	0.14	0.01	0.08	19.81	21.62	0.48	0.08	13.97	-6.1237	down	9.27846e-07	5.56849e-05	yes
TRINITY_DN16643_c0_g2	514	TRINITY_DN16643_c0_g2_i1	UDP-glycosyltransferase 72B1-like [Nymphaea colorata]	UGT72B2	UDP-glycosyltransferase 72B2 OS=Arabidopsis thaliana OX=3702 GN=UGT72B2 PE=2 SV=1	GO:0009813(flavonoid biosynthetic process);GO:0043231(intracellular membrane-bounded organelle);GO:0052696(flavonoid glucuronidation);GO:0080043(quercetin 3-O-glucosyltransferase activity);GO:0080044(quercetin 7-O-glucosyltransferase activity)	COG1819(Transferase)	NA	NA	NA	-	A0A7J6VE26.1 PF00201.23;UDPGT;	-	70.31	82.13	22.44	2	5	0	9.75	12.46	4.13	0.56	1.42	0	8.78	0.66	5.18887	up	9.34469e-07	5.59603e-05	yes
TRINITY_DN6966_c0_g1	1988	TRINITY_DN6966_c0_g1_i1;TRINITY_DN6966_c0_g1_i2;TRINITY_DN6966_c0_g1_i3	probable galacturonosyltransferase 12 [Nymphaea colorata]	GAUT12	Probable galacturonosyltransferase 12 OS=Arabidopsis thaliana OX=3702 GN=GAUT12 PE=2 SV=1	GO:0000139(Golgi membrane);GO:0005794(Golgi apparatus);GO:0010413(glucuronoxylan metabolic process);GO:0010417(glucuronoxylan biosynthetic process);GO:0016021(integral component of membrane);GO:0016051(carbohydrate biosynthetic process);GO:0016757(transferase activity, transferring glycosyl groups);GO:0016758(transferase activity, transferring hexosyl groups);GO:0045489(pectin biosynthetic proces…	ENOG410Y9J4(Galacturonosyltransferase)	NA	NA	NA	-	W1NSS1.1 PF01501.25;Glyco_transf_8;	-	650.37	313	225	29	18	0	10.66	5.49	4.73	0.93	0.66	0	6.96	0.53	5.21012	up	9.43298e-07	5.63661e-05	yes
TRINITY_DN87185_c0_g1	267	TRINITY_DN87185_c0_g1_i1;TRINITY_DN87185_c0_g1_i2	-	-	-	-	-	-	-	-	-	-	-	2	0	0	70	19	87.94	1.06	0	0	70.86	19.29	73.55	0.35	54.57	-5.74155	down	9.49805e-07	5.66202e-05	yes
TRINITY_DN18427_c0_g1	613	TRINITY_DN18427_c0_g1_i1;TRINITY_DN18427_c0_g1_i2	BURP domain protein RD22-like [Nymphaea colorata]	-	-	-	-	-	-	-	-	-	-	4	0	6	170.02	992.45	46	1.21	0	4.08	146.69	876.97	33.45	1.76	352.37	-6.37805	down	9.51669e-07	5.66202e-05	yes
TRINITY_DN487_c2_g2	676	TRINITY_DN487_c2_g2_i1	-	-	-	-	-	-	-	-	-	-	-	45.23	26	5	0	0	0	3.4	2.11	0.5	0	0	0	2	0	8.00089	up	9.78028e-07	5.80627e-05	yes
TRINITY_DN5449_c0_g1	2407	TRINITY_DN5449_c0_g1_i2;TRINITY_DN5449_c0_g1_i3;TRINITY_DN5449_c0_g1_i4;TRINITY_DN5449_c0_g1_i5	Transcription factor [Nymphaea thermarum]	BHLH94	Transcription factor bHLH94 OS=Arabidopsis thaliana OX=3702 GN=BHLH94 PE=1 SV=2	GO:0005634(nucleus)	ENOG410YF8H(nucleic acid binding transcription factor activity)	NA	NA	NA	-	A0A804QBG3.1 PF00010.31;HLH;	bHLH	1196.12	225.95	128	17.93	39	4	18.82	3.59	2.64	0.6	1.23	0.11	8.35	0.65	5.176	up	9.97078e-07	5.90661e-05	yes
TRINITY_DN10310_c0_g1	989	TRINITY_DN10310_c0_g1_i1;TRINITY_DN10310_c0_g1_i2;TRINITY_DN10310_c0_g1_i3;TRINITY_DN10310_c0_g1_i4	umecyanin-like [Nymphaea colorata]	ENODL12	Early nodulin-like protein 12 OS=Arabidopsis thaliana OX=3702 GN=ENODL12 PE=2 SV=1	GO:0046658(anchored component of plasma membrane)	ENOG410YRVW(blue copper)	-	-	-	-	A0A5A7QNN9.1 PF02298.22;Cu_bind_like;	-	211	564	299	7	5	42	13.06	34.41	22.48	1.12	1.9	3.03	23.32	2.02	4.93711	up	1.00137e-06	5.91928e-05	yes
TRINITY_DN73306_c0_g1	1416	TRINITY_DN73306_c0_g1_i1;TRINITY_DN73306_c0_g1_i2;TRINITY_DN73306_c0_g1_i3;TRINITY_DN73306_c0_g1_i4;TRINITY_DN73306_c0_g1_i5	cytochrome b561 and DOMON domain-containing protein At3g07570-like [Nymphaea colorata]	At3g07570	Cytochrome b561 and DOMON domain-containing protein At3g07570 OS=Arabidopsis thaliana OX=3702 GN=At3g07570 PE=2 SV=1	GO:0016020(membrane)	ENOG410XR70(Ferric-chelate reductase)	-	-	-	-	A0A1U8AY23.1 PF03188.21;Cytochrom_B561;	-	46	209	138.02	0	0	8	1.41	8.53	6.16	0	0	0.3	5.37	0.1	6.17646	up	1.01324e-06	5.97659e-05	yes
TRINITY_DN7643_c0_g1	827	TRINITY_DN7643_c0_g1_i1	hypothetical protein EJ110_NYTH51407 [Nymphaea thermarum]	-	-	GO:0003674(molecular_function);GO:0005739(mitochondrion);GO:0008150(biological_process);GO:0016021(integral component of membrane)	ENOG4111U7X(NA)	-	-	-	-	-	-	7	9	17	414	200	234	0.36	0.5	1.16	43.18	20.64	19.55	0.67	27.79	-4.11827	down	1.01612e-06	5.98075e-05	yes
TRINITY_DN693_c2_g1	2444	TRINITY_DN693_c2_g1_i1;TRINITY_DN693_c2_g1_i2;TRINITY_DN693_c2_g1_i3	mannan endo-1,4-beta-mannosidase 2 [Nymphaea colorata]	MAN2	Mannan endo-1,4-beta-mannosidase 2 OS=Arabidopsis thaliana OX=3702 GN=MAN2 PE=2 SV=1	GO:0016985(mannan endo-1,4-beta-mannosidase activity);GO:0046355(mannan catabolic process)	COG3934(Mannan endo-1,4-beta-mannosidase)	K19355	mannan endo-1,4-beta-mannosidase	EC:3.2.1.78	atr00051(Fructose and mannose metabolism)	U5D4H7.1 PF00150.23;Cellulase;	-	206.53	389.34	283.25	18	33.88	38.01	2.53	6.59	5.31	0.43	0.79	1.5	4.81	0.91	3.89865	up	1.02059e-06	5.9942e-05	yes
TRINITY_DN14219_c0_g1	1529	TRINITY_DN14219_c0_g1_i1;TRINITY_DN14219_c0_g1_i2;TRINITY_DN14219_c0_g1_i3;TRINITY_DN14219_c0_g1_i4	WAT1-related protein At1g68170-like [Nymphaea colorata]	At1g09380	WAT1-related protein At1g09380 OS=Arabidopsis thaliana OX=3702 GN=At1g09380 PE=2 SV=1	GO:0005886(plasma membrane);GO:0006810(transport);GO:0022857(transmembrane transporter activity)	ENOG410YFQG(auxin-induced protein 5NG4-like)	-	-	-	-	A0A0R0ISC3.1 PF00892.25;EamA;	-	0	0	1	572.9	234.71	2	0	0	0.03	24.64	10.02	0.07	0.01	11.58	-8.73891	down	1.04326e-06	6.10428e-05	yes
TRINITY_DN7488_c0_g1	1750	TRINITY_DN7488_c0_g1_i1;TRINITY_DN7488_c0_g1_i10;TRINITY_DN7488_c0_g1_i11;TRINITY_DN7488_c0_g1_i12;TRINITY_DN7488_c0_g1_i13;TRINITY_DN7488_c0_g1_i14;TRINITY_DN7488_c0_g1_i15;TRINITY_DN7488_c0_g1_i16;TRINITY_DN7488_c0_g1_i17;TRINITY_DN7488_c0_g1_i18;TRINITY_DN7488_c0_g1_i19;TRINITY_DN7488_c0_g1_i2;TRINITY_DN7488_c0_g1_i20;TRINITY_DN7488_c0_g1_i21;TRINITY_DN7488_c0_g1_i22;TRINITY_DN7488_c0_g1_i23;T…	protein XRI1 isoform X1 [Nymphaea colorata]	-	-	GO:0003674(molecular_function);GO:0005634(nucleus);GO:0008150(biological_process)	ENOG410YQ91(NA)	-	-	-	-	-	-	337.22	202.3	277.18	38.55	31	20.41	8.04	5.17	8.22	1.68	1.42	0.75	7.14	1.28	3.72166	up	1.04377e-06	6.10428e-05	yes
TRINITY_DN3292_c0_g1	1756	TRINITY_DN3292_c0_g1_i1;TRINITY_DN3292_c0_g1_i10;TRINITY_DN3292_c0_g1_i11;TRINITY_DN3292_c0_g1_i12;TRINITY_DN3292_c0_g1_i13;TRINITY_DN3292_c0_g1_i14;TRINITY_DN3292_c0_g1_i15;TRINITY_DN3292_c0_g1_i16;TRINITY_DN3292_c0_g1_i17;TRINITY_DN3292_c0_g1_i18;TRINITY_DN3292_c0_g1_i19;TRINITY_DN3292_c0_g1_i2;TRINITY_DN3292_c0_g1_i20;TRINITY_DN3292_c0_g1_i21;TRINITY_DN3292_c0_g1_i22;TRINITY_DN3292_c0_g1_i23;T…	scopoletin glucosyltransferase-like [Nymphaea colorata]	TOGT1	Scopoletin glucosyltransferase OS=Nicotiana tabacum OX=4097 GN=TOGT1 PE=1 SV=1	GO:0008194(UDP-glycosyltransferase activity);GO:0009813(flavonoid biosynthetic process);GO:0043231(intracellular membrane-bounded organelle);GO:0052696(flavonoid glucuronidation)	COG1819(Transferase)	K22771	flavonol-3-O-L-rhamnoside-7-O-glucosyltransferase	EC:2.4.1.-	zju00944(Flavone and flavonol biosynthesis)	A0A4Y7K7H8.1 PF00201.23;UDPGT;	-	1846.33	3155.79	3340.79	517.24	516.11	536.63	36.36	64.77	87.92	21.58	19.79	16.88	63.02	19.42	3.00358	up	1.04607e-06	6.10476e-05	yes
TRINITY_DN19616_c0_g1	989	TRINITY_DN19616_c0_g1_i1;TRINITY_DN19616_c0_g1_i10;TRINITY_DN19616_c0_g1_i11;TRINITY_DN19616_c0_g1_i12;TRINITY_DN19616_c0_g1_i13;TRINITY_DN19616_c0_g1_i14;TRINITY_DN19616_c0_g1_i15;TRINITY_DN19616_c0_g1_i16;TRINITY_DN19616_c0_g1_i17;TRINITY_DN19616_c0_g1_i18;TRINITY_DN19616_c0_g1_i19;TRINITY_DN19616_c0_g1_i2;TRINITY_DN19616_c0_g1_i20;TRINITY_DN19616_c0_g1_i21;TRINITY_DN19616_c0_g1_i22;TRINITY_DN1…	-	-	-	-	-	-	-	-	-	-	-	123.38	1080	1	0	1	1	21.21	168.86	0.26	0	0.24	0.12	63.44	0.12	9.72987	up	1.05814e-06	6.16208e-05	yes
TRINITY_DN2375_c0_g1	2696	TRINITY_DN2375_c0_g1_i1;TRINITY_DN2375_c0_g1_i10;TRINITY_DN2375_c0_g1_i11;TRINITY_DN2375_c0_g1_i12;TRINITY_DN2375_c0_g1_i13;TRINITY_DN2375_c0_g1_i14;TRINITY_DN2375_c0_g1_i2;TRINITY_DN2375_c0_g1_i3;TRINITY_DN2375_c0_g1_i5;TRINITY_DN2375_c0_g1_i6;TRINITY_DN2375_c0_g1_i7;TRINITY_DN2375_c0_g1_i8	protein DETOXIFICATION 12-like [Nymphaea colorata]	DTX14	Protein DETOXIFICATION 14 OS=Arabidopsis thaliana OX=3702 GN=DTX14 PE=1 SV=1	GO:0006855(drug transmembrane transport)	COG0534(Mate efflux family protein)	NA	NA	NA	-	A0A7J6V844.1 PF01554.23;MatE;	-	729.77	487.02	336	85	67	21	11.37	7.63	6.7	3.01	1.95	0.44	8.57	1.8	3.74251	up	1.06487e-06	6.18817e-05	yes
TRINITY_DN13680_c0_g1	522	TRINITY_DN13680_c0_g1_i1;TRINITY_DN13680_c0_g1_i10;TRINITY_DN13680_c0_g1_i2;TRINITY_DN13680_c0_g1_i3;TRINITY_DN13680_c0_g1_i4;TRINITY_DN13680_c0_g1_i5;TRINITY_DN13680_c0_g1_i6;TRINITY_DN13680_c0_g1_i7;TRINITY_DN13680_c0_g1_i8;TRINITY_DN13680_c0_g1_i9	elongation factor 1-alpha [Axonopus compressus]	eef1a	Elongation factor 1-alpha OS=Oryzias latipes OX=8090 GN=eef1a PE=2 SV=1	GO:0003746(translation elongation factor activity);GO:0003924(GTPase activity);GO:0005622(intracellular)	COG5256(This protein promotes the GTP-dependent binding of aminoacyl-tRNA to the A-site of ribosomes during protein biosynthesis (By similarity))	K03231	elongation factor 1-alpha	-	aip03013(RNA transport)	G3RAF3.2 PF00009.32;GTP_EFTU;	-	34.98	175.37	6	1	1	0	7.68	58.77	1.06	0.77	0.78	0	22.5	0.52	7.22548	up	1.06865e-06	6.19707e-05	yes
TRINITY_DN60182_c0_g3	699	TRINITY_DN60182_c0_g3_i1	-	-	-	-	-	-	-	-	-	-	-	17	32	22.16	1	1	1	1.2	2.43	2.05	0.14	0.14	0.11	1.89	0.13	4.98705	up	1.08638e-06	6.28661e-05	yes
TRINITY_DN2551_c0_g1	1816	TRINITY_DN2551_c0_g1_i1;TRINITY_DN2551_c0_g1_i2;TRINITY_DN2551_c0_g1_i3	-	-	-	-	-	-	-	-	-	-	-	78	79	13	3	2	0	1.4	1.5	0.3	0.11	0.07	0	1.07	0.06	5.60205	up	1.09386e-06	6.3166e-05	yes
TRINITY_DN12029_c0_g1	271	TRINITY_DN12029_c0_g1_i1;TRINITY_DN12029_c0_g1_i2	-	-	-	-	-	-	-	-	-	-	-	70.05	38.07	5	0	1	1	36.32	21.33	3.43	0	1	0.82	20.36	0.61	6.11467	up	1.09637e-06	6.31766e-05	yes
TRINITY_DN1592_c0_g1	7300	TRINITY_DN1592_c0_g1_i1;TRINITY_DN1592_c0_g1_i10;TRINITY_DN1592_c0_g1_i11;TRINITY_DN1592_c0_g1_i12;TRINITY_DN1592_c0_g1_i13;TRINITY_DN1592_c0_g1_i15;TRINITY_DN1592_c0_g1_i16;TRINITY_DN1592_c0_g1_i17;TRINITY_DN1592_c0_g1_i18;TRINITY_DN1592_c0_g1_i19;TRINITY_DN1592_c0_g1_i20;TRINITY_DN1592_c0_g1_i21;TRINITY_DN1592_c0_g1_i22;TRINITY_DN1592_c0_g1_i3;TRINITY_DN1592_c0_g1_i4;TRINITY_DN1592_c0_g1_i5;TRI…	uncharacterized protein LOC116265647 isoform X1 [Nymphaea colorata]	-	Probable fatty acid methyltransferase OS=Pseudomonas putida OX=303 PE=3 SV=1	GO:0005737(cytoplasm);GO:0008757(S-adenosylmethionine-dependent methyltransferase activity);GO:0032259(methylation)	COG2230(cyclopropane-fatty-acyl-phospholipid synthase);COG2907(amine oxidase)	NA	NA	NA	-	A0A6I9SA72.1 PF01593.29;Amino_oxidase;	-	3006.65	6732.31	2966.62	444.73	581.4	889.07	18.76	39.19	23.22	9.32	11.25	15.93	27.06	12.17	3.37924	up	1.09864e-06	6.31766e-05	yes
TRINITY_DN15023_c0_g1	812	TRINITY_DN15023_c0_g1_i1;TRINITY_DN15023_c0_g1_i2	Cytochrome b561 and DOMON domain-containing protein [Nymphaea thermarum]	At4g17280	Cytochrome b561 and DOMON domain-containing protein At4g17280 OS=Arabidopsis thaliana OX=3702 GN=At4g17280 PE=2 SV=1	GO:0005576(extracellular region);GO:0007275(multicellular organism development);GO:0016020(membrane);GO:0016021(integral component of membrane);GO:0046872(metal ion binding);GO:0055114(oxidation-reduction process)	ENOG410Y10S(auxin-responsive protein)	-	-	-	-	A0A5N6R9J7.1 PF03188.21;Cytochrom_B561;	-	124.2	39.93	81.26	3.98	8.15	6	9.17	3.27	8.3	0.43	1.42	0.85	6.91	0.9	4.24562	up	1.11585e-06	6.40319e-05	yes
TRINITY_DN40_c0_g3	501	TRINITY_DN40_c0_g3_i1;TRINITY_DN40_c0_g3_i3	cytochrome oxidase subunit 1, partial [Kaempferia rotunda]	COI	Cytochrome c oxidase subunit 1 OS=Metridium senile OX=6116 GN=COI PE=3 SV=1	GO:0045277(respiratory chain complex IV)	COG0843(Cytochrome C oxidase subunit I)	K02256	cytochrome c oxidase subunit 1	EC:1.9.3.1	osa00190(Oxidative phosphorylation)	A0A5J6CZG9.1 PF00115.25;COX1;	-	27.37	242.99	11.34	2	0	0	4.04	39.21	2.22	0.6	0	0	15.16	0.2	7.62212	up	1.12077e-06	6.41802e-05	yes
TRINITY_DN551_c0_g1	1284	TRINITY_DN551_c0_g1_i1;TRINITY_DN551_c0_g1_i10;TRINITY_DN551_c0_g1_i11;TRINITY_DN551_c0_g1_i12;TRINITY_DN551_c0_g1_i13;TRINITY_DN551_c0_g1_i14;TRINITY_DN551_c0_g1_i15;TRINITY_DN551_c0_g1_i16;TRINITY_DN551_c0_g1_i17;TRINITY_DN551_c0_g1_i18;TRINITY_DN551_c0_g1_i19;TRINITY_DN551_c0_g1_i2;TRINITY_DN551_c0_g1_i20;TRINITY_DN551_c0_g1_i21;TRINITY_DN551_c0_g1_i22;TRINITY_DN551_c0_g1_i4;TRINITY_DN551_c0_g…	predicted protein [Hordeum vulgare subsp. vulgare]	Ctsb	Cathepsin B OS=Rattus norvegicus OX=10116 GN=Ctsb PE=1 SV=2	GO:0004197(cysteine-type endopeptidase activity);GO:0005615(extracellular space);GO:0005764(lysosome);GO:0006508(proteolysis);GO:0008233(peptidase activity);GO:0008234(cysteine-type peptidase activity);GO:0016787(hydrolase activity);GO:0050790(regulation of catalytic activity);GO:0051603(proteolysis involved in cellular protein catabolic process)	COG4870(cathepsin)	NA	NA	NA	-	A0A818C9C3.1 PF00112.28;Peptidase_C1;	-	255	1719.12	15	13.01	8	1	8.73	64.45	0.75	1.03	0.59	0.05	24.64	0.56	7.25544	up	1.12374e-06	6.41918e-05	yes
TRINITY_DN50997_c0_g2	1101	TRINITY_DN50997_c0_g2_i1	uncharacterized protein LOC116262736 [Nymphaea colorata]	-	-	GO:0003674(molecular_function);GO:0005739(mitochondrion);GO:0008150(biological_process);GO:0016021(integral component of membrane)	ENOG410YB5M(expressed protein)	-	-	-	-	-	-	117	98	103	11	4	0	3.87	3.46	4.45	0.73	0.26	0	3.93	0.33	4.94065	up	1.12564e-06	6.41918e-05	yes
TRINITY_DN3083_c0_g2	1468	TRINITY_DN3083_c0_g2_i1;TRINITY_DN3083_c0_g2_i10;TRINITY_DN3083_c0_g2_i11;TRINITY_DN3083_c0_g2_i12;TRINITY_DN3083_c0_g2_i13;TRINITY_DN3083_c0_g2_i14;TRINITY_DN3083_c0_g2_i15;TRINITY_DN3083_c0_g2_i16;TRINITY_DN3083_c0_g2_i17;TRINITY_DN3083_c0_g2_i18;TRINITY_DN3083_c0_g2_i19;TRINITY_DN3083_c0_g2_i2;TRINITY_DN3083_c0_g2_i21;TRINITY_DN3083_c0_g2_i22;TRINITY_DN3083_c0_g2_i23;TRINITY_DN3083_c0_g2_i24;T…	-	ft	Cadherin-related tumor suppressor OS=Drosophila melanogaster OX=7227 GN=ft PE=1 SV=3	GO:0000904(cell morphogenesis involved in differentiation);GO:0001736(establishment of planar polarity);GO:0001737(establishment of imaginal disc-derived wing hair orientation);GO:0005509(calcium ion binding);GO:0005515(protein binding);GO:0005887(integral component of plasma membrane);GO:0007156(homophilic cell adhesion via plasma membrane adhesion molecules);GO:0007157(heterophilic cell-cell ad…	COG0666(Ankyrin Repeat)	-	-	-	-	A0A813YTR4.1 PF01607.29;CBM_14;	-	520	4115.97	4	13	9	2	20.25	180.7	0.16	0.78	0.5	0.13	67.04	0.47	8.36163	up	1.14778e-06	6.5319e-05	yes
TRINITY_DN9500_c0_g1	1227	TRINITY_DN9500_c0_g1_i1;TRINITY_DN9500_c0_g1_i2	carboxyvinyl-carboxyphosphonate phosphorylmutase, chloroplastic-like [Nymphaea colorata]	At1g77060	Carboxyvinyl-carboxyphosphonate phosphorylmutase, chloroplastic OS=Arabidopsis thaliana OX=3702 GN=At1g77060 PE=1 SV=2	GO:0008152(metabolic process);GO:0008807(carboxyvinyl-carboxyphosphonate phosphorylmutase activity);GO:0009507(chloroplast);GO:0009570(chloroplast stroma)	COG2513(methylisocitrate lyase)	-	-	-	-	A0A5J5BUN2.1 PF13714.11;PEP_mutase;	-	115	4	38	0	0	1	3.77	0.12	1.8	0	0	0.11	1.9	0.04	7.21784	up	1.1507e-06	6.53498e-05	yes
TRINITY_DN7477_c0_g1	1691	TRINITY_DN7477_c0_g1_i1;TRINITY_DN7477_c0_g1_i2;TRINITY_DN7477_c0_g1_i3;TRINITY_DN7477_c0_g1_i4;TRINITY_DN7477_c0_g1_i5;TRINITY_DN7477_c0_g1_i6;TRINITY_DN7477_c0_g1_i7	F-box protein FBW2-like [Nymphaea colorata]	FBW2	F-box protein FBW2 OS=Arabidopsis thaliana OX=3702 GN=FBW2 PE=1 SV=1	GO:0004842(ubiquitin-protein transferase activity);GO:0005515(protein binding);GO:0005634(nucleus);GO:0006511(ubiquitin-dependent protein catabolic process);GO:0009737(response to abscisic acid);GO:0010608(posttranscriptional regulation of gene expression);GO:0010629(negative regulation of gene expression);GO:0016567(protein ubiquitination)	ENOG410XQ54(F-box and leucine-rich repeat protein)	NA	NA	NA	-	-	-	0	0	2	2123.47	1087	0	0	0	0.19	134.84	68.63	0	0.06	67.82	-9.92574	down	1.15655e-06	6.55464e-05	yes
TRINITY_DN4696_c0_g1	1595	TRINITY_DN4696_c0_g1_i1;TRINITY_DN4696_c0_g1_i10;TRINITY_DN4696_c0_g1_i11;TRINITY_DN4696_c0_g1_i12;TRINITY_DN4696_c0_g1_i13;TRINITY_DN4696_c0_g1_i14;TRINITY_DN4696_c0_g1_i15;TRINITY_DN4696_c0_g1_i16;TRINITY_DN4696_c0_g1_i17;TRINITY_DN4696_c0_g1_i18;TRINITY_DN4696_c0_g1_i19;TRINITY_DN4696_c0_g1_i2;TRINITY_DN4696_c0_g1_i20;TRINITY_DN4696_c0_g1_i3;TRINITY_DN4696_c0_g1_i4;TRINITY_DN4696_c0_g1_i5;TRIN…	transcription factor bHLH77-like [Nymphaea colorata]	BHLH75	Transcription factor bHLH75 OS=Arabidopsis thaliana OX=3702 GN=BHLH75 PE=2 SV=1	GO:0003677(DNA binding);GO:0003700(DNA binding transcription factor activity);GO:0005634(nucleus);GO:0006351(transcription, DNA-templated);GO:0006355(regulation of transcription, DNA-templated);GO:0046983(protein dimerization activity);GO:2000488(positive regulation of brassinosteroid biosynthetic process)	ENOG410YIJY(Transcription factor)	NA	NA	NA	-	A0A2R6PH07.1 PF00010.31;HLH;	bHLH	4	0	7	283.02	3431.65	14	0.16	0	0.39	22.65	278.03	0.94	0.18	100.54	-7.8779	down	1.17516e-06	6.63915e-05	yes
TRINITY_DN803_c0_g1	1829	TRINITY_DN803_c0_g1_i1;TRINITY_DN803_c0_g1_i10;TRINITY_DN803_c0_g1_i11;TRINITY_DN803_c0_g1_i12;TRINITY_DN803_c0_g1_i13;TRINITY_DN803_c0_g1_i14;TRINITY_DN803_c0_g1_i2;TRINITY_DN803_c0_g1_i3;TRINITY_DN803_c0_g1_i4;TRINITY_DN803_c0_g1_i5;TRINITY_DN803_c0_g1_i6;TRINITY_DN803_c0_g1_i7;TRINITY_DN803_c0_g1_i8;TRINITY_DN803_c0_g1_i9	GDSL esterase/lipase At5g45670-like [Nymphaea colorata]	At1g33811	GDSL esterase/lipase At1g33811 OS=Arabidopsis thaliana OX=3702 GN=At1g33811 PE=2 SV=1	GO:0005576(extracellular region);GO:0016042(lipid catabolic process);GO:0016788(hydrolase activity, acting on ester bonds);GO:0052689(carboxylic ester hydrolase activity)	COG3240(GDSL esterase lipase)	K00679	phospholipid:diacylglycerol acyltransferase	EC:2.3.1.158	cic00561(Glycerolipid metabolism)	A0A5N6RNJ0.1 PF00657.27;Lipase_GDSL;	-	3388.47	185	513	87	99	40	92.98	5.04	19.66	4.64	5.07	1.87	39.23	3.86	4.64393	up	1.17629e-06	6.63915e-05	yes
TRINITY_DN24012_c0_g1	726	TRINITY_DN24012_c0_g1_i1;TRINITY_DN24012_c0_g1_i2	uncharacterized protein LOC116249687 isoform X1 [Nymphaea colorata]	-	-	-	COG2801(Retrotransposon protein)	NA	NA	NA	-	A0A5E4GG10.1 PF14244.11;Retrotran_gag_3;	-	33.15	7	16	0	0	0	6.18	0.49	1.75	0	0	0	2.81	0	7.48194	up	1.18399e-06	6.66892e-05	yes
TRINITY_DN1614_c0_g1	2457	TRINITY_DN1614_c0_g1_i1;TRINITY_DN1614_c0_g1_i10;TRINITY_DN1614_c0_g1_i11;TRINITY_DN1614_c0_g1_i14;TRINITY_DN1614_c0_g1_i15;TRINITY_DN1614_c0_g1_i16;TRINITY_DN1614_c0_g1_i2;TRINITY_DN1614_c0_g1_i21;TRINITY_DN1614_c0_g1_i22;TRINITY_DN1614_c0_g1_i4;TRINITY_DN1614_c0_g1_i7;TRINITY_DN1614_c0_g1_i9	Omega-hydroxypalmitate O-feruloyl transferase [Nymphaea thermarum]	HHT1	Omega-hydroxypalmitate O-feruloyl transferase OS=Arabidopsis thaliana OX=3702 GN=HHT1 PE=1 SV=1	GO:0005737(cytoplasm);GO:0010345(suberin biosynthetic process);GO:0016740(transferase activity);GO:0016747(transferase activity, transferring acyl groups other than amino-acyl groups);GO:0050734(hydroxycinnamoyltransferase activity);GO:0052325(cell wall pectin biosynthetic process);GO:0102406(omega-hydroxypalmitate O-sinapoyl transferase activity)	ENOG410XYY6(Omega-hydroxypalmitate O-feruloyl)	K15400	omega-hydroxypalmitate O-feruloyl transferase	EC:2.3.1.188	hbr00073(Cutin, suberine and wax biosynthesis)	A0A8K0E2A5.1 PF02458.20;Transferase;	-	1683.26	4120.06	3399.15	135	110.04	619	44.15	117.4	119.26	6.87	5.42	25.85	93.6	12.71	4.0176	up	1.1931e-06	6.70652e-05	yes
TRINITY_DN10944_c0_g1	1723	TRINITY_DN10944_c0_g1_i1;TRINITY_DN10944_c0_g1_i3;TRINITY_DN10944_c0_g1_i4;TRINITY_DN10944_c0_g1_i5	COBRA-like protein 4 [Nymphaea thermarum]	COBL4	COBRA-like protein 4 OS=Arabidopsis thaliana OX=3702 GN=COBL4 PE=2 SV=2	GO:0005774(vacuolar membrane);GO:0005886(plasma membrane);GO:0009832(plant-type cell wall biogenesis);GO:0009834(plant-type secondary cell wall biogenesis);GO:0010215(cellulose microfibril organization);GO:0016049(cell growth);GO:0031225(anchored component of membrane)	ENOG410YAAC(cobra-like protein)	-	-	-	-	A0A8B8PGX8.1 PF04833.20;COBRA;	-	462	286.94	364	34	15	0	9.22	6.77	10.51	1.61	0.58	0	8.83	0.73	5.05134	up	1.20455e-06	6.75705e-05	yes
TRINITY_DN19890_c0_g1	1123	TRINITY_DN19890_c0_g1_i1;TRINITY_DN19890_c0_g1_i3;TRINITY_DN19890_c0_g1_i4;TRINITY_DN19890_c0_g1_i6;TRINITY_DN19890_c0_g1_i7	Transcription factor [Nymphaea thermarum]	BHLH75	Transcription factor bHLH75 OS=Arabidopsis thaliana OX=3702 GN=BHLH75 PE=2 SV=1	GO:0003677(DNA binding);GO:0003700(DNA binding transcription factor activity);GO:0005634(nucleus);GO:0006351(transcription, DNA-templated);GO:0006355(regulation of transcription, DNA-templated);GO:0046983(protein dimerization activity);GO:2000488(positive regulation of brassinosteroid biosynthetic process)	ENOG410YIJY(Transcription factor)	NA	NA	NA	-	A0A2R6PH07.1 PF00010.31;HLH;	bHLH	6	0	2	88.99	397.01	82	0.22	0	0.09	10.24	34.04	7.55	0.1	17.28	-5.59188	down	1.21372e-06	6.79458e-05	yes
TRINITY_DN5417_c7_g1	336	TRINITY_DN5417_c7_g1_i1;TRINITY_DN5417_c7_g1_i2	-	-	-	-	-	-	-	-	-	-	-	28.98	27.51	15.62	2	0	1	10.63	11	7.62	1.43	0	0.6	9.75	0.68	5.00424	up	1.22623e-06	6.82905e-05	yes
TRINITY_DN212_c1_g1	633	TRINITY_DN212_c1_g1_i1;TRINITY_DN212_c1_g1_i2	-	-	-	-	-	-	-	-	-	-	-	51.53	52.1	44.9	6.06	4	4	8.57	8.89	7.83	1.27	0.7	0.93	8.43	0.97	3.9528	up	1.22765e-06	6.82905e-05	yes
TRINITY_DN3526_c1_g1	1120	TRINITY_DN3526_c1_g1_i1;TRINITY_DN3526_c1_g1_i10;TRINITY_DN3526_c1_g1_i11;TRINITY_DN3526_c1_g1_i12;TRINITY_DN3526_c1_g1_i13;TRINITY_DN3526_c1_g1_i14;TRINITY_DN3526_c1_g1_i15;TRINITY_DN3526_c1_g1_i16;TRINITY_DN3526_c1_g1_i18;TRINITY_DN3526_c1_g1_i19;TRINITY_DN3526_c1_g1_i2;TRINITY_DN3526_c1_g1_i20;TRINITY_DN3526_c1_g1_i3;TRINITY_DN3526_c1_g1_i4;TRINITY_DN3526_c1_g1_i8;TRINITY_DN3526_c1_g1_i9	-	-	-	-	-	-	-	-	-	-	-	206.24	167.37	112.43	14.99	14.64	15	8.63	7.63	6.19	1.22	1.22	0.91	7.48	1.12	3.99995	up	1.22919e-06	6.82905e-05	yes
TRINITY_DN11085_c0_g1	245	TRINITY_DN11085_c0_g1_i1	Glucose-1-phosphate adenylyltransferase large subunit 2 [Nymphaea thermarum]	AGPS1	Glucose-1-phosphate adenylyltransferase large subunit 1 (Fragment) OS=Solanum tuberosum OX=4113 GN=AGPS1 PE=1 SV=1	-	COG0448(Catalyzes the synthesis of ADP-glucose, a sugar donor used in elongation reactions on alpha-glucans (By similarity))	K00975	glucose-1-phosphate adenylyltransferase	EC:2.7.7.27	gmx00500(Starch and sucrose metabolism);gmx00520(Amino sugar and nucleotide sugar metabolism)	A0A8T2YWF5.1 PF00483.28;NTP_transferase;	-	41.39	16.13	7	0	0	0	25.53	10.66	5.67	0	0	0	13.95	0	7.72001	up	1.22981e-06	6.82905e-05	yes
TRINITY_DN37398_c0_g1	5981	TRINITY_DN37398_c0_g1_i1;TRINITY_DN37398_c0_g1_i2;TRINITY_DN37398_c0_g1_i3;TRINITY_DN37398_c0_g1_i4;TRINITY_DN37398_c0_g1_i5;TRINITY_DN37398_c0_g1_i6;TRINITY_DN37398_c0_g1_i7;TRINITY_DN37398_c0_g1_i8	-	-	Collagen alpha-2(IV) chain OS=Ascaris suum OX=6253 PE=2 SV=1	GO:0005198(structural molecule activity);GO:0005201(extracellular matrix structural constituent);GO:0005576(extracellular region);GO:0005581(collagen trimer);GO:0005587(collagen type IV trimer);GO:0005604(basement membrane);GO:0008104(protein localization);GO:0009792(embryo development ending in birth or egg hatching);GO:0016043(cellular component organization);GO:0030020(extracellular matrix str…	ENOG410XNMM(collagen, type)	-	-	-	-	A0A814VM09.1 PF01413.24;C4;	-	113	964	5	2	5	1	1.95	9.38	0.32	0.11	0.04	0.08	3.88	0.08	7.79496	up	1.24196e-06	6.8826e-05	yes
TRINITY_DN8908_c0_g1	924	TRINITY_DN8908_c0_g1_i1	uncharacterized protein LOC116260977 [Nymphaea colorata]	-	-	GO:0005634(nucleus);GO:0005737(cytoplasm);GO:0008150(biological_process)	ENOG410YJJA(Protein of unknown function, DUF538)	-	-	-	-	A0A1U7ZRY6.1 PF04398.17;DUF538;	-	664	1236.4	1149.92	97.84	125.01	257	28.67	57.14	64.99	8.49	10.71	17.78	50.27	12.33	3.26365	up	1.2469e-06	6.89609e-05	yes
TRINITY_DN35474_c1_g2	400	TRINITY_DN35474_c1_g2_i1	-	-	-	-	-	-	-	-	-	-	-	54.9	15.6	6	0	0	0	13.97	4.36	2.03	0	0	0	6.79	0	7.97024	up	1.25906e-06	6.94936e-05	yes
TRINITY_DN10948_c0_g3	1002	TRINITY_DN10948_c0_g3_i1;TRINITY_DN10948_c0_g3_i2;TRINITY_DN10948_c0_g3_i3;TRINITY_DN10948_c0_g3_i4;TRINITY_DN10948_c0_g3_i5;TRINITY_DN10948_c0_g3_i6	RpoB, partial [Delilia biflora]	rpoB	DNA-directed RNA polymerase subunit beta OS=Nymphaea alba OX=34301 GN=rpoB PE=3 SV=1	GO:0000428(DNA-directed RNA polymerase complex);GO:0003899(DNA-directed 5'-3' RNA polymerase activity)	COG0085(DNA-dependent RNA polymerase catalyzes the transcription of DNA into RNA using the four ribonucleoside triphosphates as substrates (By similarity))	K03043	DNA-directed RNA polymerase subunit beta	EC:2.7.7.6	atr00230(Purine metabolism);atr00240(Pyrimidine metabolism);atr03020(RNA polymerase)	A0A8K0HDE3.1 PF00562.33;RNA_pol_Rpb2_6;	-	114.63	90.2	93	7	13	5	6.73	6.52	8.86	1.38	1.64	0.3	7.37	1.11	4.12231	up	1.26519e-06	6.9692e-05	yes
TRINITY_DN1527_c0_g1	3091	TRINITY_DN1527_c0_g1_i1;TRINITY_DN1527_c0_g1_i2;TRINITY_DN1527_c0_g1_i3;TRINITY_DN1527_c0_g1_i4;TRINITY_DN1527_c0_g1_i5;TRINITY_DN1527_c0_g1_i6;TRINITY_DN1527_c0_g1_i7;TRINITY_DN1527_c0_g1_i8	putative RNA-directed DNA polymerase [Helianthus annuus]	-	Retrovirus-related Pol polyprotein from transposon TNT 1-94 OS=Nicotiana tabacum OX=4097 PE=2 SV=1	-	ENOG410XS4D(Retrotransposon protein)	K03953	NADH dehydrogenase (ubiquinone) 1 alpha subcomplex subunit 9	-	nta00190(Oxidative phosphorylation)	A0A392MUY3.1 PF07727.19;RVT_2;	-	278	179	208	35	10	12	3.01	2.25	2.62	0.97	0.25	0.2	2.63	0.47	4.08866	up	1.30798e-06	7.19046e-05	yes
TRINITY_DN4539_c0_g2	728	TRINITY_DN4539_c0_g2_i1;TRINITY_DN4539_c0_g2_i2	predicted protein [Hordeum vulgare subsp. vulgare]	-	-	-	-	-	-	-	-	-	-	197	414	0	0	0	0	12.85	29.1	0	0	0	0	13.98	0	11.131	up	1.32467e-06	7.26771e-05	yes
TRINITY_DN18358_c0_g1	853	TRINITY_DN18358_c0_g1_i1;TRINITY_DN18358_c0_g1_i2;TRINITY_DN18358_c0_g1_i3	-	-	-	-	-	-	-	-	-	-	-	38	27.02	12	1	1	1	2.96	2.13	1.07	0.1	0.26	0.08	2.05	0.15	5.07175	up	1.33634e-06	7.3171e-05	yes
TRINITY_DN13533_c0_g1	776	TRINITY_DN13533_c0_g1_i1;TRINITY_DN13533_c0_g1_i2;TRINITY_DN13533_c0_g1_i3	putative F-box protein PP2-B12 [Nymphaea thermarum]	-	-	-	-	-	-	-	-	A0A067KKL2.1 PF14299.12;PP2;	-	451.16	129	182	1	0	17	26.17	8.05	13.86	0.12	0	1.6	16.03	0.57	5.86247	up	1.34934e-06	7.37365e-05	yes
TRINITY_DN15867_c0_g1	1252	TRINITY_DN15867_c0_g1_i1	-	-	-	-	-	-	-	-	-	-	-	67.54	40.02	30.03	2	6	0	1.86	1.18	1.08	0.11	0.33	0	1.37	0.15	4.60426	up	1.36081e-06	7.39688e-05	yes
TRINITY_DN18671_c0_g1	3494	TRINITY_DN18671_c0_g1_i1	-	-	-	-	-	-	-	-	-	-	-	282	193	1	0	1	0	2.24	1.63	0.01	0	0.02	0	1.29	0.01	8.97852	up	1.36402e-06	7.39688e-05	yes
TRINITY_DN12734_c0_g1	859	TRINITY_DN12734_c0_g1_i1;TRINITY_DN12734_c0_g1_i2	hypothetical protein EJ110_NYTH23388 [Nymphaea thermarum]	-	-	GO:0003674(molecular_function);GO:0005739(mitochondrion);GO:0016998(cell wall macromolecule catabolic process)	ENOG410Z8I0(Peptidoglycan-binding LysM domain-containing protein)	K03363	cell division cycle 20, cofactor of APC complex	-	mtr04120(Ubiquitin mediated proteolysis)	A0A9D4XQC2.1 PF01476.25;LysM;	-	74.02	177.02	111.01	13	5	2	3.64	9.35	7.17	1.28	0.49	0.16	6.72	0.64	4.78945	up	1.36423e-06	7.39688e-05	yes
TRINITY_DN21641_c0_g1	1677	TRINITY_DN21641_c0_g1_i1;TRINITY_DN21641_c0_g1_i2;TRINITY_DN21641_c0_g1_i3;TRINITY_DN21641_c0_g1_i4	hypothetical protein SO140N16_000001 [Saccharum officinarum]	-	-	-	ENOG4110CNM(Reverse transcriptase (RNA-dependent DNA polymerase))	-	-	-	-	-	-	69.54	103.82	33.86	5	5.02	4.3	2.86	4.18	0.96	0.23	0.25	0.13	2.67	0.2	4.49248	up	1.36436e-06	7.39688e-05	yes
TRINITY_DN65362_c0_g1	470	TRINITY_DN65362_c0_g1_i1;TRINITY_DN65362_c0_g1_i2	internal alternative NAD(P)H-ubiquinone oxidoreductase A1, mitochondrial-like [Nymphaea colorata]	NDA2	Internal alternative NAD(P)H-ubiquinone oxidoreductase A2, mitochondrial OS=Arabidopsis thaliana OX=3702 GN=NDA2 PE=1 SV=1	GO:0003954(NADH dehydrogenase activity);GO:0005739(mitochondrion);GO:0005777(peroxisome);GO:0031304(intrinsic component of mitochondrial inner membrane)	COG1252(Nadh dehydrogenase)	NA	NA	NA	-	-	-	3.04	1.52	6	230.27	149.64	47.38	1.63	0.88	4.25	225.81	150.92	38.89	2.25	138.54	-4.70135	down	1.36738e-06	7.39868e-05	yes
TRINITY_DN82741_c0_g1	959	TRINITY_DN82741_c0_g1_i1;TRINITY_DN82741_c0_g1_i2;TRINITY_DN82741_c0_g1_i3;TRINITY_DN82741_c0_g1_i4	predicted protein [Hordeum vulgare subsp. vulgare]	rpl-7	Large ribosomal subunit protein uL30 OS=Caenorhabditis elegans OX=6239 GN=rpl-7 PE=3 SV=1	GO:0000463(maturation of LSU-rRNA from tricistronic rRNA transcript (SSU-rRNA, 5.8S rRNA, LSU-rRNA));GO:0002181(cytoplasmic translation);GO:0003735(structural constituent of ribosome);GO:0022625(cytosolic large ribosomal subunit)	COG1841(ribosomal large subunit biogenesis)	K02937	large subunit ribosomal protein L7e	-	cpap03010(Ribosome)	A0A820BRS8.1 PF08079.17;Ribosomal_L30_N;	-	38	337	2	0	0	0	1.55	15.75	0.17	0	0	0	5.82	0	10.5092	up	1.39011e-06	7.50684e-05	yes
TRINITY_DN3016_c0_g1	1359	TRINITY_DN3016_c0_g1_i1;TRINITY_DN3016_c0_g1_i10;TRINITY_DN3016_c0_g1_i12;TRINITY_DN3016_c0_g1_i13;TRINITY_DN3016_c0_g1_i14;TRINITY_DN3016_c0_g1_i17;TRINITY_DN3016_c0_g1_i3;TRINITY_DN3016_c0_g1_i8;TRINITY_DN3016_c0_g1_i9	-	-	-	-	-	-	-	-	-	-	-	22259.8	9296.31	19722.1	3170.23	3175.92	3350.8	556.04	248.29	648.34	158.47	156.84	132.56	484.22	149.29	2.91834	up	1.39652e-06	7.5133e-05	yes
TRINITY_DN20349_c0_g1	568	TRINITY_DN20349_c0_g1_i1	scopoletin glucosyltransferase-like [Nymphaea colorata]	TOGT1	Scopoletin glucosyltransferase OS=Nicotiana tabacum OX=4097 GN=TOGT1 PE=1 SV=1	GO:0008194(UDP-glycosyltransferase activity);GO:0009813(flavonoid biosynthetic process);GO:0043231(intracellular membrane-bounded organelle);GO:0052696(flavonoid glucuronidation)	COG1819(Transferase)	NA	NA	NA	-	A0A022RBE4.1 PF00201.23;UDPGT;	-	209.53	515.6	298.31	19.56	1	29.92	22.96	61.55	43.26	4.35	0.22	5.45	42.59	3.34	4.94723	up	1.39677e-06	7.5133e-05	yes
TRINITY_DN16576_c0_g1	1423	TRINITY_DN16576_c0_g1_i1;TRINITY_DN16576_c0_g1_i2	2-hydroxyisoflavanone dehydratase-like [Nymphaea colorata]	CXE2	Probable carboxylesterase 2 OS=Arabidopsis thaliana OX=3702 GN=CXE2 PE=2 SV=1	GO:0005634(nucleus);GO:0052689(carboxylic ester hydrolase activity)	COG0657(alpha beta hydrolase fold-3 domain protein)	NA	NA	NA	-	A0A6I9SNV1.1 PF07859.18;Abhydrolase_3;	-	913.81	1103.01	1262	282.18	217	161.48	21.25	27.26	38.21	13.11	9.91	5.93	28.91	9.65	2.89329	up	1.40695e-06	7.55326e-05	yes
TRINITY_DN2723_c0_g1	1839	TRINITY_DN2723_c0_g1_i1;TRINITY_DN2723_c0_g1_i10;TRINITY_DN2723_c0_g1_i11;TRINITY_DN2723_c0_g1_i2;TRINITY_DN2723_c0_g1_i3;TRINITY_DN2723_c0_g1_i4;TRINITY_DN2723_c0_g1_i5;TRINITY_DN2723_c0_g1_i6;TRINITY_DN2723_c0_g1_i7;TRINITY_DN2723_c0_g1_i8;TRINITY_DN2723_c0_g1_i9	predicted protein [Hordeum vulgare subsp. vulgare]	-	Tubulin alpha-1B chain OS=Bos taurus OX=9913 PE=1 SV=2	GO:0000226(microtubule cytoskeleton organization);GO:0003725(double-stranded RNA binding);GO:0003924(GTPase activity);GO:0005200(structural constituent of cytoskeleton);GO:0005525(GTP binding);GO:0005829(cytosol);GO:0005881(cytoplasmic microtubule);GO:0018410(C-terminal protein amino acid modification);GO:0031625(ubiquitin protein ligase binding);GO:0043209(myelin sheath);GO:0070062(extracellular…	COG5023(protein polymerization)	K07374	tubulin alpha	-	smo04145(Phagosome)	A0A7M7PFH8.1 PF00091.30;Tubulin;	-	579.54	3333.91	5	13	3	14.33	10.88	95.5	0.13	0.56	0.16	0.92	35.5	0.55	7.77348	up	1.40978e-06	7.55375e-05	yes
TRINITY_DN45662_c0_g1	314	TRINITY_DN45662_c0_g1_i1;TRINITY_DN45662_c0_g1_i2	-	-	-	-	-	-	-	-	-	-	-	66.87	4	20.35	0	0	0	28.62	1.91	11.77	0	0	0	14.1	0	8.1445	up	1.41513e-06	7.56766e-05	yes
TRINITY_DN29605_c0_g1	776	TRINITY_DN29605_c0_g1_i1	-	-	-	-	-	-	-	-	-	-	-	37	20	11	0	0	1	2.14	1.25	0.84	0	0	0.09	1.41	0.03	6.12258	up	1.4736e-06	7.83756e-05	yes
TRINITY_DN366_c0_g2	772	TRINITY_DN366_c0_g2_i1;TRINITY_DN366_c0_g2_i2	predicted protein [Hordeum vulgare subsp. vulgare]	-	-	-	-	-	-	-	-	-	-	476.98	6856.9	13	17	23	3	27.9	431.46	1	2	2.69	0.28	153.45	1.66	8.2136	up	1.47425e-06	7.83756e-05	yes
TRINITY_DN13000_c0_g1	2712	TRINITY_DN13000_c0_g1_i1;TRINITY_DN13000_c0_g1_i2;TRINITY_DN13000_c0_g1_i3;TRINITY_DN13000_c0_g1_i4	-	-	-	-	-	-	-	-	-	-	-	1	437.55	134	1	0	0	0.01	4.91	1.84	0.02	0	0	2.25	0.01	9.37123	up	1.47767e-06	7.83756e-05	yes
TRINITY_DN10017_c0_g1	1247	TRINITY_DN10017_c0_g1_i1;TRINITY_DN10017_c0_g1_i2	glucuronoxylan 4-O-methyltransferase 1 [Nymphaea colorata]	GXM1	Glucuronoxylan 4-O-methyltransferase 1 OS=Arabidopsis thaliana OX=3702 GN=GXM1 PE=1 SV=1	GO:0008168(methyltransferase activity);GO:0009507(chloroplast);GO:0032259(methylation);GO:0045492(xylan biosynthetic process)	ENOG410YBH8(Pfam:DUF579)	NA	NA	NA	-	A0A4S4DHF4.1 PF21729.2;IRX15_IRX15L_GXM;	-	137	339	334	22	11	0	3.81	10.11	12.23	1.24	0.61	0	8.72	0.62	5.21828	up	1.4779e-06	7.83756e-05	yes
TRINITY_DN88144_c0_g1	809	TRINITY_DN88144_c0_g1_i1	-	-	-	-	-	-	-	-	-	-	-	0	0	0	27	8	78	0	0	0	2.93	0.86	6.78	0	3.52	-8.00543	down	1.47986e-06	7.83756e-05	yes
TRINITY_DN8512_c0_g1	533	TRINITY_DN8512_c0_g1_i1	-	-	-	-	-	-	-	-	-	-	-	0	0	0	432.56	444.48	0	0	0	0	111.67	115.31	0	0	75.66	-10.9271	down	1.4999e-06	7.92841e-05	yes
TRINITY_DN13496_c1_g1	1240	TRINITY_DN13496_c1_g1_i1	BRI1 kinase inhibitor 1-like [Nymphaea colorata]	-	-	-	ENOG410YVQJ(BRI1 kinase inhibitor)	K14499	BRI1 kinase inhibitor 1	-	csv04075(Plant hormone signal transduction)	-	-	6	8	15	388.76	157.95	215.09	0.17	0.24	0.55	21.77	8.7	9.53	0.32	13.33	-4.14829	down	1.50483e-06	7.93921e-05	yes
TRINITY_DN28148_c0_g2	2501	TRINITY_DN28148_c0_g2_i2;TRINITY_DN28148_c0_g2_i3	guard cell S-type anion channel SLAC1 [Nymphaea colorata]	SLAC1	Guard cell S-type anion channel SLAC1 OS=Arabidopsis thaliana OX=3702 GN=SLAC1 PE=1 SV=1	GO:0005215(transporter activity);GO:0005515(protein binding);GO:0005886(plasma membrane);GO:0006820(anion transport);GO:0006873(cellular ion homeostasis);GO:0008308(voltage-gated anion channel activity);GO:0008509(anion transmembrane transporter activity);GO:0009270(response to humidity);GO:0009737(response to abscisic acid);GO:0009738(abscisic acid-activated signaling pathway);GO:0010037(respons…	ENOG4111I0D(C4-dicarboxylate transporter malic acid transport protein)	-	-	-	-	A0A834GQV9.1 PF03595.22;SLAC1;	-	13	11	22.01	484.64	4660.46	33.43	0.24	0.19	0.48	18.52	200.16	1.11	0.3	73.26	-6.24597	down	1.52808e-06	8.04644e-05	yes
TRINITY_DN15131_c0_g2	244	TRINITY_DN15131_c0_g2_i1;TRINITY_DN15131_c0_g2_i2	unnamed protein product, partial [Nymphaea colorata]	F7ODM1	Oxoglutarate-dependent flavonoid 7-O-demethylase 1 OS=Ocimum basilicum OX=39350 GN=F7ODM1 PE=1 SV=1	GO:0051213(dioxygenase activity)	COG3491(2OGFe(II) oxygenase)	K05933	aminocyclopropanecarboxylate oxidase	EC:1.14.17.4	bna00270(Cysteine and methionine metabolism)	A0A5J4Z8I0.1 PF03171.25;2OG-FeII_Oxy;	-	0	1	1	45.77	21.67	59.3	0	0.67	0.82	54.71	25.93	57.88	0.5	46.17	-5.2257	down	1.53511e-06	8.06798e-05	yes
TRINITY_DN46025_c0_g1	694	TRINITY_DN46025_c0_g1_i1	-	-	-	-	-	-	-	-	-	-	-	13	17.1	32	1	0	0	0.93	1.32	3.01	0.14	0	0	1.75	0.05	5.98212	up	1.53872e-06	8.07152e-05	yes
TRINITY_DN4249_c0_g1	4820	TRINITY_DN4249_c0_g1_i1;TRINITY_DN4249_c0_g1_i10;TRINITY_DN4249_c0_g1_i12;TRINITY_DN4249_c0_g1_i13;TRINITY_DN4249_c0_g1_i14;TRINITY_DN4249_c0_g1_i15;TRINITY_DN4249_c0_g1_i16;TRINITY_DN4249_c0_g1_i17;TRINITY_DN4249_c0_g1_i19;TRINITY_DN4249_c0_g1_i2;TRINITY_DN4249_c0_g1_i20;TRINITY_DN4249_c0_g1_i21;TRINITY_DN4249_c0_g1_i22;TRINITY_DN4249_c0_g1_i23;TRINITY_DN4249_c0_g1_i25;TRINITY_DN4249_c0_g1_i3;TR…	nucleobase-ascorbate transporter 7-like [Nymphaea colorata]	NAT7	Nucleobase-ascorbate transporter 7 OS=Arabidopsis thaliana OX=3702 GN=NAT7 PE=2 SV=2	GO:0005886(plasma membrane);GO:0009506(plasmodesma);GO:0016020(membrane);GO:0016021(integral component of membrane);GO:0022857(transmembrane transporter activity);GO:0055085(transmembrane transport)	COG2233(permease)	NA	NA	NA	-	A0A7I8LD18.1 PF00860.25;Xan_ur_permease;	-	1974.68	6240.96	3219.7	187.05	155.31	758.87	26.69	89.27	57.34	4.98	4.52	16.38	57.77	8.63	4.02078	up	1.56311e-06	8.18382e-05	yes
TRINITY_DN6114_c0_g1	2488	TRINITY_DN6114_c0_g1_i1;TRINITY_DN6114_c0_g1_i2;TRINITY_DN6114_c0_g1_i4;TRINITY_DN6114_c0_g1_i5;TRINITY_DN6114_c0_g1_i6;TRINITY_DN6114_c0_g1_i7	-	-	-	-	-	-	-	-	-	-	-	380.07	772.08	319.13	37.05	80.01	66.72	4.48	9.65	4.9	0.87	1.84	1.23	6.34	1.31	3.64839	up	1.57981e-06	8.25557e-05	yes
TRINITY_DN24833_c0_g1	531	TRINITY_DN24833_c0_g1_i1;TRINITY_DN24833_c0_g1_i2;TRINITY_DN24833_c0_g1_i3	beta-glucosidase 12-like isoform X3 [Panicum virgatum]	BGLU13	Beta-glucosidase 13 OS=Oryza sativa subsp. japonica OX=39947 GN=BGLU13 PE=2 SV=2	GO:0008422(beta-glucosidase activity);GO:1901657(glycosyl compound metabolic process)	COG2723(beta-glucosidase)	K01188	beta-glucosidase	EC:3.2.1.21	obr00500(Starch and sucrose metabolism);obr00460(Cyanoamino acid metabolism);obr00940(Phenylpropanoid biosynthesis)	J3LYU8.1 PF00232.23;Glyco_hydro_1;	-	148.81	191.33	145.16	5	5	22	59.17	78.28	73.6	3.41	3.97	13.68	70.35	7.02	4.49195	up	1.58691e-06	8.2764e-05	yes
TRINITY_DN6535_c0_g1	2394	TRINITY_DN6535_c0_g1_i1;TRINITY_DN6535_c0_g1_i10;TRINITY_DN6535_c0_g1_i11;TRINITY_DN6535_c0_g1_i12;TRINITY_DN6535_c0_g1_i13;TRINITY_DN6535_c0_g1_i14;TRINITY_DN6535_c0_g1_i15;TRINITY_DN6535_c0_g1_i17;TRINITY_DN6535_c0_g1_i18;TRINITY_DN6535_c0_g1_i19;TRINITY_DN6535_c0_g1_i2;TRINITY_DN6535_c0_g1_i20;TRINITY_DN6535_c0_g1_i21;TRINITY_DN6535_c0_g1_i22;TRINITY_DN6535_c0_g1_i23;TRINITY_DN6535_c0_g1_i24;T…	-	-	-	-	-	-	-	-	-	-	-	22	47	387.01	10696.8	1349.03	15550.3	0.52	1.1	11.77	471.66	61.15	585	4.46	372.6	-5.45281	down	1.58982e-06	8.2764e-05	yes
TRINITY_DN1944_c0_g1	1499	TRINITY_DN1944_c0_g1_i1;TRINITY_DN1944_c0_g1_i10;TRINITY_DN1944_c0_g1_i2;TRINITY_DN1944_c0_g1_i4;TRINITY_DN1944_c0_g1_i5;TRINITY_DN1944_c0_g1_i6;TRINITY_DN1944_c0_g1_i7;TRINITY_DN1944_c0_g1_i8;TRINITY_DN1944_c0_g1_i9	rho GTPase-activating protein 7-like isoform X3 [Nymphaea colorata]	ROPGAP6	Rho GTPase-activating protein 6 OS=Arabidopsis thaliana OX=3702 GN=ROPGAP6 PE=2 SV=1	GO:0005737(cytoplasm);GO:0043087(regulation of GTPase activity)	ENOG410XR4E(rho GTPase activating protein)	NA	NA	NA	-	W1P7E2.1 PF00620.32;RhoGAP;	-	369.17	212.5	227.59	33.71	37.26	14.34	11.69	8.01	10.09	2.54	2.23	0.93	9.93	1.9	3.80083	up	1.62623e-06	8.44994e-05	yes
TRINITY_DN8950_c0_g1	490	TRINITY_DN8950_c0_g1_i1;TRINITY_DN8950_c0_g1_i2;TRINITY_DN8950_c0_g1_i3	Caffeic acid 3-O-methyltransferase [Nymphaea thermarum]	COMT	Flavone 3'-O-methyltransferase 1 OS=Oryza sativa subsp. japonica OX=39947 GN=COMT PE=1 SV=1	GO:0005829(cytosol);GO:0008171(O-methyltransferase activity);GO:0019438(aromatic compound biosynthetic process);GO:0030744(luteolin O-methyltransferase activity);GO:0032259(methylation);GO:0047763(caffeate O-methyltransferase activity)	ENOG410XS7T(o-methyltransferase)	NA	NA	NA	-	A0A7I8K3P3.1 PF00891.23;Methyltransf_2;	-	1176.05	2894.95	4188.86	242.5	192.51	608.83	321.46	869.19	1524.03	131.99	107.03	279.85	904.89	172.96	3.5548	up	1.63469e-06	8.47786e-05	yes
TRINITY_DN2071_c1_g1	266	TRINITY_DN2071_c1_g1_i1;TRINITY_DN2071_c1_g1_i2	BURP domain protein RD22-like [Nymphaea colorata]	-	-	-	-	-	-	-	-	-	-	6	1	1	247.93	35.24	247.58	3.19	0.57	0.7	255.29	36.9	209.67	1.49	167.29	-5.48467	down	1.67241e-06	8.65717e-05	yes
TRINITY_DN11894_c0_g1	568	TRINITY_DN11894_c0_g1_i1;TRINITY_DN11894_c0_g1_i10;TRINITY_DN11894_c0_g1_i11;TRINITY_DN11894_c0_g1_i12;TRINITY_DN11894_c0_g1_i13;TRINITY_DN11894_c0_g1_i14;TRINITY_DN11894_c0_g1_i15;TRINITY_DN11894_c0_g1_i16;TRINITY_DN11894_c0_g1_i17;TRINITY_DN11894_c0_g1_i18;TRINITY_DN11894_c0_g1_i19;TRINITY_DN11894_c0_g1_i2;TRINITY_DN11894_c0_g1_i20;TRINITY_DN11894_c0_g1_i3;TRINITY_DN11894_c0_g1_i4;TRINITY_DN118…	cytochrome P450 CYP82D47-like [Nymphaea colorata]	F6H	Flavonoid-6-hydroxylase OS=Mentha piperita OX=34256 GN=F6H PE=1 SV=1	GO:0016020(membrane);GO:0016709(oxidoreductase activity, acting on paired donors, with incorporation or reduction of molecular oxygen, NAD(P)H as one donor, and incorporation of one atom of oxygen);GO:0044550(secondary metabolite biosynthetic process)	COG2124(Cytochrome p450)	K17961	trimethyltridecatetraene/dimethylnonatriene synthase	EC:1.14.14.58 1.14.14.59	cpap00904(Diterpenoid biosynthesis)	A0A8K0E219.1 PF00067.27;p450;	-	0.99	0	1	510.04	2.99	185.34	0.44	0	0.59	165.13	2.07	52.85	0.34	73.35	-7.72784	down	1.67716e-06	8.66543e-05	yes
TRINITY_DN5053_c0_g2	1239	TRINITY_DN5053_c0_g2_i1	Leucoanthocyanidin reductase [Nymphaea thermarum]	EGS1	Eugenol synthase 1 OS=Petunia hybrida OX=4102 GN=EGS1 PE=1 SV=1	GO:0005737(cytoplasm);GO:0005886(plasma membrane);GO:0006979(response to oxidative stress);GO:0016491(oxidoreductase activity);GO:0046686(response to cadmium ion);GO:0055114(oxidation-reduction process)	ENOG410YEHW(Leucoanthocyanidin reductase)	K13081	leucoanthocyanidin reductase	EC:1.17.1.3	mtr00941(Flavonoid biosynthesis)	A0A1L1WJ96.1 PF05368.18;NmrA;	-	646.61	43.16	83.81	6.05	9.1	0	18.1	1.29	3.06	0.34	0.5	0	7.48	0.28	6.12803	up	1.68041e-06	8.66596e-05	yes
TRINITY_DN5609_c0_g1	1929	TRINITY_DN5609_c0_g1_i2;TRINITY_DN5609_c0_g1_i3;TRINITY_DN5609_c0_g1_i5;TRINITY_DN5609_c0_g1_i6	Cytochrome P450 78A5 [Nymphaea thermarum]	CYP78A5	Cytochrome P450 78A5 OS=Arabidopsis thaliana OX=3702 GN=CYP78A5 PE=2 SV=1	GO:0016020(membrane);GO:0016709(oxidoreductase activity, acting on paired donors, with incorporation or reduction of molecular oxygen, NAD(P)H as one donor, and incorporation of one atom of oxygen);GO:0044550(secondary metabolite biosynthetic process)	COG2124(Cytochrome p450)	NA	NA	NA	-	A0A8K0I7Q6.1 PF00067.27;p450;	-	741.31	1401.66	683.25	97.46	97	5	22.81	37.9	22.55	9.94	9.47	0.2	27.75	6.54	4.47921	up	1.69832e-06	8.74178e-05	yes
TRINITY_DN7093_c0_g1	3522	TRINITY_DN7093_c0_g1_i1;TRINITY_DN7093_c0_g1_i10;TRINITY_DN7093_c0_g1_i11;TRINITY_DN7093_c0_g1_i12;TRINITY_DN7093_c0_g1_i13;TRINITY_DN7093_c0_g1_i14;TRINITY_DN7093_c0_g1_i2;TRINITY_DN7093_c0_g1_i3;TRINITY_DN7093_c0_g1_i5;TRINITY_DN7093_c0_g1_i9	ABC transporter A family member 2 [Nymphaea thermarum]	ABCA2	ABC transporter A family member 2 OS=Arabidopsis thaliana OX=3702 GN=ABCA2 PE=2 SV=1	GO:0006869(lipid transport);GO:0042626(ATPase activity, coupled to transmembrane movement of substances);GO:0043231(intracellular membrane-bounded organelle)	ENOG410XXUP((ABC) transporter)	K05641	ATP-binding cassette, subfamily A (ABC1), member 1	-	ota02010(ABC transporters)	A0A4Y7JC53.1 PF12698.12;ABC2_membrane_3;	-	28	17	34	323.9	267.05	1327.02	0.48	0.21	0.38	7.63	5.83	24.5	0.36	12.65	-4.07972	down	1.70148e-06	8.74178e-05	yes
TRINITY_DN17640_c0_g1	740	TRINITY_DN17640_c0_g1_i1	Nitrile-specifier protein 5 [Nymphaea thermarum]	-	-	-	-	-	-	-	-	-	-	0	0	0	28	42	9	0	0	0	3.57	5.31	0.92	0	3.27	-7.4664	down	1.7209e-06	8.81253e-05	yes
TRINITY_DN310_c1_g1	1422	TRINITY_DN310_c1_g1_i1	Two-component response regulator [Nymphaea thermarum]	ARR5	Two-component response regulator ARR5 OS=Arabidopsis thaliana OX=3702 GN=ARR5 PE=1 SV=2	GO:0000156(phosphorelay response regulator activity);GO:0000160(phosphorelay signal transduction system);GO:0005515(protein binding);GO:0005634(nucleus);GO:0005737(cytoplasm);GO:0006351(transcription, DNA-templated);GO:0006355(regulation of transcription, DNA-templated);GO:0007623(circadian rhythm);GO:0009735(response to cytokinin);GO:0009736(cytokinin-activated signaling pathway);GO:0010114(resp…	COG5641(Transcription factor)	K14492	two-component response regulator ARR-A family	-	zju04075(Plant hormone signal transduction)	A0A834Z9S0.1 PF00072.29;Response_reg;	ARR-B	5	5	37	1888.89	1073.84	71.04	0.12	0.12	1.12	87.82	49.05	2.61	0.45	46.49	-5.50436	down	1.72166e-06	8.81253e-05	yes
TRINITY_DN13581_c0_g2	502	TRINITY_DN13581_c0_g2_i1	dirigent protein 22-like [Nymphaea colorata]	DIR22	Dirigent protein 22 OS=Arabidopsis thaliana OX=3702 GN=DIR22 PE=2 SV=1	GO:0009699(phenylpropanoid biosynthetic process);GO:0042349(guiding stereospecific synthesis activity)	ENOG410YGJA(Disease resistance response protein)	K01870	isoleucyl-tRNA synthetase	EC:6.1.1.5	csat00970(Aminoacyl-tRNA biosynthesis)	A0A6A1WUV8.1 PF03018.19;Dirigent;	-	49.46	60.53	77.21	1.94	2	8.94	7.26	9.72	15.03	0.58	0.6	2.2	10.67	1.13	4.36405	up	1.73378e-06	8.85805e-05	yes
TRINITY_DN5176_c0_g1	1787	TRINITY_DN5176_c0_g1_i1;TRINITY_DN5176_c0_g1_i10;TRINITY_DN5176_c0_g1_i11;TRINITY_DN5176_c0_g1_i12;TRINITY_DN5176_c0_g1_i13;TRINITY_DN5176_c0_g1_i14;TRINITY_DN5176_c0_g1_i15;TRINITY_DN5176_c0_g1_i16;TRINITY_DN5176_c0_g1_i17;TRINITY_DN5176_c0_g1_i18;TRINITY_DN5176_c0_g1_i19;TRINITY_DN5176_c0_g1_i2;TRINITY_DN5176_c0_g1_i20;TRINITY_DN5176_c0_g1_i21;TRINITY_DN5176_c0_g1_i22;TRINITY_DN5176_c0_g1_i23;T…	Triacylglycerol lipase 2 [Nymphaea thermarum]	LIP2	Triacylglycerol lipase 2 OS=Arabidopsis thaliana OX=3702 GN=LIP2 PE=2 SV=1	GO:0002213(defense response to insect);GO:0003824(catalytic activity);GO:0004806(triglyceride lipase activity);GO:0005576(extracellular region);GO:0016042(lipid catabolic process);GO:0016298(lipase activity)	COG0596(Alpha beta hydrolase)	K01052	lysosomal acid lipase/cholesteryl ester hydrolase	EC:3.1.1.13	egu00100(Steroid biosynthesis)	A0A6I9RQH1.1 PF12146.13;Hydrolase_4;	-	321.94	228.86	411.1	11	12	53	11.81	10.25	19.04	1.15	1.47	3.19	13.7	1.94	4.17891	up	1.75715e-06	8.9608e-05	yes
TRINITY_DN834_c1_g1	3796	TRINITY_DN834_c1_g1_i1	hypothetical protein L1887_51500 [Cichorium endivia]	-	Myosin heavy chain, striated muscle OS=Argopecten irradians OX=31199 PE=1 SV=1	GO:0001778(plasma membrane repair);GO:0003774(motor activity);GO:0003779(actin binding);GO:0005524(ATP binding);GO:0005794(Golgi apparatus);GO:0005826(actomyosin contractile ring);GO:0005911(cell-cell junction);GO:0014823(response to activity);GO:0016459(myosin complex);GO:0031672(A band);GO:0070252(actin-mediated cell contraction)	COG5022(myosin heavy chain)	NA	NA	NA	-	A0A814LPC1.1 PF01576.24;Myosin_tail_1;	-	69.34	845.01	1	1	0	0	0.5	6.49	0.01	0.01	0	0	2.33	0	10.1044	up	1.76619e-06	8.99024e-05	yes
TRINITY_DN3246_c0_g1	1741	TRINITY_DN3246_c0_g1_i1;TRINITY_DN3246_c0_g1_i3;TRINITY_DN3246_c0_g1_i4;TRINITY_DN3246_c0_g1_i5;TRINITY_DN3246_c0_g1_i6;TRINITY_DN3246_c0_g1_i7	tonoplast dicarboxylate transporter [Nymphaea colorata]	TDT	Tonoplast dicarboxylate transporter OS=Arabidopsis thaliana OX=3702 GN=TDT PE=2 SV=2	GO:0005215(transporter activity);GO:0016021(integral component of membrane);GO:0098656(anion transmembrane transport)	COG0471(Transporter)	NA	NA	NA	-	A0A8B7CUG0.1 PF00939.24;Na_sulph_symp;	-	6	19	13	445	70	1904.61	0.11	0.63	0.42	20.32	2.98	63.13	0.39	28.81	-5.37089	down	1.79802e-06	9.13534e-05	yes
TRINITY_DN17633_c0_g1	1910	TRINITY_DN17633_c0_g1_i1;TRINITY_DN17633_c0_g1_i2;TRINITY_DN17633_c0_g1_i4;TRINITY_DN17633_c0_g1_i5;TRINITY_DN17633_c0_g1_i6;TRINITY_DN17633_c0_g1_i8;TRINITY_DN17633_c0_g1_i9	-	-	-	-	-	-	-	-	-	-	-	0	0	0	27	332	5	0	0	0	1.01	11.21	0.14	0	4.12	-9.65466	down	1.80323e-06	9.1449e-05	yes
TRINITY_DN33676_c0_g1	1966	TRINITY_DN33676_c0_g1_i10;TRINITY_DN33676_c0_g1_i11;TRINITY_DN33676_c0_g1_i12;TRINITY_DN33676_c0_g1_i13;TRINITY_DN33676_c0_g1_i14;TRINITY_DN33676_c0_g1_i15;TRINITY_DN33676_c0_g1_i16;TRINITY_DN33676_c0_g1_i17;TRINITY_DN33676_c0_g1_i18;TRINITY_DN33676_c0_g1_i19;TRINITY_DN33676_c0_g1_i2;TRINITY_DN33676_c0_g1_i20;TRINITY_DN33676_c0_g1_i21;TRINITY_DN33676_c0_g1_i22;TRINITY_DN33676_c0_g1_i23;TRINITY_DN…	uncharacterized protein LOC116263192 isoform X1 [Nymphaea colorata]	-	-	GO:0008270(zinc ion binding)	COG5183((Membrane-Associated Ring finger (C3HC4)))	-	-	-	-	A0A8T3ABK8.1 PF12906.12;RINGv;	-	144.32	3	42	0	1	0	6.34	0.12	2.97	0	0.2	0	3.14	0.07	7.4884	up	1.81576e-06	9.19147e-05	yes
TRINITY_DN6112_c0_g1	1369	TRINITY_DN6112_c0_g1_i1;TRINITY_DN6112_c0_g1_i10;TRINITY_DN6112_c0_g1_i11;TRINITY_DN6112_c0_g1_i2;TRINITY_DN6112_c0_g1_i3;TRINITY_DN6112_c0_g1_i6;TRINITY_DN6112_c0_g1_i9	haloacid dehalogenase-like hydrolase domain-containing protein Sgpp [Nymphaea colorata]	SGPP	Haloacid dehalogenase-like hydrolase domain-containing protein Sgpp OS=Arabidopsis thaliana OX=3702 GN=SGPP PE=1 SV=2	GO:0005737(cytoplasm);GO:0005829(cytosol);GO:0005886(plasma membrane);GO:0016311(dephosphorylation);GO:0016787(hydrolase activity);GO:0046872(metal ion binding);GO:0050308(sugar-phosphatase activity)	COG0637(HAD-superfamily hydrolase subfamily IA variant 3)	-	-	-	-	A0A834YG16.1 PF13419.11;HAD_2;	-	75	32	133.89	977.1	1037.37	1153.92	1.89	0.86	4.4	52.71	54.95	47.01	2.38	51.56	-3.21929	down	1.82765e-06	9.23465e-05	yes
TRINITY_DN4794_c0_g1	4187	TRINITY_DN4794_c0_g1_i1;TRINITY_DN4794_c0_g1_i11;TRINITY_DN4794_c0_g1_i12;TRINITY_DN4794_c0_g1_i13;TRINITY_DN4794_c0_g1_i14;TRINITY_DN4794_c0_g1_i15;TRINITY_DN4794_c0_g1_i16;TRINITY_DN4794_c0_g1_i17;TRINITY_DN4794_c0_g1_i18;TRINITY_DN4794_c0_g1_i19;TRINITY_DN4794_c0_g1_i2;TRINITY_DN4794_c0_g1_i20;TRINITY_DN4794_c0_g1_i3;TRINITY_DN4794_c0_g1_i4;TRINITY_DN4794_c0_g1_i5;TRINITY_DN4794_c0_g1_i6;TRINI…	carboxyvinyl-carboxyphosphonate phosphorylmutase, chloroplastic-like [Nymphaea colorata]	At1g77060	Carboxyvinyl-carboxyphosphonate phosphorylmutase, chloroplastic OS=Arabidopsis thaliana OX=3702 GN=At1g77060 PE=1 SV=2	GO:0008152(metabolic process);GO:0008807(carboxyvinyl-carboxyphosphonate phosphorylmutase activity);GO:0009507(chloroplast);GO:0009570(chloroplast stroma)	COG2513(methylisocitrate lyase)	-	-	-	-	A0A835UIW1.1 PF13714.11;PEP_mutase;	-	1433.16	1267.76	2181.45	16201.7	11220.5	48180.6	51.44	46.28	101.71	1227.12	839.16	2868.15	66.48	1644.81	-3.41903	down	1.85857e-06	9.37366e-05	yes
TRINITY_DN3259_c0_g1	2576	TRINITY_DN3259_c0_g1_i10;TRINITY_DN3259_c0_g1_i11;TRINITY_DN3259_c0_g1_i12;TRINITY_DN3259_c0_g1_i13;TRINITY_DN3259_c0_g1_i15;TRINITY_DN3259_c0_g1_i16;TRINITY_DN3259_c0_g1_i17;TRINITY_DN3259_c0_g1_i18;TRINITY_DN3259_c0_g1_i19;TRINITY_DN3259_c0_g1_i2;TRINITY_DN3259_c0_g1_i20;TRINITY_DN3259_c0_g1_i21;TRINITY_DN3259_c0_g1_i22;TRINITY_DN3259_c0_g1_i23;TRINITY_DN3259_c0_g1_i24;TRINITY_DN3259_c0_g1_i25;…	xyloglucan endotransglucosylase/hydrolase protein 3-like [Nymphaea colorata]	XTH2	Xyloglucan endotransglucosylase/hydrolase protein 2 OS=Arabidopsis thaliana OX=3702 GN=XTH2 PE=2 SV=1	GO:0004553(hydrolase activity, hydrolyzing O-glycosyl compounds);GO:0005576(extracellular region);GO:0005618(cell wall);GO:0010411(xyloglucan metabolic process);GO:0016762(xyloglucan:xyloglucosyl transferase activity);GO:0016798(hydrolase activity, acting on glycosyl bonds);GO:0042546(cell wall biogenesis);GO:0048046(apoplast);GO:0071555(cell wall organization)	COG2273(hydrolase family 16)	NA	NA	NA	-	A0A2K2BNW9.1 PF00722.27;Glyco_hydro_16;	-	0	5	13	200.93	64	10930.1	0	0.13	0.64	15.87	5.9	595.85	0.26	205.87	-8.73293	down	1.87943e-06	9.44492e-05	yes
TRINITY_DN2999_c1_g1	3010	TRINITY_DN2999_c1_g1_i1;TRINITY_DN2999_c1_g1_i2;TRINITY_DN2999_c1_g1_i3;TRINITY_DN2999_c1_g1_i4;TRINITY_DN2999_c1_g1_i5;TRINITY_DN2999_c1_g1_i6;TRINITY_DN2999_c1_g1_i7;TRINITY_DN2999_c1_g1_i8	predicted protein [Hordeum vulgare subsp. vulgare]	eEF2	Eukaryotic translation elongation factor 2 OS=Drosophila melanogaster OX=7227 GN=eEF2 PE=1 SV=4	GO:0003924(GTPase activity);GO:0005622(intracellular);GO:0006412(translation)	COG0480(Catalyzes the GTP-dependent ribosomal translocation step during translation elongation. During this step, the ribosome changes from the pre-translocational (PRE) to the post- translocational (POST) state as the newly formed A-site-bound peptidyl-tRNA and P-site-bound deacylated tRNA move to the P and E sites, respectively. Catalyzes the coordinated movement of the two tRNA molecules, the …	NA	NA	NA	-	A0A8R1TAW0.1 PF00009.32;GTP_EFTU;	-	173.1	1829.05	7	10	9	5	1.85	20.27	0.16	0.26	0.18	0.07	7.43	0.17	7.15772	up	1.87957e-06	9.44492e-05	yes
TRINITY_DN56440_c0_g1	652	TRINITY_DN56440_c0_g1_i1;TRINITY_DN56440_c0_g1_i2;TRINITY_DN56440_c0_g1_i4	DETOXIFICATION 33 protein [Nymphaea thermarum]	-	-	GO:0006855(drug transmembrane transport)	-	NA	NA	NA	-	-	-	26.05	2	96.13	0	0	0	2.9	0.27	14.49	0	0	0	5.89	0	8.56744	up	1.89387e-06	9.49942e-05	yes
TRINITY_DN15624_c0_g1	1876	TRINITY_DN15624_c0_g1_i1	Cytochrome P450 78A4 [Nymphaea thermarum]	CYP78A11	Cytochrome P450 78A11 OS=Oryza sativa subsp. japonica OX=39947 GN=CYP78A11 PE=1 SV=2	GO:0016020(membrane);GO:0016709(oxidoreductase activity, acting on paired donors, with incorporation or reduction of molecular oxygen, NAD(P)H as one donor, and incorporation of one atom of oxygen);GO:0044550(secondary metabolite biosynthetic process)	COG2124(Cytochrome p450)	NA	NA	NA	-	A0A443PQS2.1 PF00067.27;p450;	-	101	6	69	3	1	0	1.65	0.1	1.47	0.1	0.03	0	1.07	0.04	5.77207	up	1.98855e-06	9.95615e-05	yes
TRINITY_DN6140_c5_g1	1686	TRINITY_DN6140_c5_g1_i1	homeobox protein knotted-1-like LET6 [Nymphaea colorata]	LET6	Homeobox protein knotted-1-like LET6 OS=Solanum lycopersicum OX=4081 GN=LET6 PE=2 SV=1	GO:0003700(DNA binding transcription factor activity);GO:0003723(RNA binding);GO:0005515(protein binding);GO:0005634(nucleus);GO:0005737(cytoplasm);GO:0006355(regulation of transcription, DNA-templated);GO:0009691(cytokinin biosynthetic process);GO:0009934(regulation of meristem structural organization);GO:0015630(microtubule cytoskeleton);GO:0019827(stem cell population maintenance);GO:0042803(p…	ENOG410XPMQ(homeobox)	NA	NA	NA	-	A0A7J9CI22.1 PF03791.18;KNOX2;	TALE	560.3	239.77	1459.13	108	45	13	10.46	4.75	35.47	4.03	1.65	0.38	16.89	2.02	4.25201	up	2.01912e-06	0.000100908	yes
TRINITY_DN83140_c0_g1	2570	TRINITY_DN83140_c0_g1_i1;TRINITY_DN83140_c0_g1_i2;TRINITY_DN83140_c0_g1_i3;TRINITY_DN83140_c0_g1_i4;TRINITY_DN83140_c0_g1_i5;TRINITY_DN83140_c0_g1_i6	GDSL esterase/lipase At5g37690 [Nymphaea colorata]	At5g37690	GDSL esterase/lipase At5g37690 OS=Arabidopsis thaliana OX=3702 GN=At5g37690 PE=2 SV=1	GO:0005576(extracellular region);GO:0016042(lipid catabolic process);GO:0016298(lipase activity);GO:0016788(hydrolase activity, acting on ester bonds)	COG3240(GDSL esterase lipase)	K01188	beta-glucosidase	EC:3.2.1.21	aly00500(Starch and sucrose metabolism);aly00460(Cyanoamino acid metabolism);aly00940(Phenylpropanoid biosynthesis)	W1NKC8.1 PF00657.27;Lipase_GDSL;	-	997.19	939.72	595.28	38	59	203.24	20.42	20.78	15.91	1.45	2.13	6.46	19.04	3.35	3.65571	up	2.05217e-06	0.000102374	yes
TRINITY_DN12619_c0_g1	1198	TRINITY_DN12619_c0_g1_i1;TRINITY_DN12619_c0_g1_i2;TRINITY_DN12619_c0_g1_i3	cationic peroxidase 1-like [Nymphaea colorata]	PRX112	Peroxidase 2 OS=Oryza sativa subsp. japonica OX=39947 GN=PRX112 PE=2 SV=1	GO:0004601(peroxidase activity);GO:0005576(extracellular region);GO:0006979(response to oxidative stress);GO:0020037(heme binding);GO:0042744(hydrogen peroxide catabolic process);GO:0046872(metal ion binding);GO:0055114(oxidation-reduction process)	ENOG410YAKJ(peroxidase)	K00430	peroxidase	EC:1.11.1.7	sot00940(Phenylpropanoid biosynthesis)	A0A5P1E9D2.1 PF00141.28;peroxidase;	-	1	1	9	1293.06	1914.71	3	0.03	0.03	0.36	86.08	125.33	0.16	0.14	70.52	-7.64077	down	2.10063e-06	0.000104601	yes
TRINITY_DN20104_c0_g1	274	TRINITY_DN20104_c0_g1_i1	beta-glucosidase 12-like isoform X1 [Nymphaea colorata]	BGLU13	Beta-glucosidase 13 OS=Oryza sativa subsp. japonica OX=39947 GN=BGLU13 PE=2 SV=2	GO:0008422(beta-glucosidase activity);GO:1901657(glycosyl compound metabolic process)	COG2723(beta-glucosidase)	K01188	beta-glucosidase	EC:3.2.1.21	lang00500(Starch and sucrose metabolism);lang00460(Cyanoamino acid metabolism);lang00940(Phenylpropanoid biosynthesis)	A0A6A2YH20.1 PF00232.23;Glyco_hydro_1;	-	100.61	87.62	68.71	9.11	2	9	50.95	48.02	46.21	8.82	1.94	7.24	48.39	6	4.2352	up	2.12571e-06	0.000105659	yes
TRINITY_DN176_c0_g1	3068	TRINITY_DN176_c0_g1_i1;TRINITY_DN176_c0_g1_i10;TRINITY_DN176_c0_g1_i11;TRINITY_DN176_c0_g1_i12;TRINITY_DN176_c0_g1_i13;TRINITY_DN176_c0_g1_i14;TRINITY_DN176_c0_g1_i16;TRINITY_DN176_c0_g1_i17;TRINITY_DN176_c0_g1_i19;TRINITY_DN176_c0_g1_i2;TRINITY_DN176_c0_g1_i21;TRINITY_DN176_c0_g1_i23;TRINITY_DN176_c0_g1_i24;TRINITY_DN176_c0_g1_i25;TRINITY_DN176_c0_g1_i26;TRINITY_DN176_c0_g1_i28;TRINITY_DN176_c0_…	transcription factor TCP24-like [Nymphaea colorata]	TCP2	Transcription factor TCP2 OS=Arabidopsis thaliana OX=3702 GN=TCP2 PE=1 SV=1	GO:0003677(DNA binding);GO:0003700(DNA binding transcription factor activity);GO:0005515(protein binding);GO:0005634(nucleus);GO:0006351(transcription, DNA-templated);GO:0006355(regulation of transcription, DNA-templated);GO:0009637(response to blue light);GO:0009965(leaf morphogenesis);GO:0030154(cell differentiation);GO:0045962(positive regulation of development, heterochronic);GO:0048366(leaf …	ENOG410YEYG(Transcription factor)	-	-	-	-	A0A0Q3K9C9.1 PF03634.18;TCP;	TCP	101.84	106.01	113	1794.19	2423.3	502.91	1.8	1.53	2.3	51.44	66.35	11.16	1.88	42.98	-3.29065	down	2.15402e-06	0.000106873	yes
TRINITY_DN9706_c0_g1	1473	TRINITY_DN9706_c0_g1_i10;TRINITY_DN9706_c0_g1_i12;TRINITY_DN9706_c0_g1_i2;TRINITY_DN9706_c0_g1_i4;TRINITY_DN9706_c0_g1_i5;TRINITY_DN9706_c0_g1_i6;TRINITY_DN9706_c0_g1_i7;TRINITY_DN9706_c0_g1_i8;TRINITY_DN9706_c0_g1_i9	-	-	-	-	-	-	-	-	-	-	-	360.79	307.42	186.9	32.01	32.75	40.29	13.57	8.86	6.74	3.05	1.5	1.52	9.72	2.02	3.60748	up	2.16193e-06	0.000107072	yes
TRINITY_DN3850_c0_g2	657	TRINITY_DN3850_c0_g2_i1	hypothetical protein EJ110_NYTH06322 [Nymphaea thermarum]	-	-	GO:0005576(extracellular region);GO:0006869(lipid transport);GO:0008289(lipid binding)	ENOG4111CMZ(Protease inhibitor seed storage lipid transfer protein)	-	-	-	-	A0A565C6D6.1 PF00234.27;Tryp_alpha_amyl;	-	3864.37	5949.39	8889.09	625.82	1367.98	1266.86	308.05	513.36	934.14	100.94	219.82	165.78	585.18	162.18	3.08868	up	2.20119e-06	0.00010882	yes
TRINITY_DN5074_c0_g1	4907	TRINITY_DN5074_c0_g1_i1;TRINITY_DN5074_c0_g1_i10;TRINITY_DN5074_c0_g1_i11;TRINITY_DN5074_c0_g1_i12;TRINITY_DN5074_c0_g1_i13;TRINITY_DN5074_c0_g1_i14;TRINITY_DN5074_c0_g1_i15;TRINITY_DN5074_c0_g1_i16;TRINITY_DN5074_c0_g1_i17;TRINITY_DN5074_c0_g1_i18;TRINITY_DN5074_c0_g1_i19;TRINITY_DN5074_c0_g1_i2;TRINITY_DN5074_c0_g1_i20;TRINITY_DN5074_c0_g1_i21;TRINITY_DN5074_c0_g1_i22;TRINITY_DN5074_c0_g1_i24;T…	beta-galactosidase 6-like [Nymphaea colorata]	BGAL16	Beta-galactosidase 16 OS=Arabidopsis thaliana OX=3702 GN=BGAL16 PE=2 SV=2	GO:0004565(beta-galactosidase activity);GO:0005618(cell wall);GO:0005773(vacuole)	COG1874(beta-galactosidase)	K12309	beta-galactosidase	EC:3.2.1.23	eus00052(Galactose metabolism);eus00600(Sphingolipid metabolism);eus00531(Glycosaminoglycan degradation);eus00604(Glycosphingolipid biosynthesis - ganglio series);eus00511(Other glycan degradation)	A0A7N2MS69.1 PF01301.24;Glyco_hydro_35;	-	0	0	8	388.24	3225.58	16	0	0	0.11	7.46	59.1	0.23	0.04	22.26	-8.28322	down	2.23186e-06	0.000110138	yes
TRINITY_DN14420_c0_g1	1026	TRINITY_DN14420_c0_g1_i1	DETOXIFICATION 49 protein [Nymphaea thermarum]	DTX49	Protein DETOXIFICATION 49 OS=Arabidopsis thaliana OX=3702 GN=DTX49 PE=2 SV=1	GO:0006855(drug transmembrane transport)	COG0534(Mate efflux family protein)	NA	NA	NA	-	A0A5E4E5L9.1 PF01554.23;MatE;	-	22.28	7	44	1	1	0	0.82	0.27	2.11	0.07	0.07	0	1.07	0.05	5.39387	up	2.29908e-06	0.000113252	yes
TRINITY_DN4296_c0_g1	7248	TRINITY_DN4296_c0_g1_i1;TRINITY_DN4296_c0_g1_i2;TRINITY_DN4296_c0_g1_i3;TRINITY_DN4296_c0_g1_i4;TRINITY_DN4296_c0_g1_i5;TRINITY_DN4296_c0_g1_i6	ABC transporter C family member 5 [Nymphaea colorata]	ABCC5	ABC transporter C family member 5 OS=Arabidopsis thaliana OX=3702 GN=ABCC5 PE=2 SV=2	GO:0000325(plant-type vacuole);GO:0005524(ATP binding);GO:0005773(vacuole);GO:0005774(vacuolar membrane);GO:0005886(plasma membrane);GO:0008281(sulfonylurea receptor activity);GO:0008559(xenobiotic transmembrane transporting ATPase activity);GO:0009651(response to salt stress);GO:0016021(integral component of membrane);GO:0030007(cellular potassium ion homeostasis);GO:0042626(ATPase activity, cou…	COG1132((ABC) transporter)	K05666	ATP-binding cassette, subfamily C (CFTR/MRP), member 2	-	mcha02010(ABC transporters)	A0A9D5C6G7.1 PF00664.28;ABC_membrane;	-	9033.01	8171.43	10188.2	2175.05	2159.54	1505.34	42.51	39.5	61.4	20.36	19.76	10.78	47.8	16.97	2.79639	up	2.31407e-06	0.000113787	yes
TRINITY_DN11402_c0_g2	938	TRINITY_DN11402_c0_g2_i1	uncharacterized protein LOC116253046 [Nymphaea colorata]	At1g08170	Histone H2B.2 OS=Arabidopsis thaliana OX=3702 GN=At1g08170 PE=2 SV=1	GO:0000788(nuclear nucleosome);GO:0003677(DNA binding);GO:0006334(nucleosome assembly)	ENOG4111NV5(Core component of nucleosome. Nucleosomes wrap and compact DNA into chromatin, limiting DNA accessibility to the cellular machineries which require DNA as a template. Histones thereby play a central role in transcription regulation, DNA repair, DNA replication and chromosomal stability. DNA accessibility is regulated via a complex set of post-translational modifications of histones, a…	NA	NA	NA	-	A0A8X7SF95.1 PF00125.29;Histone;	-	81.89	48.15	83.8	7.14	9.37	3.9	3.45	2.17	4.62	0.6	0.78	0.26	3.41	0.55	3.92874	up	2.33406e-06	0.000114565	yes
TRINITY_DN46447_c0_g1	703	TRINITY_DN46447_c0_g1_i1	uncharacterized protein LOC116264753 [Nymphaea colorata]	-	-	GO:0003674(molecular_function);GO:0005576(extracellular region);GO:0008150(biological_process)	ENOG41108NN(NA)	-	-	-	-	-	-	16	1	2	889.79	4267.91	9	1.11	0.08	0.18	125.13	596.54	1.02	0.46	240.9	-7.56332	down	2.34828e-06	0.000115057	yes
TRINITY_DN35176_c0_g1	1237	TRINITY_DN35176_c0_g1_i1;TRINITY_DN35176_c0_g1_i10;TRINITY_DN35176_c0_g1_i11;TRINITY_DN35176_c0_g1_i12;TRINITY_DN35176_c0_g1_i13;TRINITY_DN35176_c0_g1_i14;TRINITY_DN35176_c0_g1_i2;TRINITY_DN35176_c0_g1_i3;TRINITY_DN35176_c0_g1_i4;TRINITY_DN35176_c0_g1_i5;TRINITY_DN35176_c0_g1_i6;TRINITY_DN35176_c0_g1_i7;TRINITY_DN35176_c0_g1_i8;TRINITY_DN35176_c0_g1_i9	hypothetical protein GH714_004041 [Hevea brasiliensis]	-	Myosin essential light chain, striated adductor muscle OS=Argopecten irradians OX=31199 PE=1 SV=2	GO:0005509(calcium ion binding);GO:0005863(striated muscle myosin thick filament);GO:0016459(myosin complex)	COG5126(Calcium-binding protein)	K02183	calmodulin	-	cpap04016(MAPK signaling pathway - plant);cpap04070(Phosphatidylinositol signaling system);cpap04626(Plant-pathogen interaction)	A0A1S3IUR0.1 PF13499.11;EF-hand_7;	-	66.98	699.3	1	0	0	1	4.19	27.36	0.18	0	0	0.23	10.58	0.08	9.83682	up	2.37732e-06	0.000116003	yes
TRINITY_DN5449_c0_g2	770	TRINITY_DN5449_c0_g2_i1;TRINITY_DN5449_c0_g2_i2;TRINITY_DN5449_c0_g2_i3;TRINITY_DN5449_c0_g2_i4	transcription factor bHLH94-like [Nymphaea colorata]	-	-	-	-	-	-	-	-	-	-	87.31	25.05	5	1	0	0	5.16	1.59	0.39	0.12	0	0	2.38	0.04	6.87873	up	2.38008e-06	0.000116003	yes
TRINITY_DN2366_c0_g1	1531	TRINITY_DN2366_c0_g1_i1;TRINITY_DN2366_c0_g1_i10;TRINITY_DN2366_c0_g1_i11;TRINITY_DN2366_c0_g1_i12;TRINITY_DN2366_c0_g1_i13;TRINITY_DN2366_c0_g1_i14;TRINITY_DN2366_c0_g1_i15;TRINITY_DN2366_c0_g1_i16;TRINITY_DN2366_c0_g1_i17;TRINITY_DN2366_c0_g1_i18;TRINITY_DN2366_c0_g1_i19;TRINITY_DN2366_c0_g1_i2;TRINITY_DN2366_c0_g1_i20;TRINITY_DN2366_c0_g1_i21;TRINITY_DN2366_c0_g1_i23;TRINITY_DN2366_c0_g1_i24;T…	-	-	-	-	-	-	-	-	-	-	-	113	1227	0	1	1	1	8.09	98.89	0	0.36	0.06	0.03	35.66	0.15	9.39762	up	2.38025e-06	0.000116003	yes
TRINITY_DN20195_c0_g1	244	TRINITY_DN20195_c0_g1_i1	-	-	-	-	-	-	-	-	-	-	-	0	0	0	41.31	6	45	0	0	0	49.38	7.18	43.92	0	33.49	-7.70324	down	2.39235e-06	0.000116244	yes
TRINITY_DN18470_c0_g1	2632	TRINITY_DN18470_c0_g1_i1;TRINITY_DN18470_c0_g1_i10;TRINITY_DN18470_c0_g1_i11;TRINITY_DN18470_c0_g1_i2;TRINITY_DN18470_c0_g1_i3;TRINITY_DN18470_c0_g1_i4;TRINITY_DN18470_c0_g1_i5;TRINITY_DN18470_c0_g1_i6;TRINITY_DN18470_c0_g1_i7;TRINITY_DN18470_c0_g1_i8	-	-	-	-	-	-	-	-	-	-	-	172.29	31.68	40.13	6	3.92	3	2.07	0.41	0.62	0.17	0.1	0.06	1.03	0.11	4.68635	up	2.39365e-06	0.000116244	yes
TRINITY_DN87784_c0_g1	589	TRINITY_DN87784_c0_g1_i1	-	-	-	-	-	-	-	-	-	-	-	52	520.84	3	0	1	1	5.25	57.15	0.4	0	0.2	0.17	20.93	0.12	8.66849	up	2.40953e-06	0.000116809	yes
TRINITY_DN16210_c0_g1	1760	TRINITY_DN16210_c0_g1_i2;TRINITY_DN16210_c0_g1_i3;TRINITY_DN16210_c0_g1_i4;TRINITY_DN16210_c0_g1_i5	-	-	-	-	-	-	-	-	-	-	-	8	81	16	1	0	1	0.45	2.27	0.98	0.04	0	0.16	1.23	0.07	6.15993	up	2.46145e-06	0.000119116	yes
TRINITY_DN1831_c0_g1	2168	TRINITY_DN1831_c0_g1_i1;TRINITY_DN1831_c0_g1_i10;TRINITY_DN1831_c0_g1_i11;TRINITY_DN1831_c0_g1_i2;TRINITY_DN1831_c0_g1_i3;TRINITY_DN1831_c0_g1_i4;TRINITY_DN1831_c0_g1_i5;TRINITY_DN1831_c0_g1_i6;TRINITY_DN1831_c0_g1_i7;TRINITY_DN1831_c0_g1_i8;TRINITY_DN1831_c0_g1_i9	fructose-bisphosphate aldolase 1, chloroplastic [Nymphaea colorata]	FBA2	Fructose-bisphosphate aldolase 2, chloroplastic OS=Arabidopsis thaliana OX=3702 GN=FBA2 PE=1 SV=2	GO:0004332(fructose-bisphosphate aldolase activity);GO:0006094(gluconeogenesis);GO:0006096(glycolytic process);GO:0006098(pentose-phosphate shunt);GO:0009507(chloroplast);GO:0009570(chloroplast stroma);GO:0009579(thylakoid);GO:0009737(response to abscisic acid);GO:0009941(chloroplast envelope);GO:0010287(plastoglobule);GO:0016020(membrane);GO:0046686(response to cadmium ion);GO:0048046(apoplast)	COG3588(fructose-bisphosphate aldolase)	K01623	fructose-bisphosphate aldolase, class I	EC:4.1.2.13	vvi00010(Glycolysis / Gluconeogenesis);vvi00030(Pentose phosphate pathway);vvi00051(Fructose and mannose metabolism);vvi00710(Carbon fixation in photosynthetic organisms)	A0A5N5LG86.1 PF00274.24;Glycolytic;	-	541.56	375.46	730.7	6580.25	2772.1	36910.6	9.9	7.3	17.39	242.45	99.63	1064.58	11.53	468.89	-4.29674	down	2.47629e-06	0.000119623	yes
TRINITY_DN1324_c0_g2	3780	TRINITY_DN1324_c0_g2_i1;TRINITY_DN1324_c0_g2_i10;TRINITY_DN1324_c0_g2_i11;TRINITY_DN1324_c0_g2_i12;TRINITY_DN1324_c0_g2_i2;TRINITY_DN1324_c0_g2_i3;TRINITY_DN1324_c0_g2_i4;TRINITY_DN1324_c0_g2_i5;TRINITY_DN1324_c0_g2_i6;TRINITY_DN1324_c0_g2_i7;TRINITY_DN1324_c0_g2_i8;TRINITY_DN1324_c0_g2_i9	SPX domain-containing membrane protein [Nymphaea thermarum]	At4g22990	SPX domain-containing membrane protein At4g22990 OS=Arabidopsis thaliana OX=3702 GN=At4g22990 PE=2 SV=2	GO:0006817(phosphate ion transport);GO:0009705(plant-type vacuole membrane);GO:0016021(integral component of membrane);GO:0055085(transmembrane transport);GO:1905011(transmembrane phosphate ion transport from cytosol to vacuole)	ENOG41101S9(SPX domain-containing membrane protein)	-	-	-	-	A0A8S0RJP0.1 PF07690.21;MFS_1;	-	294.03	402.96	432.79	3957.65	6068.57	2920.32	3.15	4.44	5.77	83.41	123.93	48.16	4.45	85.17	-2.92621	down	2.48799e-06	0.000119978	yes
TRINITY_DN75100_c0_g1	1373	TRINITY_DN75100_c0_g1_i1;TRINITY_DN75100_c0_g1_i2;TRINITY_DN75100_c0_g1_i4;TRINITY_DN75100_c0_g1_i5;TRINITY_DN75100_c0_g1_i6;TRINITY_DN75100_c0_g1_i7;TRINITY_DN75100_c0_g1_i8	probable proline transporter 2 isoform X2 [Nymphaea colorata]	PROT2	Proline transporter 2 OS=Arabidopsis thaliana OX=3702 GN=PROT2 PE=1 SV=1	GO:0003333(amino acid transmembrane transport);GO:0005886(plasma membrane);GO:0015171(amino acid transmembrane transporter activity)	COG0814(amino acid transport)	-	-	-	-	A0A834YFC9.1 PF01490.23;Aa_trans;	-	2	2	0	209.86	72.52	22	0.34	0.37	0	19.8	10.2	0.85	0.24	10.28	-5.54912	down	2.49716e-06	0.000120209	yes
TRINITY_DN11525_c0_g1	749	TRINITY_DN11525_c0_g1_i1	Basic leucine zipper 43 [Nymphaea thermarum]	-	-	-	-	-	-	-	-	-	bZIP	168	175	124	13	12	0	10.38	11.64	10.06	1.62	1.48	0	10.69	1.03	4.80453	up	2.54329e-06	0.000122216	yes
TRINITY_DN41350_c0_g1	1015	TRINITY_DN41350_c0_g1_i1	-	-	-	-	-	-	-	-	-	-	-	3	1	1	35	65.32	47.04	0.11	0.04	0.05	2.62	4.82	2.8	0.07	3.41	-4.24898	down	2.59931e-06	0.00012469	yes
TRINITY_DN7549_c0_g1	1779	TRINITY_DN7549_c0_g1_i1;TRINITY_DN7549_c0_g1_i2	Cytochrome P450 89A9 [Nymphaea thermarum]	CYP89A9	Cytochrome P450 89A9 OS=Arabidopsis thaliana OX=3702 GN=CYP89A9 PE=1 SV=1	GO:0016020(membrane);GO:0016709(oxidoreductase activity, acting on paired donors, with incorporation or reduction of molecular oxygen, NAD(P)H as one donor, and incorporation of one atom of oxygen);GO:0044550(secondary metabolite biosynthetic process)	COG2124(Cytochrome p450)	NA	NA	NA	-	A0A835DU80.1 PF00067.27;p450;	-	20	5	7	1206.61	5568.65	6	0.35	0.1	0.16	42.41	192.3	0.16	0.2	78.29	-7.18163	down	2.62093e-06	0.000125508	yes
TRINITY_DN50_c0_g1	1498	TRINITY_DN50_c0_g1_i1;TRINITY_DN50_c0_g1_i10;TRINITY_DN50_c0_g1_i11;TRINITY_DN50_c0_g1_i13;TRINITY_DN50_c0_g1_i14;TRINITY_DN50_c0_g1_i2;TRINITY_DN50_c0_g1_i3;TRINITY_DN50_c0_g1_i4;TRINITY_DN50_c0_g1_i5;TRINITY_DN50_c0_g1_i6;TRINITY_DN50_c0_g1_i7;TRINITY_DN50_c0_g1_i9	peroxidase 21-like [Nymphaea colorata]	PER21	Peroxidase 21 OS=Arabidopsis thaliana OX=3702 GN=PER21 PE=1 SV=1	GO:0004601(peroxidase activity);GO:0009505(plant-type cell wall);GO:0009664(plant-type cell wall organization)	ENOG410YHIH(peroxidase)	K00430	peroxidase	EC:1.11.1.7	vvi00940(Phenylpropanoid biosynthesis)	A0A8K0GZF6.1 PF00141.28;peroxidase;	-	155	151	202.86	17	18	2	4.07	4.22	7.2	0.93	0.92	0.18	5.16	0.68	4.33815	up	2.67629e-06	0.000127793	yes
TRINITY_DN89016_c0_g1	1196	TRINITY_DN89016_c0_g1_i1	60S ribosomal protein L4-1, partial [Mucuna pruriens]	RPL4	Large ribosomal subunit protein uL4 OS=Urechis caupo OX=6431 GN=RPL4 PE=2 SV=1	GO:0002181(cytoplasmic translation);GO:0003360(brainstem development);GO:0003723(RNA binding);GO:0003735(structural constituent of ribosome);GO:0005515(protein binding);GO:0005634(nucleus);GO:0005730(nucleolus);GO:0005737(cytoplasm);GO:0005791(rough endoplasmic reticulum);GO:0005925(focal adhesion);GO:0006412(translation);GO:0007420(brain development);GO:0008097(5S rRNA binding);GO:0015934(large …	COG0088(One of the primary rRNA binding proteins, this protein initially binds near the 5'-end of the 23S rRNA. It is important during the early stages of 50S assembly. It makes multiple contacts with different domains of the 23S rRNA in the assembled 50S subunit and ribosome (By similarity))	K02930	large subunit ribosomal protein L4e	-	vra03010(Ribosome)	A0A8J1Y468.1 PF00573.27;Ribosomal_L4;	-	92	77	2	0	1	0	2.71	2.41	0.08	0	0.06	0	1.73	0.02	7.51796	up	2.67796e-06	0.000127793	yes
TRINITY_DN13618_c0_g2	384	TRINITY_DN13618_c0_g2_i1	disease resistance protein RPV1-like [Nymphaea colorata]	-	-	-	-	-	-	-	-	-	-	17	20.99	15.94	0	0	2	4.75	6.43	5.91	0	0	0.94	5.7	0.31	5.06108	up	2.71204e-06	0.000129196	yes
TRINITY_DN2513_c0_g1	533	TRINITY_DN2513_c0_g1_i1	expansin-A4-like [Nymphaea colorata]	EXPA2	Expansin-A2 OS=Oryza sativa subsp. japonica OX=39947 GN=EXPA2 PE=2 SV=2	GO:0005576(extracellular region);GO:0005618(cell wall);GO:0006949(syncytium formation);GO:0009664(plant-type cell wall organization);GO:0009826(unidimensional cell growth);GO:0009828(plant-type cell wall loosening);GO:0009831(plant-type cell wall modification involved in multidimensional cell growth);GO:0016020(membrane)	-	NA	NA	NA	-	A0A5J5C5H3.1 PF03330.23;DPBB_1;	-	15	12	20.33	1594.66	407.1	65.84	1.91	1.67	3.43	411.7	105.62	13.99	2.34	177.1	-4.89465	down	2.76042e-06	0.000131273	yes
TRINITY_DN11189_c0_g1	1784	TRINITY_DN11189_c0_g1_i1;TRINITY_DN11189_c0_g1_i2	trihelix transcription factor GTL1-like isoform X2 [Nymphaea colorata]	GTL1	Trihelix transcription factor GTL1 OS=Arabidopsis thaliana OX=3702 GN=GTL1 PE=1 SV=2	GO:0003700(DNA binding transcription factor activity);GO:0005634(nucleus);GO:0006355(regulation of transcription, DNA-templated);GO:0010192(mucilage biosynthetic process);GO:0019760(glucosinolate metabolic process);GO:0043565(sequence-specific DNA binding);GO:0044212(transcription regulatory region DNA binding)	ENOG410YYXY(Transcription factor)	-	-	-	-	A0A0K9PGW1.1 PF13837.11;Myb_DNA-bind_4;	Trihelix	133.17	134.66	92.75	1308.05	1034.89	1747.14	2.97	3.05	2.62	59.47	45.15	62.3	2.88	55.64	-2.91191	down	2.7696e-06	0.000131482	yes
TRINITY_DN90223_c0_g1	714	TRINITY_DN90223_c0_g1_i1	cytochrome c oxidase subunit 3 [Roya obtusa]	COIII	Cytochrome c oxidase subunit 3 OS=Lumbricus terrestris OX=6398 GN=COIII PE=3 SV=1	GO:0045277(respiratory chain complex IV)	COG1845(Cytochrome C Oxidase, Subunit III)	K02262	cytochrome c oxidase subunit 3	-	csl00190(Oxidative phosphorylation)	A0A0S1YD76.1 PF00510.23;COX3;	-	213	169	1	0	2	0	14.39	12.32	0.09	0	0.27	0	8.93	0.09	7.92326	up	2.78553e-06	0.000131891	yes
TRINITY_DN9019_c0_g1	581	TRINITY_DN9019_c0_g1_i1	protein LIGHT-DEPENDENT SHORT HYPOCOTYLS 4-like [Nymphaea colorata]	LSH4	Protein LIGHT-DEPENDENT SHORT HYPOCOTYLS 4 OS=Arabidopsis thaliana OX=3702 GN=LSH4 PE=1 SV=1	GO:0003677(DNA binding);GO:0005634(nucleus);GO:0005739(mitochondrion);GO:0006355(regulation of transcription, DNA-templated);GO:0007275(multicellular organism development);GO:0009299(mRNA transcription);GO:0009416(response to light stimulus);GO:0090698(post-embryonic plant morphogenesis)	ENOG41116RU(light-dependent short hypocotyls 1)	K13413	mitogen-activated protein kinase kinase 4/5	EC:2.7.12.2	sbi04016(MAPK signaling pathway - plant);sbi04075(Plant hormone signal transduction);sbi04626(Plant-pathogen interaction)	A0A8B7CW58.1 PF04852.17;ALOG_dom;	-	2459.59	1483.59	1365.51	115.66	16.82	299.12	255.97	168	187.92	24.41	3.55	51.67	203.96	26.54	4.15959	up	2.78782e-06	0.000131891	yes
TRINITY_DN15954_c0_g1	1344	TRINITY_DN15954_c0_g1_i1;TRINITY_DN15954_c0_g1_i2	alcohol dehydrogenase 2-like [Nymphaea colorata]	ADH2	Alcohol dehydrogenase 2 OS=Oryza sativa subsp. indica OX=39946 GN=ADH2 PE=2 SV=1	GO:0000166(nucleotide binding);GO:0001666(response to hypoxia);GO:0004022(alcohol dehydrogenase (NAD) activity);GO:0005737(cytoplasm);GO:0005794(Golgi apparatus);GO:0005829(cytosol);GO:0005886(plasma membrane);GO:0006970(response to osmotic stress);GO:0008270(zinc ion binding);GO:0009409(response to cold);GO:0009413(response to flooding);GO:0009414(response to water deprivation);GO:0009651(respon…	COG1062(alcohol dehydrogenase)	K18857	alcohol dehydrogenase class-P	EC:1.1.1.1	bdi00010(Glycolysis / Gluconeogenesis);bdi00071(Fatty acid degradation);bdi00592(alpha-Linolenic acid metabolism);bdi00350(Tyrosine metabolism)	A0A453HKN6.1 PF00107.31;ADH_zinc_N;	-	9	0	0	334	167.2	131	0.23	0	0	40.57	15.75	5.58	0.08	20.63	-5.59263	down	2.79856e-06	0.000132117	yes
TRINITY_DN33499_c0_g1	2139	TRINITY_DN33499_c0_g1_i1;TRINITY_DN33499_c0_g1_i2	-	-	-	-	-	-	-	-	-	-	-	66	54.37	77.14	2	9	0	1.32	1.32	2.12	0.11	0.4	0	1.59	0.17	4.67235	up	2.80221e-06	0.000132117	yes
TRINITY_DN9467_c0_g1	854	TRINITY_DN9467_c0_g1_i1	auxin-binding protein ABP19a-like [Nymphaea colorata]	ABP19A	Auxin-binding protein ABP19a OS=Prunus persica OX=3760 GN=ABP19A PE=3 SV=1	GO:0005618(cell wall);GO:0033609(oxalate metabolic process);GO:0046564(oxalate decarboxylase activity)	ENOG410YB6M(germin-like protein)	-	-	-	-	A0A3S3MNB4.1 PF00190.27;Cupin_1;	-	782.35	160	147	30	5	1	38.41	8.42	9.46	2.96	0.49	0.08	18.76	1.18	5.41496	up	2.81204e-06	0.000132354	yes
TRINITY_DN5846_c0_g1	861	TRINITY_DN5846_c0_g1_i1;TRINITY_DN5846_c0_g1_i10;TRINITY_DN5846_c0_g1_i12;TRINITY_DN5846_c0_g1_i13;TRINITY_DN5846_c0_g1_i14;TRINITY_DN5846_c0_g1_i15;TRINITY_DN5846_c0_g1_i16;TRINITY_DN5846_c0_g1_i2;TRINITY_DN5846_c0_g1_i3;TRINITY_DN5846_c0_g1_i4;TRINITY_DN5846_c0_g1_i8;TRINITY_DN5846_c0_g1_i9	Rosmarinate synthase [Nymphaea thermarum]	THT1	Tryptamine hydroxycinnamoyltransferase 1 OS=Oryza sativa subsp. japonica OX=39947 GN=THT1 PE=1 SV=1	GO:0047634(agmatine N4-coumaroyltransferase activity)	ENOG410XPQ7(hydroxycinnamoyl-Coenzyme A shikimate quinate hydroxycinnamoyltransferase-like)	K13065	shikimate O-hydroxycinnamoyltransferase	EC:2.3.1.133	nnu00940(Phenylpropanoid biosynthesis);nnu00945(Stilbenoid, diarylheptanoid and gingerol biosynthesis);nnu00941(Flavonoid biosynthesis)	A0A9D5CMQ6.1 PF02458.20;Transferase;	-	3	7	41	277.16	496.91	1085	0.5	0.52	7.57	85.78	162.16	256.54	2.86	168.16	-4.69007	down	2.81751e-06	0.000132384	yes
TRINITY_DN409_c0_g2	1160	TRINITY_DN409_c0_g2_i1;TRINITY_DN409_c0_g2_i2	-	-	-	-	-	-	-	-	-	-	-	0	1	6.89	530.85	21	361.2	0	0.03	0.36	45.93	1.85	24.27	0.13	24.02	-6.27573	down	2.83583e-06	0.000133018	yes
TRINITY_DN9275_c0_g1	1560	TRINITY_DN9275_c0_g1_i1;TRINITY_DN9275_c0_g1_i2	-	-	-	-	-	-	-	-	-	-	-	183.54	125.35	104.04	11	6	19.02	3.81	2.76	2.8	0.46	0.24	0.62	3.12	0.44	4.06278	up	2.88946e-06	0.000135303	yes
TRINITY_DN24747_c0_g1	687	TRINITY_DN24747_c0_g1_i1;TRINITY_DN24747_c0_g1_i10;TRINITY_DN24747_c0_g1_i11;TRINITY_DN24747_c0_g1_i12;TRINITY_DN24747_c0_g1_i13;TRINITY_DN24747_c0_g1_i14;TRINITY_DN24747_c0_g1_i2;TRINITY_DN24747_c0_g1_i3;TRINITY_DN24747_c0_g1_i4;TRINITY_DN24747_c0_g1_i5;TRINITY_DN24747_c0_g1_i6;TRINITY_DN24747_c0_g1_i7;TRINITY_DN24747_c0_g1_i8;TRINITY_DN24747_c0_g1_i9	ethylene-insensitive protein 2 [Musa troglodytarum]	rpl15	Large ribosomal subunit protein eL15 OS=Anguilla japonica OX=7937 GN=rpl15 PE=2 SV=3	GO:0002181(cytoplasmic translation);GO:0003735(structural constituent of ribosome);GO:0022625(cytosolic large ribosomal subunit)	COG1632(Ribosomal protein L15)	K02877	large subunit ribosomal protein L15e	-	mus03010(Ribosome)	A0A815SM28.1 PF00827.22;Ribosomal_L15e;	-	33.17	289.41	5	2	0	0	4.17	37.67	0.71	0.64	0	0	14.18	0.21	7.84821	up	2.90511e-06	0.000135655	yes
TRINITY_DN21966_c0_g1	728	TRINITY_DN21966_c0_g1_i1;TRINITY_DN21966_c0_g1_i2;TRINITY_DN21966_c0_g1_i3	Peroxidase 5 [Nymphaea thermarum]	PER66	Peroxidase 66 OS=Arabidopsis thaliana OX=3702 GN=PER66 PE=2 SV=1	GO:0004601(peroxidase activity);GO:0005576(extracellular region);GO:0006979(response to oxidative stress);GO:0009505(plant-type cell wall);GO:0009506(plasmodesma);GO:0009664(plant-type cell wall organization);GO:0020037(heme binding);GO:0042744(hydrogen peroxide catabolic process);GO:0046872(metal ion binding);GO:0055114(oxidation-reduction process);GO:0098869(cellular oxidant detoxification)	-	K00430	peroxidase	EC:1.11.1.7	egu00940(Phenylpropanoid biosynthesis)	-	-	67.72	70.43	113.75	1	10.01	0	4.49	5.06	9.97	0.13	1.36	0	6.51	0.5	5.02895	up	2.90686e-06	0.000135655	yes
TRINITY_DN24439_c1_g1	1072	TRINITY_DN24439_c1_g1_i1;TRINITY_DN24439_c1_g1_i2;TRINITY_DN24439_c1_g1_i3	uncharacterized protein LOC100260573 [Vitis vinifera]	RPS2	Small ribosomal subunit protein uS5 OS=Urechis caupo OX=6431 GN=RPS2 PE=2 SV=1	GO:0003735(structural constituent of ribosome);GO:0006412(translation);GO:0022627(cytosolic small ribosomal subunit)	COG0098(Located at the back of the 30S subunit body where it stabilizes the conformation of the head with respect to the body (By similarity))	K02981	small subunit ribosomal protein S2e	-	vvi03010(Ribosome)	A0A820CF51.1 PF03719.20;Ribosomal_S5_C;	-	48.69	499.99	5	2	2	1	1.69	18.46	0.23	0.14	0.14	0.06	6.79	0.11	7.46132	up	2.92915e-06	0.000136464	yes
TRINITY_DN1472_c0_g1	951	TRINITY_DN1472_c0_g1_i1;TRINITY_DN1472_c0_g1_i2;TRINITY_DN1472_c0_g1_i3	ABC transporter G family member 10 [Nymphaea thermarum]	ABCG6	ABC transporter G family member 6 OS=Arabidopsis thaliana OX=3702 GN=ABCG6 PE=2 SV=1	GO:0005886(plasma membrane);GO:0016021(integral component of membrane);GO:0042626(ATPase activity, coupled to transmembrane movement of substances)	COG1131((ABC) transporter)	K05681	ATP-binding cassette, subfamily G (WHITE), member 2	-	nta02010(ABC transporters)	A0A8T3BWY9.1 PF01061.29;ABC2_membrane;	-	1	1	4	53.93	32	110.22	0.04	0.04	0.22	5.52	2.62	8.14	0.1	5.43	-4.43633	down	2.98831e-06	0.000138984	yes
TRINITY_DN69944_c0_g1	1064	TRINITY_DN69944_c0_g1_i1;TRINITY_DN69944_c0_g1_i2	putative ribonuclease H protein [Nymphaea thermarum]	-	-	-	-	-	-	-	-	-	-	49	41	44.95	7	3	0	1.71	1.52	2.04	0.49	0.21	0	1.76	0.23	4.26697	up	3.00121e-06	0.000139348	yes
TRINITY_DN10571_c0_g1	357	TRINITY_DN10571_c0_g1_i1	-	-	-	-	-	-	-	-	-	-	-	18.28	122.29	35.37	0	0	4	5.96	43.57	15.34	0	0	2.17	21.62	0.72	6.00082	up	3.00632e-06	0.00013935	yes
TRINITY_DN7015_c1_g1	2595	TRINITY_DN7015_c1_g1_i1;TRINITY_DN7015_c1_g1_i3;TRINITY_DN7015_c1_g1_i6	probable folate-biopterin transporter 9, chloroplastic [Nymphaea colorata]	At1g04570	Probable folate-biopterin transporter 8, chloroplastic OS=Arabidopsis thaliana OX=3702 GN=At1g04570 PE=2 SV=1	GO:0005215(transporter activity);GO:0006810(transport);GO:0016020(membrane)	ENOG410XRKZ(BT1 family)	-	-	-	-	A0A1U8AD39.1 PF03092.21;BT1;	-	2710.25	2876.55	988.15	389	315	449.53	37.33	42.35	18.05	10.52	8.69	9.58	32.58	9.6	3.12792	up	3.01545e-06	0.000139538	yes
TRINITY_DN9671_c1_g1	1148	TRINITY_DN9671_c1_g1_i1;TRINITY_DN9671_c1_g1_i2;TRINITY_DN9671_c1_g1_i3;TRINITY_DN9671_c1_g1_i4;TRINITY_DN9671_c1_g1_i5;TRINITY_DN9671_c1_g1_i6;TRINITY_DN9671_c1_g1_i7;TRINITY_DN9671_c1_g1_i8	hypothetical protein RND71_044113 [Anisodus tanguticus]	HSPA8	Heat shock cognate 71 kDa protein OS=Bos taurus OX=9913 GN=HSPA8 PE=1 SV=2	GO:0000151(ubiquitin ligase complex);GO:0000974(Prp19 complex);GO:0001664(G-protein coupled receptor binding);GO:0001786(phosphatidylserine binding);GO:0005524(ATP binding);GO:0005634(nucleus);GO:0005770(late endosome);GO:0005829(cytosol);GO:0005925(focal adhesion);GO:0016020(membrane);GO:0023026(MHC class II protein complex binding);GO:0031072(heat shock protein binding);GO:0031625(ubiquitin pro…	COG0443(Heat shock protein)	K03283	heat shock 70kDa protein 1/2/6/8	-	nta03040(Spliceosome);nta04141(Protein processing in endoplasmic reticulum);nta04144(Endocytosis)	A0A813R626.1 PF00012.25;HSP70;	-	57.33	251.15	4	2	1	0	2.01	13.05	0.18	0.18	0.06	0	5.08	0.08	7.26121	up	3.02899e-06	0.000139929	yes
TRINITY_DN83258_c0_g1	1061	TRINITY_DN83258_c0_g1_i1	hypothetical protein FH972_025116 [Carpinus fangiana]	Myh7	Myosin-7 OS=Rattus norvegicus OX=10116 GN=Myh7 PE=1 SV=2	GO:0000146(microfilament motor activity);GO:0001725(stress fiber);GO:0002026(regulation of the force of heart contraction);GO:0002027(regulation of heart rate);GO:0003009(skeletal muscle contraction);GO:0005516(calmodulin binding);GO:0005524(ATP binding);GO:0005737(cytoplasm);GO:0005859(muscle myosin complex);GO:0006936(muscle contraction);GO:0006941(striated muscle contraction);GO:0007512(adult …	COG5022(myosin heavy chain)	NA	NA	NA	-	A0A820GMN8.1 PF00063.26;Myosin_head;	-	21.66	103.3	2	0	0	0	0.76	3.85	0.09	0	0	0	1.57	0	8.90918	up	3.03603e-06	0.000140019	yes
TRINITY_DN22233_c0_g1	884	TRINITY_DN22233_c0_g1_i1;TRINITY_DN22233_c0_g1_i2;TRINITY_DN22233_c0_g1_i3	-	-	-	-	-	-	-	-	-	-	-	1	1	1	33	34.64	39.01	0.1	0.11	0.07	5.13	6.29	4.44	0.09	5.29	-4.46437	down	3.06733e-06	0.000141226	yes
TRINITY_DN71374_c0_g1	2238	TRINITY_DN71374_c0_g1_i1	-	-	Apolipophorins OS=Locusta migratoria OX=7004 PE=1 SV=2	GO:0005319(lipid transporter activity);GO:0006869(lipid transport)	ENOG410ZWYG(von Willebrand factor type D domain)	-	-	-	-	X2ATR8.1 PF08742.16;C8;	-	137	155	1	0	1	0	1.81	2.17	0.02	0	0.03	0	1.33	0.01	8.32472	up	3.13094e-06	0.000143913	yes
TRINITY_DN854_c0_g1	1266	TRINITY_DN854_c0_g1_i1;TRINITY_DN854_c0_g1_i10;TRINITY_DN854_c0_g1_i11;TRINITY_DN854_c0_g1_i12;TRINITY_DN854_c0_g1_i13;TRINITY_DN854_c0_g1_i14;TRINITY_DN854_c0_g1_i15;TRINITY_DN854_c0_g1_i2;TRINITY_DN854_c0_g1_i3;TRINITY_DN854_c0_g1_i4;TRINITY_DN854_c0_g1_i5;TRINITY_DN854_c0_g1_i6;TRINITY_DN854_c0_g1_i8;TRINITY_DN854_c0_g1_i9	transcription factor MYB1-like [Nymphaea colorata]	MYB123	Transcription factor MYB123 OS=Actinidia chinensis var. chinensis OX=1590841 GN=MYB123 PE=1 SV=1	GO:0000981(RNA polymerase II transcription factor activity, sequence-specific DNA binding);GO:0001135(transcription factor activity, RNA polymerase II transcription factor recruiting);GO:0003677(DNA binding);GO:0003700(DNA binding transcription factor activity);GO:0005515(protein binding);GO:0005524(ATP binding);GO:0005634(nucleus);GO:0006351(transcription, DNA-templated);GO:0006355(regulation of…	COG5147(Myblike DNAbinding domain containing protein)	NA	NA	NA	-	A0A2Z6NTY4.1 PF13921.11;Myb_DNA-bind_6;	MYB	15834.6	12742.7	21613.7	3427.7	4541.81	2512.25	451.91	385.93	807.9	196.17	255.33	116.01	548.58	189.17	2.80915	up	3.16085e-06	0.000145046	yes
TRINITY_DN2567_c0_g1	3607	TRINITY_DN2567_c0_g1_i1;TRINITY_DN2567_c0_g1_i10;TRINITY_DN2567_c0_g1_i12;TRINITY_DN2567_c0_g1_i14;TRINITY_DN2567_c0_g1_i2;TRINITY_DN2567_c0_g1_i4;TRINITY_DN2567_c0_g1_i5;TRINITY_DN2567_c0_g1_i6;TRINITY_DN2567_c0_g1_i7;TRINITY_DN2567_c0_g1_i8;TRINITY_DN2567_c0_g1_i9	hypothetical protein F2Q69_00055837 [Brassica cretica]	GAPA	Glyceraldehyde-3-phosphate dehydrogenase A, chloroplastic (Fragment) OS=Nicotiana tabacum OX=4097 GN=GAPA PE=2 SV=1	GO:0005515(protein binding);GO:0005829(cytosol);GO:0006006(glucose metabolic process);GO:0006096(glycolytic process);GO:0009409(response to cold);GO:0009416(response to light stimulus);GO:0009507(chloroplast);GO:0009535(chloroplast thylakoid membrane);GO:0009570(chloroplast stroma);GO:0009744(response to sucrose);GO:0009941(chloroplast envelope);GO:0010319(stromule);GO:0016020(membrane);GO:001925…	COG0057(glyceraldehyde3phosphate dehydrogenase)	K05298	glyceraldehyde-3-phosphate dehydrogenase (NADP+) (phosphorylating)	EC:1.2.1.13	csv00710(Carbon fixation in photosynthetic organisms)	A0A067FJ44.1 PF02800.25;Gp_dh_C;	-	107	111	282	1316.38	1319.47	16670.2	1.76	1.82	5.93	44.33	43.9	447.29	3.17	178.51	-4.76203	down	3.18319e-06	0.000145827	yes
TRINITY_DN60062_c0_g1	1607	TRINITY_DN60062_c0_g1_i1;TRINITY_DN60062_c0_g1_i2;TRINITY_DN60062_c0_g1_i3;TRINITY_DN60062_c0_g1_i4;TRINITY_DN60062_c0_g1_i5	probable lysophospholipase BODYGUARD 4 [Nymphaea colorata]	BDG4	Probable lysophospholipase BODYGUARD 4 OS=Arabidopsis thaliana OX=3702 GN=BDG4 PE=2 SV=1	GO:0016787(hydrolase activity)	ENOG410Y0GT(alpha, beta)	-	-	-	-	A0A4S8K5J0.1 PF00561.25;Abhydrolase_1;	-	1	2	4	52	45	102	0.02	0.05	0.1	2.22	2.05	4	0.06	2.76	-4.22356	down	3.20639e-06	0.000146585	yes
TRINITY_DN20202_c0_g1	786	TRINITY_DN20202_c0_g1_i1;TRINITY_DN20202_c0_g1_i2	-	-	-	-	-	-	-	-	-	-	-	49.48	27.05	24	1	1	5	2.85	1.65	1.96	0.14	0.11	0.52	2.15	0.26	4.29907	up	3.2104e-06	0.000146585	yes
TRINITY_DN29887_c0_g2	353	TRINITY_DN29887_c0_g2_i1	-	-	-	-	-	-	-	-	-	-	-	11.27	26.18	55.66	0	0	3.36	3.76	9.53	24.68	0	0	1.86	12.66	0.62	5.3032	up	3.28984e-06	0.00014996	yes
TRINITY_DN18880_c0_g2	1208	TRINITY_DN18880_c0_g2_i1;TRINITY_DN18880_c0_g2_i10;TRINITY_DN18880_c0_g2_i2;TRINITY_DN18880_c0_g2_i3;TRINITY_DN18880_c0_g2_i4;TRINITY_DN18880_c0_g2_i5;TRINITY_DN18880_c0_g2_i6;TRINITY_DN18880_c0_g2_i7;TRINITY_DN18880_c0_g2_i8;TRINITY_DN18880_c0_g2_i9	-	Npdc1	Neural proliferation differentiation and control protein 1 OS=Mus musculus OX=10090 GN=Npdc1 PE=2 SV=2	GO:0003674(molecular_function);GO:0005575(cellular_component);GO:0008150(biological_process);GO:0016021(integral component of membrane)	ENOG4111QDP(neural proliferation, differentiation and control, 1)	-	-	-	-	A0A816Y4F0.1 PF06809.16;NPDC1;	-	52	351.36	2	0	1	0	1.76	13.95	0.17	0	0.07	0	5.29	0.02	8.91178	up	3.29732e-06	0.00014996	yes
TRINITY_DN10957_c0_g1	800	TRINITY_DN10957_c0_g1_i1	Lipid transfer protein [Nymphaea thermarum]	EARLI1	Lipid transfer protein EARLI 1 OS=Arabidopsis thaliana OX=3702 GN=EARLI1 PE=1 SV=1	GO:0005575(cellular_component)	ENOG41116U9(Proline-rich protein)	NA	NA	NA	-	A0A0K9NRX0.1 PF14547.11;Hydrophob_seed;	-	0	0	0	22	2	1025.24	0	0	0	2.43	0.22	90.88	0	31.18	-11.2268	down	3.30068e-06	0.00014996	yes
TRINITY_DN6155_c0_g1	3792	TRINITY_DN6155_c0_g1_i1;TRINITY_DN6155_c0_g1_i10;TRINITY_DN6155_c0_g1_i11;TRINITY_DN6155_c0_g1_i12;TRINITY_DN6155_c0_g1_i13;TRINITY_DN6155_c0_g1_i14;TRINITY_DN6155_c0_g1_i15;TRINITY_DN6155_c0_g1_i16;TRINITY_DN6155_c0_g1_i19;TRINITY_DN6155_c0_g1_i2;TRINITY_DN6155_c0_g1_i20;TRINITY_DN6155_c0_g1_i21;TRINITY_DN6155_c0_g1_i22;TRINITY_DN6155_c0_g1_i4;TRINITY_DN6155_c0_g1_i5;TRINITY_DN6155_c0_g1_i6;TRIN…	flocculation protein FLO11-like [Nymphaea colorata]	RVE1	Protein REVEILLE 1 OS=Arabidopsis thaliana OX=3702 GN=RVE1 PE=1 SV=1	GO:0003677(DNA binding);GO:0003700(DNA binding transcription factor activity);GO:0005634(nucleus);GO:0006355(regulation of transcription, DNA-templated);GO:0007623(circadian rhythm);GO:0009734(auxin-activated signaling pathway);GO:0009851(auxin biosynthetic process);GO:0010600(regulation of auxin biosynthetic process)	ENOG410YHV7(MYB family transcription factor)	K12133	MYB-related transcription factor LHY	-	cann04712(Circadian rhythm - plant)	A0A9D4WUI6.1 PF00249.36;Myb_DNA-binding;	MYB_related	321.12	306	414	4792.75	3141.36	2639.55	2.75	2.9	5.34	84.95	57.3	38.62	3.66	60.29	-2.78022	down	3.3336e-06	0.000151196	yes
TRINITY_DN32600_c0_g1	854	TRINITY_DN32600_c0_g1_i1;TRINITY_DN32600_c0_g1_i2;TRINITY_DN32600_c0_g1_i3;TRINITY_DN32600_c0_g1_i4	Gibberellin-regulated protein 11 [Nymphaea thermarum]	GASA11	Gibberellin-regulated protein 11 OS=Arabidopsis thaliana OX=3702 GN=GASA11 PE=3 SV=1	GO:0003674(molecular_function);GO:0005576(extracellular region);GO:0009739(response to gibberellin)	ENOG410YWQ9(gast1 protein homolog 1)	K03860	phosphatidylinositol glycan, class Q	-	nnu00563(Glycosylphosphatidylinositol(GPI)-anchor biosynthesis)	A0A6P4DRB3.1 PF02704.19;GASA;	-	14	4	40	222.01	336.67	1505.73	1.61	0.57	6.16	55.69	85.18	277.35	2.78	139.41	-4.6883	down	3.33888e-06	0.000151196	yes
TRINITY_DN24489_c0_g1	573	TRINITY_DN24489_c0_g1_i1	-	-	-	-	-	-	-	-	-	-	-	0	0	0	23.98	8	42	0	0	0	5.22	1.75	7.5	0	4.82	-7.39266	down	3.36439e-06	0.000152046	yes
TRINITY_DN61766_c1_g1	327	TRINITY_DN61766_c1_g1_i1	-	-	-	-	-	-	-	-	-	-	-	0	0	0	17.6	20.07	15.88	0	0	0	13.1	15.08	9.96	0	12.71	-6.92933	down	3.37223e-06	0.000152046	yes
TRINITY_DN16676_c0_g1	1243	TRINITY_DN16676_c0_g1_i1	-	-	-	-	-	-	-	-	-	-	-	24.85	98.85	50.85	0	2.05	6.23	0.69	2.93	1.85	0	0.11	0.28	1.82	0.13	5.02992	up	3.37426e-06	0.000152046	yes
TRINITY_DN3231_c0_g1	3723	TRINITY_DN3231_c0_g1_i1;TRINITY_DN3231_c0_g1_i10;TRINITY_DN3231_c0_g1_i11;TRINITY_DN3231_c0_g1_i12;TRINITY_DN3231_c0_g1_i13;TRINITY_DN3231_c0_g1_i14;TRINITY_DN3231_c0_g1_i15;TRINITY_DN3231_c0_g1_i2;TRINITY_DN3231_c0_g1_i3;TRINITY_DN3231_c0_g1_i4;TRINITY_DN3231_c0_g1_i6;TRINITY_DN3231_c0_g1_i7;TRINITY_DN3231_c0_g1_i8;TRINITY_DN3231_c0_g1_i9	homeobox protein ATH1-like [Nymphaea colorata]	ATH1	Homeobox protein ATH1 OS=Arabidopsis thaliana OX=3702 GN=ATH1 PE=1 SV=1	GO:0003677(DNA binding);GO:0003700(DNA binding transcription factor activity);GO:0005515(protein binding);GO:0005634(nucleus);GO:0006351(transcription, DNA-templated);GO:0006355(regulation of transcription, DNA-templated);GO:0008285(negative regulation of cell proliferation);GO:0009640(photomorphogenesis);GO:0010073(meristem maintenance);GO:0010227(floral organ abscission);GO:0010228(vegetative t…	ENOG410XPMQ(homeobox)	NA	NA	NA	-	A0A3S3MEV0.1 PF07526.16;POX;	TALE	1325.3	1394.01	2520.88	247	109.99	455.69	14.24	15.39	34.41	5.53	2.46	7.6	21.35	5.2	3.22602	up	3.39292e-06	0.000152637	yes
TRINITY_DN1488_c0_g1	1747	TRINITY_DN1488_c0_g1_i1;TRINITY_DN1488_c0_g1_i10;TRINITY_DN1488_c0_g1_i11;TRINITY_DN1488_c0_g1_i12;TRINITY_DN1488_c0_g1_i13;TRINITY_DN1488_c0_g1_i15;TRINITY_DN1488_c0_g1_i16;TRINITY_DN1488_c0_g1_i2;TRINITY_DN1488_c0_g1_i3;TRINITY_DN1488_c0_g1_i4;TRINITY_DN1488_c0_g1_i6;TRINITY_DN1488_c0_g1_i9	late embryogenesis abundant protein Lea5-D-like [Nymphaea colorata]	LEA5-D	Late embryogenesis abundant protein Lea5-D OS=Gossypium hirsutum OX=3635 GN=LEA5-D PE=2 SV=1	-	ENOG410ZEWF(late embryogenesis abundant protein)	-	-	-	-	W1NX26.1 PF03242.18;LEA_3a;	-	5918.79	10324.4	12403.2	2489.91	588.98	1234.04	480.63	928.25	1359.46	409.45	95.96	164.2	922.78	223.2	3.31765	up	3.47246e-06	0.00015596	yes
TRINITY_DN46337_c0_g1	389	TRINITY_DN46337_c0_g1_i1;TRINITY_DN46337_c0_g1_i2;TRINITY_DN46337_c0_g1_i3	-	-	-	-	-	-	-	-	-	-	-	30	56.11	26.23	0	0	5	8.14	19.15	13.61	0	0	2.28	13.63	0.76	4.99271	up	3.50053e-06	0.000156645	yes
TRINITY_DN22620_c0_g1	555	TRINITY_DN22620_c0_g1_i1	CAS Exportin-2 [Nymphaea thermarum]	CAS	Exportin-2 OS=Arabidopsis thaliana OX=3702 GN=CAS PE=2 SV=1	GO:0005634(nucleus);GO:0005643(nuclear pore);GO:0005737(cytoplasm);GO:0005829(cytosol);GO:0008536(Ran GTPase binding);GO:0009506(plasmodesma);GO:0009507(chloroplast);GO:0016020(membrane);GO:0030247(polysaccharide binding)	COG5657(Importin)	NA	NA	NA	-	A0A8X7YC44.1 PF03810.24;IBN_N;	-	0	0	0	66.6	52.54	3	0	0	0	15.63	12.37	0.58	0	9.53	-8.09996	down	3.50198e-06	0.000156645	yes
TRINITY_DN4077_c0_g1	3126	TRINITY_DN4077_c0_g1_i1;TRINITY_DN4077_c0_g1_i10;TRINITY_DN4077_c0_g1_i11;TRINITY_DN4077_c0_g1_i12;TRINITY_DN4077_c0_g1_i13;TRINITY_DN4077_c0_g1_i14;TRINITY_DN4077_c0_g1_i15;TRINITY_DN4077_c0_g1_i16;TRINITY_DN4077_c0_g1_i17;TRINITY_DN4077_c0_g1_i18;TRINITY_DN4077_c0_g1_i19;TRINITY_DN4077_c0_g1_i2;TRINITY_DN4077_c0_g1_i20;TRINITY_DN4077_c0_g1_i21;TRINITY_DN4077_c0_g1_i22;TRINITY_DN4077_c0_g1_i23;T…	ATP-dependent 6-phosphofructokinase 6-like [Nymphaea colorata]	PFK3	ATP-dependent 6-phosphofructokinase 3 OS=Arabidopsis thaliana OX=3702 GN=PFK3 PE=1 SV=1	GO:0003872(6-phosphofructokinase activity);GO:0005524(ATP binding);GO:0005737(cytoplasm);GO:0005829(cytosol);GO:0005945(6-phosphofructokinase complex);GO:0006002(fructose 6-phosphate metabolic process);GO:0006096(glycolytic process);GO:0010053(root epidermal cell differentiation);GO:0046872(metal ion binding)	COG0205(phosphohexokinase)	K00850	6-phosphofructokinase 1	EC:2.7.1.11	atr00010(Glycolysis / Gluconeogenesis);atr00030(Pentose phosphate pathway);atr00051(Fructose and mannose metabolism);atr00052(Galactose metabolism);atr03018(RNA degradation)	A0A4U5QEP2.1 PF00365.25;PFK;	-	606.2	183	436	5924.89	3832.26	3608.46	7.86	2.5	7.41	154.42	98.57	74.28	5.92	109.09	-2.94155	down	3.50482e-06	0.000156645	yes
TRINITY_DN22542_c0_g1	2105	TRINITY_DN22542_c0_g1_i1;TRINITY_DN22542_c0_g1_i2;TRINITY_DN22542_c0_g1_i3;TRINITY_DN22542_c0_g1_i5;TRINITY_DN22542_c0_g1_i7	hypothetical protein FH972_026359 [Carpinus fangiana]	Pcsk1	Neuroendocrine convertase 1 OS=Rattus norvegicus OX=10116 GN=Pcsk1 PE=2 SV=1	GO:0004252(serine-type endopeptidase activity);GO:0005615(extracellular space);GO:0016486(peptide hormone processing);GO:0043043(peptide biosynthetic process)	COG1404(peptidase (S8 and S53, subtilisin, kexin, sedolisin);COG4935(proprotein convertase subtilisin kexin type)	-	-	-	-	A0A813U0U8.1 PF00082.27;Peptidase_S8;	-	56.06	609.25	4	3	0	0	0.81	9.27	0.07	0.09	0	0	3.38	0.03	8.39699	up	3.51563e-06	0.000156873	yes
TRINITY_DN272_c0_g1	1742	TRINITY_DN272_c0_g1_i1;TRINITY_DN272_c0_g1_i11;TRINITY_DN272_c0_g1_i12;TRINITY_DN272_c0_g1_i13;TRINITY_DN272_c0_g1_i14;TRINITY_DN272_c0_g1_i15;TRINITY_DN272_c0_g1_i16;TRINITY_DN272_c0_g1_i18;TRINITY_DN272_c0_g1_i19;TRINITY_DN272_c0_g1_i2;TRINITY_DN272_c0_g1_i20;TRINITY_DN272_c0_g1_i21;TRINITY_DN272_c0_g1_i23;TRINITY_DN272_c0_g1_i24;TRINITY_DN272_c0_g1_i26;TRINITY_DN272_c0_g1_i3;TRINITY_DN272_c0_g…	shikimate O-hydroxycinnamoyltransferase-like [Nymphaea colorata]	HST	Shikimate O-hydroxycinnamoyltransferase OS=Arabidopsis thaliana OX=3702 GN=HST PE=1 SV=1	GO:0005515(protein binding);GO:0005737(cytoplasm);GO:0005829(cytosol);GO:0009809(lignin biosynthetic process);GO:0009963(positive regulation of flavonoid biosynthetic process);GO:0010252(auxin homeostasis);GO:0016020(membrane);GO:0016740(transferase activity);GO:0047172(shikimate O-hydroxycinnamoyltransferase activity);GO:0047205(quinate O-hydroxycinnamoyltransferase activity);GO:0071555(cell wal…	ENOG410XPQ7(hydroxycinnamoyl-Coenzyme A shikimate quinate hydroxycinnamoyltransferase-like)	K13065	shikimate O-hydroxycinnamoyltransferase	EC:2.3.1.133	sind00940(Phenylpropanoid biosynthesis);sind00945(Stilbenoid, diarylheptanoid and gingerol biosynthesis);sind00941(Flavonoid biosynthesis)	A0A6I9THQ9.1 PF02458.20;Transferase;	-	511.52	367.44	324.19	22	83.83	47.81	11.05	8.83	10.89	0.94	3.97	1.85	10.26	2.25	3.53289	up	3.57663e-06	0.000159168	yes
TRINITY_DN7715_c0_g1	588	TRINITY_DN7715_c0_g1_i1	Antimicrobial peptide 1 [Nymphaea thermarum]	-	-	-	-	-	-	-	-	-	-	0	1	0	196	56	8	0	0.11	0	40.25	11.51	1.34	0.04	17.7	-7.03055	down	3.57862e-06	0.000159168	yes
TRINITY_DN24417_c0_g1	947	TRINITY_DN24417_c0_g1_i1;TRINITY_DN24417_c0_g1_i10;TRINITY_DN24417_c0_g1_i11;TRINITY_DN24417_c0_g1_i12;TRINITY_DN24417_c0_g1_i13;TRINITY_DN24417_c0_g1_i14;TRINITY_DN24417_c0_g1_i15;TRINITY_DN24417_c0_g1_i16;TRINITY_DN24417_c0_g1_i17;TRINITY_DN24417_c0_g1_i18;TRINITY_DN24417_c0_g1_i19;TRINITY_DN24417_c0_g1_i2;TRINITY_DN24417_c0_g1_i20;TRINITY_DN24417_c0_g1_i3;TRINITY_DN24417_c0_g1_i4;TRINITY_DN244…	hypothetical protein HYH02_014217 [Chlamydomonas schloesseri]	-	-	-	ENOG4111VHW(Nuclear protein set)	K11423	histone-lysine N-methyltransferase SETD2	EC:2.1.1.43	ats00310(Lysine degradation)	A0A819J2L3.1 PF00856.33;SET;	-	29	129	9	1	2	1	1.51	7.55	0.95	0.22	0.26	0.14	3.34	0.21	5.97568	up	3.58503e-06	0.000159195	yes
TRINITY_DN2946_c0_g1	2541	TRINITY_DN2946_c0_g1_i1;TRINITY_DN2946_c0_g1_i10;TRINITY_DN2946_c0_g1_i11;TRINITY_DN2946_c0_g1_i12;TRINITY_DN2946_c0_g1_i13;TRINITY_DN2946_c0_g1_i14;TRINITY_DN2946_c0_g1_i15;TRINITY_DN2946_c0_g1_i17;TRINITY_DN2946_c0_g1_i18;TRINITY_DN2946_c0_g1_i19;TRINITY_DN2946_c0_g1_i2;TRINITY_DN2946_c0_g1_i20;TRINITY_DN2946_c0_g1_i21;TRINITY_DN2946_c0_g1_i22;TRINITY_DN2946_c0_g1_i3;TRINITY_DN2946_c0_g1_i4;TRI…	protein DETOXIFICATION 16-like isoform X1 [Nymphaea colorata]	DTX16	Protein DETOXIFICATION 16 OS=Arabidopsis thaliana OX=3702 GN=DTX16 PE=2 SV=1	GO:0006855(drug transmembrane transport)	COG0534(Mate efflux family protein)	NA	NA	NA	-	A0A843XE64.1 PF01554.23;MatE;	-	6434.68	2083.75	712.28	176.86	263.23	489.84	125.48	40.73	18.89	10.28	16.36	20.95	61.7	15.86	3.84195	up	3.62301e-06	0.000160622	yes
TRINITY_DN14057_c0_g1	282	TRINITY_DN14057_c0_g1_i1	hypothetical protein CISIN_1g009971mg [Citrus sinensis]	AGPC	Glucose-1-phosphate adenylyltransferase small subunit 1, chloroplastic OS=Vicia faba OX=3906 GN=AGPC PE=2 SV=1	GO:0005524(ATP binding);GO:0005978(glycogen biosynthetic process);GO:0008878(glucose-1-phosphate adenylyltransferase activity);GO:0009507(chloroplast);GO:0009570(chloroplast stroma);GO:0019252(starch biosynthetic process);GO:0030931(heterotetrameric ADPG pyrophosphorylase complex);GO:0048046(apoplast);GO:0048573(photoperiodism, flowering)	COG0448(Catalyzes the synthesis of ADP-glucose, a sugar donor used in elongation reactions on alpha-glucans (By similarity))	K00975	glucose-1-phosphate adenylyltransferase	EC:2.7.7.27	fve00500(Starch and sucrose metabolism);fve00520(Amino sugar and nucleotide sugar metabolism)	-	-	83	24.11	9.3	2	1	1	40.19	12.64	5.97	1.85	0.93	0.77	19.6	1.18	5.24279	up	3.63337e-06	0.000160822	yes
TRINITY_DN2867_c0_g1	4385	TRINITY_DN2867_c0_g1_i1;TRINITY_DN2867_c0_g1_i10;TRINITY_DN2867_c0_g1_i11;TRINITY_DN2867_c0_g1_i12;TRINITY_DN2867_c0_g1_i14;TRINITY_DN2867_c0_g1_i16;TRINITY_DN2867_c0_g1_i17;TRINITY_DN2867_c0_g1_i18;TRINITY_DN2867_c0_g1_i19;TRINITY_DN2867_c0_g1_i2;TRINITY_DN2867_c0_g1_i20;TRINITY_DN2867_c0_g1_i21;TRINITY_DN2867_c0_g1_i22;TRINITY_DN2867_c0_g1_i23;TRINITY_DN2867_c0_g1_i24;TRINITY_DN2867_c0_g1_i25;T…	SEP1, partial [Nymphaea odorata]	MADS2	Agamous-like MADS-box protein MADS2 OS=Vitis vinifera OX=29760 GN=MADS2 PE=2 SV=2	GO:0005515(protein binding)	COG5068(Transcription factor)	NA	NA	NA	-	A0A2H5P1Z5.1 PF01486.22;K-box;	MIKC_MADS	561.96	423.98	751.11	7828.67	9153.17	3036.14	21.31	15.76	36.71	570.64	660.16	181.22	24.59	470.67	-2.97712	down	3.69704e-06	0.000163377	yes
TRINITY_DN1583_c0_g1	2747	TRINITY_DN1583_c0_g1_i1;TRINITY_DN1583_c0_g1_i10;TRINITY_DN1583_c0_g1_i11;TRINITY_DN1583_c0_g1_i12;TRINITY_DN1583_c0_g1_i14;TRINITY_DN1583_c0_g1_i16;TRINITY_DN1583_c0_g1_i17;TRINITY_DN1583_c0_g1_i2;TRINITY_DN1583_c0_g1_i20;TRINITY_DN1583_c0_g1_i21;TRINITY_DN1583_c0_g1_i22;TRINITY_DN1583_c0_g1_i23;TRINITY_DN1583_c0_g1_i25;TRINITY_DN1583_c0_g1_i26;TRINITY_DN1583_c0_g1_i27;TRINITY_DN1583_c0_g1_i29;T…	-	-	-	-	-	-	-	-	-	-	-	611.22	142.55	51.77	15.56	18.09	5	8.76	2.83	0.89	0.38	0.44	0.08	4.16	0.3	4.88103	up	3.7647e-06	0.000165941	yes
TRINITY_DN654_c0_g1	1912	TRINITY_DN654_c0_g1_i1;TRINITY_DN654_c0_g1_i3;TRINITY_DN654_c0_g1_i4	UDP-glycosyltransferase 88A1-like [Nymphaea colorata]	RhGT1	Anthocyanidin 5,3-O-glucosyltransferase OS=Rosa hybrid cultivar OX=128735 GN=RhGT1 PE=2 SV=1	GO:0009813(flavonoid biosynthetic process);GO:0043231(intracellular membrane-bounded organelle);GO:0052696(flavonoid glucuronidation);GO:0080043(quercetin 3-O-glucosyltransferase activity);GO:0080044(quercetin 7-O-glucosyltransferase activity)	COG1819(Transferase)	K12938	anthocyanidin 5,3-O-glucosyltransferase	EC:2.4.1.-	fve00942(Anthocyanin biosynthesis)	A0A5J5ARN7.1 PF00201.23;UDPGT;	-	5153.53	426.4	615	73	170.11	11	121.36	10.35	18.09	3.15	6.91	0.28	49.93	3.45	5.0942	up	3.76713e-06	0.000165941	yes
TRINITY_DN1725_c0_g1	956	TRINITY_DN1725_c0_g1_i1;TRINITY_DN1725_c0_g1_i10;TRINITY_DN1725_c0_g1_i11;TRINITY_DN1725_c0_g1_i12;TRINITY_DN1725_c0_g1_i14;TRINITY_DN1725_c0_g1_i17;TRINITY_DN1725_c0_g1_i18;TRINITY_DN1725_c0_g1_i19;TRINITY_DN1725_c0_g1_i2;TRINITY_DN1725_c0_g1_i21;TRINITY_DN1725_c0_g1_i22;TRINITY_DN1725_c0_g1_i23;TRINITY_DN1725_c0_g1_i24;TRINITY_DN1725_c0_g1_i25;TRINITY_DN1725_c0_g1_i3;TRINITY_DN1725_c0_g1_i4;TRI…	uncharacterized protein LOC126410124 isoform X2 [Nymphaea colorata]	-	-	-	-	-	-	-	-	-	-	18	10	63	284.75	459.65	1841.03	0.86	0.63	4.67	37.36	56.94	156.65	2.05	83.65	-4.35198	down	3.77658e-06	0.000166091	yes
TRINITY_DN2078_c0_g1	2739	TRINITY_DN2078_c0_g1_i1;TRINITY_DN2078_c0_g1_i11;TRINITY_DN2078_c0_g1_i12;TRINITY_DN2078_c0_g1_i13;TRINITY_DN2078_c0_g1_i14;TRINITY_DN2078_c0_g1_i15;TRINITY_DN2078_c0_g1_i16;TRINITY_DN2078_c0_g1_i17;TRINITY_DN2078_c0_g1_i18;TRINITY_DN2078_c0_g1_i19;TRINITY_DN2078_c0_g1_i2;TRINITY_DN2078_c0_g1_i20;TRINITY_DN2078_c0_g1_i21;TRINITY_DN2078_c0_g1_i22;TRINITY_DN2078_c0_g1_i3;TRINITY_DN2078_c0_g1_i4;TRI…	nudix hydrolase 13, mitochondrial [Nymphaea colorata]	NUDT13	Nudix hydrolase 13, mitochondrial OS=Arabidopsis thaliana OX=3702 GN=NUDT13 PE=1 SV=1	GO:0005634(nucleus);GO:0005739(mitochondrion);GO:0016787(hydrolase activity);GO:0034432(bis(5'-adenosyl)-pentaphosphatase activity);GO:0046872(metal ion binding)	COG0494(Nudix hydrolase)	NA	NA	NA	-	A0A4Y7JK53.1 PF00293.33;NUDIX;	-	37	32	82	625	1142.31	461.01	0.56	0.7	2.71	31.28	56.39	19.33	1.32	35.67	-3.3453	down	3.78798e-06	0.000166326	yes
TRINITY_DN5216_c0_g2	907	TRINITY_DN5216_c0_g2_i1	Expansin-A8 [Nymphaea thermarum]	EXPA10	Expansin-A10 OS=Arabidopsis thaliana OX=3702 GN=EXPA10 PE=2 SV=1	GO:0005199(structural constituent of cell wall);GO:0005576(extracellular region);GO:0005618(cell wall);GO:0006949(syncytium formation);GO:0009505(plant-type cell wall);GO:0009664(plant-type cell wall organization);GO:0009826(unidimensional cell growth);GO:0009828(plant-type cell wall loosening);GO:0009831(plant-type cell wall modification involved in multidimensional cell growth);GO:0016020(membr…	ENOG410YCRV(loosening and extension of plant cell walls by disrupting non-covalent bonding between cellulose microfibrils and matrix glucans. No enzymatic activity has been found)	NA	NA	NA	-	A0A7J7NEA7.1 PF01357.26;Expansin_C;	-	13	18	24.67	2178.62	463.3	62	0.58	0.86	1.44	194.72	40.9	4.42	0.96	80.01	-5.00696	down	3.79647e-06	0.000166433	yes
TRINITY_DN25150_c0_g1	1343	TRINITY_DN25150_c0_g1_i1;TRINITY_DN25150_c0_g1_i2;TRINITY_DN25150_c0_g1_i3	-	-	-	-	-	-	-	-	-	-	-	9	50	17	0	0	1	0.23	1.33	0.63	0	0	0.08	0.73	0.03	6.40892	up	3.82253e-06	0.000167078	yes
TRINITY_DN64115_c0_g1	1644	TRINITY_DN64115_c0_g1_i1	-	-	-	-	-	-	-	-	-	-	-	0	0	0	319.16	66.51	1	0	0	0	12.39	2.53	0.03	0	4.98	-9.75232	down	3.82335e-06	0.000167078	yes
TRINITY_DN38064_c1_g1	663	TRINITY_DN38064_c1_g1_i1	hypothetical protein HXX76_000333 [Chlamydomonas incerta]	rps7	Small ribosomal subunit protein eS7 OS=Xenopus laevis OX=8355 GN=rps7 PE=1 SV=2	GO:0006364(rRNA processing);GO:0022627(cytosolic small ribosomal subunit);GO:0030686(90S preribosome);GO:0032040(small-subunit processome);GO:0042274(ribosomal small subunit biogenesis)	ENOG410ZYKB(ribosomal protein S7)	K02993	small subunit ribosomal protein S7e	-	cre03010(Ribosome)	A0A814YEH3.1 PF01251.23;Ribosomal_S7e;	-	19	200	2	0	0	0	1.49	16.93	0.21	0	0	0	6.21	0	9.74189	up	3.84867e-06	0.000167918	yes
TRINITY_DN467_c1_g2	248	TRINITY_DN467_c1_g2_i1	protein LIGHT-DEPENDENT SHORT HYPOCOTYLS 4-like [Magnolia sinica]	LSH6	Protein LIGHT-DEPENDENT SHORT HYPOCOTYLS 6 OS=Arabidopsis thaliana OX=3702 GN=LSH6 PE=1 SV=1	GO:0003677(DNA binding);GO:0005634(nucleus);GO:0006355(regulation of transcription, DNA-templated);GO:0007275(multicellular organism development);GO:0009299(mRNA transcription);GO:0009416(response to light stimulus)	ENOG41116RU(light-dependent short hypocotyls 1)	K13413	mitogen-activated protein kinase kinase 4/5	EC:2.7.12.2	sbi04016(MAPK signaling pathway - plant);sbi04075(Plant hormone signal transduction);sbi04626(Plant-pathogen interaction)	U5CZH0.1 PF04852.17;ALOG_dom;	-	387.17	292.2	266.21	30.2	3.33	40.32	233.17	189.08	210.84	34.9	3.85	38.21	211.03	25.65	4.24458	up	3.98602e-06	0.000173635	yes
TRINITY_DN1914_c8_g1	762	TRINITY_DN1914_c8_g1_i1	hypothetical protein FH972_027280 [Carpinus fangiana]	eef1as	Elongation factor 1-alpha, somatic form OS=Xenopus laevis OX=8355 GN=eef1as PE=2 SV=1	GO:0003746(translation elongation factor activity);GO:0003924(GTPase activity);GO:0005622(intracellular)	COG5256(This protein promotes the GTP-dependent binding of aminoacyl-tRNA to the A-site of ribosomes during protein biosynthesis (By similarity))	K03231	elongation factor 1-alpha	-	cme03013(RNA transport)	S9XBV1.1 PF00009.32;GTP_EFTU;	-	135.9	145.28	0	0	0	0	8.13	9.36	0	0	0	0	5.83	0	9.95176	up	4.0108e-06	0.000174379	yes
TRINITY_DN47377_c0_g1	954	TRINITY_DN47377_c0_g1_i1;TRINITY_DN47377_c0_g1_i2;TRINITY_DN47377_c0_g1_i3	-	-	-	-	-	-	-	-	-	-	-	41.84	75.95	29.37	0	0	6	1.83	3.55	1.71	0	0	0.42	2.36	0.14	5.14711	up	4.01941e-06	0.000174379	yes
TRINITY_DN6929_c0_g1	3021	TRINITY_DN6929_c0_g1_i1;TRINITY_DN6929_c0_g1_i10;TRINITY_DN6929_c0_g1_i11;TRINITY_DN6929_c0_g1_i12;TRINITY_DN6929_c0_g1_i2;TRINITY_DN6929_c0_g1_i3;TRINITY_DN6929_c0_g1_i5;TRINITY_DN6929_c0_g1_i6;TRINITY_DN6929_c0_g1_i7;TRINITY_DN6929_c0_g1_i8	phosphoglycerate mutase-like protein AT74H isoform X2 [Nymphaea colorata]	At3g05170	Phosphoglycerate mutase-like protein AT74 OS=Arabidopsis thaliana OX=3702 GN=At3g05170 PE=2 SV=1	GO:0005829(cytosol);GO:0050278(sedoheptulose-bisphosphatase activity)	ENOG4111HP2(Phosphoglycerate mutase)	-	-	-	-	W1NML2.1 PF00300.27;His_Phos_1;	-	29	21	22	392	286	510.1	0.74	0.26	0.48	14.81	11.73	15.89	0.49	14.14	-3.48242	down	4.02214e-06	0.000174379	yes
TRINITY_DN22633_c0_g2	853	TRINITY_DN22633_c0_g2_i1;TRINITY_DN22633_c0_g2_i2	-	-	-	-	-	-	-	-	-	-	-	58	21.33	29	0	5	2	3.09	1.16	1.96	0	0.51	0.18	2.07	0.23	4.39156	up	4.06892e-06	0.00017613	yes
TRINITY_DN34840_c1_g1	1155	TRINITY_DN34840_c1_g1_i1	-	-	-	-	-	-	-	-	-	-	-	14	21	61	0	3	1	0.43	0.69	2.46	0	0.18	0.05	1.19	0.08	4.96988	up	4.11226e-06	0.000177726	yes
TRINITY_DN1910_c0_g1	1819	TRINITY_DN1910_c0_g1_i1;TRINITY_DN1910_c0_g1_i10;TRINITY_DN1910_c0_g1_i11;TRINITY_DN1910_c0_g1_i13;TRINITY_DN1910_c0_g1_i14;TRINITY_DN1910_c0_g1_i15;TRINITY_DN1910_c0_g1_i17;TRINITY_DN1910_c0_g1_i2;TRINITY_DN1910_c0_g1_i3;TRINITY_DN1910_c0_g1_i5;TRINITY_DN1910_c0_g1_i8;TRINITY_DN1910_c0_g1_i9	Lysine histidine transporter 1 [Nymphaea thermarum]	LHT1	Lysine histidine transporter 1 OS=Arabidopsis thaliana OX=3702 GN=LHT1 PE=1 SV=1	GO:0003333(amino acid transmembrane transport);GO:0005886(plasma membrane);GO:0015171(amino acid transmembrane transporter activity)	COG0814(amino acid transport)	NA	NA	NA	-	A0A0K9P7B3.1 PF01490.23;Aa_trans;	-	26	20	176	872.94	1232.25	3002.12	0.45	0.36	3.92	35.89	46.24	80.74	1.58	54.29	-4.05726	down	4.15029e-06	0.000179088	yes
TRINITY_DN2710_c0_g1	1104	TRINITY_DN2710_c0_g1_i1;TRINITY_DN2710_c0_g1_i2;TRINITY_DN2710_c0_g1_i3	uncharacterized protein LOC116262358 [Nymphaea colorata]	yjcK	Putative [ribosomal protein S5]-alanine N-acetyltransferase OS=Bacillus subtilis (strain 168) OX=224308 GN=yjcK PE=3 SV=1	GO:0006474(N-terminal protein amino acid acetylation);GO:0008080(N-acetyltransferase activity)	COG1670(-acetyltransferase)	-	-	-	-	A0A1U8A2R7.1 PF13302.12;Acetyltransf_3;	-	352	137	94	9	17	0	14.7	6.52	4.74	0.68	1.29	0	8.65	0.66	5.01799	up	4.16574e-06	0.000179473	yes
TRINITY_DN12360_c1_g1	423	TRINITY_DN12360_c1_g1_i1;TRINITY_DN12360_c1_g1_i2;TRINITY_DN12360_c1_g1_i4	-	-	-	-	-	-	-	-	-	-	-	38.88	17.02	4	0	0	0	8.98	4.31	1.28	0	0	0	4.86	0	7.6399	up	4.23146e-06	0.00018184	yes
TRINITY_DN89715_c0_g1	582	TRINITY_DN89715_c0_g1_i1	-	-	-	-	-	-	-	-	-	-	-	24	5	16	0	0	0	2.49	0.56	2.19	0	0	0	1.75	0	7.16435	up	4.23391e-06	0.00018184	yes
TRINITY_DN51835_c0_g3	1181	TRINITY_DN51835_c0_g3_i1;TRINITY_DN51835_c0_g3_i2	-	MEP	Peptidyl-Lys metalloendopeptidase OS=Armillaria mellea OX=47429 GN=MEP PE=1 SV=1	-	ENOG4111FS3(NA)	-	-	-	-	A0A1I4XJH2.1 PF14521.11;Aspzincin_M35;	-	93	1265.79	2	4	2	0	2.78	40.38	0.08	0.24	0.12	0	14.41	0.12	8.52933	up	4.24372e-06	0.000181971	yes
TRINITY_DN50200_c0_g1	1133	TRINITY_DN50200_c0_g1_i1;TRINITY_DN50200_c0_g1_i2;TRINITY_DN50200_c0_g1_i3;TRINITY_DN50200_c0_g1_i4;TRINITY_DN50200_c0_g1_i5;TRINITY_DN50200_c0_g1_i6	hypothetical protein FH972_026359 [Carpinus fangiana]	PCSK1	Neuroendocrine convertase 1 OS=Homo sapiens OX=9606 GN=PCSK1 PE=1 SV=2	GO:0004252(serine-type endopeptidase activity);GO:0005615(extracellular space);GO:0016486(peptide hormone processing);GO:0043043(peptide biosynthetic process)	COG1404(peptidase (S8 and S53, subtilisin, kexin, sedolisin);COG4935(proprotein convertase subtilisin kexin type)	-	-	-	-	A0A813U0U8.1 PF00082.27;Peptidase_S8;	-	22.06	169	4	1	1	0	1.48	6.11	0.17	0.07	0.06	0	2.59	0.04	7.09766	up	4.25019e-06	0.000181971	yes
TRINITY_DN128_c1_g1	2598	TRINITY_DN128_c1_g1_i1;TRINITY_DN128_c1_g1_i10;TRINITY_DN128_c1_g1_i11;TRINITY_DN128_c1_g1_i12;TRINITY_DN128_c1_g1_i13;TRINITY_DN128_c1_g1_i14;TRINITY_DN128_c1_g1_i15;TRINITY_DN128_c1_g1_i16;TRINITY_DN128_c1_g1_i17;TRINITY_DN128_c1_g1_i18;TRINITY_DN128_c1_g1_i19;TRINITY_DN128_c1_g1_i2;TRINITY_DN128_c1_g1_i20;TRINITY_DN128_c1_g1_i21;TRINITY_DN128_c1_g1_i22;TRINITY_DN128_c1_g1_i23;TRINITY_DN128_c1_…	LOW QUALITY PROTEIN: beta-glucosidase 22-like [Nymphaea colorata]	BGLU22	Beta-glucosidase 22 OS=Oryza sativa subsp. japonica OX=39947 GN=BGLU22 PE=2 SV=1	GO:0008422(beta-glucosidase activity);GO:1901657(glycosyl compound metabolic process)	COG2723(beta-glucosidase)	K01188	beta-glucosidase	EC:3.2.1.21	atr00500(Starch and sucrose metabolism);atr00460(Cyanoamino acid metabolism);atr00940(Phenylpropanoid biosynthesis)	U5CUR2.1 PF00232.23;Glyco_hydro_1;	-	187.17	308.04	380.16	3705.41	1488.46	11508.2	3.4	5.21	9.36	132.62	55.36	317.4	5.99	168.46	-3.68643	down	4.26389e-06	0.000182273	yes
TRINITY_DN11953_c0_g1	487	TRINITY_DN11953_c0_g1_i1;TRINITY_DN11953_c0_g1_i2	probable LRR receptor-like serine/threonine-protein kinase At1g05700 [Nymphaea colorata]	-	-	-	-	-	-	-	-	A0A1R3KN83.1 PF12819.12;Malectin_like;	-	26.81	22	32.97	0	1	4	6.49	5.53	9.85	0	0.32	1.47	7.29	0.6	4.46279	up	4.32578e-06	0.000184631	yes
TRINITY_DN14356_c0_g1	724	TRINITY_DN14356_c0_g1_i1	7-deoxyloganetin glucosyltransferase-like isoform X2 [Nymphaea colorata]	UGT85A8	UDP-glycosyltransferase 85A8 OS=Stevia rebaudiana OX=55670 GN=UGT85A8 PE=2 SV=1	GO:0009813(flavonoid biosynthetic process);GO:0043231(intracellular membrane-bounded organelle);GO:0052696(flavonoid glucuronidation);GO:0080043(quercetin 3-O-glucosyltransferase activity);GO:0080044(quercetin 7-O-glucosyltransferase activity)	COG1819(Transferase)	NA	NA	NA	-	A0A3S3MTJ9.1 PF00201.23;UDPGT;	-	0	0	0	270.38	62.08	1	0	0	0	35.91	8.19	0.11	0	14.74	-9.53563	down	4.35531e-06	0.000185604	yes
TRINITY_DN59_c1_g1	2069	TRINITY_DN59_c1_g1_i1;TRINITY_DN59_c1_g1_i2;TRINITY_DN59_c1_g1_i3;TRINITY_DN59_c1_g1_i5;TRINITY_DN59_c1_g1_i6;TRINITY_DN59_c1_g1_i7;TRINITY_DN59_c1_g1_i8	LIGHT-DEPENDENT SHORT HYPOCOTYLS 6 protein [Nymphaea thermarum]	LSH4	Protein LIGHT-DEPENDENT SHORT HYPOCOTYLS 4 OS=Arabidopsis thaliana OX=3702 GN=LSH4 PE=1 SV=1	GO:0003677(DNA binding);GO:0005634(nucleus);GO:0005739(mitochondrion);GO:0006355(regulation of transcription, DNA-templated);GO:0007275(multicellular organism development);GO:0009299(mRNA transcription);GO:0009416(response to light stimulus);GO:0090698(post-embryonic plant morphogenesis)	ENOG41116RU(light-dependent short hypocotyls 1)	K13413	mitogen-activated protein kinase kinase 4/5	EC:2.7.12.2	sbi04016(MAPK signaling pathway - plant);sbi04075(Plant hormone signal transduction);sbi04626(Plant-pathogen interaction)	A0A8B7CW58.1 PF04852.17;ALOG_dom;	-	6581.51	3791.28	3147.74	844.14	160.9	857.99	97.73	59.65	60.64	25.04	4.64	20	72.67	16.56	3.40992	up	4.40811e-06	0.000187563	yes
TRINITY_DN6734_c0_g1	874	TRINITY_DN6734_c0_g1_i1;TRINITY_DN6734_c0_g1_i10;TRINITY_DN6734_c0_g1_i11;TRINITY_DN6734_c0_g1_i12;TRINITY_DN6734_c0_g1_i13;TRINITY_DN6734_c0_g1_i15;TRINITY_DN6734_c0_g1_i16;TRINITY_DN6734_c0_g1_i2;TRINITY_DN6734_c0_g1_i3;TRINITY_DN6734_c0_g1_i4;TRINITY_DN6734_c0_g1_i5;TRINITY_DN6734_c0_g1_i6;TRINITY_DN6734_c0_g1_i7;TRINITY_DN6734_c0_g1_i8;TRINITY_DN6734_c0_g1_i9	predicted protein [Hordeum vulgare subsp. vulgare]	TUBA1A	Tubulin alpha-1A chain OS=Gallus gallus OX=9031 GN=TUBA1A PE=1 SV=2	GO:0003924(GTPase activity);GO:0005200(structural constituent of cytoskeleton);GO:0005525(GTP binding);GO:0005737(cytoplasm);GO:0005874(microtubule);GO:0007017(microtubule-based process)	COG5023(protein polymerization)	K07374	tubulin alpha	-	mng04145(Phagosome)	A0A0R3UEZ1.1 PF03953.22;Tubulin_C;	-	64.61	503.88	14	7	2	1	7.18	65.49	2	2.44	0.31	0.21	24.89	0.99	6.58349	up	4.43272e-06	0.000188319	yes
TRINITY_DN7212_c0_g1	578	TRINITY_DN7212_c0_g1_i1;TRINITY_DN7212_c0_g1_i2;TRINITY_DN7212_c0_g1_i3;TRINITY_DN7212_c0_g1_i4	-	-	-	-	-	-	-	-	-	-	-	1	2	0	33.03	26.83	92.24	0.11	0.25	0	7.72	6.34	17.82	0.12	10.63	-4.94021	down	4.45506e-06	0.000188976	yes
TRINITY_DN51606_c0_g1	343	TRINITY_DN51606_c0_g1_i1	-	-	-	-	-	-	-	-	-	-	-	31.94	20.02	22.93	1	1	3	11.27	7.71	10.75	0.69	0.7	1.74	9.91	1.04	4.33806	up	4.51642e-06	0.000191283	yes
TRINITY_DN1825_c0_g3	884	TRINITY_DN1825_c0_g3_i1	-	-	-	-	-	-	-	-	-	-	-	82.99	75.96	79.55	7	13	3.02	3.85	3.77	4.83	0.65	1.2	0.22	4.15	0.69	3.93036	up	4.56595e-06	0.000193083	yes
TRINITY_DN816_c0_g1	3082	TRINITY_DN816_c0_g1_i1;TRINITY_DN816_c0_g1_i10;TRINITY_DN816_c0_g1_i2;TRINITY_DN816_c0_g1_i4;TRINITY_DN816_c0_g1_i5;TRINITY_DN816_c0_g1_i6;TRINITY_DN816_c0_g1_i7;TRINITY_DN816_c0_g1_i9	serine--glyoxylate aminotransferase [Nymphaea colorata]	AGT1	Serine--glyoxylate aminotransferase OS=Arabidopsis thaliana OX=3702 GN=AGT1 PE=1 SV=2	GO:0004760(serine-pyruvate transaminase activity);GO:0005777(peroxisome);GO:0005886(plasma membrane);GO:0008453(alanine-glyoxylate transaminase activity);GO:0009507(chloroplast);GO:0009570(chloroplast stroma);GO:0009853(photorespiration);GO:0016020(membrane);GO:0019265(glycine biosynthetic process, by transamination of glyoxylate);GO:0048046(apoplast);GO:0050281(serine-glyoxylate transaminase act…	COG0075(aminotransferase)	K00830	alanine-glyoxylate transaminase / serine-glyoxylate transaminase / serine-pyruvate transaminase	EC:2.6.1.44 2.6.1.45 2.6.1.51	pda00630(Glyoxylate and dicarboxylate metabolism);pda00250(Alanine, aspartate and glutamate metabolism);pda00260(Glycine, serine and threonine metabolism);pda04146(Peroxisome)	A0A5D2UU53.1 PF00266.24;Aminotran_5;	-	108	96.09	209.95	1116	766.47	16511.6	1.97	1.75	5.27	44.35	28.25	489.39	3	187.33	-4.96113	down	4.58732e-06	0.000193689	yes
TRINITY_DN16557_c0_g1	3314	TRINITY_DN16557_c0_g1_i1	-	-	-	-	-	-	-	-	-	-	-	0	0	0	199.89	255.21	0	0	0	0	3.36	4.2	0	0	2.52	-9.98035	down	4.61812e-06	0.000194691	yes
TRINITY_DN50255_c0_g1	409	TRINITY_DN50255_c0_g1_i1	UDP-glycosyltransferase [Nymphaea thermarum]	GmIF7GT1	Isoflavone 7-O-glucosyltransferase 1 OS=Glycine max OX=3847 GN=GmIF7GT1 PE=1 SV=1	GO:0009813(flavonoid biosynthetic process);GO:0043231(intracellular membrane-bounded organelle);GO:0052696(flavonoid glucuronidation);GO:0080043(quercetin 3-O-glucosyltransferase activity);GO:0080044(quercetin 7-O-glucosyltransferase activity)	COG1819(Transferase)	K13263	isoflavone 7-O-glucosyltransferase	EC:2.4.1.170	gmx00943(Isoflavonoid biosynthesis)	A0A8S0QC14.1 PF00201.23;UDPGT;	-	5	4	2	107.35	175.13	47.9	1.21	1.06	0.64	52.24	86.21	19.5	0.97	52.65	-4.28406	down	4.65085e-06	0.00019577	yes
TRINITY_DN5058_c0_g1	414	TRINITY_DN5058_c0_g1_i1;TRINITY_DN5058_c0_g1_i10;TRINITY_DN5058_c0_g1_i11;TRINITY_DN5058_c0_g1_i12;TRINITY_DN5058_c0_g1_i13;TRINITY_DN5058_c0_g1_i14;TRINITY_DN5058_c0_g1_i15;TRINITY_DN5058_c0_g1_i2;TRINITY_DN5058_c0_g1_i3;TRINITY_DN5058_c0_g1_i4;TRINITY_DN5058_c0_g1_i5;TRINITY_DN5058_c0_g1_i6;TRINITY_DN5058_c0_g1_i7;TRINITY_DN5058_c0_g1_i8;TRINITY_DN5058_c0_g1_i9	hypothetical protein RND71_044063 [Anisodus tanguticus]	Act5C	Actin-5C OS=Drosophila melanogaster OX=7227 GN=Act5C PE=1 SV=4	-	COG5277(Actin-related protein)	K05692	actin beta/gamma 1	-	pda04145(Phagosome)	A0A7K6J4P8.1 PF00022.24;Actin;	-	47.67	439.45	14.56	4	0	4.13	17.13	161.48	8.83	3.24	0	3.1	62.48	2.11	6.66599	up	4.66183e-06	0.000195932	yes
TRINITY_DN12372_c0_g1	1822	TRINITY_DN12372_c0_g1_i1;TRINITY_DN12372_c0_g1_i2;TRINITY_DN12372_c0_g1_i3;TRINITY_DN12372_c0_g1_i4;TRINITY_DN12372_c0_g1_i5;TRINITY_DN12372_c0_g1_i6	-	-	-	-	-	-	-	-	-	-	-	174.39	151.41	87.65	6	0	15.01	5.57	6.06	2.94	0.77	0	1.56	4.86	0.78	4.8463	up	4.67293e-06	0.000196099	yes
TRINITY_DN17774_c0_g1	941	TRINITY_DN17774_c0_g1_i10;TRINITY_DN17774_c0_g1_i11;TRINITY_DN17774_c0_g1_i12;TRINITY_DN17774_c0_g1_i13;TRINITY_DN17774_c0_g1_i14;TRINITY_DN17774_c0_g1_i16;TRINITY_DN17774_c0_g1_i17;TRINITY_DN17774_c0_g1_i3;TRINITY_DN17774_c0_g1_i7;TRINITY_DN17774_c0_g1_i8;TRINITY_DN17774_c0_g1_i9	-	-	-	-	-	-	-	-	-	-	-	35	725	1	0	1	0	3.63	94.59	0.15	0	0.08	0	32.79	0.03	9.85185	up	4.71491e-06	0.000197313	yes
TRINITY_DN3797_c0_g1	671	TRINITY_DN3797_c0_g1_i1;TRINITY_DN3797_c0_g1_i2;TRINITY_DN3797_c0_g1_i3;TRINITY_DN3797_c0_g1_i4;TRINITY_DN3797_c0_g1_i5;TRINITY_DN3797_c0_g1_i6;TRINITY_DN3797_c0_g1_i7	-	-	-	-	-	-	-	-	-	-	-	0	1	0	60.79	13.29	41.43	0	0.7	0	27.64	7.42	8.53	0.23	14.53	-5.88312	down	4.71622e-06	0.000197313	yes
TRINITY_DN3005_c0_g1	1207	TRINITY_DN3005_c0_g1_i1;TRINITY_DN3005_c0_g1_i2;TRINITY_DN3005_c0_g1_i3;TRINITY_DN3005_c0_g1_i4;TRINITY_DN3005_c0_g1_i5	NADPH-dependent aldo-keto reductase, chloroplastic-like [Nymphaea colorata]	AKR4C9	NADPH-dependent aldo-keto reductase, chloroplastic OS=Arabidopsis thaliana OX=3702 GN=AKR4C9 PE=1 SV=1	GO:0004032(alditol:NADP+ 1-oxidoreductase activity);GO:0004033(aldo-keto reductase (NADP) activity);GO:0005737(cytoplasm);GO:0008106(alcohol dehydrogenase (NADP+) activity);GO:0009409(response to cold);GO:0009414(response to water deprivation);GO:0009507(chloroplast);GO:0009636(response to toxic substance);GO:0009651(response to salt stress);GO:0016229(steroid dehydrogenase activity);GO:0016491(o…	COG0656(reductase)	K00002	alcohol dehydrogenase (NADP+)	EC:1.1.1.2	ghi00010(Glycolysis / Gluconeogenesis);ghi00040(Pentose and glucuronate interconversions);ghi00561(Glycerolipid metabolism)	A0A443PMN3.1 PF00248.26;Aldo_ket_red;	-	1640.89	525.27	301.92	126.55	94.56	21.59	63.69	21.92	16	10.28	7.57	1.34	33.87	6.4	3.87819	up	4.73301e-06	0.000197715	yes
TRINITY_DN89041_c0_g1	1183	TRINITY_DN89041_c0_g1_i1	26.5 kDa heat shock protein, mitochondrial [Nymphaea colorata]	HSP26.5	26.5 kDa heat shock protein, mitochondrial OS=Arabidopsis thaliana OX=3702 GN=HSP26.5 PE=2 SV=1	GO:0003674(molecular_function);GO:0005739(mitochondrion);GO:0009408(response to heat);GO:0009507(chloroplast);GO:0009644(response to high light intensity);GO:0042542(response to hydrogen peroxide)	COG0071(response to heat)	K13993	HSP20 family protein	-	atr04141(Protein processing in endoplasmic reticulum)	W1P1N9.1 PF00011.26;HSP20;	-	11	89	290.95	6	0	2	0.33	2.83	11.34	0.36	0	0.09	4.83	0.15	6.06294	up	4.7592e-06	0.000198389	yes
[truncated: 14,737 more rows]
