# Supplementary material for: Integrated multi-omics and WGCNA analyses reveal pathways and candidate genes associated with branching flower development in Nymphaea prolifera: focusing on hormone homeostasis and flavonoid biosynthesis
Source: BMC Plant Biol. 2026 May 29;26:1280. doi: 10.1186/s12870-026-09140-2 (PMC13418433; doi:10.1186/s12870-026-09140-2)
Supplement: Supplementary file 5 — Supplementary Material 5. [file 12870_2026_9140_MOESM5_ESM.xlsx]

## Sheet: Sheet1
Gene_ID	Length	Trans_ID	Annotation	Name	swissprot_description	GO_Term	NOG	KOEntry	KODescription	EC	KEGG_Pathway	Pfam_description	Family	T3_1_count	T3_2_count	T3_3_count	CK1_count	CK2_count	CK3_count	T3_1_TPM	T3_2_TPM	T3_3_TPM	CK1_TPM	CK2_TPM	CK3_TPM	T3_mean_TPM	CK_mean_TPM	log2FC	regulation	pvalue	FDR	significant
TRINITY_DN4292_c0_g1	1996	TRINITY_DN4292_c0_g1_i1;TRINITY_DN4292_c0_g1_i2;TRINITY_DN4292_c0_g1_i3;TRINITY_DN4292_c0_g1_i5	MYB-like transcription factor ODO1 isoform X2 [Nymphaea colorata]	MYB15	Transcription factor MYB15 OS=Arabidopsis thaliana OX=3702 GN=MYB15 PE=1 SV=1	GO:0000981(RNA polymerase II transcription factor activity, sequence-specific DNA binding);GO:0001135(transcription factor activity, RNA polymerase II transcription factor recruiting);GO:0003677(DNA binding);GO:0003700(DNA binding transcription factor activity);GO:0005515(protein binding);GO:0005634(nucleus);GO:0006351(transcription, DNA-templated);GO:0006355(regulation of transcription, DNA-temp…	COG5147(Myblike DNAbinding domain containing protein)	NA	NA	NA	-	A0A2Z6NTY4.1 PF13921.11;Myb_DNA-bind_6;	MYB	969	671	2105.71	2	0	1	23.17	22.29	55.71	0.09	0	0.03	33.72	0.04	10.2909	up	4.16412e-21	1.17249e-16	yes
TRINITY_DN6698_c0_g1	2826	TRINITY_DN6698_c0_g1_i1;TRINITY_DN6698_c0_g1_i10;TRINITY_DN6698_c0_g1_i12;TRINITY_DN6698_c0_g1_i13;TRINITY_DN6698_c0_g1_i14;TRINITY_DN6698_c0_g1_i15;TRINITY_DN6698_c0_g1_i16;TRINITY_DN6698_c0_g1_i17;TRINITY_DN6698_c0_g1_i18;TRINITY_DN6698_c0_g1_i19;TRINITY_DN6698_c0_g1_i2;TRINITY_DN6698_c0_g1_i20;TRINITY_DN6698_c0_g1_i21;TRINITY_DN6698_c0_g1_i22;TRINITY_DN6698_c0_g1_i24;TRINITY_DN6698_c0_g1_i25;T…	cytochrome P450 72A397-like [Nymphaea colorata]	CYP72A397	Cytochrome P450 72A397 OS=Kalopanax septemlobus OX=228393 GN=CYP72A397 PE=1 SV=1	GO:0004497(monooxygenase activity)	COG2124(Cytochrome p450)	NA	NA	NA	-	A0A6I9QPX1.1 PF00067.27;p450;	-	8123.77	11613.5	16767.5	83	93.94	33	172.81	358.61	384.47	3.64	3.9	0.99	305.3	2.84	7.58657	up	9.58571e-19	1.34952e-14	yes
TRINITY_DN3864_c0_g1	6279	TRINITY_DN3864_c0_g1_i1;TRINITY_DN3864_c0_g1_i10;TRINITY_DN3864_c0_g1_i11;TRINITY_DN3864_c0_g1_i12;TRINITY_DN3864_c0_g1_i13;TRINITY_DN3864_c0_g1_i14;TRINITY_DN3864_c0_g1_i15;TRINITY_DN3864_c0_g1_i16;TRINITY_DN3864_c0_g1_i17;TRINITY_DN3864_c0_g1_i18;TRINITY_DN3864_c0_g1_i19;TRINITY_DN3864_c0_g1_i2;TRINITY_DN3864_c0_g1_i20;TRINITY_DN3864_c0_g1_i21;TRINITY_DN3864_c0_g1_i22;TRINITY_DN3864_c0_g1_i23;T…	AGAMOUS-like protein, partial [Nymphaea sp. EMK-2003]	AGL11	Agamous-like MADS-box protein AGL11 OS=Vitis vinifera OX=29760 GN=AGL11 PE=2 SV=1	GO:0005515(protein binding)	COG5068(Transcription factor)	NA	NA	NA	-	A0A8J5M0D2.1 PF01486.22;K-box;	MIKC_MADS	0	0	0	5914.99	6635.85	221	0	0	0	398.34	429.82	13.14	0	280.43	-14.9934	down	7.14012e-17	6.70148e-13	yes
TRINITY_DN39886_c0_g1	2049	TRINITY_DN39886_c0_g1_i1;TRINITY_DN39886_c0_g1_i2	UDP-glycosyltransferase [Nymphaea thermarum]	UGT708G2	UDP-glycosyltransferase 708G2 OS=Citrus unshiu OX=55188 GN=UGT708G2 PE=1 SV=1	GO:0009813(flavonoid biosynthetic process);GO:0043231(intracellular membrane-bounded organelle);GO:0052696(flavonoid glucuronidation);GO:0080043(quercetin 3-O-glucosyltransferase activity);GO:0080044(quercetin 7-O-glucosyltransferase activity)	COG1819(Transferase)	NA	NA	NA	-	A0A6I9UUS0.1 PF00201.23;UDPGT;	-	1020	3107.82	6895.97	9	26	9	17.87	74.81	134.24	0.27	0.77	0.21	75.64	0.42	8.08483	up	6.99133e-16	4.92137e-12	yes
TRINITY_DN31508_c0_g1	704	TRINITY_DN31508_c0_g1_i1;TRINITY_DN31508_c0_g1_i2;TRINITY_DN31508_c0_g1_i3;TRINITY_DN31508_c0_g1_i4;TRINITY_DN31508_c0_g1_i5;TRINITY_DN31508_c0_g1_i6;TRINITY_DN31508_c0_g1_i7	-	-	-	-	-	-	-	-	-	-	-	642.06	3270.13	2652.22	19.7	5	8.04	180.68	1745.96	1029.29	5.46	1.47	4.06	985.31	3.66	7.70948	up	9.76378e-16	5.49838e-12	yes
TRINITY_DN987_c0_g1	2023	TRINITY_DN987_c0_g1_i1;TRINITY_DN987_c0_g1_i11;TRINITY_DN987_c0_g1_i12;TRINITY_DN987_c0_g1_i13;TRINITY_DN987_c0_g1_i14;TRINITY_DN987_c0_g1_i2;TRINITY_DN987_c0_g1_i3;TRINITY_DN987_c0_g1_i4;TRINITY_DN987_c0_g1_i5;TRINITY_DN987_c0_g1_i6;TRINITY_DN987_c0_g1_i7;TRINITY_DN987_c0_g1_i8;TRINITY_DN987_c0_g1_i9	GDSL esterase/lipase At1g29670-like [Nymphaea colorata]	At1g29670	GDSL esterase/lipase At1g29670 OS=Arabidopsis thaliana OX=3702 GN=At1g29670 PE=2 SV=1	GO:0016298(lipase activity)	COG3240(GDSL esterase lipase)	K00679	phospholipid:diacylglycerol acyltransferase	EC:2.3.1.158	cic00561(Glycerolipid metabolism)	A0A443N4Y6.1 PF00657.27;Lipase_GDSL;	-	586.09	477.06	931.15	4	7	3	18.71	21.49	33.37	0.22	0.37	0.13	24.52	0.24	7.29665	up	2.15006e-15	1.00899e-11	yes
TRINITY_DN4283_c0_g1	1474	TRINITY_DN4283_c0_g1_i1;TRINITY_DN4283_c0_g1_i11;TRINITY_DN4283_c0_g1_i12;TRINITY_DN4283_c0_g1_i13;TRINITY_DN4283_c0_g1_i14;TRINITY_DN4283_c0_g1_i15;TRINITY_DN4283_c0_g1_i17;TRINITY_DN4283_c0_g1_i18;TRINITY_DN4283_c0_g1_i19;TRINITY_DN4283_c0_g1_i2;TRINITY_DN4283_c0_g1_i20;TRINITY_DN4283_c0_g1_i22;TRINITY_DN4283_c0_g1_i23;TRINITY_DN4283_c0_g1_i24;TRINITY_DN4283_c0_g1_i27;TRINITY_DN4283_c0_g1_i28;T…	desiccation-related protein PCC13-62-like [Nymphaea colorata]	NEC2	Ferritin-like catalase Nec2 OS=Nesocodon mauritianus OX=519296 GN=NEC2 PE=1 SV=1	GO:0003674(molecular_function);GO:0005576(extracellular region);GO:0008150(biological_process)	ENOG410ZAWX(capping protein (actin filament) muscle Z-line, alpha)	NA	NA	NA	-	A0A200Q1G4.1 PF13668.11;Ferritin_2;	-	14812.1	123769	75493.4	338.3	95.32	387.96	683.18	8929.69	4097.95	25.14	7.29	27	4570.27	19.81	8.10937	up	4.2447e-15	1.7074e-11	yes
TRINITY_DN11517_c0_g1	1780	TRINITY_DN11517_c0_g1_i1;TRINITY_DN11517_c0_g1_i10;TRINITY_DN11517_c0_g1_i11;TRINITY_DN11517_c0_g1_i12;TRINITY_DN11517_c0_g1_i13;TRINITY_DN11517_c0_g1_i14;TRINITY_DN11517_c0_g1_i16;TRINITY_DN11517_c0_g1_i2;TRINITY_DN11517_c0_g1_i3;TRINITY_DN11517_c0_g1_i4;TRINITY_DN11517_c0_g1_i5;TRINITY_DN11517_c0_g1_i6;TRINITY_DN11517_c0_g1_i7;TRINITY_DN11517_c0_g1_i8;TRINITY_DN11517_c0_g1_i9	CRAL-TRIO domain-containing protein [Nymphaea thermarum]	-	-	GO:0005215(transporter activity);GO:0005886(plasma membrane);GO:0006810(transport)	ENOG410Y3Q0(CRAL TRIO domain protein)	K00133	aspartate-semialdehyde dehydrogenase	EC:1.2.1.11	aly00260(Glycine, serine and threonine metabolism);aly00270(Cysteine and methionine metabolism);aly00300(Lysine biosynthesis);aly00261(Monobactam biosynthesis)	A0A2G5CQA9.1 PF00650.25;CRAL_TRIO;	-	0	1	0	808	798.73	152	0	0.05	0	53.36	51.52	11.12	0.02	38.67	-10.2144	down	1.73292e-14	6.09922e-11	yes
TRINITY_DN2912_c0_g1	2222	TRINITY_DN2912_c0_g1_i1;TRINITY_DN2912_c0_g1_i10;TRINITY_DN2912_c0_g1_i11;TRINITY_DN2912_c0_g1_i12;TRINITY_DN2912_c0_g1_i14;TRINITY_DN2912_c0_g1_i15;TRINITY_DN2912_c0_g1_i16;TRINITY_DN2912_c0_g1_i17;TRINITY_DN2912_c0_g1_i18;TRINITY_DN2912_c0_g1_i19;TRINITY_DN2912_c0_g1_i20;TRINITY_DN2912_c0_g1_i3;TRINITY_DN2912_c0_g1_i4;TRINITY_DN2912_c0_g1_i5;TRINITY_DN2912_c0_g1_i6;TRINITY_DN2912_c0_g1_i7;TRINI…	putative UDP-rhamnose:rhamnosyltransferase 1 [Nymphaea colorata]	GT4	Putative UDP-rhamnose:rhamnosyltransferase 1 OS=Fragaria ananassa OX=3747 GN=GT4 PE=2 SV=1	GO:0009813(flavonoid biosynthetic process);GO:0043231(intracellular membrane-bounded organelle);GO:0052696(flavonoid glucuronidation);GO:0080043(quercetin 3-O-glucosyltransferase activity);GO:0080044(quercetin 7-O-glucosyltransferase activity)	COG1819(Transferase)	NA	NA	NA	-	A0A8J4RAY9.1 PF00201.23;UDPGT;	-	46	42.58	22	2428.79	12749.3	3639.42	1.54	2.08	0.75	98.73	509.29	138.92	1.46	248.98	-7.21217	down	2.26345e-14	7.08133e-11	yes
TRINITY_DN2849_c0_g1	1063	TRINITY_DN2849_c0_g1_i1;TRINITY_DN2849_c0_g1_i10;TRINITY_DN2849_c0_g1_i11;TRINITY_DN2849_c0_g1_i12;TRINITY_DN2849_c0_g1_i13;TRINITY_DN2849_c0_g1_i15;TRINITY_DN2849_c0_g1_i16;TRINITY_DN2849_c0_g1_i17;TRINITY_DN2849_c0_g1_i18;TRINITY_DN2849_c0_g1_i19;TRINITY_DN2849_c0_g1_i2;TRINITY_DN2849_c0_g1_i20;TRINITY_DN2849_c0_g1_i22;TRINITY_DN2849_c0_g1_i23;TRINITY_DN2849_c0_g1_i24;TRINITY_DN2849_c0_g1_i25;T…	hypothetical protein EJ110_NYTH07636 [Nymphaea thermarum]	-	-	-	-	-	-	-	-	-	-	2458.92	1298.7	831.83	1	14	17	748.97	611.12	286.09	0.14	7.92	4.03	548.73	4.03	7.3938	up	9.75615e-14	2.74704e-10	yes
TRINITY_DN6699_c0_g1	1121	TRINITY_DN6699_c0_g1_i1;TRINITY_DN6699_c0_g1_i2	uncharacterized protein LOC116264787 [Nymphaea colorata]	-	-	GO:0003674(molecular_function);GO:0008150(biological_process);GO:0009507(chloroplast);GO:0016021(integral component of membrane)	ENOG4111AC2(NA)	-	-	-	-	-	-	115	686.84	231	1	1	0	4.38	36.46	9.8	0.07	0.06	0	16.88	0.04	8.82588	up	1.92008e-12	4.91489e-09	yes
TRINITY_DN3638_c0_g1	3488	TRINITY_DN3638_c0_g1_i1;TRINITY_DN3638_c0_g1_i10;TRINITY_DN3638_c0_g1_i11;TRINITY_DN3638_c0_g1_i12;TRINITY_DN3638_c0_g1_i13;TRINITY_DN3638_c0_g1_i14;TRINITY_DN3638_c0_g1_i15;TRINITY_DN3638_c0_g1_i16;TRINITY_DN3638_c0_g1_i17;TRINITY_DN3638_c0_g1_i18;TRINITY_DN3638_c0_g1_i19;TRINITY_DN3638_c0_g1_i2;TRINITY_DN3638_c0_g1_i20;TRINITY_DN3638_c0_g1_i21;TRINITY_DN3638_c0_g1_i22;TRINITY_DN3638_c0_g1_i23;T…	laccase-4-like [Nymphaea colorata]	LAC22	Laccase-22 OS=Oryza sativa subsp. japonica OX=39947 GN=LAC22 PE=2 SV=2	GO:0005507(copper ion binding);GO:0009809(lignin biosynthetic process);GO:0016722(oxidoreductase activity, oxidizing metal ions)	COG2132(Multicopper oxidase)	NA	NA	NA	-	A0A7J9HY61.1 PF07731.19;Cu-oxidase_2;	-	756.96	262.22	479.04	1	6	0	11.7	5.36	7.76	0.03	0.14	0	8.27	0.06	7.89977	up	5.52732e-12	1.29694e-08	yes
TRINITY_DN444_c0_g1	4959	TRINITY_DN444_c0_g1_i1;TRINITY_DN444_c0_g1_i10;TRINITY_DN444_c0_g1_i11;TRINITY_DN444_c0_g1_i12;TRINITY_DN444_c0_g1_i13;TRINITY_DN444_c0_g1_i14;TRINITY_DN444_c0_g1_i15;TRINITY_DN444_c0_g1_i16;TRINITY_DN444_c0_g1_i17;TRINITY_DN444_c0_g1_i18;TRINITY_DN444_c0_g1_i19;TRINITY_DN444_c0_g1_i2;TRINITY_DN444_c0_g1_i20;TRINITY_DN444_c0_g1_i21;TRINITY_DN444_c0_g1_i22;TRINITY_DN444_c0_g1_i23;TRINITY_DN444_c0_…	tryptamine hydroxycinnamoyltransferase 2-like [Nymphaea colorata]	TBT1	Tryptamine benzoyltransferase 1 OS=Oryza sativa subsp. japonica OX=39947 GN=TBT1 PE=1 SV=1	GO:0050266(rosmarinate synthase activity)	ENOG410YCGX(Transferase family)	K13065	shikimate O-hydroxycinnamoyltransferase	EC:2.3.1.133	atr00940(Phenylpropanoid biosynthesis);atr00945(Stilbenoid, diarylheptanoid and gingerol biosynthesis);atr00941(Flavonoid biosynthesis)	A0A200QM17.1 PF02458.20;Transferase;	-	2232.44	86	1640.49	0	0	4	35.23	1.92	29.24	0	0	0.05	22.13	0.02	10.1074	up	1.03472e-11	2.24112e-08	yes
TRINITY_DN17282_c0_g2	1750	TRINITY_DN17282_c0_g2_i1;TRINITY_DN17282_c0_g2_i2;TRINITY_DN17282_c0_g2_i3;TRINITY_DN17282_c0_g2_i4;TRINITY_DN17282_c0_g2_i5;TRINITY_DN17282_c0_g2_i6;TRINITY_DN17282_c0_g2_i7	-	-	-	-	-	-	-	-	-	-	-	1	0	0	112.42	570.9	183.43	0.02	0	0	7.14	25.69	5.97	0.01	12.93	-9.12931	down	1.26254e-11	2.53923e-08	yes
TRINITY_DN7036_c0_g1	1795	TRINITY_DN7036_c0_g1_i1;TRINITY_DN7036_c0_g1_i10;TRINITY_DN7036_c0_g1_i11;TRINITY_DN7036_c0_g1_i13;TRINITY_DN7036_c0_g1_i14;TRINITY_DN7036_c0_g1_i2;TRINITY_DN7036_c0_g1_i3;TRINITY_DN7036_c0_g1_i4;TRINITY_DN7036_c0_g1_i5;TRINITY_DN7036_c0_g1_i6;TRINITY_DN7036_c0_g1_i7;TRINITY_DN7036_c0_g1_i8;TRINITY_DN7036_c0_g1_i9	MADS-box protein AeAP3-2-like isoform X2 [Nymphaea colorata]	GGM13	MADS-box protein GGM13 OS=Gnetum gnemon OX=3382 GN=GGM13 PE=2 SV=1	GO:0005634(nucleus);GO:0019252(starch biosynthetic process);GO:0043068(positive regulation of programmed cell death);GO:0048316(seed development)	COG5068(Transcription factor)	NA	NA	NA	-	A0A1U8B3S8.1 PF01486.22;K-box;	MIKC_MADS	0	0	0	4817.98	3183.91	15	0	0	0	256.7	167.2	0.65	0	141.52	-14.3258	down	1.67156e-11	2.8536e-08	yes
TRINITY_DN2989_c7_g1	2313	TRINITY_DN2989_c7_g1_i1	-	-	-	-	-	-	-	-	-	-	-	198.04	84	685.28	0	1	0	2.95	1.75	11.33	0	0.02	0	5.34	0.01	9.62168	up	1.70786e-11	2.8536e-08	yes
TRINITY_DN15954_c0_g1	1344	TRINITY_DN15954_c0_g1_i1;TRINITY_DN15954_c0_g1_i2	alcohol dehydrogenase 2-like [Nymphaea colorata]	ADH2	Alcohol dehydrogenase 2 OS=Oryza sativa subsp. indica OX=39946 GN=ADH2 PE=2 SV=1	GO:0000166(nucleotide binding);GO:0001666(response to hypoxia);GO:0004022(alcohol dehydrogenase (NAD) activity);GO:0005737(cytoplasm);GO:0005794(Golgi apparatus);GO:0005829(cytosol);GO:0005886(plasma membrane);GO:0006970(response to osmotic stress);GO:0008270(zinc ion binding);GO:0009409(response to cold);GO:0009413(response to flooding);GO:0009414(response to water deprivation);GO:0009651(respon…	COG1062(alcohol dehydrogenase)	K18857	alcohol dehydrogenase class-P	EC:1.1.1.1	bdi00010(Glycolysis / Gluconeogenesis);bdi00071(Fatty acid degradation);bdi00592(alpha-Linolenic acid metabolism);bdi00350(Tyrosine metabolism)	A0A453HKN6.1 PF00107.31;ADH_zinc_N;	-	0	1	1	334	167.2	131	0	0.13	0.1	40.57	15.75	5.58	0.08	20.63	-7.93375	down	1.72288e-11	2.8536e-08	yes
TRINITY_DN5552_c0_g1	1366	TRINITY_DN5552_c0_g1_i1;TRINITY_DN5552_c0_g1_i2;TRINITY_DN5552_c0_g1_i3;TRINITY_DN5552_c0_g1_i5;TRINITY_DN5552_c0_g1_i6	Laccase-14 [Nymphaea thermarum]	LAC2	Laccase-2 OS=Oryza sativa subsp. japonica OX=39947 GN=LAC2 PE=2 SV=1	GO:0005507(copper ion binding);GO:0009809(lignin biosynthetic process);GO:0016722(oxidoreductase activity, oxidizing metal ions)	COG2132(Multicopper oxidase)	NA	NA	NA	-	A0A8J4RI21.1 PF07731.19;Cu-oxidase_2;	-	555.87	240.45	726.33	5	11.14	6.42	18.59	12.66	29.26	0.68	0.6	0.28	20.17	0.52	6.29982	up	1.98993e-11	3.1128e-08	yes
TRINITY_DN3335_c0_g1	2183	TRINITY_DN3335_c0_g1_i1;TRINITY_DN3335_c0_g1_i10;TRINITY_DN3335_c0_g1_i11;TRINITY_DN3335_c0_g1_i12;TRINITY_DN3335_c0_g1_i13;TRINITY_DN3335_c0_g1_i14;TRINITY_DN3335_c0_g1_i15;TRINITY_DN3335_c0_g1_i16;TRINITY_DN3335_c0_g1_i17;TRINITY_DN3335_c0_g1_i18;TRINITY_DN3335_c0_g1_i19;TRINITY_DN3335_c0_g1_i2;TRINITY_DN3335_c0_g1_i20;TRINITY_DN3335_c0_g1_i21;TRINITY_DN3335_c0_g1_i22;TRINITY_DN3335_c0_g1_i23;T…	agamous-like MADS-box protein TM6 isoform X2 [Nymphaea colorata]	MADS9	Agamous-like MADS-box protein MADS9 OS=Vitis vinifera OX=29760 GN=MADS9 PE=2 SV=2	GO:0005634(nucleus);GO:0019252(starch biosynthetic process);GO:0043068(positive regulation of programmed cell death);GO:0048316(seed development)	COG5068(Transcription factor)	NA	NA	NA	-	A0A2G5EJL6.1 PF00319.23;SRF-TF;	MIKC_MADS	85	45	95	3988.66	10673.1	1765.11	1.91	1.59	2.49	164.72	420.33	56.62	2	213.89	-5.98692	down	2.603e-11	3.85751e-08	yes
TRINITY_DN51558_c0_g1	1493	TRINITY_DN51558_c0_g1_i1;TRINITY_DN51558_c0_g1_i2;TRINITY_DN51558_c0_g1_i3	auxin efflux carrier component 5-like [Nymphaea colorata]	PIN5A	Probable auxin efflux carrier component 5a OS=Oryza sativa subsp. japonica OX=39947 GN=PIN5A PE=2 SV=1	GO:0005783(endoplasmic reticulum);GO:0005886(plasma membrane);GO:0009926(auxin polar transport);GO:0010252(auxin homeostasis);GO:0010329(auxin efflux transmembrane transporter activity)	ENOG410YAQ9(auxin efflux carrier component)	NA	NA	NA	-	A0A3S3NGE1.1 PF03547.23;Mem_trans;	-	182	442.75	141.35	0	0	3	5.51	18.81	4.82	0	0	0.12	9.71	0.04	7.95124	up	3.13347e-11	4.41146e-08	yes
TRINITY_DN13111_c0_g1	586	TRINITY_DN13111_c0_g1_i1	glutathione S-transferase-like isoform X1 [Nymphaea colorata]	-	Glutathione S-transferase OS=Hyoscyamus muticus OX=35626 PE=1 SV=1	GO:0004364(glutathione transferase activity);GO:0005737(cytoplasm);GO:0006749(glutathione metabolic process)	COG0625(glutathione Stransferase)	K00799	glutathione S-transferase	EC:2.5.1.18	zju00480(Glutathione metabolism)	A0A8K0E3Y3.1 PF00043.30;GST_C;	-	803.05	87.73	331.16	2	1	1	97.95	14.88	45.42	0.41	0.21	0.17	52.75	0.26	8.40562	up	3.51932e-11	4.71874e-08	yes
TRINITY_DN5402_c0_g1	979	TRINITY_DN5402_c0_g1_i1;TRINITY_DN5402_c0_g1_i2	protein GRIM REAPER-like [Nymphaea colorata]	-	-	-	-	-	-	-	-	-	-	2	0	0	7475.6	29049.1	46	0.09	0	0	603.73	2324.37	3.04	0.03	977.05	-13.6889	down	4.56984e-11	5.84878e-08	yes
TRINITY_DN393_c0_g1	1036	TRINITY_DN393_c0_g1_i1;TRINITY_DN393_c0_g1_i10;TRINITY_DN393_c0_g1_i11;TRINITY_DN393_c0_g1_i12;TRINITY_DN393_c0_g1_i13;TRINITY_DN393_c0_g1_i14;TRINITY_DN393_c0_g1_i15;TRINITY_DN393_c0_g1_i16;TRINITY_DN393_c0_g1_i17;TRINITY_DN393_c0_g1_i18;TRINITY_DN393_c0_g1_i19;TRINITY_DN393_c0_g1_i2;TRINITY_DN393_c0_g1_i20;TRINITY_DN393_c0_g1_i21;TRINITY_DN393_c0_g1_i22;TRINITY_DN393_c0_g1_i24;TRINITY_DN393_c0_…	-	-	-	-	-	-	-	-	-	-	-	104	1130.01	1471.25	6	12	7.02	6.57	71.8	70.5	0.61	0.92	0.41	49.62	0.65	6.83216	up	6.30427e-11	7.7178e-08	yes
TRINITY_DN6611_c0_g1	242	TRINITY_DN6611_c0_g1_i1	GDSL esterase/lipase At1g29670-like isoform X1 [Nymphaea colorata]	At4g18970	GDSL esterase/lipase At4g18970 OS=Arabidopsis thaliana OX=3702 GN=At4g18970 PE=2 SV=1	-	COG3240(GDSL esterase lipase)	-	-	-	-	A0A443N4Y6.1 PF00657.27;Lipase_GDSL;	-	40.39	129.98	115.76	0	0	0	30.8	137.79	94.8	0	0	0	87.8	0	9.61485	up	6.71757e-11	7.8811e-08	yes
TRINITY_DN16333_c0_g1	468	TRINITY_DN16333_c0_g1_i1;TRINITY_DN16333_c0_g1_i2	acidic endochitinase-like [Nymphaea colorata]	-	-	-	-	K01183	chitinase	EC:3.2.1.14	var00520(Amino sugar and nucleotide sugar metabolism)	-	-	24033.4	7	13195.1	0	0	0	5487.39	2.05	3430.87	0	0	0	2973.44	0	16.817	up	8.64856e-11	9.51928e-08	yes
TRINITY_DN5006_c0_g2	1856	TRINITY_DN5006_c0_g2_i1;TRINITY_DN5006_c0_g2_i2;TRINITY_DN5006_c0_g2_i3;TRINITY_DN5006_c0_g2_i4	AG [Nuphar advena]	AG1	Floral homeotic protein AGAMOUS OS=Nicotiana tabacum OX=4097 GN=AG1 PE=2 SV=1	GO:0005515(protein binding)	COG5068(Transcription factor)	NA	NA	NA	-	A0A1I9LM26.1 PF00319.23;SRF-TF;	MIKC_MADS	2	2	9	693.03	4939.29	183.91	0.07	0.1	0.37	43.22	302.07	9.15	0.18	118.15	-8.60842	down	8.79004e-11	9.51928e-08	yes
TRINITY_DN2416_c0_g1	1446	TRINITY_DN2416_c0_g1_i1;TRINITY_DN2416_c0_g1_i10;TRINITY_DN2416_c0_g1_i2;TRINITY_DN2416_c0_g1_i3;TRINITY_DN2416_c0_g1_i4;TRINITY_DN2416_c0_g1_i5;TRINITY_DN2416_c0_g1_i6;TRINITY_DN2416_c0_g1_i7;TRINITY_DN2416_c0_g1_i8;TRINITY_DN2416_c0_g1_i9	hevamine-A-like [Nymphaea colorata]	-	Hevamine-A OS=Hevea brasiliensis OX=3981 PE=1 SV=2	GO:0004568(chitinase activity);GO:0005576(extracellular region);GO:0006032(chitin catabolic process);GO:0008061(chitin binding)	ENOG4111GPA(chitinase)	K01183	chitinase	EC:3.2.1.14	mdm00520(Amino sugar and nucleotide sugar metabolism)	A0A6P4DQX3.1 PF00704.33;Glyco_hydro_18;	-	861805	973.92	727958	247.83	158.02	237.18	30402.5	45.85	28383.9	14.78	9.21	11.11	19610.8	11.7	11.5461	up	1.08507e-10	1.13157e-07	yes
TRINITY_DN86481_c0_g1	284	TRINITY_DN86481_c0_g1_i1	Acidic endochitinase [Nymphaea thermarum]	-	Hevamine-A OS=Hevea brasiliensis OX=3981 PE=1 SV=2	GO:0004568(chitinase activity);GO:0005576(extracellular region);GO:0006032(chitin catabolic process);GO:0008061(chitin binding)	ENOG4111GPA(chitinase)	K01183	chitinase	EC:3.2.1.14	fve00520(Amino sugar and nucleotide sugar metabolism)	A0A7I8KR95.1 PF00704.33;Glyco_hydro_18;	-	29050.5	15.51	19019.3	1	0	2	16999.5	12.67	12044.2	0.92	0	1.53	9685.46	0.82	14.0847	up	1.17166e-10	1.17823e-07	yes
TRINITY_DN7247_c0_g1	2395	TRINITY_DN7247_c0_g1_i10;TRINITY_DN7247_c0_g1_i11;TRINITY_DN7247_c0_g1_i13;TRINITY_DN7247_c0_g1_i14;TRINITY_DN7247_c0_g1_i16;TRINITY_DN7247_c0_g1_i17;TRINITY_DN7247_c0_g1_i18;TRINITY_DN7247_c0_g1_i19;TRINITY_DN7247_c0_g1_i2;TRINITY_DN7247_c0_g1_i20;TRINITY_DN7247_c0_g1_i22;TRINITY_DN7247_c0_g1_i23;TRINITY_DN7247_c0_g1_i25;TRINITY_DN7247_c0_g1_i4;TRINITY_DN7247_c0_g1_i5;TRINITY_DN7247_c0_g1_i6	Peroxidase 35 [Nymphaea thermarum]	PER51	Peroxidase 51 OS=Arabidopsis thaliana OX=3702 GN=PER51 PE=2 SV=1	GO:0004601(peroxidase activity);GO:0005515(protein binding);GO:0005576(extracellular region);GO:0006979(response to oxidative stress);GO:0009651(response to salt stress);GO:0020037(heme binding);GO:0042744(hydrogen peroxide catabolic process);GO:0046872(metal ion binding);GO:0055114(oxidation-reduction process)	ENOG4111FDS(peroxidase)	K00430	peroxidase	EC:1.11.1.7	jcu00940(Phenylpropanoid biosynthesis)	A0A067KJP2.1 PF00141.28;peroxidase;	-	4623.91	8851.65	8609.64	248	311	495.72	85.3	228.58	176.39	7.89	9.45	12.87	163.42	10.07	4.53675	up	1.2221e-10	1.18658e-07	yes
TRINITY_DN2840_c0_g1	2323	TRINITY_DN2840_c0_g1_i1;TRINITY_DN2840_c0_g1_i10;TRINITY_DN2840_c0_g1_i11;TRINITY_DN2840_c0_g1_i12;TRINITY_DN2840_c0_g1_i14;TRINITY_DN2840_c0_g1_i15;TRINITY_DN2840_c0_g1_i16;TRINITY_DN2840_c0_g1_i17;TRINITY_DN2840_c0_g1_i18;TRINITY_DN2840_c0_g1_i2;TRINITY_DN2840_c0_g1_i22;TRINITY_DN2840_c0_g1_i24;TRINITY_DN2840_c0_g1_i25;TRINITY_DN2840_c0_g1_i27;TRINITY_DN2840_c0_g1_i28;TRINITY_DN2840_c0_g1_i29;T…	acidic endochitinase-like [Nymphaea colorata]	-	-	GO:0004568(chitinase activity);GO:0005576(extracellular region);GO:0006032(chitin catabolic process);GO:0008061(chitin binding)	-	K01183	chitinase	EC:3.2.1.14	mtr00520(Amino sugar and nucleotide sugar metabolism)	A0A803L9K1.1 PF00704.33;Glyco_hydro_18;	-	1.37918e+06	615.23	784495	20	15	136.42	73256	45.07	47621.2	1.47	1.43	10.03	40307.4	4.31	13.9447	up	1.57862e-10	1.44776e-07	yes
TRINITY_DN37127_c0_g1	279	TRINITY_DN37127_c0_g1_i1;TRINITY_DN37127_c0_g1_i2;TRINITY_DN37127_c0_g1_i3	cytochrome P450 CYP72A219-like [Coffea eugenioides]	7DLH	7-deoxyloganic acid hydroxylase OS=Catharanthus roseus OX=4058 GN=7DLH PE=1 SV=1	GO:0004497(monooxygenase activity)	COG2124(Cytochrome p450)	NA	NA	NA	-	A0A834ZT48.1 PF02453.22;Reticulon;	-	60.92	99.19	110.63	0	1	0	36.6	83.08	71.93	0	0.94	0	63.87	0.31	7.75275	up	1.59394e-10	1.44776e-07	yes
TRINITY_DN16333_c1_g1	469	TRINITY_DN16333_c1_g1_i1	acidic endochitinase-like [Nymphaea colorata]	-	-	-	-	K01183	chitinase	EC:3.2.1.14	dct00520(Amino sugar and nucleotide sugar metabolism)	-	-	44529.2	24.06	27238	0	0	3.31	9306.25	7.01	6440.36	0	0	0.97	5251.21	0.32	14.6784	up	2.3672e-10	2.08291e-07	yes
TRINITY_DN12287_c0_g1	595	TRINITY_DN12287_c0_g1_i1;TRINITY_DN12287_c0_g1_i2;TRINITY_DN12287_c0_g1_i3;TRINITY_DN12287_c0_g1_i4	hevamine-A-like [Nymphaea colorata]	-	Hevamine-A OS=Hevea brasiliensis OX=3981 PE=1 SV=2	GO:0004568(chitinase activity);GO:0005576(extracellular region);GO:0006032(chitin catabolic process);GO:0008061(chitin binding)	ENOG4111GPA(chitinase)	K01183	chitinase	EC:3.2.1.14	jcu00520(Amino sugar and nucleotide sugar metabolism)	A0A6P4DQX3.1 PF00704.33;Glyco_hydro_18;	-	5585.56	9.4	4885.2	1	0.96	0	1083.98	2.61	1088.77	0.34	0.32	0	725.12	0.22	12.3604	up	2.83876e-10	2.42215e-07	yes
TRINITY_DN8415_c0_g1	1245	TRINITY_DN8415_c0_g1_i1;TRINITY_DN8415_c0_g1_i10;TRINITY_DN8415_c0_g1_i11;TRINITY_DN8415_c0_g1_i12;TRINITY_DN8415_c0_g1_i2;TRINITY_DN8415_c0_g1_i3;TRINITY_DN8415_c0_g1_i4;TRINITY_DN8415_c0_g1_i5;TRINITY_DN8415_c0_g1_i6;TRINITY_DN8415_c0_g1_i7;TRINITY_DN8415_c0_g1_i8;TRINITY_DN8415_c0_g1_i9	acidic endochitinase-like [Nymphaea colorata]	-	-	-	-	-	-	-	-	-	-	54230.3	25	26946.3	2	0	5	7388.9	5.15	4104.76	0.12	0	1.02	3832.94	0.38	13.7368	up	3.44401e-10	2.85215e-07	yes
TRINITY_DN33583_c1_g1	670	TRINITY_DN33583_c1_g1_i1	hypothetical protein EJ110_NYTH29066 [Nymphaea thermarum]	-	-	GO:0003674(molecular_function);GO:0005575(cellular_component);GO:0008150(biological_process)	COG2801(Retrotransposon protein)	K01426	amidase	EC:3.5.1.4	jcu00330(Arginine and proline metabolism);jcu00360(Phenylalanine metabolism);jcu00380(Tryptophan metabolism)	A0A834YNH7.1 PF14223.11;Retrotran_gag_2;	-	1	1	0	129.22	109.45	81.8	0.09	0.13	0	20.01	16.88	10.27	0.07	15.72	-6.92505	down	3.74974e-10	3.01662e-07	yes
TRINITY_DN14492_c0_g1	846	TRINITY_DN14492_c0_g1_i1;TRINITY_DN14492_c0_g1_i2;TRINITY_DN14492_c0_g1_i3;TRINITY_DN14492_c0_g1_i4	endochitinase 4-like [Nymphaea colorata]	At2g43610	Endochitinase At2g43610 OS=Arabidopsis thaliana OX=3702 GN=At2g43610 PE=1 SV=1	GO:0000272(polysaccharide catabolic process);GO:0004568(chitinase activity);GO:0005576(extracellular region);GO:0005886(plasma membrane);GO:0006032(chitin catabolic process);GO:0006952(defense response);GO:0008061(chitin binding);GO:0016998(cell wall macromolecule catabolic process)	COG3979(chitinase)	K01183	chitinase	EC:3.2.1.14	csat00520(Amino sugar and nucleotide sugar metabolism)	A0A3S3N8D8.1 PF00182.24;Glyco_hydro_19;	-	0	0	1	1090.78	1696.26	13	0	0	0.07	109.43	168.36	1.05	0.02	92.95	-10.8666	down	4.31009e-10	3.37109e-07	yes
TRINITY_DN67467_c0_g1	1530	TRINITY_DN67467_c0_g1_i1;TRINITY_DN67467_c0_g1_i2;TRINITY_DN67467_c0_g1_i3;TRINITY_DN67467_c0_g1_i5;TRINITY_DN67467_c0_g1_i6	Peroxidase 9 [Nymphaea thermarum]	PER9	Peroxidase 9 OS=Arabidopsis thaliana OX=3702 GN=PER9 PE=1 SV=1	GO:0004601(peroxidase activity);GO:0005576(extracellular region);GO:0006979(response to oxidative stress);GO:0020037(heme binding);GO:0042744(hydrogen peroxide catabolic process);GO:0046872(metal ion binding);GO:0055114(oxidation-reduction process)	ENOG410YFB5(peroxidase)	K00430	peroxidase	EC:1.11.1.7	tcc00940(Phenylpropanoid biosynthesis)	A0A200Q6T7.1 PF00141.28;peroxidase;	-	68	967.11	277.12	1	3.12	4	2.07	42.52	9.8	0.05	0.16	0.16	18.13	0.12	7.34645	up	4.64578e-10	3.53544e-07	yes
TRINITY_DN22662_c0_g1	604	TRINITY_DN22662_c0_g1_i1;TRINITY_DN22662_c0_g1_i2;TRINITY_DN22662_c0_g1_i4;TRINITY_DN22662_c0_g1_i5;TRINITY_DN22662_c0_g1_i6;TRINITY_DN22662_c0_g1_i7	acidic endochitinase-like [Nymphaea colorata]	-	Acidic endochitinase OS=Cucumis sativus OX=3659 PE=1 SV=1	GO:0004568(chitinase activity);GO:0005576(extracellular region);GO:0006032(chitin catabolic process);GO:0008061(chitin binding)	ENOG4111GPA(chitinase)	K01183	chitinase	EC:3.2.1.14	fve00520(Amino sugar and nucleotide sugar metabolism)	A0A8B8IZK0.1 PF00704.33;Glyco_hydro_18;	-	162520	70.67	82830.9	5	0	12.27	25923.9	14.45	14514.5	0.97	0	2	13484.3	0.99	14.0995	up	6.07521e-10	4.50157e-07	yes
TRINITY_DN3397_c0_g1	3975	TRINITY_DN3397_c0_g1_i1;TRINITY_DN3397_c0_g1_i10;TRINITY_DN3397_c0_g1_i12;TRINITY_DN3397_c0_g1_i13;TRINITY_DN3397_c0_g1_i14;TRINITY_DN3397_c0_g1_i15;TRINITY_DN3397_c0_g1_i16;TRINITY_DN3397_c0_g1_i17;TRINITY_DN3397_c0_g1_i18;TRINITY_DN3397_c0_g1_i19;TRINITY_DN3397_c0_g1_i2;TRINITY_DN3397_c0_g1_i20;TRINITY_DN3397_c0_g1_i21;TRINITY_DN3397_c0_g1_i22;TRINITY_DN3397_c0_g1_i23;TRINITY_DN3397_c0_g1_i24;T…	laccase-14-like [Nymphaea colorata]	LAC3	Laccase-3 OS=Arabidopsis thaliana OX=3702 GN=LAC3 PE=2 SV=2	GO:0005507(copper ion binding);GO:0016722(oxidoreductase activity, oxidizing metal ions)	COG2132(Multicopper oxidase)	NA	NA	NA	-	A0A834G840.1 PF07732.20;Cu-oxidase_3;	-	1129.57	450.44	1268.34	17.05	21.91	53.96	19.36	8.89	22.17	0.29	0.91	1.55	16.81	0.92	5.1639	up	6.88978e-10	4.88843e-07	yes
TRINITY_DN47059_c0_g1	405	TRINITY_DN47059_c0_g1_i1	acidic endochitinase-like [Nymphaea colorata]	-	Acidic endochitinase OS=Nicotiana tabacum OX=4097 PE=1 SV=1	GO:0004568(chitinase activity);GO:0005576(extracellular region);GO:0006032(chitin catabolic process);GO:0008061(chitin binding)	COG0515(Serine Threonine protein kinase)	K01183	chitinase	EC:3.2.1.14	cam00520(Amino sugar and nucleotide sugar metabolism)	A0A8R7UBJ9.1 PF00704.33;Glyco_hydro_18;	-	14807.8	6	5798.41	0	0	1	4442.83	2.51	1960.93	0	0	0.42	2135.42	0.14	14.172	up	6.94453e-10	4.88843e-07	yes
TRINITY_DN6365_c0_g1	1319	TRINITY_DN6365_c0_g1_i1;TRINITY_DN6365_c0_g1_i2;TRINITY_DN6365_c0_g1_i3;TRINITY_DN6365_c0_g1_i4;TRINITY_DN6365_c0_g1_i5;TRINITY_DN6365_c0_g1_i6;TRINITY_DN6365_c0_g1_i7;TRINITY_DN6365_c0_g1_i8	Bowman-Birk type trypsin inhibitor-like [Nymphaea colorata]	-	-	-	-	-	-	-	-	-	-	2486.01	3	3199.01	0	0	0	105.97	0.17	152.07	0	0	0	86.07	0	14.0606	up	8.57496e-10	5.8889e-07	yes
TRINITY_DN15844_c0_g1	403	TRINITY_DN15844_c0_g1_i1;TRINITY_DN15844_c0_g1_i2;TRINITY_DN15844_c0_g1_i3;TRINITY_DN15844_c0_g1_i4;TRINITY_DN15844_c0_g1_i5	RAFTIN 1B protein [Nymphaea thermarum]	-	-	-	-	-	-	-	-	-	-	933.41	502.43	313.82	5	23	9	673.8	515.15	247.59	5.88	19.93	6.52	478.85	10.78	5.78161	up	9.16961e-10	6.14735e-07	yes
TRINITY_DN79094_c0_g1	819	TRINITY_DN79094_c0_g1_i1	hevamine-A-like [Nymphaea colorata]	-	Hevamine-A OS=Hevea brasiliensis OX=3981 PE=1 SV=2	GO:0004568(chitinase activity);GO:0005576(extracellular region);GO:0006032(chitin catabolic process);GO:0008061(chitin binding)	ENOG4111GPA(chitinase)	K01183	chitinase	EC:3.2.1.14	egu00520(Amino sugar and nucleotide sugar metabolism)	A0A2P5FGK1.1 PF00704.33;Glyco_hydro_18;	-	1531.42	4	1243.63	0	0	0	95.35	0.35	86.5	0	0	0	60.73	0	13.0523	up	1.13898e-09	7.45823e-07	yes
TRINITY_DN14733_c0_g1	713	TRINITY_DN14733_c0_g1_i1;TRINITY_DN14733_c0_g1_i2;TRINITY_DN14733_c0_g1_i3	acidic endochitinase-like [Nymphaea colorata]	-	-	-	COG2801(Retrotransposon protein)	NA	NA	NA	-	-	-	11359.3	2	4512.63	0	0	0	1040.77	0.25	464.54	0	0	0	501.85	0	15.6021	up	1.49663e-09	9.5774e-07	yes
TRINITY_DN14171_c0_g1	1416	TRINITY_DN14171_c0_g1_i1;TRINITY_DN14171_c0_g1_i10;TRINITY_DN14171_c0_g1_i11;TRINITY_DN14171_c0_g1_i12;TRINITY_DN14171_c0_g1_i13;TRINITY_DN14171_c0_g1_i14;TRINITY_DN14171_c0_g1_i2;TRINITY_DN14171_c0_g1_i3;TRINITY_DN14171_c0_g1_i4;TRINITY_DN14171_c0_g1_i5;TRINITY_DN14171_c0_g1_i6;TRINITY_DN14171_c0_g1_i7;TRINITY_DN14171_c0_g1_i8;TRINITY_DN14171_c0_g1_i9	very-long-chain aldehyde decarbonylase GL1-10-like [Nymphaea colorata]	GL1-10	Very-long-chain aldehyde decarbonylase GL1-10 OS=Oryza sativa subsp. japonica OX=39947 GN=GL1-10 PE=2 SV=1	GO:0000254(C-4 methylsterol oxidase activity);GO:0003824(catalytic activity);GO:0005789(endoplasmic reticulum membrane);GO:0016020(membrane);GO:0016126(sterol biosynthetic process);GO:0016491(oxidoreductase activity);GO:0080064(4,4-dimethyl-9beta,19-cyclopropylsterol oxidation)	COG3000(fatty acid hydroxylase)	K14423	methylsterol monooxygenase 1	-	atr00100(Steroid biosynthesis)	A0A8N4EQS4.1 PF04116.18;FA_hydroxylase;	-	287.63	1316.05	817.67	19	7	36	10.75	70.25	36.49	2.44	0.47	1.98	39.16	1.63	5.38658	up	1.58355e-09	9.90845e-07	yes
TRINITY_DN67113_c0_g1	1271	TRINITY_DN67113_c0_g1_i1;TRINITY_DN67113_c0_g1_i2;TRINITY_DN67113_c0_g1_i3	probable tocopherol O-methyltransferase, chloroplastic [Nymphaea colorata]	VTE4	Probable tocopherol O-methyltransferase, chloroplastic OS=Oryza sativa subsp. japonica OX=39947 GN=VTE4 PE=2 SV=1	GO:0005737(cytoplasm);GO:0008757(S-adenosylmethionine-dependent methyltransferase activity);GO:0032259(methylation)	ENOG410XP5G(Methyltransferase)	K05928	tocopherol O-methyltransferase	EC:2.1.1.95	sind00130(Ubiquinone and other terpenoid-quinone biosynthesis)	A0A5A7TLU3.1 PF02353.25;CMAS;	-	4	3	2	737.66	636.85	56.72	0.25	0.26	0.14	95.85	79.91	4.85	0.22	60.2	-7.08736	down	1.77518e-09	1.0866e-06	yes
TRINITY_DN614_c2_g1	678	TRINITY_DN614_c2_g1_i1	-	-	-	-	-	-	-	-	-	-	-	0	0	0	47.01	69.01	38.08	0	0	0	7.11	10.38	4.66	0	7.38	-8.60907	down	1.95558e-09	1.17156e-06	yes
TRINITY_DN15501_c0_g1	451	TRINITY_DN15501_c0_g1_i1;TRINITY_DN15501_c0_g1_i10;TRINITY_DN15501_c0_g1_i11;TRINITY_DN15501_c0_g1_i12;TRINITY_DN15501_c0_g1_i13;TRINITY_DN15501_c0_g1_i14;TRINITY_DN15501_c0_g1_i15;TRINITY_DN15501_c0_g1_i16;TRINITY_DN15501_c0_g1_i17;TRINITY_DN15501_c0_g1_i2;TRINITY_DN15501_c0_g1_i4;TRINITY_DN15501_c0_g1_i5;TRINITY_DN15501_c0_g1_i6;TRINITY_DN15501_c0_g1_i7;TRINITY_DN15501_c0_g1_i8;TRINITY_DN15501_…	Xylanase inhibitor protein 2 [Nymphaea thermarum]	-	Acidic endochitinase OS=Cucumis sativus OX=3659 PE=1 SV=1	-	-	K01183	chitinase	EC:3.2.1.14	csv00520(Amino sugar and nucleotide sugar metabolism)	D6QXZ9.1 PF00704.33;Glyco_hydro_18;	-	274754	135.14	169610	0	7	27	90237.2	54.45	63165.9	0	5.32	13.06	51152.5	6.13	13.9753	up	2.16766e-09	1.27156e-06	yes
TRINITY_DN553_c0_g1	1983	TRINITY_DN553_c0_g1_i1;TRINITY_DN553_c0_g1_i10;TRINITY_DN553_c0_g1_i11;TRINITY_DN553_c0_g1_i12;TRINITY_DN553_c0_g1_i13;TRINITY_DN553_c0_g1_i14;TRINITY_DN553_c0_g1_i15;TRINITY_DN553_c0_g1_i16;TRINITY_DN553_c0_g1_i17;TRINITY_DN553_c0_g1_i18;TRINITY_DN553_c0_g1_i19;TRINITY_DN553_c0_g1_i2;TRINITY_DN553_c0_g1_i20;TRINITY_DN553_c0_g1_i21;TRINITY_DN553_c0_g1_i22;TRINITY_DN553_c0_g1_i3;TRINITY_DN553_c0_g…	Cytochrome P450 87A3 [Nymphaea thermarum]	CYP87A3	Cytochrome P450 87A3 OS=Oryza sativa subsp. japonica OX=39947 GN=CYP87A3 PE=2 SV=3	GO:0004497(monooxygenase activity);GO:0007275(multicellular organism development);GO:0010268(brassinosteroid homeostasis);GO:0016125(sterol metabolic process);GO:0016132(brassinosteroid biosynthetic process)	COG2124(Cytochrome p450)	NA	NA	NA	-	A0A200QUP8.1 PF00067.27;p450;	-	5871.68	4176.04	3400.04	274	74.92	272.01	136.75	134.56	91.01	10.15	3.65	10.83	120.77	8.21	4.64506	up	2.22863e-09	1.28064e-06	yes
TRINITY_DN366_c0_g1	807	TRINITY_DN366_c0_g1_i1;TRINITY_DN366_c0_g1_i10;TRINITY_DN366_c0_g1_i11;TRINITY_DN366_c0_g1_i12;TRINITY_DN366_c0_g1_i13;TRINITY_DN366_c0_g1_i14;TRINITY_DN366_c0_g1_i15;TRINITY_DN366_c0_g1_i16;TRINITY_DN366_c0_g1_i17;TRINITY_DN366_c0_g1_i18;TRINITY_DN366_c0_g1_i19;TRINITY_DN366_c0_g1_i2;TRINITY_DN366_c0_g1_i20;TRINITY_DN366_c0_g1_i21;TRINITY_DN366_c0_g1_i22;TRINITY_DN366_c0_g1_i23;TRINITY_DN366_c0_…	predicted protein [Hordeum vulgare subsp. vulgare]	-	-	-	-	-	-	-	-	-	-	86	867.31	93.39	1	3	1	7.07	88.77	8.31	0.11	0.32	0.22	34.72	0.22	7.6426	up	3.27499e-09	1.84428e-06	yes
TRINITY_DN25091_c0_g1	495	TRINITY_DN25091_c0_g1_i1;TRINITY_DN25091_c0_g1_i2	hevamine-A-like [Nymphaea colorata]	-	Hevamine-A OS=Hevea brasiliensis OX=3981 PE=1 SV=2	GO:0004568(chitinase activity);GO:0005576(extracellular region);GO:0006032(chitin catabolic process);GO:0008061(chitin binding)	ENOG4111GPA(chitinase)	K01183	chitinase	EC:3.2.1.14	tcc00520(Amino sugar and nucleotide sugar metabolism)	A0A6P4DQX3.1 PF00704.33;Glyco_hydro_18;	-	70031.4	90.34	63352.5	29.17	1.02	18.82	25082.6	48.75	24578.1	15.61	0.8	8.67	16569.8	8.36	11.6663	up	3.4333e-09	1.89552e-06	yes
TRINITY_DN86849_c0_g2	403	TRINITY_DN86849_c0_g2_i1;TRINITY_DN86849_c0_g2_i2;TRINITY_DN86849_c0_g2_i3	acidic endochitinase-like [Nymphaea colorata]	-	-	-	-	-	-	-	-	-	-	174976	80.62	118262	0	13	22	53115.3	34.11	40454.7	0	6.61	9.27	31201.4	5.29	13.3229	up	4.09017e-09	2.21475e-06	yes
TRINITY_DN1940_c0_g1	3837	TRINITY_DN1940_c0_g1_i1;TRINITY_DN1940_c0_g1_i10;TRINITY_DN1940_c0_g1_i100;TRINITY_DN1940_c0_g1_i101;TRINITY_DN1940_c0_g1_i102;TRINITY_DN1940_c0_g1_i103;TRINITY_DN1940_c0_g1_i104;TRINITY_DN1940_c0_g1_i105;TRINITY_DN1940_c0_g1_i106;TRINITY_DN1940_c0_g1_i107;TRINITY_DN1940_c0_g1_i108;TRINITY_DN1940_c0_g1_i109;TRINITY_DN1940_c0_g1_i11;TRINITY_DN1940_c0_g1_i110;TRINITY_DN1940_c0_g1_i111;TRINITY_DN194…	glucose-1-phosphate adenylyltransferase large subunit 1-like [Nymphaea colorata]	APL2	Glucose-1-phosphate adenylyltransferase large subunit 2, chloroplastic OS=Arabidopsis thaliana OX=3702 GN=APL2 PE=1 SV=2	GO:0005524(ATP binding);GO:0005978(glycogen biosynthetic process);GO:0008878(glucose-1-phosphate adenylyltransferase activity);GO:0009507(chloroplast);GO:0019252(starch biosynthetic process)	COG0448(Catalyzes the synthesis of ADP-glucose, a sugar donor used in elongation reactions on alpha-glucans (By similarity))	K00975	glucose-1-phosphate adenylyltransferase	EC:2.7.7.27	atr00500(Starch and sucrose metabolism);atr00520(Amino sugar and nucleotide sugar metabolism)	A0A1U7ZL73.1 PF00483.28;NTP_transferase;	-	17031.2	2290.59	24596.2	470.01	346.48	195.06	260.74	56.5	435.52	14.29	11.26	5.71	250.92	10.42	5.66388	up	4.23899e-09	2.25202e-06	yes
TRINITY_DN14871_c1_g1	242	TRINITY_DN14871_c1_g1_i1	Acidic endochitinase [Nymphaea thermarum]	-	Acidic endochitinase OS=Phaseolus angularis OX=3914 PE=2 SV=1	GO:0004568(chitinase activity);GO:0005576(extracellular region);GO:0006032(chitin catabolic process);GO:0008061(chitin binding)	ENOG4111GPA(chitinase)	K01183	chitinase	EC:3.2.1.14	lja00520(Amino sugar and nucleotide sugar metabolism)	A0A7I8KR95.1 PF00704.33;Glyco_hydro_18;	-	12173.9	4.12	6567.47	0	0	2	9283.51	4.36	5378.36	0	0	1.98	4888.74	0.66	13.2469	up	4.53898e-09	2.36674e-06	yes
TRINITY_DN20188_c0_g1	417	TRINITY_DN20188_c0_g1_i1	acidic endochitinase-like [Nymphaea colorata]	-	-	-	-	-	-	-	-	-	-	1957.11	1	2682.33	0	0	0	547.41	0.39	846.84	0	0	0	464.88	0	13.7634	up	5.09518e-09	2.55844e-06	yes
TRINITY_DN16597_c0_g1	1691	TRINITY_DN16597_c0_g1_i1;TRINITY_DN16597_c0_g1_i2;TRINITY_DN16597_c0_g1_i3;TRINITY_DN16597_c0_g1_i4	-	-	-	-	-	-	-	-	-	-	-	16	77.68	78.03	0	0	0	0.47	3.76	3.09	0	0	0	2.44	0	8.87233	up	5.16987e-09	2.55844e-06	yes
TRINITY_DN4203_c0_g1	689	TRINITY_DN4203_c0_g1_i1;TRINITY_DN4203_c0_g1_i2;TRINITY_DN4203_c0_g1_i3	non-specific lipid-transfer protein-like [Nymphaea colorata]	IWF1'	Non-specific lipid-transfer protein OS=Beta vulgaris OX=161934 GN=IWF1' PE=3 SV=1	GO:0005576(extracellular region);GO:0005618(cell wall);GO:0006869(lipid transport);GO:0008289(lipid binding);GO:0009414(response to water deprivation);GO:0009737(response to abscisic acid);GO:0016020(membrane);GO:0048046(apoplast)	ENOG410YWBC(Plant non-specific lipid-transfer proteins transfer phospholipids as well as galactolipids across membranes. May play a role in wax or cutin deposition in the cell walls of expanding epidermal cells and certain secretory tissues (By similarity))	-	-	-	-	A0A803L3E3.1 PF00234.27;Tryp_alpha_amyl;	-	0	0	0	696	2526.77	3	0	0	0	104.81	381.49	0.36	0	162.22	-13.0027	down	5.17921e-09	2.55844e-06	yes
TRINITY_DN11770_c0_g1	420	TRINITY_DN11770_c0_g1_i2;TRINITY_DN11770_c0_g1_i3;TRINITY_DN11770_c0_g1_i4;TRINITY_DN11770_c0_g1_i5;TRINITY_DN11770_c0_g1_i6;TRINITY_DN11770_c0_g1_i7;TRINITY_DN11770_c0_g1_i8	Acidic endochitinase [Nymphaea thermarum]	-	Hevamine-A OS=Hevea brasiliensis OX=3981 PE=1 SV=2	GO:0004568(chitinase activity);GO:0005576(extracellular region);GO:0006032(chitin catabolic process);GO:0008061(chitin binding)	ENOG4111GPA(chitinase)	K01183	chitinase	EC:3.2.1.14	lja00520(Amino sugar and nucleotide sugar metabolism)	A0A7I8KR95.1 PF00704.33;Glyco_hydro_18;	-	139575	58.96	83129.4	0	0	11	59942.2	37.33	39861.9	0	0	6.35	33280.5	2.12	14.5784	up	5.28505e-09	2.56432e-06	yes
TRINITY_DN2785_c2_g2	4172	TRINITY_DN2785_c2_g2_i1;TRINITY_DN2785_c2_g2_i2;TRINITY_DN2785_c2_g2_i4	putative acyl-activating enzyme 18 [Nymphaea thermarum]	CCL12	Probable CoA ligase CCL12 OS=Humulus lupulus OX=3486 GN=CCL12 PE=2 SV=1	GO:0005737(cytoplasm);GO:0005739(mitochondrion);GO:0005777(peroxisome);GO:0006631(fatty acid metabolic process);GO:0009850(auxin metabolic process);GO:0016874(ligase activity)	COG0365(Catalyzes the conversion of acetate into acetyl-CoA (AcCoA), an essential intermediate at the junction of anabolic and catabolic pathways. AcsA undergoes a two-step reaction. In the first half reaction, AcsA combines acetate with ATP to form acetyl-adenylate (AcAMP) intermediate. In the second half reaction, it can then transfer the acetyl group from AcAMP to the sulfhydryl group of CoA, …	-	-	-	-	-	-	53.9	441.65	1213.28	2.02	8.16	4.07	0.45	5.13	10.85	0.03	0.1	0.04	5.48	0.06	7.0132	up	5.37325e-09	2.56432e-06	yes
TRINITY_DN97_c0_g1	1310	TRINITY_DN97_c0_g1_i1;TRINITY_DN97_c0_g1_i10;TRINITY_DN97_c0_g1_i12;TRINITY_DN97_c0_g1_i13;TRINITY_DN97_c0_g1_i14;TRINITY_DN97_c0_g1_i15;TRINITY_DN97_c0_g1_i17;TRINITY_DN97_c0_g1_i18;TRINITY_DN97_c0_g1_i19;TRINITY_DN97_c0_g1_i20;TRINITY_DN97_c0_g1_i21;TRINITY_DN97_c0_g1_i22;TRINITY_DN97_c0_g1_i3;TRINITY_DN97_c0_g1_i4;TRINITY_DN97_c0_g1_i5;TRINITY_DN97_c0_g1_i6;TRINITY_DN97_c0_g1_i7;TRINITY_DN97_c…	uncharacterized protein LOC116254616 [Nymphaea colorata]	-	-	-	ENOG410YJFI(harpin-induced protein 1 domain containing protein, expressed)	-	-	-	-	A0A2C9VGX8.1 PF03168.18;LEA_2;	-	0	2.09	0	13362.1	9581.54	3.19	0	0.54	0	1000.35	692.22	0.98	0.18	564.52	-13.1753	down	5.79058e-09	2.71742e-06	yes
TRINITY_DN6272_c0_g1	1050	TRINITY_DN6272_c0_g1_i1;TRINITY_DN6272_c0_g1_i2;TRINITY_DN6272_c0_g1_i3;TRINITY_DN6272_c0_g1_i4	-	-	-	-	-	-	-	-	-	-	-	0	1	0	14585.7	12292.1	1	0	0.51	0	1214.95	1016.97	0.5	0.17	744.14	-14.1777	down	6.67801e-09	3.08251e-06	yes
TRINITY_DN5074_c0_g1	4907	TRINITY_DN5074_c0_g1_i1;TRINITY_DN5074_c0_g1_i10;TRINITY_DN5074_c0_g1_i11;TRINITY_DN5074_c0_g1_i12;TRINITY_DN5074_c0_g1_i13;TRINITY_DN5074_c0_g1_i14;TRINITY_DN5074_c0_g1_i15;TRINITY_DN5074_c0_g1_i16;TRINITY_DN5074_c0_g1_i17;TRINITY_DN5074_c0_g1_i18;TRINITY_DN5074_c0_g1_i19;TRINITY_DN5074_c0_g1_i2;TRINITY_DN5074_c0_g1_i20;TRINITY_DN5074_c0_g1_i21;TRINITY_DN5074_c0_g1_i22;TRINITY_DN5074_c0_g1_i24;T…	beta-galactosidase 6-like [Nymphaea colorata]	BGAL16	Beta-galactosidase 16 OS=Arabidopsis thaliana OX=3702 GN=BGAL16 PE=2 SV=2	GO:0004565(beta-galactosidase activity);GO:0005618(cell wall);GO:0005773(vacuole)	COG1874(beta-galactosidase)	K12309	beta-galactosidase	EC:3.2.1.23	eus00052(Galactose metabolism);eus00600(Sphingolipid metabolism);eus00531(Glycosaminoglycan degradation);eus00604(Glycosphingolipid biosynthesis - ganglio series);eus00511(Other glycan degradation)	A0A7N2MS69.1 PF01301.24;Glyco_hydro_35;	-	0	1	2	388.24	3225.58	16	0	0.02	0.03	7.46	59.1	0.23	0.02	22.26	-9.95002	down	7.02188e-09	3.18895e-06	yes
TRINITY_DN1297_c0_g1	1021	TRINITY_DN1297_c0_g1_i1;TRINITY_DN1297_c0_g1_i11;TRINITY_DN1297_c0_g1_i13;TRINITY_DN1297_c0_g1_i14;TRINITY_DN1297_c0_g1_i15;TRINITY_DN1297_c0_g1_i16;TRINITY_DN1297_c0_g1_i17;TRINITY_DN1297_c0_g1_i18;TRINITY_DN1297_c0_g1_i19;TRINITY_DN1297_c0_g1_i2;TRINITY_DN1297_c0_g1_i20;TRINITY_DN1297_c0_g1_i21;TRINITY_DN1297_c0_g1_i22;TRINITY_DN1297_c0_g1_i23;TRINITY_DN1297_c0_g1_i3;TRINITY_DN1297_c0_g1_i4;TRI…	protein PYRICULARIA ORYZAE RESISTANCE 21-like [Nymphaea colorata]	-	-	-	ENOG410Z7V6(NA)	-	-	-	-	-	-	33	4	44	8327.93	1593.65	699.53	1.62	0.57	2.28	805.32	148.92	44.71	1.49	332.98	-6.81838	down	7.67076e-09	3.42834e-06	yes
TRINITY_DN44_c0_g1	1657	TRINITY_DN44_c0_g1_i1;TRINITY_DN44_c0_g1_i10;TRINITY_DN44_c0_g1_i11;TRINITY_DN44_c0_g1_i12;TRINITY_DN44_c0_g1_i13;TRINITY_DN44_c0_g1_i14;TRINITY_DN44_c0_g1_i2;TRINITY_DN44_c0_g1_i3;TRINITY_DN44_c0_g1_i4;TRINITY_DN44_c0_g1_i5;TRINITY_DN44_c0_g1_i6;TRINITY_DN44_c0_g1_i7;TRINITY_DN44_c0_g1_i8;TRINITY_DN44_c0_g1_i9	-	-	-	-	-	-	-	-	-	-	-	0	0	3	2682.72	7664.98	8	0	0	0.19	186.87	494.36	0.63	0.06	227.29	-11.444	down	8.88783e-09	3.91023e-06	yes
TRINITY_DN12858_c0_g1	1607	TRINITY_DN12858_c0_g1_i1;TRINITY_DN12858_c0_g1_i2;TRINITY_DN12858_c0_g1_i3	NAC domain-containing protein 43-like [Nymphaea colorata]	NAC043	NAC domain-containing protein 43 OS=Arabidopsis thaliana OX=3702 GN=NAC043 PE=2 SV=2	GO:0003677(DNA binding);GO:0003700(DNA binding transcription factor activity);GO:0005634(nucleus);GO:0006351(transcription, DNA-templated);GO:0007275(multicellular organism development);GO:0009793(embryo development ending in seed dormancy);GO:0009809(lignin biosynthetic process);GO:0009834(plant-type secondary cell wall biogenesis);GO:0009901(anther dehiscence);GO:0010047(fruit dehiscence);GO:00…	ENOG410YG0P(Nac domain-containing protein)	K03094	S-phase kinase-associated protein 1	-	lja04141(Protein processing in endoplasmic reticulum);lja04120(Ubiquitin mediated proteolysis)	A0A834YEK8.1 PF02365.20;NAM;	NAC	225	14	499.29	1	0	0	6.23	0.54	14.79	0.04	0	0	7.19	0.01	9.2597	up	9.9798e-09	4.3231e-06	yes
TRINITY_DN3994_c0_g1	759	TRINITY_DN3994_c0_g1_i1;TRINITY_DN3994_c0_g1_i2	36.4 kDa proline-rich protein-like [Nymphaea colorata]	-	-	-	-	-	-	-	-	-	-	0	0	0	24466.9	74653.1	0	0	0	0	2986.77	9033.64	0	0	4006.8	-17.9447	down	1.11896e-08	4.77372e-06	yes
TRINITY_DN6941_c2_g1	2007	TRINITY_DN6941_c2_g1_i1;TRINITY_DN6941_c2_g1_i2	cytochrome P450 94B3-like [Nymphaea colorata]	CYP94B1	Cytochrome P450 94B1 OS=Arabidopsis thaliana OX=3702 GN=CYP94B1 PE=1 SV=1	GO:0005506(iron ion binding);GO:0009507(chloroplast);GO:0009611(response to wounding);GO:0009694(jasmonic acid metabolic process);GO:0016021(integral component of membrane);GO:0016705(oxidoreductase activity, acting on paired donors, with incorporation or reduction of molecular oxygen);GO:0019825(oxygen binding);GO:0020037(heme binding);GO:0052694(jasmonoyl-isoleucine-12-hydroxylase activity);GO:…	COG2124(Cytochrome p450)	NA	NA	NA	-	B9RAH1.1 PF00067.27;p450;	-	2	16	1	239	1755.75	323	0.04	0.39	0.02	7.19	51.8	7.64	0.15	22.21	-6.83159	down	1.26212e-08	5.30412e-06	yes
TRINITY_DN72751_c0_g1	261	TRINITY_DN72751_c0_g1_i1	Acidic endochitinase [Nymphaea thermarum]	-	Hevamine-A OS=Hevea brasiliensis OX=3981 PE=1 SV=2	GO:0004568(chitinase activity);GO:0005576(extracellular region);GO:0006032(chitin catabolic process);GO:0008061(chitin binding)	COG0515(Serine Threonine protein kinase)	K01183	chitinase	EC:3.2.1.14	sita00520(Amino sugar and nucleotide sugar metabolism)	A0A7I8KR95.1 PF00704.33;Glyco_hydro_18;	-	1134.69	1	1589.11	0	0	0	756.56	0.93	1143.72	0	0	0	633.74	0	12.9944	up	1.32135e-08	5.42792e-06	yes
TRINITY_DN9645_c0_g1	1430	TRINITY_DN9645_c0_g1_i1;TRINITY_DN9645_c0_g1_i2;TRINITY_DN9645_c0_g1_i4;TRINITY_DN9645_c0_g1_i5	protein STAY-GREEN, chloroplastic-like [Nymphaea colorata]	SGR	Protein STAY-GREEN, chloroplastic OS=Oryza sativa subsp. indica OX=39946 GN=SGR PE=3 SV=1	GO:0009507(chloroplast);GO:0010271(regulation of chlorophyll catabolic process)	ENOG4111UAI(Senescence-inducible chloroplast stay-green protein)	K22013	magnesium dechelatase	EC:4.99.1.10	atr00860(Porphyrin and chlorophyll metabolism)	A0A443PPX5.1 PF12638.12;Staygreen;	-	0	3	7	232	157.02	294.48	0	0.14	0.25	14.33	9.34	14.3	0.13	12.66	-5.9082	down	1.33225e-08	5.42792e-06	yes
TRINITY_DN14871_c2_g1	230	TRINITY_DN14871_c2_g1_i1	Xylanase inhibitor protein 2 [Nymphaea thermarum]	CHIT3	Acidic endochitinase OS=Vitis vinifera OX=29760 GN=CHIT3 PE=2 SV=1	GO:0004568(chitinase activity);GO:0005576(extracellular region);GO:0006032(chitin catabolic process);GO:0008061(chitin binding)	ENOG4111GPA(chitinase)	K01183	chitinase	EC:3.2.1.14	sbi00520(Amino sugar and nucleotide sugar metabolism)	A0A3L6SK66.1 PF00704.33;Glyco_hydro_18;	-	6756.96	1.15	4869.67	1	0	1	5702.42	1.35	4422.19	1.36	0	1.1	3375.32	0.82	12.529	up	1.34941e-08	5.42792e-06	yes
TRINITY_DN8421_c0_g1	795	TRINITY_DN8421_c0_g1_i1	non-specific lipid-transfer protein-like [Nymphaea colorata]	IWF1'	Non-specific lipid-transfer protein OS=Beta vulgaris OX=161934 GN=IWF1' PE=3 SV=1	GO:0005576(extracellular region);GO:0005886(plasma membrane);GO:0006869(lipid transport);GO:0008289(lipid binding)	ENOG410YX3Q(Plant non-specific lipid-transfer proteins transfer phospholipids as well as galactolipids across membranes. May play a role in wax or cutin deposition in the cell walls of expanding epidermal cells and certain secretory tissues (By similarity))	-	-	-	-	A0A8S0TJR9.1 PF00234.27;Tryp_alpha_amyl;	-	1	0	0	4545.93	5007.66	1	0.07	0	0	508.04	554.35	0.09	0.02	354.16	-12.5836	down	1.52392e-08	6.04351e-06	yes
TRINITY_DN9393_c0_g1	2349	TRINITY_DN9393_c0_g1_i1;TRINITY_DN9393_c0_g1_i2;TRINITY_DN9393_c0_g1_i3;TRINITY_DN9393_c0_g1_i4;TRINITY_DN9393_c0_g1_i5;TRINITY_DN9393_c0_g1_i6;TRINITY_DN9393_c0_g1_i7;TRINITY_DN9393_c0_g1_i8	-	-	-	-	-	-	-	-	-	-	-	59	388.15	82.55	0	0	3	1.13	10.41	1.95	0	0	0.06	4.5	0.02	7.36755	up	1.57399e-08	6.15541e-06	yes
TRINITY_DN4573_c0_g1	1641	TRINITY_DN4573_c0_g1_i1;TRINITY_DN4573_c0_g1_i2;TRINITY_DN4573_c0_g1_i3	hypothetical protein RGQ29_005632 [Quercus rubra]	-	-	GO:0005634(nucleus)	ENOG410Y914(Late embryogenesis)	-	-	-	-	A0A8M8UYJ7.1 PF06830.16;Root_cap;	-	0	0	0	11928.3	43925.6	0	0	0	0	560.05	2027.98	0	0	862.68	-17.1163	down	1.73482e-08	6.69142e-06	yes
TRINITY_DN11770_c1_g1	217	TRINITY_DN11770_c1_g1_i1	Acidic endochitinase [Nymphaea thermarum]	-	-	-	-	-	-	-	-	-	-	2056.61	1	809.24	0	0	0	1981.24	1.34	842.78	0	0	0	941.79	0	13.1335	up	1.80197e-08	6.85651e-06	yes
TRINITY_DN8101_c0_g1	3184	TRINITY_DN8101_c0_g1_i1;TRINITY_DN8101_c0_g1_i10;TRINITY_DN8101_c0_g1_i11;TRINITY_DN8101_c0_g1_i13;TRINITY_DN8101_c0_g1_i14;TRINITY_DN8101_c0_g1_i15;TRINITY_DN8101_c0_g1_i16;TRINITY_DN8101_c0_g1_i17;TRINITY_DN8101_c0_g1_i18;TRINITY_DN8101_c0_g1_i19;TRINITY_DN8101_c0_g1_i2;TRINITY_DN8101_c0_g1_i20;TRINITY_DN8101_c0_g1_i21;TRINITY_DN8101_c0_g1_i22;TRINITY_DN8101_c0_g1_i23;TRINITY_DN8101_c0_g1_i24;T…	putative nitronate monooxygenase [Nymphaea thermarum]	ncd-2	Nitronate monooxygenase OS=Neurospora crassa (strain ATCC 24698 / 74-OR23-1A / CBS 708.71 / DSM 1257 / FGSC 987) OX=367110 GN=ncd-2 PE=1 SV=1	GO:0005739(mitochondrion);GO:0005829(cytosol);GO:0009610(response to symbiotic fungus);GO:0016491(oxidoreductase activity);GO:0018580(nitronate monooxygenase activity);GO:0046686(response to cadmium ion);GO:0051213(dioxygenase activity);GO:0055114(oxidation-reduction process)	COG2070(2-Nitropropane dioxygenase)	-	-	-	-	A0A834YL17.1 PF03060.20;NMO;	-	11494.5	16	3041.99	7	4	0	305.49	0.58	89.94	0.29	0.13	0	132	0.14	10.6291	up	2.06324e-08	7.74593e-06	yes
TRINITY_DN13518_c0_g1	339	TRINITY_DN13518_c0_g1_i1;TRINITY_DN13518_c0_g1_i2	-	-	-	-	-	-	-	-	-	-	-	0	0	0	32.23	169.37	28	0	0	0	22.68	120.47	16.59	0	53.25	-9.18139	down	2.18405e-08	8.02639e-06	yes
TRINITY_DN23701_c0_g1	794	TRINITY_DN23701_c0_g1_i1;TRINITY_DN23701_c0_g1_i2	Cytochrome P450 87A3 [Nymphaea thermarum]	CYP87A3	Cytochrome P450 87A3 OS=Oryza sativa subsp. japonica OX=39947 GN=CYP87A3 PE=2 SV=3	GO:0004497(monooxygenase activity);GO:0007275(multicellular organism development);GO:0010268(brassinosteroid homeostasis);GO:0016125(sterol metabolic process);GO:0016132(brassinosteroid biosynthetic process)	COG2124(Cytochrome p450)	NA	NA	NA	-	U5DD47.1 PF00067.27;p450;	-	181.15	38.39	106.61	2	1.08	0	14.08	3.52	9.67	0.27	0.17	0	9.09	0.15	6.83895	up	2.19495e-08	8.02639e-06	yes
TRINITY_DN25193_c0_g1	892	TRINITY_DN25193_c0_g1_i1;TRINITY_DN25193_c0_g1_i10;TRINITY_DN25193_c0_g1_i11;TRINITY_DN25193_c0_g1_i12;TRINITY_DN25193_c0_g1_i13;TRINITY_DN25193_c0_g1_i14;TRINITY_DN25193_c0_g1_i15;TRINITY_DN25193_c0_g1_i16;TRINITY_DN25193_c0_g1_i2;TRINITY_DN25193_c0_g1_i3;TRINITY_DN25193_c0_g1_i4;TRINITY_DN25193_c0_g1_i5;TRINITY_DN25193_c0_g1_i6;TRINITY_DN25193_c0_g1_i7;TRINITY_DN25193_c0_g1_i8;TRINITY_DN25193_c…	NAC domain-containing protein 104-like [Nymphaea colorata]	NAC104	NAC domain-containing protein 104 OS=Arabidopsis thaliana OX=3702 GN=NAC104 PE=2 SV=1	GO:0003677(DNA binding);GO:0003700(DNA binding transcription factor activity);GO:0005634(nucleus);GO:0006351(transcription, DNA-templated);GO:0006355(regulation of transcription, DNA-templated);GO:0007275(multicellular organism development);GO:0010089(xylem development);GO:0043067(regulation of programmed cell death);GO:0048367(shoot system development)	ENOG410YHMV((NAC) domain-containing protein)	NA	NA	NA	-	A0A8M8V752.1 PF02365.20;NAM;	NAC	41	100	163	2	2	1	2.73	9.97	13.2	0.29	0.23	0.14	8.63	0.22	5.9496	up	2.39293e-08	8.63816e-06	yes
TRINITY_DN16483_c0_g1	2473	TRINITY_DN16483_c0_g1_i1;TRINITY_DN16483_c0_g1_i3;TRINITY_DN16483_c0_g1_i4;TRINITY_DN16483_c0_g1_i5	uncharacterized protein LOC116247127 [Nymphaea colorata]	-	-	GO:0003676(nucleic acid binding);GO:0003700(DNA binding transcription factor activity);GO:0005634(nucleus);GO:0006355(regulation of transcription, DNA-templated);GO:0008270(zinc ion binding)	ENOG410YENA(zinc finger)	-	-	-	-	-	C2H2	239	319	664.17	20	16	5	5.37	9.89	15.79	0.62	0.61	0.15	10.35	0.46	5.03162	up	2.54746e-08	9.02567e-06	yes
TRINITY_DN15520_c0_g1	1018	TRINITY_DN15520_c0_g1_i1;TRINITY_DN15520_c0_g1_i11;TRINITY_DN15520_c0_g1_i12;TRINITY_DN15520_c0_g1_i2;TRINITY_DN15520_c0_g1_i3;TRINITY_DN15520_c0_g1_i4;TRINITY_DN15520_c0_g1_i5;TRINITY_DN15520_c0_g1_i7;TRINITY_DN15520_c0_g1_i8;TRINITY_DN15520_c0_g1_i9	Ent-kaurene oxidase-like 5 [Nymphaea thermarum]	-	-	-	-	-	-	-	-	-	-	45.17	40	156.56	0	1	1	18.94	21.59	71.13	0	1.06	0.87	37.22	0.64	6.83434	up	2.56438e-08	9.02567e-06	yes
TRINITY_DN5205_c0_g1	2977	TRINITY_DN5205_c0_g1_i1;TRINITY_DN5205_c0_g1_i10;TRINITY_DN5205_c0_g1_i11;TRINITY_DN5205_c0_g1_i12;TRINITY_DN5205_c0_g1_i13;TRINITY_DN5205_c0_g1_i14;TRINITY_DN5205_c0_g1_i15;TRINITY_DN5205_c0_g1_i17;TRINITY_DN5205_c0_g1_i18;TRINITY_DN5205_c0_g1_i19;TRINITY_DN5205_c0_g1_i2;TRINITY_DN5205_c0_g1_i21;TRINITY_DN5205_c0_g1_i22;TRINITY_DN5205_c0_g1_i23;TRINITY_DN5205_c0_g1_i24;TRINITY_DN5205_c0_g1_i25;T…	GDSL esterase/lipase At1g28590-like [Nymphaea colorata]	At1g28610	GDSL esterase/lipase At1g28610 OS=Arabidopsis thaliana OX=3702 GN=At1g28610 PE=2 SV=2	GO:0005576(extracellular region);GO:0016042(lipid catabolic process);GO:0016298(lipase activity);GO:0016788(hydrolase activity, acting on ester bonds);GO:0052689(carboxylic ester hydrolase activity)	ENOG410YC5Z(GDSL esterase lipase)	K21026	acetylajmaline esterase	EC:3.1.1.80	atr00901(Indole alkaloid biosynthesis)	A0A8J4VCA6.1 PF00657.27;Lipase_GDSL;	-	200	569.24	299.35	10	6	22	4.74	18.7	7.69	0.38	0.24	0.51	10.38	0.38	4.92488	up	2.66256e-08	9.25553e-06	yes
TRINITY_DN18522_c0_g1	508	TRINITY_DN18522_c0_g1_i1;TRINITY_DN18522_c0_g1_i2	Isoflavone 7-O-glucosyltransferase 1 [Nymphaea thermarum]	UGT88F5	UDP-glycosyltransferase 88F5 OS=Malus domestica OX=3750 GN=UGT88F5 PE=2 SV=1	GO:0009813(flavonoid biosynthetic process);GO:0043231(intracellular membrane-bounded organelle);GO:0052696(flavonoid glucuronidation);GO:0080043(quercetin 3-O-glucosyltransferase activity);GO:0080044(quercetin 7-O-glucosyltransferase activity)	COG1819(Transferase)	NA	NA	NA	-	A0A5J5ARN7.1 PF00201.23;UDPGT;	-	7	2	3	201.39	391.22	127.18	1.22	0.48	0.59	59	115.34	30.65	0.76	68.33	-5.64411	down	2.81995e-08	9.68309e-06	yes
TRINITY_DN10586_c0_g1	472	TRINITY_DN10586_c0_g1_i1	hypothetical protein SLEP1_g58504 [Rubroshorea leprosula]	-	-	-	-	-	-	-	-	-	-	2	0	0	70.05	79.47	63.07	0.41	0	0	24.27	27.78	18.12	0.14	23.39	-6.29055	down	3.023e-08	1.02553e-05	yes
TRINITY_DN11943_c0_g1	3188	TRINITY_DN11943_c0_g1_i1;TRINITY_DN11943_c0_g1_i11;TRINITY_DN11943_c0_g1_i12;TRINITY_DN11943_c0_g1_i2;TRINITY_DN11943_c0_g1_i6;TRINITY_DN11943_c0_g1_i7;TRINITY_DN11943_c0_g1_i8	hexokinase-1-like [Nymphaea colorata]	HXK1	Hexokinase-1 OS=Spinacia oleracea OX=3562 GN=HXK1 PE=2 SV=1	GO:0001678(cellular glucose homeostasis);GO:0004340(glucokinase activity);GO:0005829(cytosol);GO:0006096(glycolytic process);GO:0008865(fructokinase activity);GO:0019158(mannokinase activity)	COG5026(hexokinase)	K00844	hexokinase	EC:2.7.1.1	mus00010(Glycolysis / Gluconeogenesis);mus00051(Fructose and mannose metabolism);mus00052(Galactose metabolism);mus00500(Starch and sucrose metabolism);mus00520(Amino sugar and nucleotide sugar metabolism);mus00524(Neomycin, kanamycin and gentamicin biosynthesis)	A0A199UDU7.1 PF00349.26;Hexokinase_1;	-	196	145.97	167	2706.58	4066.74	1646.08	3.53	3.52	3.23	76.89	113.22	35.54	3.43	75.22	-3.85442	down	3.26122e-08	1.08264e-05	yes
TRINITY_DN21825_c0_g4	290	TRINITY_DN21825_c0_g4_i1	isoflavone reductase homolog [Nymphaea colorata]	-	Isoflavone reductase homolog OS=Lupinus albus OX=3870 PE=2 SV=1	GO:0009807(lignan biosynthetic process);GO:0010283(pinoresinol reductase activity);GO:0010284(lariciresinol reductase activity);GO:1902125((+)-pinoresinol catabolic process);GO:1902131((+)-lariciresinol catabolic process);GO:1902132((+)-lariciresinol biosynthetic process);GO:1902138((-)-secoisolariciresinol biosynthetic process)	ENOG4111CCH(Isoflavone reductase)	NA	NA	NA	-	A0A8X8D8Q6.1 PF05368.18;NmrA;	-	90.02	332.32	141.03	3	2	8.09	51.11	263.1	86.62	2.67	1.78	6	133.61	3.48	5.50518	up	3.26825e-08	1.08264e-05	yes
TRINITY_DN4251_c0_g1	1472	TRINITY_DN4251_c0_g1_i1;TRINITY_DN4251_c0_g1_i2;TRINITY_DN4251_c0_g1_i3;TRINITY_DN4251_c0_g1_i4;TRINITY_DN4251_c0_g1_i5;TRINITY_DN4251_c0_g1_i6;TRINITY_DN4251_c0_g1_i7;TRINITY_DN4251_c0_g1_i8	Glucose-1-phosphate adenylyltransferase large subunit 2 [Nymphaea thermarum]	AGPS1	Glucose-1-phosphate adenylyltransferase large subunit 1 (Fragment) OS=Solanum tuberosum OX=4113 GN=AGPS1 PE=1 SV=1	GO:0005524(ATP binding);GO:0005978(glycogen biosynthetic process);GO:0008878(glucose-1-phosphate adenylyltransferase activity);GO:0009507(chloroplast);GO:0019252(starch biosynthetic process)	COG0448(Catalyzes the synthesis of ADP-glucose, a sugar donor used in elongation reactions on alpha-glucans (By similarity))	K00975	glucose-1-phosphate adenylyltransferase	EC:2.7.7.27	pvu00500(Starch and sucrose metabolism);pvu00520(Amino sugar and nucleotide sugar metabolism)	-	-	920.46	454.23	1802.04	80.83	56.05	59.06	32.82	22.95	69.98	4.93	3.35	2.91	41.92	3.73	4.20977	up	3.39165e-08	1.11045e-05	yes
TRINITY_DN13889_c0_g2	387	TRINITY_DN13889_c0_g2_i1;TRINITY_DN13889_c0_g2_i2	Hevamine-A [Nymphaea thermarum]	CHIT3	Acidic endochitinase OS=Vitis vinifera OX=29760 GN=CHIT3 PE=2 SV=1	GO:0004568(chitinase activity);GO:0005576(extracellular region);GO:0006032(chitin catabolic process);GO:0008061(chitin binding)	ENOG4111GPA(chitinase)	K01183	chitinase	EC:3.2.1.14	zju00520(Amino sugar and nucleotide sugar metabolism)	A0A835IPG9.1 PF00704.33;Glyco_hydro_18;	-	4218.4	1	4650.52	2	0	1	1878.76	0.62	2281.48	1.26	0	0.6	1386.95	0.62	11.6064	up	3.4998e-08	1.13269e-05	yes
TRINITY_DN9160_c0_g1	1697	TRINITY_DN9160_c0_g1_i1;TRINITY_DN9160_c0_g1_i2;TRINITY_DN9160_c0_g1_i3;TRINITY_DN9160_c0_g1_i4;TRINITY_DN9160_c0_g1_i5;TRINITY_DN9160_c0_g1_i6	DETOXIFICATION 55 protein [Nymphaea thermarum]	DTX55	Protein DETOXIFICATION 55 OS=Arabidopsis thaliana OX=3702 GN=DTX55 PE=2 SV=1	GO:0006855(drug transmembrane transport)	COG0534(Mate efflux family protein)	NA	NA	NA	-	A0A835M758.1 PF01554.23;MatE;	-	15.64	12.41	17.95	6172.78	13325	20.58	0.36	0.4	0.46	296.26	658.21	0.63	0.41	318.37	-8.5399	down	3.64857e-08	1.16742e-05	yes
TRINITY_DN5417_c7_g1	336	TRINITY_DN5417_c7_g1_i1;TRINITY_DN5417_c7_g1_i2	-	-	-	-	-	-	-	-	-	-	-	62.77	88.53	37.13	2	0	1	28.12	55.29	18.32	1.43	0	0.6	33.91	0.68	5.9594	up	3.73301e-08	1.18102e-05	yes
TRINITY_DN212_c0_g1	1602	TRINITY_DN212_c0_g1_i1;TRINITY_DN212_c0_g1_i10;TRINITY_DN212_c0_g1_i11;TRINITY_DN212_c0_g1_i12;TRINITY_DN212_c0_g1_i13;TRINITY_DN212_c0_g1_i14;TRINITY_DN212_c0_g1_i15;TRINITY_DN212_c0_g1_i17;TRINITY_DN212_c0_g1_i18;TRINITY_DN212_c0_g1_i19;TRINITY_DN212_c0_g1_i2;TRINITY_DN212_c0_g1_i20;TRINITY_DN212_c0_g1_i21;TRINITY_DN212_c0_g1_i22;TRINITY_DN212_c0_g1_i23;TRINITY_DN212_c0_g1_i24;TRINITY_DN212_c0_…	isoflavone reductase homolog [Nymphaea colorata]	-	Isoflavone reductase homolog OS=Lupinus albus OX=3870 PE=2 SV=1	GO:0009807(lignan biosynthetic process);GO:0010283(pinoresinol reductase activity);GO:0010284(lariciresinol reductase activity);GO:1902125((+)-pinoresinol catabolic process);GO:1902131((+)-lariciresinol catabolic process);GO:1902132((+)-lariciresinol biosynthetic process);GO:1902138((-)-secoisolariciresinol biosynthetic process)	ENOG4111CCH(Isoflavone reductase)	NA	NA	NA	-	A0A6I9UEI7.1 PF05368.18;NmrA;	-	2010.54	10412.2	4785.39	369.94	420.59	291.87	65.72	449.17	169.93	20.61	22.28	12.21	228.27	18.37	4.07401	up	3.79987e-08	1.18881e-05	yes
TRINITY_DN18880_c0_g2	1208	TRINITY_DN18880_c0_g2_i1;TRINITY_DN18880_c0_g2_i10;TRINITY_DN18880_c0_g2_i2;TRINITY_DN18880_c0_g2_i3;TRINITY_DN18880_c0_g2_i4;TRINITY_DN18880_c0_g2_i5;TRINITY_DN18880_c0_g2_i6;TRINITY_DN18880_c0_g2_i7;TRINITY_DN18880_c0_g2_i8;TRINITY_DN18880_c0_g2_i9	-	Npdc1	Neural proliferation differentiation and control protein 1 OS=Mus musculus OX=10090 GN=Npdc1 PE=2 SV=2	GO:0003674(molecular_function);GO:0005575(cellular_component);GO:0008150(biological_process);GO:0016021(integral component of membrane)	ENOG4111QDP(neural proliferation, differentiation and control, 1)	-	-	-	-	A0A816Y4F0.1 PF06809.16;NPDC1;	-	40.02	83	23	0	1	0	3.42	6.2	1.09	0	0.07	0	3.57	0.02	6.84454	up	3.86042e-08	1.19448e-05	yes
TRINITY_DN4953_c0_g1	475	TRINITY_DN4953_c0_g1_i1;TRINITY_DN4953_c0_g1_i10;TRINITY_DN4953_c0_g1_i11;TRINITY_DN4953_c0_g1_i12;TRINITY_DN4953_c0_g1_i13;TRINITY_DN4953_c0_g1_i14;TRINITY_DN4953_c0_g1_i15;TRINITY_DN4953_c0_g1_i16;TRINITY_DN4953_c0_g1_i17;TRINITY_DN4953_c0_g1_i18;TRINITY_DN4953_c0_g1_i2;TRINITY_DN4953_c0_g1_i3;TRINITY_DN4953_c0_g1_i4;TRINITY_DN4953_c0_g1_i5;TRINITY_DN4953_c0_g1_i6;TRINITY_DN4953_c0_g1_i7;TRINIT…	cytochrome P450 CYP82D47-like [Nymphaea colorata]	CYP82C4	Xanthotoxin 5-hydroxylase CYP82C4 OS=Arabidopsis thaliana OX=3702 GN=CYP82C4 PE=1 SV=1	GO:0016020(membrane);GO:0016709(oxidoreductase activity, acting on paired donors, with incorporation or reduction of molecular oxygen, NAD(P)H as one donor, and incorporation of one atom of oxygen);GO:0044550(secondary metabolite biosynthetic process)	COG2124(Cytochrome p450)	K17961	trimethyltridecatetraene/dimethylnonatriene synthase	EC:1.14.14.58 1.14.14.59	hbr00904(Diterpenoid biosynthesis)	F6H019.1 PF00067.27;p450;	-	704.73	179.69	640.01	22.44	20.49	24.65	271.69	66.91	244.14	18.16	14.21	12.72	194.25	15.03	4.74214	up	4.57309e-08	1.39961e-05	yes
TRINITY_DN2547_c0_g1	2048	TRINITY_DN2547_c0_g1_i1;TRINITY_DN2547_c0_g1_i3;TRINITY_DN2547_c0_g1_i4;TRINITY_DN2547_c0_g1_i5;TRINITY_DN2547_c0_g1_i6;TRINITY_DN2547_c0_g1_i7;TRINITY_DN2547_c0_g1_i8	Glucose-1-phosphate adenylyltransferase large subunit 2 [Nymphaea thermarum]	APL2	Glucose-1-phosphate adenylyltransferase large subunit 2, chloroplastic OS=Arabidopsis thaliana OX=3702 GN=APL2 PE=1 SV=2	GO:0005524(ATP binding);GO:0005978(glycogen biosynthetic process);GO:0008878(glucose-1-phosphate adenylyltransferase activity);GO:0009507(chloroplast);GO:0019252(starch biosynthetic process)	-	K00975	glucose-1-phosphate adenylyltransferase	EC:2.7.7.27	cpap00500(Starch and sucrose metabolism);cpap00520(Amino sugar and nucleotide sugar metabolism)	-	-	1155.63	595.59	2411.08	95.32	97.47	103.04	91.93	66.85	211.18	12.83	13.32	11.08	123.32	12.41	4.01271	up	4.67715e-08	1.41607e-05	yes
TRINITY_DN8483_c0_g1	2205	TRINITY_DN8483_c0_g1_i1;TRINITY_DN8483_c0_g1_i2;TRINITY_DN8483_c0_g1_i3;TRINITY_DN8483_c0_g1_i4;TRINITY_DN8483_c0_g1_i5;TRINITY_DN8483_c0_g1_i6	Laccase-17 [Nymphaea thermarum]	LAC17	Laccase-17 OS=Arabidopsis thaliana OX=3702 GN=LAC17 PE=2 SV=1	GO:0005507(copper ion binding);GO:0009809(lignin biosynthetic process);GO:0016722(oxidoreductase activity, oxidizing metal ions)	COG2132(Multicopper oxidase)	NA	NA	NA	-	A0A9D4XZR2.1 PF07731.19;Cu-oxidase_2;	-	2128.4	10	1400.04	2	6	0	54.64	0.59	37.53	0.11	0.41	0	30.92	0.17	8.99784	up	4.78205e-08	1.43243e-05	yes
TRINITY_DN1203_c0_g1	6134	TRINITY_DN1203_c0_g1_i1;TRINITY_DN1203_c0_g1_i10;TRINITY_DN1203_c0_g1_i100;TRINITY_DN1203_c0_g1_i101;TRINITY_DN1203_c0_g1_i102;TRINITY_DN1203_c0_g1_i103;TRINITY_DN1203_c0_g1_i104;TRINITY_DN1203_c0_g1_i105;TRINITY_DN1203_c0_g1_i106;TRINITY_DN1203_c0_g1_i107;TRINITY_DN1203_c0_g1_i108;TRINITY_DN1203_c0_g1_i109;TRINITY_DN1203_c0_g1_i11;TRINITY_DN1203_c0_g1_i110;TRINITY_DN1203_c0_g1_i111;TRINITY_DN120…	ultraviolet-B receptor UVR8-like isoform X2 [Nymphaea colorata]	UVR8	Ultraviolet-B receptor UVR8 OS=Arabidopsis thaliana OX=3702 GN=UVR8 PE=1 SV=1	GO:0005515(protein binding);GO:0005634(nucleus);GO:0005737(cytoplasm);GO:0009631(cold acclimation);GO:0042393(histone binding);GO:0071497(cellular response to freezing);GO:1901141(regulation of lignin biosynthetic process)	COG5184(regulator of chromosome condensation)	K10615	E3 ubiquitin-protein ligase HERC4	EC:2.3.2.26	gsl04120(Ubiquitin mediated proteolysis)	A0A1U7ZRD0.1 PF00415.23;RCC1;	bHLH	2871.93	4455.36	2568.71	58706.8	45914.4	35261.1	44.58	93.63	42.09	1359.37	1061.17	656.01	60.1	1025.52	-3.67378	down	5.07068e-08	1.5029e-05	yes
TRINITY_DN6033_c0_g1	1560	TRINITY_DN6033_c0_g1_i1;TRINITY_DN6033_c0_g1_i2;TRINITY_DN6033_c0_g1_i3;TRINITY_DN6033_c0_g1_i5;TRINITY_DN6033_c0_g1_i6;TRINITY_DN6033_c0_g1_i7	uncharacterized protein LOC116256724 [Nymphaea colorata]	-	-	GO:0003676(nucleic acid binding);GO:0003700(DNA binding transcription factor activity);GO:0005576(extracellular region);GO:0006355(regulation of transcription, DNA-templated);GO:0008270(zinc ion binding);GO:0016021(integral component of membrane);GO:0031225(anchored component of membrane)	ENOG410YA8B(zinc finger)	-	-	-	-	-	C2H2	448	2901.06	1626	26	122.03	23	10.94	100.24	44.71	1.26	5.14	0.75	51.96	2.38	4.93996	up	5.39775e-08	1.58317e-05	yes
TRINITY_DN14297_c0_g1	326	TRINITY_DN14297_c0_g1_i1;TRINITY_DN14297_c0_g1_i2;TRINITY_DN14297_c0_g1_i3;TRINITY_DN14297_c0_g1_i4;TRINITY_DN14297_c0_g1_i5;TRINITY_DN14297_c0_g1_i6	acidic endochitinase-like [Nymphaea colorata]	CHIT3	Acidic endochitinase OS=Vitis vinifera OX=29760 GN=CHIT3 PE=2 SV=1	GO:0004674(protein serine/threonine kinase activity);GO:0005886(plasma membrane);GO:0006468(protein phosphorylation);GO:0006952(defense response);GO:0009506(plasmodesma)	ENOG4111GPA(chitinase)	K01183	chitinase	EC:3.2.1.14	mus00520(Amino sugar and nucleotide sugar metabolism)	A0A8R7UBJ9.1 PF00704.33;Glyco_hydro_18;	-	99038.2	33.55	57332.9	0	0	15	49514.5	23.1	31365.7	0	0	10.03	26967.8	3.34	13.6374	up	5.58743e-08	1.60445e-05	yes
TRINITY_DN18448_c0_g2	1134	TRINITY_DN18448_c0_g2_i1	BAHD acyltransferase [Nymphaea thermarum]	HST	Shikimate O-hydroxycinnamoyltransferase OS=Arabidopsis thaliana OX=3702 GN=HST PE=1 SV=1	GO:0005737(cytoplasm);GO:0016740(transferase activity);GO:0016747(transferase activity, transferring acyl groups other than amino-acyl groups);GO:0080167(response to karrikin)	ENOG410YADF(transferase) family)	NA	NA	NA	-	A0A1U8A5I5.1 PF02458.20;Transferase;	-	2	0	0	36	121.77	392.13	0.07	0	0	2.29	7.62	19.75	0.02	9.89	-7.62301	down	5.60518e-08	1.60445e-05	yes
TRINITY_DN2348_c0_g1	1597	TRINITY_DN2348_c0_g1_i1;TRINITY_DN2348_c0_g1_i11;TRINITY_DN2348_c0_g1_i12;TRINITY_DN2348_c0_g1_i13;TRINITY_DN2348_c0_g1_i14;TRINITY_DN2348_c0_g1_i15;TRINITY_DN2348_c0_g1_i16;TRINITY_DN2348_c0_g1_i17;TRINITY_DN2348_c0_g1_i18;TRINITY_DN2348_c0_g1_i19;TRINITY_DN2348_c0_g1_i2;TRINITY_DN2348_c0_g1_i20;TRINITY_DN2348_c0_g1_i21;TRINITY_DN2348_c0_g1_i22;TRINITY_DN2348_c0_g1_i23;TRINITY_DN2348_c0_g1_i24;T…	uncharacterized protein LOC116264624 isoform X2 [Nymphaea colorata]	-	-	-	-	-	-	-	-	-	-	0	0	5	154.69	103	127	0	0	0.32	25.6	16.2	18.04	0.11	19.95	-6.00985	down	5.64123e-08	1.60445e-05	yes
TRINITY_DN1057_c0_g2	4582	TRINITY_DN1057_c0_g2_i1;TRINITY_DN1057_c0_g2_i2;TRINITY_DN1057_c0_g2_i3;TRINITY_DN1057_c0_g2_i4	SNF2 domain-containing protein CLASSY 4-like [Nymphaea colorata]	CLSY3	SNF2 domain-containing protein CLASSY 3 OS=Arabidopsis thaliana OX=3702 GN=CLSY3 PE=1 SV=1	GO:0005634(nucleus)	COG0553(helicase)	K10875	DNA repair and recombination protein RAD54 and RAD54-like protein	EC:3.6.4.-	nnu03440(Homologous recombination)	A0A0E0L247.1 PF00176.28;SNF2-rel_dom;	-	5	3	26	4393.14	4398.57	44	0.04	0.04	0.25	65.11	63.62	0.53	0.11	43.09	-7.853	down	5.74978e-08	1.61897e-05	yes
TRINITY_DN9539_c0_g1	649	TRINITY_DN9539_c0_g1_i1;TRINITY_DN9539_c0_g1_i10;TRINITY_DN9539_c0_g1_i12;TRINITY_DN9539_c0_g1_i15;TRINITY_DN9539_c0_g1_i16;TRINITY_DN9539_c0_g1_i2;TRINITY_DN9539_c0_g1_i3;TRINITY_DN9539_c0_g1_i4;TRINITY_DN9539_c0_g1_i6;TRINITY_DN9539_c0_g1_i7;TRINITY_DN9539_c0_g1_i9	Glucan endo-1-3-beta-D-glucosidase [Nymphaea thermarum]	-	-	GO:0003674(molecular_function);GO:0005886(plasma membrane);GO:0008150(biological_process)	ENOG410YQBI(X8 domain)	K19892	glucan endo-1,3-beta-glucosidase 4	EC:3.2.1.39	han00500(Starch and sucrose metabolism)	A0A7I8JNL0.1 PF07983.18;X8;	-	2392.84	1	2311.82	2	1	0	257.79	0.14	284.99	0.36	0.23	0	180.97	0.2	10.6924	up	5.82644e-08	1.62029e-05	yes
TRINITY_DN33936_c0_g2	1338	TRINITY_DN33936_c0_g2_i1	GDSL esterase/lipase At1g29670-like isoform X1 [Nymphaea colorata]	At4g16230	GDSL esterase/lipase At4g16230 OS=Arabidopsis thaliana OX=3702 GN=At4g16230 PE=3 SV=2	GO:0005576(extracellular region);GO:0005634(nucleus);GO:0009627(systemic acquired resistance);GO:0016042(lipid catabolic process);GO:0016788(hydrolase activity, acting on ester bonds);GO:0048046(apoplast);GO:0052689(carboxylic ester hydrolase activity)	ENOG410YAE5(GDSL-like Lipase/Acylhydrolase)	K00679	phospholipid:diacylglycerol acyltransferase	EC:2.3.1.158	cic00561(Glycerolipid metabolism)	A0A5A7P4L6.1 PF00657.27;Lipase_GDSL;	-	15.34	56.27	43.97	0	0	0	0.45	2.32	1.45	0	0	0	1.41	0	8.29801	up	5.86958e-08	1.62029e-05	yes
TRINITY_DN7120_c0_g1	4717	TRINITY_DN7120_c0_g1_i1;TRINITY_DN7120_c0_g1_i10;TRINITY_DN7120_c0_g1_i11;TRINITY_DN7120_c0_g1_i12;TRINITY_DN7120_c0_g1_i13;TRINITY_DN7120_c0_g1_i14;TRINITY_DN7120_c0_g1_i15;TRINITY_DN7120_c0_g1_i16;TRINITY_DN7120_c0_g1_i17;TRINITY_DN7120_c0_g1_i18;TRINITY_DN7120_c0_g1_i19;TRINITY_DN7120_c0_g1_i2;TRINITY_DN7120_c0_g1_i20;TRINITY_DN7120_c0_g1_i21;TRINITY_DN7120_c0_g1_i3;TRINITY_DN7120_c0_g1_i4;TRI…	hypothetical protein IFM89_012949 [Coptis chinensis]	4CL1	4-coumarate-CoA ligase 1 OS=Narcissus pseudonarcissus OX=39639 GN=4CL1 PE=2 SV=1	GO:0005524(ATP binding);GO:0005634(nucleus);GO:0008152(metabolic process);GO:0009411(response to UV);GO:0009611(response to wounding);GO:0009620(response to fungus);GO:0009698(phenylpropanoid metabolic process);GO:0016207(4-coumarate-CoA ligase activity);GO:0016874(ligase activity)	COG0318(Amp-dependent synthetase and ligase)	K01904	4-coumarate--CoA ligase	EC:6.2.1.12	cit00360(Phenylalanine metabolism);cit00130(Ubiquinone and other terpenoid-quinone biosynthesis);cit00940(Phenylpropanoid biosynthesis)	A0A5N6RFS6.1 PF00501.33;AMP-binding;	-	489.48	2812.81	3636.84	106.11	113.81	155.05	8	63.41	63.35	2.8	3.04	3.43	44.92	3.09	4.31958	up	5.92839e-08	1.62064e-05	yes
TRINITY_DN3810_c0_g1	2618	TRINITY_DN3810_c0_g1_i10;TRINITY_DN3810_c0_g1_i12;TRINITY_DN3810_c0_g1_i14;TRINITY_DN3810_c0_g1_i15;TRINITY_DN3810_c0_g1_i20;TRINITY_DN3810_c0_g1_i21;TRINITY_DN3810_c0_g1_i22;TRINITY_DN3810_c0_g1_i24;TRINITY_DN3810_c0_g1_i26;TRINITY_DN3810_c0_g1_i28;TRINITY_DN3810_c0_g1_i29;TRINITY_DN3810_c0_g1_i30;TRINITY_DN3810_c0_g1_i31;TRINITY_DN3810_c0_g1_i33;TRINITY_DN3810_c0_g1_i34;TRINITY_DN3810_c0_g1_i38…	peroxidase 50-like [Nymphaea colorata]	PER51	Peroxidase 51 OS=Arabidopsis thaliana OX=3702 GN=PER51 PE=2 SV=1	GO:0004601(peroxidase activity);GO:0005515(protein binding);GO:0005576(extracellular region);GO:0006979(response to oxidative stress);GO:0009651(response to salt stress);GO:0020037(heme binding);GO:0042744(hydrogen peroxide catabolic process);GO:0046872(metal ion binding);GO:0055114(oxidation-reduction process)	ENOG4111FDS(peroxidase)	K00430	peroxidase	EC:1.11.1.7	vra00940(Phenylpropanoid biosynthesis)	A0A2P5DI85.1 PF00141.28;peroxidase;	-	5570.54	1952.2	4403.07	326.22	259	350	167.8	85.33	146.89	16.33	12.92	14.47	133.34	14.57	3.90897	up	6.15922e-08	1.66755e-05	yes
TRINITY_DN30457_c0_g4	1796	TRINITY_DN30457_c0_g4_i1;TRINITY_DN30457_c0_g4_i2;TRINITY_DN30457_c0_g4_i3	transcription factor bHLH96-like isoform X1 [Nymphaea colorata]	BHLH96	Transcription factor bHLH96 OS=Arabidopsis thaliana OX=3702 GN=BHLH96 PE=1 SV=1	GO:0005634(nucleus)	ENOG410YF8H(nucleic acid binding transcription factor activity)	NA	NA	NA	-	A0A8X7YJ41.1 PF22754.1;bHLH-TF_ACT-like_plant;	bHLH	327.02	70	474	4.01	8	0	6.91	1.98	10.85	0.16	0.27	0	6.58	0.14	6.35141	up	6.6375e-08	1.77992e-05	yes
TRINITY_DN76128_c0_g1	913	TRINITY_DN76128_c0_g1_i1	acidic endochitinase-like [Nymphaea colorata]	-	Acidic endochitinase OS=Cucumis sativus OX=3659 PE=1 SV=1	GO:0004568(chitinase activity);GO:0005576(extracellular region);GO:0006032(chitin catabolic process);GO:0008061(chitin binding)	ENOG4111GPA(chitinase)	K01183	chitinase	EC:3.2.1.14	zma00520(Amino sugar and nucleotide sugar metabolism)	A0A8B8IZK0.1 PF00704.33;Glyco_hydro_18;	-	3306.35	0	1005.32	0	0	0	171.53	0	58.2	0	0	0	76.58	0	13.7325	up	7.4668e-08	1.98342e-05	yes
TRINITY_DN13191_c0_g1	201	TRINITY_DN13191_c0_g1_i1	hevamine-A-like [Nymphaea colorata]	CHIT3	Acidic endochitinase OS=Vitis vinifera OX=29760 GN=CHIT3 PE=2 SV=1	GO:0004568(chitinase activity);GO:0005576(extracellular region);GO:0006032(chitin catabolic process);GO:0008061(chitin binding)	ENOG4111GPA(chitinase)	K01183	chitinase	EC:3.2.1.14	mtr00520(Amino sugar and nucleotide sugar metabolism)	A0A835MGC9.1 PF00704.33;Glyco_hydro_18;	-	7325.44	3	4900.38	0	1	6	8781.66	5	6359.52	0	1.96	9.46	5048.73	3.81	11.0004	up	7.76245e-08	2.04268e-05	yes
TRINITY_DN44341_c0_g1	460	TRINITY_DN44341_c0_g1_i1	acidic endochitinase-like [Nymphaea colorata]	-	Hevamine-A OS=Hevea brasiliensis OX=3981 PE=1 SV=2	GO:0004568(chitinase activity);GO:0005576(extracellular region);GO:0006032(chitin catabolic process);GO:0008061(chitin binding)	COG0515(Serine Threonine protein kinase)	K01183	chitinase	EC:3.2.1.14	cmo00520(Amino sugar and nucleotide sugar metabolism)	A0A7I8KR95.1 PF00704.33;Glyco_hydro_18;	-	4752.7	0	4320.64	0	0	1	1042.45	0	1072.3	0	0	0.31	704.92	0.1	12.9471	up	7.9079e-08	2.06169e-05	yes
TRINITY_DN43653_c0_g1	1598	TRINITY_DN43653_c0_g1_i1;TRINITY_DN43653_c0_g1_i10;TRINITY_DN43653_c0_g1_i11;TRINITY_DN43653_c0_g1_i12;TRINITY_DN43653_c0_g1_i13;TRINITY_DN43653_c0_g1_i14;TRINITY_DN43653_c0_g1_i16;TRINITY_DN43653_c0_g1_i2;TRINITY_DN43653_c0_g1_i3;TRINITY_DN43653_c0_g1_i6;TRINITY_DN43653_c0_g1_i7;TRINITY_DN43653_c0_g1_i8;TRINITY_DN43653_c0_g1_i9	Paired amphipathic helix protein Sin3-like 4 [Nymphaea thermarum]	SNL3	Paired amphipathic helix protein Sin3-like 3 OS=Arabidopsis thaliana OX=3702 GN=SNL3 PE=1 SV=3	GO:0000118(histone deacetylase complex);GO:0000122(negative regulation of transcription by RNA polymerase II);GO:0000785(chromatin);GO:0004407(histone deacetylase activity);GO:0016575(histone deacetylation)	COG5602(Paired AMPhipathic helix protein)	NA	NA	NA	-	A0A8H6I4F7.1 PF00389.35;2-Hacid_dh;	-	0	1	0	882.88	735.01	2	0	0.11	0	66.12	55.4	0.12	0.04	40.55	-10.1176	down	9.00009e-08	2.32491e-05	yes
TRINITY_DN12437_c0_g1	1319	TRINITY_DN12437_c0_g1_i1;TRINITY_DN12437_c0_g1_i10;TRINITY_DN12437_c0_g1_i11;TRINITY_DN12437_c0_g1_i15;TRINITY_DN12437_c0_g1_i16;TRINITY_DN12437_c0_g1_i17;TRINITY_DN12437_c0_g1_i19;TRINITY_DN12437_c0_g1_i2;TRINITY_DN12437_c0_g1_i4;TRINITY_DN12437_c0_g1_i6;TRINITY_DN12437_c0_g1_i9	-	-	-	-	-	-	-	-	-	-	-	76.58	126.27	103.21	1890.06	1360.73	818.15	2.36	5.6	3.59	99.9	70.32	34.13	3.85	68.12	-3.59048	down	9.36547e-08	2.39731e-05	yes
TRINITY_DN8634_c0_g1	1327	TRINITY_DN8634_c0_g1_i1;TRINITY_DN8634_c0_g1_i2;TRINITY_DN8634_c0_g1_i3;TRINITY_DN8634_c0_g1_i4;TRINITY_DN8634_c0_g1_i5;TRINITY_DN8634_c0_g1_i6;TRINITY_DN8634_c0_g1_i7	GDSL esterase/lipase At1g29670-like isoform X1 [Nymphaea colorata]	-	-	-	COG3240(GDSL esterase lipase)	-	-	-	-	A0A843UY04.1 PF00657.27;Lipase_GDSL;	-	112.64	293.1	342.64	9	3	14	13.9	74.43	51.24	0.46	0.36	2.49	46.52	1.1	4.96271	up	9.50153e-08	2.41022e-05	yes
TRINITY_DN54_c0_g1	3040	TRINITY_DN54_c0_g1_i1;TRINITY_DN54_c0_g1_i2;TRINITY_DN54_c0_g1_i3;TRINITY_DN54_c0_g1_i4;TRINITY_DN54_c0_g1_i6;TRINITY_DN54_c0_g1_i7	B3 domain-containing protein [Nymphaea thermarum]	Os03g0621600	Putative B3 domain-containing protein Os03g0621600 OS=Oryza sativa subsp. japonica OX=39947 GN=Os03g0621600 PE=3 SV=1	-	ENOG410YSHE(B3 domain-containing protein)	-	-	-	-	A0A6I9R365.1 PF02362.26;B3;	-	21.09	15.48	31	707.47	714.9	249.22	0.41	0.38	0.71	26.41	26.53	3.98	0.5	18.97	-4.45474	down	9.82079e-08	2.46896e-05	yes
TRINITY_DN803_c0_g1	1829	TRINITY_DN803_c0_g1_i1;TRINITY_DN803_c0_g1_i10;TRINITY_DN803_c0_g1_i11;TRINITY_DN803_c0_g1_i12;TRINITY_DN803_c0_g1_i13;TRINITY_DN803_c0_g1_i14;TRINITY_DN803_c0_g1_i2;TRINITY_DN803_c0_g1_i3;TRINITY_DN803_c0_g1_i4;TRINITY_DN803_c0_g1_i5;TRINITY_DN803_c0_g1_i6;TRINITY_DN803_c0_g1_i7;TRINITY_DN803_c0_g1_i8;TRINITY_DN803_c0_g1_i9	GDSL esterase/lipase At5g45670-like [Nymphaea colorata]	At1g33811	GDSL esterase/lipase At1g33811 OS=Arabidopsis thaliana OX=3702 GN=At1g33811 PE=2 SV=1	GO:0005576(extracellular region);GO:0016042(lipid catabolic process);GO:0016788(hydrolase activity, acting on ester bonds);GO:0052689(carboxylic ester hydrolase activity)	COG3240(GDSL esterase lipase)	K00679	phospholipid:diacylglycerol acyltransferase	EC:2.3.1.158	cic00561(Glycerolipid metabolism)	A0A5N6RNJ0.1 PF00657.27;Lipase_GDSL;	-	307.7	1793.91	2235.99	87	99	40	9.5	80.71	78.87	4.64	5.07	1.87	56.36	3.86	4.35801	up	1.03411e-07	2.57677e-05	yes
TRINITY_DN5724_c0_g1	1584	TRINITY_DN5724_c0_g1_i1;TRINITY_DN5724_c0_g1_i2;TRINITY_DN5724_c0_g1_i4	Caffeoylshikimate esterase [Nymphaea thermarum]	CSE	Caffeoylshikimate esterase OS=Arabidopsis thaliana OX=3702 GN=CSE PE=1 SV=1	GO:0006629(lipid metabolic process);GO:0016020(membrane);GO:0016298(lipase activity)	COG2267(alpha beta hydrolase fold)	K18368	caffeoylshikimate esterase	EC:3.1.1.-	atr00940(Phenylpropanoid biosynthesis)	W1PAC3.1 PF12146.13;Hydrolase_4;	-	265	2972	781	4	11	57	7	112.11	23.43	0.21	0.48	2.09	47.51	0.93	5.87345	up	1.12603e-07	2.7812e-05	yes
TRINITY_DN6214_c0_g1	1869	TRINITY_DN6214_c0_g1_i1;TRINITY_DN6214_c0_g1_i10;TRINITY_DN6214_c0_g1_i11;TRINITY_DN6214_c0_g1_i12;TRINITY_DN6214_c0_g1_i13;TRINITY_DN6214_c0_g1_i14;TRINITY_DN6214_c0_g1_i15;TRINITY_DN6214_c0_g1_i16;TRINITY_DN6214_c0_g1_i17;TRINITY_DN6214_c0_g1_i18;TRINITY_DN6214_c0_g1_i2;TRINITY_DN6214_c0_g1_i3;TRINITY_DN6214_c0_g1_i4;TRINITY_DN6214_c0_g1_i5;TRINITY_DN6214_c0_g1_i6;TRINITY_DN6214_c0_g1_i8;TRINIT…	nuclear transcription factor Y subunit A-10-like isoform X1 [Nymphaea colorata]	NFYA10	Nuclear transcription factor Y subunit A-10 OS=Arabidopsis thaliana OX=3702 GN=NFYA10 PE=2 SV=2	GO:0003677(DNA binding);GO:0003700(DNA binding transcription factor activity);GO:0005634(nucleus);GO:0006351(transcription, DNA-templated);GO:0006355(regulation of transcription, DNA-templated);GO:0016602(CCAAT-binding factor complex)	COG5224(Nuclear transcription factor Y)	NA	NA	NA	-	A0A427AQT9.1 PF02045.20;CBFB_NFYA;	NF-YA	4294.31	2939.62	3443.36	298.93	306	477.07	87.2	85.01	79.63	12.07	10.82	14.45	83.95	12.45	3.51298	up	1.19069e-07	2.91534e-05	yes
TRINITY_DN813_c0_g1	3249	TRINITY_DN813_c0_g1_i1;TRINITY_DN813_c0_g1_i10;TRINITY_DN813_c0_g1_i11;TRINITY_DN813_c0_g1_i12;TRINITY_DN813_c0_g1_i2;TRINITY_DN813_c0_g1_i3;TRINITY_DN813_c0_g1_i5;TRINITY_DN813_c0_g1_i6;TRINITY_DN813_c0_g1_i7;TRINITY_DN813_c0_g1_i8;TRINITY_DN813_c0_g1_i9	nuclear transcription factor Y subunit A-4-like isoform X1 [Nymphaea colorata]	NFYA7	Nuclear transcription factor Y subunit A-7 OS=Arabidopsis thaliana OX=3702 GN=NFYA7 PE=1 SV=1	GO:0003677(DNA binding);GO:0003700(DNA binding transcription factor activity);GO:0005634(nucleus);GO:0006351(transcription, DNA-templated);GO:0006355(regulation of transcription, DNA-templated);GO:0016602(CCAAT-binding factor complex)	COG5224(Nuclear transcription factor Y)	NA	NA	NA	-	A0A7J9K1S1.1 PF02045.20;CBFB_NFYA;	NF-YA	5656.71	8891.47	7190.88	692.82	574.66	947.31	146.86	321.43	196.35	31.11	25.69	33.23	221.55	30.01	3.45129	up	1.22291e-07	2.9684e-05	yes
TRINITY_DN2245_c0_g1	467	TRINITY_DN2245_c0_g1_i1;TRINITY_DN2245_c0_g1_i10;TRINITY_DN2245_c0_g1_i11;TRINITY_DN2245_c0_g1_i12;TRINITY_DN2245_c0_g1_i13;TRINITY_DN2245_c0_g1_i14;TRINITY_DN2245_c0_g1_i15;TRINITY_DN2245_c0_g1_i2;TRINITY_DN2245_c0_g1_i3;TRINITY_DN2245_c0_g1_i4;TRINITY_DN2245_c0_g1_i5;TRINITY_DN2245_c0_g1_i6;TRINITY_DN2245_c0_g1_i7;TRINITY_DN2245_c0_g1_i8;TRINITY_DN2245_c0_g1_i9	cytochrome P450 CYP82D47-like [Nymphaea colorata]	CYP82D61	Demethylepipodophyllotoxin synthase OS=Sinopodophyllum hexandrum OX=93608 GN=CYP82D61 PE=1 SV=1	GO:0016020(membrane);GO:0016709(oxidoreductase activity, acting on paired donors, with incorporation or reduction of molecular oxygen, NAD(P)H as one donor, and incorporation of one atom of oxygen);GO:0044550(secondary metabolite biosynthetic process)	COG2124(Cytochrome p450)	NA	NA	NA	-	A0A1S3CM83.1 PF00067.27;p450;	-	536.5	94.25	402.03	9.1	15.15	12	129.89	49.23	133.54	5.33	7.5	4.26	104.22	5.7	5.08427	up	1.2338e-07	2.96923e-05	yes
TRINITY_DN8855_c0_g1	1148	TRINITY_DN8855_c0_g1_i1;TRINITY_DN8855_c0_g1_i2;TRINITY_DN8855_c0_g1_i3;TRINITY_DN8855_c0_g1_i4	Early nodulin-like protein 1 [Nymphaea thermarum]	ENODL14	Early nodulin-like protein 14 OS=Arabidopsis thaliana OX=3702 GN=ENODL14 PE=1 SV=2	GO:0046658(anchored component of plasma membrane)	ENOG410Z06C(Early nodulin-like protein)	-	-	-	-	A0A9D5D8Q2.1 PF02298.22;Cu_bind_like;	-	1	1	4	2841.54	2718.46	1	0.04	0.05	0.18	180.44	172.28	0.05	0.09	117.59	-9.62609	down	1.3182e-07	3.12822e-05	yes
TRINITY_DN5134_c0_g1	1148	TRINITY_DN5134_c0_g1_i1;TRINITY_DN5134_c0_g1_i2;TRINITY_DN5134_c0_g1_i3;TRINITY_DN5134_c0_g1_i4;TRINITY_DN5134_c0_g1_i5;TRINITY_DN5134_c0_g1_i6;TRINITY_DN5134_c0_g1_i7	xyloglucan endotransglucosylase/hydrolase protein 2-like [Nymphaea colorata]	XTH2	Xyloglucan endotransglucosylase/hydrolase protein 2 OS=Arabidopsis thaliana OX=3702 GN=XTH2 PE=2 SV=1	GO:0004553(hydrolase activity, hydrolyzing O-glycosyl compounds);GO:0005576(extracellular region);GO:0005618(cell wall);GO:0010411(xyloglucan metabolic process);GO:0016762(xyloglucan:xyloglucosyl transferase activity);GO:0016798(hydrolase activity, acting on glycosyl bonds);GO:0042546(cell wall biogenesis);GO:0048046(apoplast);GO:0071555(cell wall organization)	COG2273(hydrolase family 16)	NA	NA	NA	-	A0A834Y8W1.1 PF00722.27;Glyco_hydro_16;	-	0	0	0	1471.69	1131.49	0	0	0	0	103.27	78.27	0	0	60.51	-12.7022	down	1.32208e-07	3.12822e-05	yes
TRINITY_DN5122_c0_g1	2820	TRINITY_DN5122_c0_g1_i1;TRINITY_DN5122_c0_g1_i10;TRINITY_DN5122_c0_g1_i11;TRINITY_DN5122_c0_g1_i12;TRINITY_DN5122_c0_g1_i3;TRINITY_DN5122_c0_g1_i4;TRINITY_DN5122_c0_g1_i5;TRINITY_DN5122_c0_g1_i7;TRINITY_DN5122_c0_g1_i9	tryptophan N-monooxygenase CYP79A68 [Nymphaea colorata]	CYP79A68	Tryptophan N-monooxygenase CYP79A68 OS=Prunus mume OX=102107 GN=CYP79A68 PE=1 SV=1	GO:0016020(membrane);GO:0016709(oxidoreductase activity, acting on paired donors, with incorporation or reduction of molecular oxygen, NAD(P)H as one donor, and incorporation of one atom of oxygen);GO:0044550(secondary metabolite biosynthetic process)	COG2124(Cytochrome p450)	K12153	phenylalanine N-monooxygenase	EC:1.14.14.40	nnu00460(Cyanoamino acid metabolism);nnu00966(Glucosinolate biosynthesis)	A0A1U7ZMY5.1 PF00067.27;p450;	-	1037	0	1046.1	0	0	0	22.64	0	23.8	0	0	0	15.48	0	12.625	up	1.431e-07	3.34548e-05	yes
TRINITY_DN2325_c0_g1	2578	TRINITY_DN2325_c0_g1_i1;TRINITY_DN2325_c0_g1_i10;TRINITY_DN2325_c0_g1_i13;TRINITY_DN2325_c0_g1_i16;TRINITY_DN2325_c0_g1_i19;TRINITY_DN2325_c0_g1_i20;TRINITY_DN2325_c0_g1_i3;TRINITY_DN2325_c0_g1_i4;TRINITY_DN2325_c0_g1_i6;TRINITY_DN2325_c0_g1_i8;TRINITY_DN2325_c0_g1_i9	B3 domain-containing protein [Nymphaea thermarum]	Os03g0621600	Putative B3 domain-containing protein Os03g0621600 OS=Oryza sativa subsp. japonica OX=39947 GN=Os03g0621600 PE=3 SV=1	-	ENOG410ZPCJ(transcription, DNA-dependent)	-	-	-	-	A0A540N1K3.1 PF02362.26;B3;	-	0	0	0	1392.16	1087.46	0	0	0	0	63.44	49.09	0	0	37.51	-12.6317	down	1.43766e-07	3.34548e-05	yes
TRINITY_DN78694_c0_g1	2586	TRINITY_DN78694_c0_g1_i1;TRINITY_DN78694_c0_g1_i2;TRINITY_DN78694_c0_g1_i3;TRINITY_DN78694_c0_g1_i4;TRINITY_DN78694_c0_g1_i5;TRINITY_DN78694_c0_g1_i6;TRINITY_DN78694_c0_g1_i7;TRINITY_DN78694_c0_g1_i8;TRINITY_DN78694_c0_g1_i9	boron transporter 4-like [Nymphaea colorata]	BOR4	Boron transporter 4 OS=Arabidopsis thaliana OX=3702 GN=BOR4 PE=2 SV=1	GO:0005887(integral component of plasma membrane);GO:0008509(anion transmembrane transporter activity);GO:0051453(regulation of intracellular pH);GO:0098656(anion transmembrane transport)	ENOG410XPHD(solute carrier family 4)	NA	NA	NA	-	A0A3B6GSZ6.1 PF00955.26;HCO3_cotransp;	-	18	46	32	1060.6	2707.91	131	0.26	0.91	0.55	24.5	61.46	2.84	0.57	29.6	-5.22363	down	1.63626e-07	3.7764e-05	yes
TRINITY_DN6185_c0_g1	1818	TRINITY_DN6185_c0_g1_i1	phosphoethanolamine N-methyltransferase 3-like [Nymphaea colorata]	NMT3	Phosphoethanolamine N-methyltransferase 3 OS=Arabidopsis thaliana OX=3702 GN=NMT3 PE=1 SV=2	GO:0005737(cytoplasm);GO:0008757(S-adenosylmethionine-dependent methyltransferase activity);GO:0032259(methylation)	ENOG410XP5G(Methyltransferase)	K05929	phosphoethanolamine N-methyltransferase	EC:2.1.1.103	nnu00564(Glycerophospholipid metabolism)	A0A8S9KI15.1 PF13847.11;Methyltransf_31;	-	1	0	3	952.03	83.33	36	0.02	0	0.07	32.33	2.78	0.96	0.03	12.02	-7.78208	down	1.69305e-07	3.87571e-05	yes
TRINITY_DN4569_c0_g1	1097	TRINITY_DN4569_c0_g1_i1;TRINITY_DN4569_c0_g1_i2;TRINITY_DN4569_c0_g1_i3;TRINITY_DN4569_c0_g1_i4;TRINITY_DN4569_c0_g1_i5;TRINITY_DN4569_c0_g1_i6;TRINITY_DN4569_c0_g1_i7;TRINITY_DN4569_c0_g1_i8;TRINITY_DN4569_c0_g1_i9	-	-	-	-	-	-	-	-	-	-	-	482	2186.43	768.12	91	14	16	19.09	119.55	35.56	6.36	0.92	1.37	58.07	2.88	4.89337	up	1.89692e-07	4.30638e-05	yes
TRINITY_DN8206_c0_g1	4040	TRINITY_DN8206_c0_g1_i1;TRINITY_DN8206_c0_g1_i10;TRINITY_DN8206_c0_g1_i11;TRINITY_DN8206_c0_g1_i12;TRINITY_DN8206_c0_g1_i13;TRINITY_DN8206_c0_g1_i14;TRINITY_DN8206_c0_g1_i15;TRINITY_DN8206_c0_g1_i16;TRINITY_DN8206_c0_g1_i17;TRINITY_DN8206_c0_g1_i18;TRINITY_DN8206_c0_g1_i19;TRINITY_DN8206_c0_g1_i2;TRINITY_DN8206_c0_g1_i20;TRINITY_DN8206_c0_g1_i21;TRINITY_DN8206_c0_g1_i22;TRINITY_DN8206_c0_g1_i23;T…	truncated transcription factor CAULIFLOWER A-like isoform X1 [Nymphaea colorata]	AP1	Agamous-like MADS-box protein AP1 OS=Vitis vinifera OX=29760 GN=AP1 PE=2 SV=1	GO:0000977(RNA polymerase II regulatory region sequence-specific DNA binding);GO:0003677(DNA binding);GO:0003700(DNA binding transcription factor activity);GO:0005515(protein binding);GO:0005634(nucleus);GO:0006351(transcription, DNA-templated);GO:0006355(regulation of transcription, DNA-templated);GO:0009908(flower development);GO:0009933(meristem structural organization);GO:0010076(maintenance …	COG5068(Transcription factor)	NA	NA	NA	-	A0A5N5IA86.1 PF01486.22;K-box;	MIKC_MADS	2132.24	7971.38	3160.74	468.13	241	351.66	71.1	368.77	117.92	30.81	14.04	16.95	185.93	20.6	3.73969	up	1.91177e-07	4.30638e-05	yes
TRINITY_DN10747_c0_g1	761	TRINITY_DN10747_c0_g1_i1;TRINITY_DN10747_c0_g1_i2;TRINITY_DN10747_c0_g1_i3;TRINITY_DN10747_c0_g1_i4	mannose-specific lectin-like [Nymphaea colorata]	-	Mannose-specific lectin OS=Aloe arborescens OX=45385 PE=1 SV=1	-	ENOG410XWQ1(Curculin domain protein (Mannose-binding) lectin)	-	-	-	-	-	-	1	2	0	56	651.03	34	0.08	0.21	0	7.35	80.13	3.59	0.1	30.36	-7.64476	down	1.93176e-07	4.31494e-05	yes
TRINITY_DN1188_c0_g1	2731	TRINITY_DN1188_c0_g1_i1;TRINITY_DN1188_c0_g1_i10;TRINITY_DN1188_c0_g1_i11;TRINITY_DN1188_c0_g1_i12;TRINITY_DN1188_c0_g1_i13;TRINITY_DN1188_c0_g1_i14;TRINITY_DN1188_c0_g1_i15;TRINITY_DN1188_c0_g1_i16;TRINITY_DN1188_c0_g1_i2;TRINITY_DN1188_c0_g1_i3;TRINITY_DN1188_c0_g1_i5;TRINITY_DN1188_c0_g1_i6;TRINITY_DN1188_c0_g1_i7;TRINITY_DN1188_c0_g1_i8;TRINITY_DN1188_c0_g1_i9	secoisolariciresinol dehydrogenase-like [Nymphaea colorata]	-	Secoisolariciresinol dehydrogenase (Fragment) OS=Forsythia intermedia OX=55183 PE=1 SV=1	GO:0016491(oxidoreductase activity);GO:0055114(oxidation-reduction process)	COG1028(Dehydrogenase reductase)	K09841	xanthoxin dehydrogenase	EC:1.1.1.288	sind00906(Carotenoid biosynthesis)	A0A200QVC5.1 PF13561.11;adh_short_C2;	-	29732.1	71.99	9161.99	103.37	62.71	38.98	960.3	4.78	234.99	11.71	9.01	2.99	400.02	7.9	7.87921	up	1.94622e-07	4.31494e-05	yes
TRINITY_DN6638_c0_g1	1802	TRINITY_DN6638_c0_g1_i1	geraniol 8-hydroxylase-like [Nymphaea colorata]	CYP76B10	Geraniol 8-hydroxylase OS=Swertia mussotii OX=137888 GN=CYP76B10 PE=1 SV=1	GO:0016020(membrane);GO:0016709(oxidoreductase activity, acting on paired donors, with incorporation or reduction of molecular oxygen, NAD(P)H as one donor, and incorporation of one atom of oxygen);GO:0044550(secondary metabolite biosynthetic process)	COG2124(Cytochrome p450)	NA	NA	NA	-	A0A3S3NDB9.1 PF00067.27;p450;	-	1862	6	1692.92	7	2	0	37.44	0.17	37.86	0.24	0.07	0	25.16	0.1	8.81756	up	2.08202e-07	4.52106e-05	yes
TRINITY_DN69027_c0_g1	1570	TRINITY_DN69027_c0_g1_i1	aluminum-activated malate transporter 14-like [Nymphaea colorata]	ALMT14	Aluminum-activated malate transporter 14 OS=Arabidopsis thaliana OX=3702 GN=ALMT14 PE=2 SV=1	GO:0009705(plant-type vacuole membrane);GO:0015140(malate transmembrane transporter activity)	ENOG410XR8V(aluminum-activated malate transporter)	NA	NA	NA	-	W9R718.1 PF11744.13;ALMT;	-	21	150	46	0	2	0	0.5	5.02	1.23	0	0.08	0	2.25	0.03	6.57384	up	2.08703e-07	4.52106e-05	yes
TRINITY_DN52928_c0_g1	329	TRINITY_DN52928_c0_g1_i1	acidic endochitinase-like [Nymphaea colorata]	-	-	-	-	-	-	-	-	-	-	1139.25	0	690.31	0	0	0	530.55	0	352.69	0	0	0	294.41	0	12.4647	up	2.09055e-07	4.52106e-05	yes
TRINITY_DN3573_c0_g1	1364	TRINITY_DN3573_c0_g1_i1;TRINITY_DN3573_c0_g1_i10;TRINITY_DN3573_c0_g1_i11;TRINITY_DN3573_c0_g1_i12;TRINITY_DN3573_c0_g1_i13;TRINITY_DN3573_c0_g1_i14;TRINITY_DN3573_c0_g1_i15;TRINITY_DN3573_c0_g1_i16;TRINITY_DN3573_c0_g1_i17;TRINITY_DN3573_c0_g1_i18;TRINITY_DN3573_c0_g1_i19;TRINITY_DN3573_c0_g1_i2;TRINITY_DN3573_c0_g1_i20;TRINITY_DN3573_c0_g1_i21;TRINITY_DN3573_c0_g1_i22;TRINITY_DN3573_c0_g1_i24;T…	alpha-galactosidase-like isoform X2 [Nymphaea colorata]	-	Alpha-galactosidase OS=Coffea arabica OX=13443 PE=1 SV=1	GO:0009505(plant-type cell wall)	ENOG410XPF1(alpha-galactosidase)	K07407	alpha-galactosidase	EC:3.2.1.22	atr00052(Galactose metabolism);atr00561(Glycerolipid metabolism);atr00600(Sphingolipid metabolism);atr00603(Glycosphingolipid biosynthesis - globo and isoglobo series)	W1PQA0.1 PF17801.6;Melibiase_C;	-	110.55	399.03	125.23	3659.43	10263.1	1560.53	9.23	46.6	13.27	347.05	926.58	206.22	23.03	493.28	-4.51538	down	2.10342e-07	4.52106e-05	yes
TRINITY_DN44419_c0_g1	395	TRINITY_DN44419_c0_g1_i1;TRINITY_DN44419_c0_g1_i10;TRINITY_DN44419_c0_g1_i11;TRINITY_DN44419_c0_g1_i2;TRINITY_DN44419_c0_g1_i3;TRINITY_DN44419_c0_g1_i4;TRINITY_DN44419_c0_g1_i7;TRINITY_DN44419_c0_g1_i8;TRINITY_DN44419_c0_g1_i9	secoisolariciresinol dehydrogenase-like [Nymphaea colorata]	-	-	-	COG1028(Dehydrogenase reductase)	-	-	-	-	-	-	398.15	1	356.41	0	0	0	139.22	0.47	135.2	0	0	0	91.63	0	11.1673	up	2.14839e-07	4.58273e-05	yes
TRINITY_DN617_c0_g1	2896	TRINITY_DN617_c0_g1_i1;TRINITY_DN617_c0_g1_i2;TRINITY_DN617_c0_g1_i3;TRINITY_DN617_c0_g1_i4;TRINITY_DN617_c0_g1_i5;TRINITY_DN617_c0_g1_i6	Heat stress transcription factor C-1 [Nymphaea thermarum]	HSFC1	Heat stress transcription factor C-1 OS=Arabidopsis thaliana OX=3702 GN=HSFC1 PE=1 SV=1	GO:0003677(DNA binding);GO:0003700(DNA binding transcription factor activity);GO:0005515(protein binding);GO:0005634(nucleus);GO:0006351(transcription, DNA-templated);GO:0006355(regulation of transcription, DNA-templated);GO:0043565(sequence-specific DNA binding);GO:0061408(positive regulation of transcription from RNA polymerase II promoter in response to heat stress)	COG5169(Transcription factor)	NA	NA	NA	-	A0A835J3J3.1 PF00447.22;HSF_DNA-bind;	HSF	2011.83	159.22	1505.87	58.5	33.63	58.54	55.3	6.15	65.71	5.49	2.1	5.17	42.39	4.25	4.87287	up	2.17324e-07	4.60091e-05	yes
TRINITY_DN245_c0_g2	1648	TRINITY_DN245_c0_g2_i1	probable methyltransferase At1g29790 [Nymphaea colorata]	CLSC5	Probable methyltransferase At1g29790 OS=Arabidopsis thaliana OX=3702 GN=CLSC5 PE=2 SV=1	GO:0005737(cytoplasm);GO:0008757(S-adenosylmethionine-dependent methyltransferase activity);GO:0032259(methylation)	ENOG4111F5T(Pfam:DUF248)	-	-	-	-	A0A498HCR1.1 PF03141.21;Methyltransf_29;	-	0	0	0	468.01	3279.22	0	0	0	0	17.97	123.61	0	0	47.19	-13.2163	down	2.2063e-07	4.61499e-05	yes
TRINITY_DN11697_c0_g1	3299	TRINITY_DN11697_c0_g1_i1;TRINITY_DN11697_c0_g1_i2;TRINITY_DN11697_c0_g1_i3;TRINITY_DN11697_c0_g1_i5	cellulose synthase-like protein E6 [Nymphaea colorata]	CSLE6	Cellulose synthase-like protein E6 OS=Oryza sativa subsp. japonica OX=39947 GN=CSLE6 PE=2 SV=1	GO:0000139(Golgi membrane);GO:0000271(polysaccharide biosynthetic process);GO:0000977(RNA polymerase II regulatory region sequence-specific DNA binding);GO:0005783(endoplasmic reticulum);GO:0005794(Golgi apparatus);GO:0005886(plasma membrane);GO:0009832(plant-type cell wall biogenesis);GO:0009833(plant-type primary cell wall biogenesis);GO:0016021(integral component of membrane);GO:0016757(transf…	ENOG410Y931(cellulose synthase-like protein)	NA	NA	NA	-	A0A443PCY1.1 PF03552.19;Cellulose_synt;	-	1452.99	10.11	1698.93	11.04	8.21	10	16.09	0.14	19.94	0.19	0.14	0.13	12.06	0.15	7.00431	up	2.21268e-07	4.61499e-05	yes
TRINITY_DN4833_c0_g1	2241	TRINITY_DN4833_c0_g1_i1;TRINITY_DN4833_c0_g1_i10;TRINITY_DN4833_c0_g1_i11;TRINITY_DN4833_c0_g1_i12;TRINITY_DN4833_c0_g1_i14;TRINITY_DN4833_c0_g1_i16;TRINITY_DN4833_c0_g1_i17;TRINITY_DN4833_c0_g1_i18;TRINITY_DN4833_c0_g1_i19;TRINITY_DN4833_c0_g1_i2;TRINITY_DN4833_c0_g1_i20;TRINITY_DN4833_c0_g1_i21;TRINITY_DN4833_c0_g1_i22;TRINITY_DN4833_c0_g1_i23;TRINITY_DN4833_c0_g1_i24;TRINITY_DN4833_c0_g1_i25;T…	Trans-resveratrol di-O-methyltransferase [Nymphaea thermarum]	OMT3	Probable O-methyltransferase 3 OS=Humulus lupulus OX=3486 GN=OMT3 PE=2 SV=1	GO:0008171(O-methyltransferase activity);GO:0008757(S-adenosylmethionine-dependent methyltransferase activity);GO:0019438(aromatic compound biosynthetic process)	ENOG410XS7T(o-methyltransferase)	K16040	trans-resveratrol di-O-methyltransferase	EC:2.1.1.240	vvi00945(Stilbenoid, diarylheptanoid and gingerol biosynthesis)	A0A835HXA6.1 PF00891.23;Methyltransf_2;	-	3667.63	103.76	4397.57	22	26	86.29	69.71	7.99	90.38	1.83	2.33	5.05	56.03	3.07	6.19501	up	2.29656e-07	4.72216e-05	yes
TRINITY_DN4981_c0_g1	2518	TRINITY_DN4981_c0_g1_i1;TRINITY_DN4981_c0_g1_i10;TRINITY_DN4981_c0_g1_i11;TRINITY_DN4981_c0_g1_i12;TRINITY_DN4981_c0_g1_i13;TRINITY_DN4981_c0_g1_i14;TRINITY_DN4981_c0_g1_i2;TRINITY_DN4981_c0_g1_i4;TRINITY_DN4981_c0_g1_i5;TRINITY_DN4981_c0_g1_i6;TRINITY_DN4981_c0_g1_i7;TRINITY_DN4981_c0_g1_i8;TRINITY_DN4981_c0_g1_i9	protein NRT1/ PTR FAMILY 7.2-like [Nymphaea colorata]	NPF7.3	Protein NRT1/ PTR FAMILY 7.3 OS=Arabidopsis thaliana OX=3702 GN=NPF7.3 PE=1 SV=2	GO:0005215(transporter activity);GO:0005886(plasma membrane);GO:0006857(oligopeptide transport);GO:0010150(leaf senescence);GO:0010167(response to nitrate);GO:0015112(nitrate transmembrane transporter activity);GO:0015293(symporter activity);GO:0015386(potassium:proton antiporter activity);GO:0015706(nitrate transport);GO:0016020(membrane);GO:0016021(integral component of membrane);GO:0042128(nit…	COG3104(transporter)	NA	NA	NA	-	A0A6P5SH52.1 PF00854.26;PTR2;	-	4731.02	1939.89	1296.81	174	187	264	75.68	43.95	23.04	4.77	4.71	6.12	47.56	5.2	3.92912	up	2.3142e-07	4.72216e-05	yes
TRINITY_DN11087_c0_g1	1178	TRINITY_DN11087_c0_g1_i1;TRINITY_DN11087_c0_g1_i2	bidirectional sugar transporter SWEET1-like [Nymphaea colorata]	SWEET1	Bidirectional sugar transporter SWEET1 OS=Arabidopsis thaliana OX=3702 GN=SWEET1 PE=1 SV=1	GO:0008643(carbohydrate transport);GO:0016021(integral component of membrane);GO:0051119(sugar transmembrane transporter activity)	ENOG4111M4R(sugar transporter)	NA	NA	NA	-	A0A484MRW3.1 PF03083.21;MtN3_slv;	-	0	0	0	433.34	207.42	2	0	0	0	30.17	16.13	0.1	0	15.47	-10.6859	down	2.31437e-07	4.72216e-05	yes
TRINITY_DN57551_c1_g1	847	TRINITY_DN57551_c1_g1_i1	-	-	-	-	-	-	-	-	-	-	-	499.94	45.38	360.03	11	3	4.27	29.38	3.72	23.62	1.1	0.3	0.34	18.91	0.58	5.88137	up	2.42076e-07	4.90368e-05	yes
TRINITY_DN227_c1_g1	1667	TRINITY_DN227_c1_g1_i1;TRINITY_DN227_c1_g1_i2;TRINITY_DN227_c1_g1_i3;TRINITY_DN227_c1_g1_i4;TRINITY_DN227_c1_g1_i5	glyceraldehyde-3-phosphate dehydrogenase, cytosolic [Nymphaea colorata]	GAPC	Glyceraldehyde-3-phosphate dehydrogenase, cytosolic OS=Magnolia liliiflora OX=3403 GN=GAPC PE=2 SV=1	GO:0003677(DNA binding);GO:0004365(glyceraldehyde-3-phosphate dehydrogenase (NAD+) (phosphorylating) activity);GO:0005507(copper ion binding);GO:0005618(cell wall);GO:0005634(nucleus);GO:0005730(nucleolus);GO:0005737(cytoplasm);GO:0005739(mitochondrion);GO:0005777(peroxisome);GO:0005794(Golgi apparatus);GO:0005829(cytosol);GO:0005886(plasma membrane);GO:0006094(gluconeogenesis);GO:0006096(glycoly…	COG0057(glyceraldehyde3phosphate dehydrogenase)	K00134	glyceraldehyde 3-phosphate dehydrogenase	EC:1.2.1.12	cic00010(Glycolysis / Gluconeogenesis);cic00710(Carbon fixation in photosynthetic organisms)	A0A314KQ82.1 PF02800.25;Gp_dh_C;	-	16258.2	930.24	17650.3	384.94	230.84	48	546.15	44.18	657.91	21.99	13.16	2.12	416.08	12.42	5.94914	up	2.44245e-07	4.9123e-05	yes
TRINITY_DN65718_c0_g1	205	TRINITY_DN65718_c0_g1_i1	-	-	-	-	-	-	-	-	-	-	-	62.89	30.22	39.46	0	0	2	71.05	47.34	48.12	0	0	2.97	55.5	0.99	6.02119	up	2.50311e-07	4.99858e-05	yes
TRINITY_DN7114_c1_g1	2415	TRINITY_DN7114_c1_g1_i1;TRINITY_DN7114_c1_g1_i10;TRINITY_DN7114_c1_g1_i11;TRINITY_DN7114_c1_g1_i12;TRINITY_DN7114_c1_g1_i14;TRINITY_DN7114_c1_g1_i15;TRINITY_DN7114_c1_g1_i2;TRINITY_DN7114_c1_g1_i3;TRINITY_DN7114_c1_g1_i4;TRINITY_DN7114_c1_g1_i5;TRINITY_DN7114_c1_g1_i6;TRINITY_DN7114_c1_g1_i7;TRINITY_DN7114_c1_g1_i8;TRINITY_DN7114_c1_g1_i9	-	-	-	-	-	-	-	-	-	-	-	1	12	1	167	241.99	209.47	0.01	0.24	0.02	4.05	5.77	3.99	0.09	4.6	-5.34761	down	2.52134e-07	4.99953e-05	yes
TRINITY_DN19550_c0_g3	1711	TRINITY_DN19550_c0_g3_i1	leucine-rich repeat extensin-like protein 4 [Nymphaea colorata]	LRX2	Leucine-rich repeat extensin-like protein 2 OS=Arabidopsis thaliana OX=3702 GN=LRX2 PE=1 SV=1	GO:0005199(structural constituent of cell wall);GO:0005515(protein binding);GO:0005576(extracellular region);GO:0005618(cell wall);GO:0009505(plant-type cell wall);GO:0009506(plasmodesma);GO:0071555(cell wall organization)	ENOG411157W(Leucine-rich repeat)	-	-	-	-	A0A843XR53.1 PF08263.17;LRRNT_2;	-	3.98	146.73	67.37	0	0	0	0.09	4.4	1.61	0	0	0	2.03	0	9.16067	up	2.56525e-07	5.05104e-05	yes
TRINITY_DN27819_c0_g2	1129	TRINITY_DN27819_c0_g2_i1;TRINITY_DN27819_c0_g2_i2	uncharacterized protein LOC116252062 isoform X1 [Nymphaea colorata]	-	-	-	-	-	-	-	-	-	-	60	40.05	46	0	0	3	2.98	2.74	2.42	0	0	0.18	2.71	0.06	5.64508	up	2.76472e-07	5.40599e-05	yes
TRINITY_DN10415_c0_g1	1351	TRINITY_DN10415_c0_g1_i1;TRINITY_DN10415_c0_g1_i10;TRINITY_DN10415_c0_g1_i11;TRINITY_DN10415_c0_g1_i12;TRINITY_DN10415_c0_g1_i13;TRINITY_DN10415_c0_g1_i15;TRINITY_DN10415_c0_g1_i16;TRINITY_DN10415_c0_g1_i18;TRINITY_DN10415_c0_g1_i2;TRINITY_DN10415_c0_g1_i4;TRINITY_DN10415_c0_g1_i5;TRINITY_DN10415_c0_g1_i6;TRINITY_DN10415_c0_g1_i7;TRINITY_DN10415_c0_g1_i9	-	-	-	-	-	-	-	-	-	-	-	82	6	56.99	0	0	0	7.01	0.25	2.56	0	0	0	3.27	0	8.78963	up	2.849e-07	5.53237e-05	yes
TRINITY_DN3292_c0_g2	1899	TRINITY_DN3292_c0_g2_i1;TRINITY_DN3292_c0_g2_i2;TRINITY_DN3292_c0_g2_i3;TRINITY_DN3292_c0_g2_i4	scopoletin glucosyltransferase-like [Nymphaea colorata]	UGT73B6	Probable UDP-glucosyl transferase 73B6 OS=Rhodiola sachalinensis OX=265354 GN=UGT73B6 PE=2 SV=1	GO:0008194(UDP-glycosyltransferase activity);GO:0009813(flavonoid biosynthetic process);GO:0043231(intracellular membrane-bounded organelle);GO:0052696(flavonoid glucuronidation)	COG1819(Transferase)	NA	NA	NA	-	A0A022RBE4.1 PF00201.23;UDPGT;	-	3678.3	151.96	3559.53	80	23	76	69.34	4.02	74.63	2.59	0.73	1.93	49.33	1.75	5.62714	up	2.98832e-07	5.76316e-05	yes
TRINITY_DN14393_c0_g1	2456	TRINITY_DN14393_c0_g1_i1;TRINITY_DN14393_c0_g1_i10;TRINITY_DN14393_c0_g1_i2;TRINITY_DN14393_c0_g1_i3;TRINITY_DN14393_c0_g1_i4;TRINITY_DN14393_c0_g1_i5;TRINITY_DN14393_c0_g1_i6;TRINITY_DN14393_c0_g1_i7;TRINITY_DN14393_c0_g1_i8;TRINITY_DN14393_c0_g1_i9	abscisic acid 8'-hydroxylase 3 [Nymphaea colorata]	CYP707A7	Abscisic acid 8'-hydroxylase 3 OS=Oryza sativa subsp. japonica OX=39947 GN=CYP707A7 PE=2 SV=1	GO:0007275(multicellular organism development);GO:0010268(brassinosteroid homeostasis);GO:0010295((+)-abscisic acid 8'-hydroxylase activity);GO:0016125(sterol metabolic process);GO:0016132(brassinosteroid biosynthetic process)	COG2124(Cytochrome p450)	K09843	(+)-abscisic acid 8'-hydroxylase	EC:1.14.13.93	cpap00906(Carotenoid biosynthesis)	A0A8X7ZV72.1 PF00067.27;p450;	-	4	0	8	556.85	623.23	43	0.09	0	0.24	26.94	25.21	1.24	0.11	17.8	-6.43484	down	3.25717e-07	6.22387e-05	yes
TRINITY_DN13581_c0_g2	502	TRINITY_DN13581_c0_g2_i1	dirigent protein 22-like [Nymphaea colorata]	DIR22	Dirigent protein 22 OS=Arabidopsis thaliana OX=3702 GN=DIR22 PE=2 SV=1	GO:0009699(phenylpropanoid biosynthetic process);GO:0042349(guiding stereospecific synthesis activity)	ENOG410YGJA(Disease resistance response protein)	K01870	isoleucyl-tRNA synthetase	EC:6.1.1.5	csat00970(Aminoacyl-tRNA biosynthesis)	A0A6A1WUV8.1 PF03018.19;Dirigent;	-	64.52	227.14	117.75	1.94	2	8.94	11.39	55.85	23.5	0.58	0.6	2.2	30.25	1.13	5.05688	up	3.28165e-07	6.22387e-05	yes
TRINITY_DN11865_c0_g1	2204	TRINITY_DN11865_c0_g1_i1	uncharacterized protein LOC116245762 isoform X2 [Nymphaea colorata]	-	-	-	ENOG4111D6X(NA)	-	-	-	-	A0A834YQS4.1 PF08744.15;NOZZLE;	-	0	0	0	892.58	744.24	0	0	0	0	24	19.62	0	0	14.54	-12.0327	down	3.29352e-07	6.22387e-05	yes
TRINITY_DN45159_c0_g1	1542	TRINITY_DN45159_c0_g1_i1	tryptophan synthase beta chain 1-like [Nymphaea colorata]	TSB	Tryptophan synthase beta chain 2, chloroplastic OS=Camptotheca acuminata OX=16922 GN=TSB PE=2 SV=1	GO:0004834(tryptophan synthase activity);GO:0005737(cytoplasm);GO:0030170(pyridoxal phosphate binding)	COG0133(The beta subunit is responsible for the synthesis of L- tryptophan from indole and L-serine (By similarity))	K01696	tryptophan synthase beta chain	EC:4.2.1.20	rcu00260(Glycine, serine and threonine metabolism);rcu00400(Phenylalanine, tyrosine and tryptophan biosynthesis)	B9RXQ0.1 PF00291.30;PALP;	-	0	1	0	52.17	54.07	20	0	0.03	0	2.18	2.22	0.66	0.01	1.69	-6.41047	down	3.48277e-07	6.51456e-05	yes
TRINITY_DN796_c2_g1	1075	TRINITY_DN796_c2_g1_i1	-	-	-	-	-	-	-	-	-	-	-	15	96.92	147.86	1	2	1	0.6	5.45	6.64	0.07	0.14	0.05	4.23	0.09	5.99761	up	3.49362e-07	6.51456e-05	yes
TRINITY_DN1731_c0_g1	4756	TRINITY_DN1731_c0_g1_i1;TRINITY_DN1731_c0_g1_i11;TRINITY_DN1731_c0_g1_i2;TRINITY_DN1731_c0_g1_i3;TRINITY_DN1731_c0_g1_i4;TRINITY_DN1731_c0_g1_i5;TRINITY_DN1731_c0_g1_i7;TRINITY_DN1731_c0_g1_i8;TRINITY_DN1731_c0_g1_i9	Aspartate racemase [Nymphaea thermarum]	-	-	GO:0009252(peptidoglycan biosynthetic process);GO:0047661(amino-acid racemase activity)	COG1794(aspartate racemase)	-	-	-	-	A0A1U7Z9A2.1 PF01177.27;Asp_Glu_race;	-	3620.12	2108.21	3942.9	433.64	324.5	192.64	57.29	55.71	71.32	16.38	12.75	6.16	61.44	11.76	3.54331	up	3.56359e-07	6.60132e-05	yes
TRINITY_DN20048_c1_g2	358	TRINITY_DN20048_c1_g2_i1	tryptamine hydroxycinnamoyltransferase 2-like [Nymphaea colorata]	-	-	-	ENOG410XPQ7(hydroxycinnamoyl-Coenzyme A shikimate quinate hydroxycinnamoyltransferase-like)	K13065	shikimate O-hydroxycinnamoyltransferase	EC:2.3.1.133	nnu00940(Phenylpropanoid biosynthesis);nnu00945(Stilbenoid, diarylheptanoid and gingerol biosynthesis);nnu00941(Flavonoid biosynthesis)	A0A9D5CMQ6.1 PF02458.20;Transferase;	-	0	0	0	61.43	195.71	5	0	0	0	39.31	126.73	2.7	0	56.25	-9.38206	down	3.75759e-07	6.88012e-05	yes
TRINITY_DN7425_c0_g2	932	TRINITY_DN7425_c0_g2_i1	MYB-like transcription factor EOBI [Nymphaea colorata]	EOBII	MYB-like transcription factor EOBII OS=Petunia hybrida OX=4102 GN=EOBII PE=2 SV=1	GO:0000981(RNA polymerase II transcription factor activity, sequence-specific DNA binding);GO:0001135(transcription factor activity, RNA polymerase II transcription factor recruiting);GO:0003677(DNA binding);GO:0003700(DNA binding transcription factor activity);GO:0005515(protein binding);GO:0005634(nucleus);GO:0006351(transcription, DNA-templated);GO:0006355(regulation of transcription, DNA-temp…	COG5147(Myblike DNAbinding domain containing protein)	NA	NA	NA	-	A0A9D3WGW1.1 PF00249.36;Myb_DNA-binding;	MYB	0	0	0	2749.08	0	342.45	0	0	0	235.19	0	23.36	0	86.18	-12.9537	down	3.76296e-07	6.88012e-05	yes
TRINITY_DN10265_c0_g1	958	TRINITY_DN10265_c0_g1_i1	uncharacterized protein LOC131245571 [Magnolia sinica]	-	-	-	-	-	-	-	-	-	-	57	83	97	3131.47	2308.94	258	2.74	5.56	5.2	256.49	186.63	16.83	4.5	153.32	-4.44706	down	3.80347e-07	6.90778e-05	yes
TRINITY_DN18494_c0_g1	1615	TRINITY_DN18494_c0_g1_i1;TRINITY_DN18494_c0_g1_i3;TRINITY_DN18494_c0_g1_i4;TRINITY_DN18494_c0_g1_i5	-	-	-	-	-	-	-	-	-	-	-	23.27	69	120.02	2	2	1	0.54	3.66	5.36	0.08	0.38	0.03	3.19	0.16	5.42495	up	3.82716e-07	6.90778e-05	yes
TRINITY_DN14871_c3_g1	220	TRINITY_DN14871_c3_g1_i1	acidic endochitinase-like [Nymphaea colorata]	-	-	-	-	-	-	-	-	-	-	848.72	0	478.61	0	0	0	789.79	0	480.84	0	0	0	423.54	0	12.0065	up	4.15899e-07	7.4589e-05	yes
TRINITY_DN10782_c0_g2	2557	TRINITY_DN10782_c0_g2_i1;TRINITY_DN10782_c0_g2_i2	unnamed protein product, partial [Nymphaea colorata]	-	-	-	-	-	-	-	-	-	-	86.08	173.71	149.19	5.01	6.21	9.53	1.16	3.28	2.24	0.12	0.14	0.17	2.23	0.14	4.40239	up	4.22242e-07	7.52473e-05	yes
TRINITY_DN18458_c0_g1	289	TRINITY_DN18458_c0_g1_i1	-	-	-	-	-	-	-	-	-	-	-	47.06	18	20.7	0	0	0	26.85	14.32	12.78	0	0	0	17.98	0	8.00905	up	4.4764e-07	7.92717e-05	yes
TRINITY_DN21819_c0_g1	642	TRINITY_DN21819_c0_g1_i1;TRINITY_DN21819_c0_g1_i10;TRINITY_DN21819_c0_g1_i11;TRINITY_DN21819_c0_g1_i12;TRINITY_DN21819_c0_g1_i13;TRINITY_DN21819_c0_g1_i14;TRINITY_DN21819_c0_g1_i15;TRINITY_DN21819_c0_g1_i2;TRINITY_DN21819_c0_g1_i3;TRINITY_DN21819_c0_g1_i4;TRINITY_DN21819_c0_g1_i5;TRINITY_DN21819_c0_g1_i6;TRINITY_DN21819_c0_g1_i8;TRINITY_DN21819_c0_g1_i9	-	-	-	-	-	-	-	-	-	-	-	33.73	175.05	36.98	0	3.28	0	8.02	36.38	5.89	0	0.73	0	16.76	0.24	6.25746	up	4.54224e-07	7.99348e-05	yes
TRINITY_DN3617_c2_g1	437	TRINITY_DN3617_c2_g1_i1	uncharacterized protein LOC116264946 [Nymphaea colorata]	-	-	GO:0003674(molecular_function);GO:0005576(extracellular region);GO:0008150(biological_process)	ENOG41108NN(NA)	-	-	-	-	-	-	0	0	0	125.65	379.68	2	0	0	0	52.4	160.05	0.69	0	71.05	-10.3374	down	4.58972e-07	8.02689e-05	yes
TRINITY_DN2543_c1_g1	1692	TRINITY_DN2543_c1_g1_i2;TRINITY_DN2543_c1_g1_i3;TRINITY_DN2543_c1_g1_i4;TRINITY_DN2543_c1_g1_i5;TRINITY_DN2543_c1_g1_i6;TRINITY_DN2543_c1_g1_i7	uncharacterized protein LOC116255862 [Nymphaea colorata]	ACO	1-aminocyclopropane-1-carboxylate oxidase OS=Brassica juncea OX=3707 GN=ACO PE=2 SV=1	GO:0009693(ethylene biosynthetic process);GO:0051213(dioxygenase activity)	COG3491(2OGFe(II) oxygenase)	K05933	aminocyclopropanecarboxylate oxidase	EC:1.14.17.4	jcu00270(Cysteine and methionine metabolism)	A0A8B8R0X2.1 PF03171.25;2OG-FeII_Oxy;	-	4573.02	676.4	1186.31	60.05	34.63	172	151.43	35.56	45.84	4.25	6.74	7.57	77.61	6.19	4.90177	up	4.67407e-07	8.12393e-05	yes
TRINITY_DN44346_c0_g1	1239	TRINITY_DN44346_c0_g1_i1;TRINITY_DN44346_c0_g1_i2;TRINITY_DN44346_c0_g1_i3;TRINITY_DN44346_c0_g1_i4;TRINITY_DN44346_c0_g1_i5;TRINITY_DN44346_c0_g1_i6	GAPDH [Chenopodium album]	Gapdh	Glyceraldehyde-3-phosphate dehydrogenase OS=Mus musculus OX=10090 GN=Gapdh PE=1 SV=2	GO:0000226(microtubule cytoskeleton organization);GO:0004365(glyceraldehyde-3-phosphate dehydrogenase (NAD+) (phosphorylating) activity);GO:0005515(protein binding);GO:0005634(nucleus);GO:0005737(cytoplasm);GO:0005739(mitochondrion);GO:0005811(lipid droplet);GO:0005829(cytosol);GO:0005886(plasma membrane);GO:0005975(carbohydrate metabolic process);GO:0006094(gluconeogenesis);GO:0006096(glycolytic…	COG0057(glyceraldehyde3phosphate dehydrogenase)	K00134	glyceraldehyde 3-phosphate dehydrogenase	EC:1.2.1.12	csl00010(Glycolysis / Gluconeogenesis);csl00710(Carbon fixation in photosynthetic organisms)	Q8AY70.1 PF02800.25;Gp_dh_C;	-	31.05	159	39	3	0	0	3.65	7.29	3.68	0.19	0	0	4.87	0.06	6.14799	up	4.92138e-07	8.50131e-05	yes
TRINITY_DN8139_c0_g1	9080	TRINITY_DN8139_c0_g1_i1;TRINITY_DN8139_c0_g1_i10;TRINITY_DN8139_c0_g1_i11;TRINITY_DN8139_c0_g1_i12;TRINITY_DN8139_c0_g1_i13;TRINITY_DN8139_c0_g1_i14;TRINITY_DN8139_c0_g1_i15;TRINITY_DN8139_c0_g1_i16;TRINITY_DN8139_c0_g1_i17;TRINITY_DN8139_c0_g1_i18;TRINITY_DN8139_c0_g1_i19;TRINITY_DN8139_c0_g1_i2;TRINITY_DN8139_c0_g1_i20;TRINITY_DN8139_c0_g1_i21;TRINITY_DN8139_c0_g1_i22;TRINITY_DN8139_c0_g1_i23;T…	alpha-glucan phosphorylase, H isozyme isoform X1 [Nymphaea colorata]	-	Alpha-glucan phosphorylase, H isozyme OS=Vicia faba OX=3906 PE=2 SV=1	GO:0005737(cytoplasm);GO:0005980(glycogen catabolic process);GO:0008184(glycogen phosphorylase activity);GO:0030170(pyridoxal phosphate binding)	COG0058(Phosphorylase is an important allosteric enzyme in carbohydrate metabolism. Enzymes from different sources differ in their regulatory mechanisms and in their natural substrates. However, all known phosphorylases share catalytic and structural properties (By similarity))	K00688	glycogen phosphorylase	EC:2.4.1.1	egu00500(Starch and sucrose metabolism)	A0A059D4T9.1 PF00343.25;Phosphorylase;	-	22742.7	4523.47	20146.2	1120.36	604.05	1487.02	191.63	57.51	181.39	16.93	8.87	17.6	143.51	14.47	4.13669	up	5.17214e-07	8.88e-05	yes
TRINITY_DN25150_c0_g1	1343	TRINITY_DN25150_c0_g1_i1;TRINITY_DN25150_c0_g1_i2;TRINITY_DN25150_c0_g1_i3	-	-	-	-	-	-	-	-	-	-	-	79	26	20	0	0	1	2.32	2.25	1.45	0	0	0.08	2.01	0.03	6.75518	up	5.20579e-07	8.8836e-05	yes
TRINITY_DN6927_c0_g2	1585	TRINITY_DN6927_c0_g2_i1;TRINITY_DN6927_c0_g2_i3	Arogenate dehydratase/prephenate dehydratase 6 [Nymphaea thermarum]	ADT3	Arogenate dehydratase 3 OS=Petunia hybrida OX=4102 GN=ADT3 PE=1 SV=1	GO:0004664(prephenate dehydratase activity);GO:0009094(L-phenylalanine biosynthetic process);GO:0009507(chloroplast);GO:0009570(chloroplast stroma);GO:0047769(arogenate dehydratase activity)	COG0077(Prephenate dehydratase)	K05359	arogenate/prephenate dehydratase	EC:4.2.1.91 4.2.1.51	nnu00400(Phenylalanine, tyrosine and tryptophan biosynthesis)	A0A835D594.1 PF00800.23;PDT;	-	755.46	2630.73	1652.5	165	214	165.17	17.87	86.93	43.48	6.66	8.48	5.25	49.43	6.8	3.31816	up	5.30263e-07	8.99435e-05	yes
TRINITY_DN9940_c0_g1	1213	TRINITY_DN9940_c0_g1_i1;TRINITY_DN9940_c0_g1_i10;TRINITY_DN9940_c0_g1_i11;TRINITY_DN9940_c0_g1_i12;TRINITY_DN9940_c0_g1_i13;TRINITY_DN9940_c0_g1_i2;TRINITY_DN9940_c0_g1_i3;TRINITY_DN9940_c0_g1_i4;TRINITY_DN9940_c0_g1_i5;TRINITY_DN9940_c0_g1_i6;TRINITY_DN9940_c0_g1_i7;TRINITY_DN9940_c0_g1_i8;TRINITY_DN9940_c0_g1_i9	cytochrome P450 CYP82D47-like [Nymphaea colorata]	F6H	Flavonoid-6-hydroxylase OS=Mentha piperita OX=34256 GN=F6H PE=1 SV=1	GO:0016020(membrane);GO:0016709(oxidoreductase activity, acting on paired donors, with incorporation or reduction of molecular oxygen, NAD(P)H as one donor, and incorporation of one atom of oxygen);GO:0044550(secondary metabolite biosynthetic process)	COG2124(Cytochrome p450)	NA	NA	NA	-	V4T9G8.1 PF00067.27;p450;	-	1239.94	134.58	424.84	29.12	16.35	31.45	66.61	15.64	31.21	2.25	1.8	2.35	37.82	2.13	4.85634	up	5.68538e-07	9.53583e-05	yes
TRINITY_DN15299_c0_g1	1915	TRINITY_DN15299_c0_g1_i1;TRINITY_DN15299_c0_g1_i3	uncharacterized protein LOC116249762 [Nymphaea colorata]	-	-	GO:0005829(cytosol);GO:0008757(S-adenosylmethionine-dependent methyltransferase activity);GO:0032259(methylation)	COG3315(Exhibits S-adenosyl-L-methionine-dependent methyltransferase activity (By similarity))	-	-	-	-	A0A835DND8.1 PF04072.19;LCM;	-	0	6	1	138	39	645.24	0	0.17	0.02	4.74	1.29	17.42	0.06	7.82	-6.70156	down	5.6896e-07	9.53583e-05	yes
TRINITY_DN11617_c0_g1	1029	TRINITY_DN11617_c0_g1_i1;TRINITY_DN11617_c0_g1_i2;TRINITY_DN11617_c0_g1_i3;TRINITY_DN11617_c0_g1_i5;TRINITY_DN11617_c0_g1_i6;TRINITY_DN11617_c0_g1_i7	-	-	-	-	-	-	-	-	-	-	-	332	0	866	0	0	0	14.98	0	47.23	0	0	0	20.74	0	11.7775	up	5.82424e-07	9.66206e-05	yes
TRINITY_DN2526_c0_g1	4940	TRINITY_DN2526_c0_g1_i1;TRINITY_DN2526_c0_g1_i10;TRINITY_DN2526_c0_g1_i11;TRINITY_DN2526_c0_g1_i12;TRINITY_DN2526_c0_g1_i14;TRINITY_DN2526_c0_g1_i15;TRINITY_DN2526_c0_g1_i16;TRINITY_DN2526_c0_g1_i17;TRINITY_DN2526_c0_g1_i18;TRINITY_DN2526_c0_g1_i19;TRINITY_DN2526_c0_g1_i2;TRINITY_DN2526_c0_g1_i20;TRINITY_DN2526_c0_g1_i21;TRINITY_DN2526_c0_g1_i22;TRINITY_DN2526_c0_g1_i24;TRINITY_DN2526_c0_g1_i25;T…	O-fucosyltransferase 8 isoform X4 [Nymphaea colorata]	OFUT8	O-fucosyltransferase 8 OS=Arabidopsis thaliana OX=3702 GN=OFUT8 PE=2 SV=1	GO:0005794(Golgi apparatus);GO:0008150(biological_process);GO:0016757(transferase activity, transferring glycosyl groups)	ENOG410YEG1(DUF246 domain-containing protein At1g04910-like)	-	-	-	-	A0A6A6LR68.1 PF10250.14;O-FucT;	-	566.95	528.85	547	66	46	32.12	10.86	17.11	15.12	3.09	2.41	1.68	14.36	2.39	3.68573	up	5.83354e-07	9.66206e-05	yes
TRINITY_DN11534_c0_g1	3254	TRINITY_DN11534_c0_g1_i1;TRINITY_DN11534_c0_g1_i10;TRINITY_DN11534_c0_g1_i11;TRINITY_DN11534_c0_g1_i12;TRINITY_DN11534_c0_g1_i13;TRINITY_DN11534_c0_g1_i14;TRINITY_DN11534_c0_g1_i15;TRINITY_DN11534_c0_g1_i17;TRINITY_DN11534_c0_g1_i18;TRINITY_DN11534_c0_g1_i19;TRINITY_DN11534_c0_g1_i20;TRINITY_DN11534_c0_g1_i21;TRINITY_DN11534_c0_g1_i22;TRINITY_DN11534_c0_g1_i23;TRINITY_DN11534_c0_g1_i24;TRINITY_DN…	-	-	-	-	-	-	-	-	-	-	-	1	3	2	475.68	982.63	3	0.01	0.04	0.02	9.42	18.72	0.04	0.02	9.39	-7.72528	down	5.95606e-07	9.80729e-05	yes
TRINITY_DN14342_c0_g1	1219	TRINITY_DN14342_c0_g1_i1;TRINITY_DN14342_c0_g1_i10;TRINITY_DN14342_c0_g1_i11;TRINITY_DN14342_c0_g1_i13;TRINITY_DN14342_c0_g1_i14;TRINITY_DN14342_c0_g1_i3;TRINITY_DN14342_c0_g1_i4;TRINITY_DN14342_c0_g1_i5;TRINITY_DN14342_c0_g1_i6;TRINITY_DN14342_c0_g1_i7;TRINITY_DN14342_c0_g1_i8;TRINITY_DN14342_c0_g1_i9	hypothetical protein SAY87_002920 [Trapa incisa]	HSP90AA1	Heat shock protein HSP 90-alpha OS=Homo sapiens OX=9606 GN=HSP90AA1 PE=1 SV=5	GO:0005634(nucleus);GO:0005737(cytoplasm);GO:0043627(response to estrogen)	COG0326(Molecular chaperone. Has ATPase activity (By similarity))	K04079	molecular chaperone HtpG	-	zju04141(Protein processing in endoplasmic reticulum);zju04626(Plant-pathogen interaction)	A0A817E573.1 PF00183.23;HSP90;	-	56.03	132.92	31	3	2	3	4.22	14.53	1.5	0.18	0.39	1.5	6.75	0.69	4.83744	up	6.1694e-07	0.000100995	yes
TRINITY_DN43171_c0_g1	1795	TRINITY_DN43171_c0_g1_i1;TRINITY_DN43171_c0_g1_i2;TRINITY_DN43171_c0_g1_i3;TRINITY_DN43171_c0_g1_i4;TRINITY_DN43171_c0_g1_i5;TRINITY_DN43171_c0_g1_i6	beta-1,4-xylosyltransferase IRX9 [Nymphaea colorata]	IRX9	Beta-1,4-xylosyltransferase IRX9 OS=Arabidopsis thaliana OX=3702 GN=IRX9 PE=1 SV=1	GO:0009834(plant-type secondary cell wall biogenesis);GO:0010417(glucuronoxylan biosynthetic process);GO:0042285(xylosyltransferase activity)	ENOG410XP79(glucuronosyltransferase)	NA	NA	NA	-	A0A200R621.1 PF03360.21;Glyco_transf_43;	-	628.26	62	494.25	16	16	8	12.87	2.28	12.22	0.82	0.54	0.53	9.12	0.63	5.13158	up	6.31708e-07	0.000102815	yes
TRINITY_DN9003_c2_g1	2128	TRINITY_DN9003_c2_g1_i1;TRINITY_DN9003_c2_g1_i10;TRINITY_DN9003_c2_g1_i11;TRINITY_DN9003_c2_g1_i12;TRINITY_DN9003_c2_g1_i13;TRINITY_DN9003_c2_g1_i14;TRINITY_DN9003_c2_g1_i15;TRINITY_DN9003_c2_g1_i2;TRINITY_DN9003_c2_g1_i3;TRINITY_DN9003_c2_g1_i6;TRINITY_DN9003_c2_g1_i8;TRINITY_DN9003_c2_g1_i9	GDSL esterase/lipase [Nymphaea thermarum]	APG	GDSL esterase/lipase APG OS=Arabidopsis thaliana OX=3702 GN=APG PE=2 SV=1	GO:0005576(extracellular region);GO:0016042(lipid catabolic process);GO:0016788(hydrolase activity, acting on ester bonds);GO:0048046(apoplast);GO:0052689(carboxylic ester hydrolase activity)	COG3240(GDSL esterase lipase)	K00679	phospholipid:diacylglycerol acyltransferase	EC:2.3.1.158	cic00561(Glycerolipid metabolism)	W1P184.1 PF00657.27;Lipase_GDSL;	-	0	1	3	3240.12	3409.72	0	0	0.11	0.15	148.3	149.17	0	0.09	99.16	-10.4591	down	6.53675e-07	0.000105341	yes
TRINITY_DN70302_c0_g1	265	TRINITY_DN70302_c0_g1_i1;TRINITY_DN70302_c0_g1_i2;TRINITY_DN70302_c0_g1_i3;TRINITY_DN70302_c0_g1_i4;TRINITY_DN70302_c0_g1_i5;TRINITY_DN70302_c0_g1_i6	acidic endochitinase-like [Nymphaea colorata]	-	-	-	-	-	-	-	-	-	-	8816.76	0	4762.6	3	0	0	5742.69	0	3352.27	3.07	0	0	3031.65	1.02	12.2455	up	6.57357e-07	0.000105341	yes
TRINITY_DN14219_c0_g1	1529	TRINITY_DN14219_c0_g1_i1;TRINITY_DN14219_c0_g1_i2;TRINITY_DN14219_c0_g1_i3;TRINITY_DN14219_c0_g1_i4	WAT1-related protein At1g68170-like [Nymphaea colorata]	At1g09380	WAT1-related protein At1g09380 OS=Arabidopsis thaliana OX=3702 GN=At1g09380 PE=2 SV=1	GO:0005886(plasma membrane);GO:0006810(transport);GO:0022857(transmembrane transporter activity)	ENOG410YFQG(auxin-induced protein 5NG4-like)	-	-	-	-	A0A0R0ISC3.1 PF00892.25;EamA;	-	1	0	0	572.9	234.71	2	0.03	0	0	24.64	10.02	0.07	0.01	11.58	-9.03733	down	6.5845e-07	0.000105341	yes
TRINITY_DN86859_c0_g1	1273	TRINITY_DN86859_c0_g1_i1;TRINITY_DN86859_c0_g1_i2;TRINITY_DN86859_c0_g1_i3;TRINITY_DN86859_c0_g1_i4	-	-	-	-	-	-	-	-	-	-	-	3422.61	4164.25	2555.79	160	13	283.1	113.15	188.88	94.24	8.98	0.7	12.46	132.09	7.38	4.65605	up	6.78957e-07	0.000108008	yes
TRINITY_DN22956_c0_g1	3354	TRINITY_DN22956_c0_g1_i1;TRINITY_DN22956_c0_g1_i10;TRINITY_DN22956_c0_g1_i2;TRINITY_DN22956_c0_g1_i3;TRINITY_DN22956_c0_g1_i4;TRINITY_DN22956_c0_g1_i5;TRINITY_DN22956_c0_g1_i6;TRINITY_DN22956_c0_g1_i7;TRINITY_DN22956_c0_g1_i8;TRINITY_DN22956_c0_g1_i9	putative U-box domain-containing protein 42 [Nymphaea thermarum]	PUB42	Putative U-box domain-containing protein 42 OS=Arabidopsis thaliana OX=3702 GN=PUB42 PE=3 SV=1	GO:0004842(ubiquitin-protein transferase activity);GO:0005515(protein binding);GO:0005634(nucleus);GO:0005737(cytoplasm);GO:0005886(plasma membrane);GO:0010115(regulation of abscisic acid biosynthetic process);GO:0010150(leaf senescence);GO:0010271(regulation of chlorophyll catabolic process);GO:0010380(regulation of chlorophyll biosynthetic process);GO:0016567(protein ubiquitination);GO:0070696(…	ENOG410XRTN(U-box domain-containing protein)	-	-	-	-	A0A7J7DG67.1 PF08216.16;CTNNBL;	-	203.9	1548.02	372	9	13	51	2.03	35.6	7.23	0.15	0.29	3.75	14.95	1.4	4.93804	up	6.91017e-07	0.000109124	yes
TRINITY_DN50_c1_g1	680	TRINITY_DN50_c1_g1_i1	peroxidase 21-like [Nymphaea colorata]	PER21	Peroxidase 21 OS=Arabidopsis thaliana OX=3702 GN=PER21 PE=1 SV=1	GO:0004601(peroxidase activity);GO:0009505(plant-type cell wall);GO:0009664(plant-type cell wall organization)	ENOG410YHIH(peroxidase)	K00430	peroxidase	EC:1.11.1.7	mus00940(Phenylpropanoid biosynthesis)	A0A200QIB2.1 PF00141.28;peroxidase;	-	46	219.69	257.96	5	3.03	10	4.06	27	25.52	0.75	0.45	1.22	18.86	0.81	4.9506	up	6.93723e-07	0.000109124	yes
TRINITY_DN34835_c0_g1	2084	TRINITY_DN34835_c0_g1_i1;TRINITY_DN34835_c0_g1_i2	WAT1-related protein At1g09380-like [Nymphaea colorata]	At4g01440	WAT1-related protein At4g01440 OS=Arabidopsis thaliana OX=3702 GN=At4g01440 PE=2 SV=1	GO:0005886(plasma membrane);GO:0006810(transport);GO:0022857(transmembrane transporter activity)	ENOG410YEU9(Auxin-induced protein)	-	-	-	-	A0A2I0KJP1.1 PF00892.25;EamA;	-	4	3	3	167	243	33	0.07	0.07	0.06	4.8	8.23	0.75	0.07	4.59	-5.24653	down	7.13863e-07	0.000111488	yes
TRINITY_DN10893_c0_g1	1016	TRINITY_DN10893_c0_g1_i1;TRINITY_DN10893_c0_g1_i10;TRINITY_DN10893_c0_g1_i11;TRINITY_DN10893_c0_g1_i12;TRINITY_DN10893_c0_g1_i15;TRINITY_DN10893_c0_g1_i16;TRINITY_DN10893_c0_g1_i3;TRINITY_DN10893_c0_g1_i4;TRINITY_DN10893_c0_g1_i7	-	-	-	-	-	-	-	-	-	-	-	8	72.36	183.43	0	1	1	0.36	5.48	11.52	0	0.07	0.08	5.79	0.05	6.90263	up	7.16669e-07	0.000111488	yes
TRINITY_DN87674_c0_g1	518	TRINITY_DN87674_c0_g1_i1;TRINITY_DN87674_c0_g1_i2	putative UDP-rhamnose:rhamnosyltransferase 1 [Nymphaea colorata]	-	-	-	-	-	-	-	-	-	-	0	0	0	20	149.64	10.15	0	0	0	5.53	41.62	2.31	0	16.49	-8.83679	down	7.38315e-07	0.000114091	yes
TRINITY_DN1421_c0_g1	4065	TRINITY_DN1421_c0_g1_i1;TRINITY_DN1421_c0_g1_i10;TRINITY_DN1421_c0_g1_i12;TRINITY_DN1421_c0_g1_i13;TRINITY_DN1421_c0_g1_i15;TRINITY_DN1421_c0_g1_i16;TRINITY_DN1421_c0_g1_i17;TRINITY_DN1421_c0_g1_i18;TRINITY_DN1421_c0_g1_i19;TRINITY_DN1421_c0_g1_i2;TRINITY_DN1421_c0_g1_i20;TRINITY_DN1421_c0_g1_i21;TRINITY_DN1421_c0_g1_i23;TRINITY_DN1421_c0_g1_i3;TRINITY_DN1421_c0_g1_i4;TRINITY_DN1421_c0_g1_i5;TRIN…	putative alpha-glucosidase [Nymphaea thermarum]	Os06g0675700	Probable alpha-glucosidase Os06g0675700 OS=Oryza sativa subsp. japonica OX=39947 GN=Os06g0675700 PE=1 SV=1	GO:0004553(hydrolase activity, hydrolyzing O-glycosyl compounds);GO:0005576(extracellular region);GO:0005773(vacuole);GO:0005829(cytosol);GO:0005975(carbohydrate metabolic process);GO:0009505(plant-type cell wall);GO:0030246(carbohydrate binding);GO:0048046(apoplast)	COG1501(hydrolase, family 31)	K01187	alpha-glucosidase	EC:3.2.1.20	atr00052(Galactose metabolism);atr00500(Starch and sucrose metabolism)	W1NX46.1 PF01055.31;Glyco_hydro_31_2nd;	-	2959.02	502.42	1673.52	106	175	108	27.22	6.23	17.36	1.65	2.71	1.29	16.94	1.88	3.98885	up	7.46722e-07	0.000114091	yes
TRINITY_DN14364_c0_g1	1005	TRINITY_DN14364_c0_g1_i1;TRINITY_DN14364_c0_g1_i2;TRINITY_DN14364_c0_g1_i3;TRINITY_DN14364_c0_g1_i4;TRINITY_DN14364_c0_g1_i5;TRINITY_DN14364_c0_g1_i6;TRINITY_DN14364_c0_g1_i7	two-component response regulator ORR24-like [Nymphaea colorata]	ARR11	Two-component response regulator ARR11 OS=Arabidopsis thaliana OX=3702 GN=ARR11 PE=1 SV=1	GO:0000156(phosphorelay response regulator activity);GO:0000160(phosphorelay signal transduction system);GO:0003677(DNA binding);GO:0003700(DNA binding transcription factor activity);GO:0005515(protein binding);GO:0005634(nucleus);GO:0006351(transcription, DNA-templated);GO:0006355(regulation of transcription, DNA-templated);GO:0009735(response to cytokinin);GO:0009736(cytokinin-activated signali…	COG0745(regulatoR)	K14491	two-component response regulator ARR-B family	-	thj04075(Plant hormone signal transduction)	A0A9D5HKI9.1 PF00072.29;Response_reg;	ARR-B	0	0	0	856.35	359.02	0	0	0	0	79.77	31.41	0	0	37.06	-11.6068	down	7.48644e-07	0.000114091	yes
TRINITY_DN1209_c0_g1	1297	TRINITY_DN1209_c0_g1_i1;TRINITY_DN1209_c0_g1_i10;TRINITY_DN1209_c0_g1_i2;TRINITY_DN1209_c0_g1_i3;TRINITY_DN1209_c0_g1_i4;TRINITY_DN1209_c0_g1_i5;TRINITY_DN1209_c0_g1_i6;TRINITY_DN1209_c0_g1_i7;TRINITY_DN1209_c0_g1_i8;TRINITY_DN1209_c0_g1_i9	B3 domain-containing protein [Nymphaea thermarum]	Os01g0723700	B3 domain-containing protein Os03g0120900 OS=Oryza sativa subsp. japonica OX=39947 GN=Os01g0723700 PE=2 SV=1	-	ENOG41105MW(B3 DNA binding domain)	-	-	-	-	W1NV06.1 PF02362.26;B3;	-	1	10	3	2237.97	1582.08	3	0.08	0.71	0.23	247.8	161.04	0.33	0.34	136.39	-7.99636	down	7.49615e-07	0.000114091	yes
TRINITY_DN7587_c0_g1	692	TRINITY_DN7587_c0_g1_i1;TRINITY_DN7587_c0_g1_i2	major pollen allergen Ole e 10-like isoform X1 [Nymphaea colorata]	GLC1	Glucan endo-1,3-beta-glucosidase OS=Triticum aestivum OX=4565 GN=GLC1 PE=2 SV=1	GO:0004553(hydrolase activity, hydrolyzing O-glycosyl compounds);GO:0030247(polysaccharide binding);GO:0046658(anchored component of plasma membrane)	ENOG410YQBI(X8 domain)	K19891	glucan endo-1,3-beta-glucosidase 1/2/3	EC:3.2.1.39	ats00500(Starch and sucrose metabolism)	V4KTZ5.1 PF07983.18;X8;	-	301	0	712.73	0	0	0	26.29	0	68.97	0	0	0	31.75	0	11.5415	up	7.72628e-07	0.000116858	yes
TRINITY_DN6066_c1_g2	2101	TRINITY_DN6066_c1_g2_i1;TRINITY_DN6066_c1_g2_i10;TRINITY_DN6066_c1_g2_i2;TRINITY_DN6066_c1_g2_i3;TRINITY_DN6066_c1_g2_i4;TRINITY_DN6066_c1_g2_i5;TRINITY_DN6066_c1_g2_i6;TRINITY_DN6066_c1_g2_i7;TRINITY_DN6066_c1_g2_i8;TRINITY_DN6066_c1_g2_i9	cinnamoyl-CoA reductase-like SNL6 [Nymphaea colorata]	SNL6	Cinnamoyl-CoA reductase-like SNL6 OS=Oryza sativa subsp. japonica OX=39947 GN=SNL6 PE=3 SV=1	GO:0005575(cellular_component);GO:0009809(lignin biosynthetic process);GO:0016621(cinnamoyl-CoA reductase activity);GO:0080167(response to karrikin)	COG0451(Nad-dependent epimerase dehydratase)	K09753	cinnamoyl-CoA reductase	EC:1.2.1.44	cmo00940(Phenylpropanoid biosynthesis)	A0A059C1I6.1 PF01370.26;Epimerase;	-	4336.57	7159.47	19767.9	1164.86	746.45	610.53	151.83	346.75	750.66	68.99	43.09	27.78	416.41	46.62	3.77398	up	7.76094e-07	0.000116858	yes
TRINITY_DN28430_c0_g1	2106	TRINITY_DN28430_c0_g1_i1;TRINITY_DN28430_c0_g1_i2;TRINITY_DN28430_c0_g1_i3;TRINITY_DN28430_c0_g1_i4;TRINITY_DN28430_c0_g1_i5	-	-	-	-	-	-	-	-	-	-	-	32	8	72	0	0	0	0.6	0.24	1.44	0	0	0	0.76	0	8.35287	up	7.80612e-07	0.000116913	yes
TRINITY_DN9275_c0_g1	1560	TRINITY_DN9275_c0_g1_i1;TRINITY_DN9275_c0_g1_i2	-	-	-	-	-	-	-	-	-	-	-	206.67	162.22	252.34	11	6	19.02	5.01	5.51	6.82	0.46	0.24	0.62	5.78	0.44	4.29159	up	7.93197e-07	0.00011817	yes
TRINITY_DN1370_c0_g4	4056	TRINITY_DN1370_c0_g4_i1;TRINITY_DN1370_c0_g4_i2;TRINITY_DN1370_c0_g4_i3;TRINITY_DN1370_c0_g4_i4;TRINITY_DN1370_c0_g4_i5;TRINITY_DN1370_c0_g4_i6;TRINITY_DN1370_c0_g4_i7	BEL1-like homeodomain protein 4 [Nymphaea colorata]	BLH2	BEL1-like homeodomain protein 2 OS=Arabidopsis thaliana OX=3702 GN=BLH2 PE=1 SV=3	GO:0003677(DNA binding);GO:0003700(DNA binding transcription factor activity);GO:0005634(nucleus);GO:0006351(transcription, DNA-templated);GO:0006355(regulation of transcription, DNA-templated);GO:0009965(leaf morphogenesis)	ENOG410XPMQ(homeobox)	NA	NA	NA	-	A0A1U7ZSF6.1 PF07526.16;POX;	TALE	869	2007.91	1245.82	73	62	235.55	9.19	37.46	14.63	1.35	1.35	4.34	20.43	2.35	3.61765	up	8.09254e-07	0.000119927	yes
TRINITY_DN7978_c0_g3	1226	TRINITY_DN7978_c0_g3_i1;TRINITY_DN7978_c0_g3_i2;TRINITY_DN7978_c0_g3_i3	hypothetical protein C2S53_000963 [Perilla frutescens var. hirtella]	-	-	-	-	-	-	-	-	-	-	64	5	409.82	0	1	0	2.81	0.26	21.4	0	0.14	0	8.16	0.05	8.60275	up	8.30134e-07	0.000122377	yes
TRINITY_DN24833_c0_g1	531	TRINITY_DN24833_c0_g1_i1;TRINITY_DN24833_c0_g1_i2;TRINITY_DN24833_c0_g1_i3	beta-glucosidase 12-like isoform X3 [Panicum virgatum]	BGLU13	Beta-glucosidase 13 OS=Oryza sativa subsp. japonica OX=39947 GN=BGLU13 PE=2 SV=2	GO:0008422(beta-glucosidase activity);GO:1901657(glycosyl compound metabolic process)	COG2723(beta-glucosidase)	K01188	beta-glucosidase	EC:3.2.1.21	obr00500(Starch and sucrose metabolism);obr00460(Cyanoamino acid metabolism);obr00940(Phenylpropanoid biosynthesis)	J3LYU8.1 PF00232.23;Glyco_hydro_1;	-	137.09	347.99	215.9	5	5	22	66.32	238.07	113.25	3.41	3.97	13.68	139.21	7.02	4.57636	up	8.76276e-07	0.000128507	yes
TRINITY_DN227_c1_g2	425	TRINITY_DN227_c1_g2_i1	glyceraldehyde-3-phosphate dehydrogenase, cytosolic [Nymphaea colorata]	GAPC	Glyceraldehyde-3-phosphate dehydrogenase, cytosolic OS=Magnolia liliiflora OX=3403 GN=GAPC PE=2 SV=1	GO:0003677(DNA binding);GO:0004365(glyceraldehyde-3-phosphate dehydrogenase (NAD+) (phosphorylating) activity);GO:0005507(copper ion binding);GO:0005618(cell wall);GO:0005634(nucleus);GO:0005730(nucleolus);GO:0005737(cytoplasm);GO:0005739(mitochondrion);GO:0005777(peroxisome);GO:0005794(Golgi apparatus);GO:0005829(cytosol);GO:0005886(plasma membrane);GO:0006094(gluconeogenesis);GO:0006096(glycoly…	COG0057(glyceraldehyde3phosphate dehydrogenase)	K00134	glyceraldehyde 3-phosphate dehydrogenase	EC:1.2.1.12	gra00010(Glycolysis / Gluconeogenesis);gra00710(Carbon fixation in photosynthetic organisms)	A0A5D2ZXA2.1 PF00044.29;Gp_dh_N;	-	1182.3	90.41	1357.96	41.42	20.47	4	315.63	33.66	409.4	18.44	9.22	1.49	252.9	9.72	5.56113	up	9.03246e-07	0.000131776	yes
TRINITY_DN3155_c0_g1	1816	TRINITY_DN3155_c0_g1_i1;TRINITY_DN3155_c0_g1_i10;TRINITY_DN3155_c0_g1_i11;TRINITY_DN3155_c0_g1_i12;TRINITY_DN3155_c0_g1_i13;TRINITY_DN3155_c0_g1_i17;TRINITY_DN3155_c0_g1_i18;TRINITY_DN3155_c0_g1_i2;TRINITY_DN3155_c0_g1_i20;TRINITY_DN3155_c0_g1_i22;TRINITY_DN3155_c0_g1_i24;TRINITY_DN3155_c0_g1_i25;TRINITY_DN3155_c0_g1_i26;TRINITY_DN3155_c0_g1_i3;TRINITY_DN3155_c0_g1_i5;TRINITY_DN3155_c0_g1_i7;TRIN…	Agmatine coumaroyltransferase-1 [Nymphaea thermarum]	THT1	Tryptamine hydroxycinnamoyltransferase 1 OS=Oryza sativa subsp. japonica OX=39947 GN=THT1 PE=1 SV=1	GO:0050266(rosmarinate synthase activity)	ENOG410XTI7(Transferase family)	K13065	shikimate O-hydroxycinnamoyltransferase	EC:2.3.1.133	nnu00940(Phenylpropanoid biosynthesis);nnu00945(Stilbenoid, diarylheptanoid and gingerol biosynthesis);nnu00941(Flavonoid biosynthesis)	A0A3S3NSM5.1 PF02458.20;Transferase;	-	38.31	103	79	747.3	603.95	1478.77	1.01	3.84	2.29	33.78	27.31	59.63	2.38	40.24	-3.54902	down	9.16971e-07	0.000132418	yes
TRINITY_DN9833_c0_g2	1616	TRINITY_DN9833_c0_g2_i1;TRINITY_DN9833_c0_g2_i10;TRINITY_DN9833_c0_g2_i11;TRINITY_DN9833_c0_g2_i12;TRINITY_DN9833_c0_g2_i13;TRINITY_DN9833_c0_g2_i14;TRINITY_DN9833_c0_g2_i16;TRINITY_DN9833_c0_g2_i17;TRINITY_DN9833_c0_g2_i18;TRINITY_DN9833_c0_g2_i2;TRINITY_DN9833_c0_g2_i4;TRINITY_DN9833_c0_g2_i5;TRINITY_DN9833_c0_g2_i6;TRINITY_DN9833_c0_g2_i7;TRINITY_DN9833_c0_g2_i8;TRINITY_DN9833_c0_g2_i9	hypothetical protein EJ110_NYTH46465 [Nymphaea thermarum]	PM19L	Membrane protein PM19L OS=Oryza sativa subsp. japonica OX=39947 GN=PM19L PE=2 SV=1	GO:0003674(molecular_function);GO:0005576(extracellular region);GO:0008150(biological_process);GO:0016021(integral component of membrane)	ENOG410YI9M(AWPM-19-like membrane family protein)	-	-	-	-	D7SZQ8.1 PF05512.16;AWPM-19;	-	3088.03	722.64	2032.7	107	70.18	250	96.34	31.94	72.38	5.51	3.72	10.11	66.89	6.45	4.04061	up	9.17056e-07	0.000132418	yes
TRINITY_DN10500_c0_g1	1531	TRINITY_DN10500_c0_g1_i1;TRINITY_DN10500_c0_g1_i2;TRINITY_DN10500_c0_g1_i4;TRINITY_DN10500_c0_g1_i5;TRINITY_DN10500_c0_g1_i6	transcription factor MYB26-like [Nymphaea colorata]	MYB86	Transcription factor MYB86 OS=Arabidopsis thaliana OX=3702 GN=MYB86 PE=2 SV=1	GO:0000981(RNA polymerase II transcription factor activity, sequence-specific DNA binding);GO:0001135(transcription factor activity, RNA polymerase II transcription factor recruiting);GO:0003677(DNA binding);GO:0003700(DNA binding transcription factor activity);GO:0005634(nucleus);GO:0006355(regulation of transcription, DNA-templated);GO:0006357(regulation of transcription by RNA polymerase II);G…	COG5147(Myblike DNAbinding domain containing protein)	NA	NA	NA	-	A0A444CG78.1 PF13921.11;Myb_DNA-bind_6;	MYB	1	0	4	815	611.99	4	0.03	0	0.4	41.16	32.57	0.29	0.14	24.67	-7.89729	down	9.33806e-07	0.000134149	yes
TRINITY_DN29217_c0_g2	1278	TRINITY_DN29217_c0_g2_i1;TRINITY_DN29217_c0_g2_i2	-	-	-	-	-	-	-	-	-	-	-	43	19	53.84	1	0	1	1.52	0.88	2.05	0.07	0	0.05	1.48	0.04	5.81332	up	9.72217e-07	0.000138958	yes
TRINITY_DN3621_c0_g1	1745	TRINITY_DN3621_c0_g1_i1;TRINITY_DN3621_c0_g1_i10;TRINITY_DN3621_c0_g1_i11;TRINITY_DN3621_c0_g1_i12;TRINITY_DN3621_c0_g1_i13;TRINITY_DN3621_c0_g1_i14;TRINITY_DN3621_c0_g1_i15;TRINITY_DN3621_c0_g1_i16;TRINITY_DN3621_c0_g1_i18;TRINITY_DN3621_c0_g1_i19;TRINITY_DN3621_c0_g1_i20;TRINITY_DN3621_c0_g1_i22;TRINITY_DN3621_c0_g1_i23;TRINITY_DN3621_c0_g1_i24;TRINITY_DN3621_c0_g1_i3;TRINITY_DN3621_c0_g1_i7;TR…	scopoletin glucosyltransferase-like [Nymphaea colorata]	UGT73C3	UDP-glycosyltransferase 73C3 OS=Arabidopsis thaliana OX=3702 GN=UGT73C3 PE=2 SV=1	GO:0009813(flavonoid biosynthetic process);GO:0043231(intracellular membrane-bounded organelle);GO:0052696(flavonoid glucuronidation);GO:0080043(quercetin 3-O-glucosyltransferase activity);GO:0080044(quercetin 7-O-glucosyltransferase activity)	COG1819(Transferase)	K22771	flavonol-3-O-L-rhamnoside-7-O-glucosyltransferase	EC:2.4.1.-	egu00944(Flavone and flavonol biosynthesis)	A0A6J0JTT5.1 PF00201.23;UDPGT;	-	358.77	1413.15	704.33	58.99	98.1	32	8.28	45.69	18.5	2.85	5.28	0.94	24.16	3.02	3.80251	up	1.00397e-06	0.000142772	yes
TRINITY_DN36858_c0_g1	2851	TRINITY_DN36858_c0_g1_i1	Linoleate 13S-lipoxygenase 3-1 [Nymphaea thermarum]	LOX3.1	Linoleate 13S-lipoxygenase 3-1, chloroplastic OS=Solanum tuberosum OX=4113 GN=LOX3.1 PE=1 SV=1	GO:0016165(linoleate 13S-lipoxygenase activity)	ENOG410YN4N(Plant lipoxygenase may be involved in a number of diverse aspects of plant physiology including growth and development, pest resistance, and senescence or responses to wounding (By similarity))	K00454	lipoxygenase	EC:1.13.11.12	nnu00591(Linoleic acid metabolism);nnu00592(alpha-Linolenic acid metabolism)	A0A1U8AZM7.1 PF00305.24;Lipoxygenase;	-	10	5	3	105.03	203	170	0.12	0.08	0.04	2.09	3.96	2.66	0.08	2.9	-4.48402	down	1.02098e-06	0.000144461	yes
TRINITY_DN39272_c0_g2	1524	TRINITY_DN39272_c0_g2_i1;TRINITY_DN39272_c0_g2_i2;TRINITY_DN39272_c0_g2_i3	L-type lectin-domain containing receptor kinase IV-2 [Nymphaea thermarum]	LECRK41	L-type lectin-domain containing receptor kinase IV.1 OS=Arabidopsis thaliana OX=3702 GN=LECRK41 PE=2 SV=1	GO:0004674(protein serine/threonine kinase activity);GO:0005524(ATP binding);GO:0005886(plasma membrane);GO:0006468(protein phosphorylation);GO:0009751(response to salicylic acid);GO:0016021(integral component of membrane);GO:0016301(kinase activity);GO:0030246(carbohydrate binding)	COG0515(Serine Threonine protein kinase)	NA	NA	NA	-	A0A5J5C3D2.1 PF07714.22;PK_Tyr_Ser-Thr;	-	3	2	0	53.81	62.9	51.55	0.07	1.32	0	2.99	3.22	10.08	0.46	5.43	-4.79675	down	1.10552e-06	0.00015564	yes
TRINITY_DN461_c0_g1	2744	TRINITY_DN461_c0_g1_i1;TRINITY_DN461_c0_g1_i10;TRINITY_DN461_c0_g1_i11;TRINITY_DN461_c0_g1_i13;TRINITY_DN461_c0_g1_i14;TRINITY_DN461_c0_g1_i15;TRINITY_DN461_c0_g1_i16;TRINITY_DN461_c0_g1_i17;TRINITY_DN461_c0_g1_i18;TRINITY_DN461_c0_g1_i19;TRINITY_DN461_c0_g1_i2;TRINITY_DN461_c0_g1_i20;TRINITY_DN461_c0_g1_i21;TRINITY_DN461_c0_g1_i22;TRINITY_DN461_c0_g1_i23;TRINITY_DN461_c0_g1_i24;TRINITY_DN461_c0_…	alpha-galactosidase-like isoform X3 [Nymphaea colorata]	AGAL2	Alpha-galactosidase 2 OS=Arabidopsis thaliana OX=3702 GN=AGAL2 PE=1 SV=1	GO:0009505(plant-type cell wall)	ENOG410XPF1(alpha-galactosidase)	K07407	alpha-galactosidase	EC:3.2.1.22	pda00052(Galactose metabolism);pda00561(Glycerolipid metabolism);pda00600(Sphingolipid metabolism);pda00603(Glycosphingolipid biosynthesis - globo and isoglobo series)	A0A835DKZ9.1 PF16499.10;Melibiase_2;	-	258.4	920.15	292.47	4230.38	14590.1	4511.91	8.06	41.05	9.04	277.03	1104.75	209.47	19.38	530.42	-3.89095	down	1.11272e-06	0.000155875	yes
TRINITY_DN45346_c0_g1	608	TRINITY_DN45346_c0_g1_i1	trans-resveratrol di-O-methyltransferase-like [Nymphaea colorata]	OMT3	Probable O-methyltransferase 3 OS=Humulus lupulus OX=3486 GN=OMT3 PE=2 SV=1	GO:0008171(O-methyltransferase activity);GO:0008757(S-adenosylmethionine-dependent methyltransferase activity);GO:0019438(aromatic compound biosynthetic process)	ENOG410XS7T(o-methyltransferase)	K16040	trans-resveratrol di-O-methyltransferase	EC:2.1.1.240	pavi00945(Stilbenoid, diarylheptanoid and gingerol biosynthesis)	A0A834ZPF3.1 PF00891.23;Methyltransf_2;	-	0	0	0	62.73	48.44	6.67	0	0	0	11.95	9.22	1.04	0	7.4	-8.23942	down	1.1201e-06	0.000156132	yes
TRINITY_DN13753_c0_g1	2470	TRINITY_DN13753_c0_g1_i1;TRINITY_DN13753_c0_g1_i2;TRINITY_DN13753_c0_g1_i3	subtilisin-like protease SBT5.3 [Nymphaea colorata]	AIR3	Subtilisin-like protease SBT5.3 OS=Arabidopsis thaliana OX=3702 GN=AIR3 PE=2 SV=1	GO:0004252(serine-type endopeptidase activity);GO:0005618(cell wall)	COG1404(peptidase (S8 and S53, subtilisin, kexin, sedolisin)	NA	NA	NA	-	A0A6P3YUJ3.1 PF00082.27;Peptidase_S8;	-	2	14	11	842.25	938.08	26	0.03	0.27	0.17	19.81	21.62	0.48	0.16	13.97	-5.95971	down	1.13376e-06	0.000157258	yes
TRINITY_DN9301_c0_g1	2126	TRINITY_DN9301_c0_g1_i1;TRINITY_DN9301_c0_g1_i10;TRINITY_DN9301_c0_g1_i11;TRINITY_DN9301_c0_g1_i12;TRINITY_DN9301_c0_g1_i13;TRINITY_DN9301_c0_g1_i14;TRINITY_DN9301_c0_g1_i2;TRINITY_DN9301_c0_g1_i3;TRINITY_DN9301_c0_g1_i4;TRINITY_DN9301_c0_g1_i5;TRINITY_DN9301_c0_g1_i6;TRINITY_DN9301_c0_g1_i7;TRINITY_DN9301_c0_g1_i8;TRINITY_DN9301_c0_g1_i9	Protein O-linked-mannose beta-1-4-N-acetylglucosaminyltransferase 2 [Nymphaea thermarum]	XAT3	Alpha-1,3-arabinosyltransferase XAT3 OS=Oryza sativa subsp. japonica OX=39947 GN=XAT3 PE=1 SV=1	GO:0005576(extracellular region);GO:0016021(integral component of membrane);GO:0016757(transferase activity, transferring glycosyl groups)	ENOG410ZHQA(glycosyltransferase)	K18134	EGF domain-specific O-GlcNAc transferase	EC:2.4.1.255	nnu00514(Other types of O-glycan biosynthesis)	A0A9D4VGZ5.1 PF04577.19;Glyco_transf_61;	-	4	265.02	229	1	0	2	0.08	13.19	5.32	0.03	0	0.07	6.2	0.03	7.27562	up	1.14952e-06	0.000158661	yes
TRINITY_DN45676_c0_g1	744	TRINITY_DN45676_c0_g1_i1;TRINITY_DN45676_c0_g1_i2;TRINITY_DN45676_c0_g1_i3;TRINITY_DN45676_c0_g1_i4;TRINITY_DN45676_c0_g1_i5	predicted protein [Hordeum vulgare subsp. vulgare]	CTSB	Cathepsin B OS=Ovis aries OX=9940 GN=CTSB PE=1 SV=2	GO:0004197(cysteine-type endopeptidase activity);GO:0005615(extracellular space);GO:0005764(lysosome);GO:0006508(proteolysis);GO:0008233(peptidase activity);GO:0008234(cysteine-type peptidase activity);GO:0016787(hydrolase activity);GO:0050790(regulation of catalytic activity);GO:0051603(proteolysis involved in cellular protein catabolic process)	COG4870(cathepsin)	NA	NA	NA	-	A0A813VGF3.1 PF00112.28;Peptidase_C1;	-	43	13	22.3	0	0	0	3.58	1.34	4.47	0	0	0	3.13	0	7.87506	up	1.18936e-06	0.00016336	yes
TRINITY_DN38236_c0_g2	2015	TRINITY_DN38236_c0_g2_i1;TRINITY_DN38236_c0_g2_i2;TRINITY_DN38236_c0_g2_i3;TRINITY_DN38236_c0_g2_i4	Bidirectional sugar transporter [Nymphaea thermarum]	SWEET15	Bidirectional sugar transporter SWEET15 OS=Vitis vinifera OX=29760 GN=SWEET15 PE=3 SV=1	GO:0008643(carbohydrate transport);GO:0016021(integral component of membrane);GO:0051119(sugar transmembrane transporter activity)	ENOG4111M4R(sugar transporter)	NA	NA	NA	-	A0A6J1IHB2.1 PF03083.21;MtN3_slv;	-	0	0	1	67.9	4372.62	1	0	0	0.04	3.42	212.64	0.04	0.01	72.03	-11.5236	down	1.20308e-06	0.00016339	yes
TRINITY_DN28148_c0_g3	1831	TRINITY_DN28148_c0_g3_i1	guard cell S-type anion channel SLAC1 [Nymphaea colorata]	SIK1	LRR receptor-like serine/threonine-protein kinase SIK1 OS=Oryza sativa subsp. japonica OX=39947 GN=SIK1 PE=1 SV=1	GO:0004672(protein kinase activity);GO:0004674(protein serine/threonine kinase activity);GO:0005524(ATP binding);GO:0005886(plasma membrane);GO:0006468(protein phosphorylation);GO:0009553(embryo sac development);GO:0010103(stomatal complex morphogenesis);GO:0016021(integral component of membrane);GO:0016301(kinase activity);GO:0048481(plant ovule development)	COG0515(Serine Threonine protein kinase);COG4886(leucine Rich Repeat)	K20718	LRR receptor-like serine/threonine-protein kinase ERECTA	EC:2.7.11.1	osa04016(MAPK signaling pathway - plant)	A0A7I8L0S7.1 PF00069.30;Pkinase;	-	0	0	0	28.02	295.33	5	0	0	0	0.94	9.75	0.13	0	3.61	-9.70219	down	1.20698e-06	0.00016339	yes
TRINITY_DN409_c0_g2	1160	TRINITY_DN409_c0_g2_i1;TRINITY_DN409_c0_g2_i2	-	-	-	-	-	-	-	-	-	-	-	5	0	0	530.85	21	361.2	0.24	0	0	45.93	1.85	24.27	0.08	24.02	-7.13627	down	1.21028e-06	0.00016339	yes
TRINITY_DN7477_c0_g1	1691	TRINITY_DN7477_c0_g1_i1;TRINITY_DN7477_c0_g1_i2;TRINITY_DN7477_c0_g1_i3;TRINITY_DN7477_c0_g1_i4;TRINITY_DN7477_c0_g1_i5;TRINITY_DN7477_c0_g1_i6;TRINITY_DN7477_c0_g1_i7	F-box protein FBW2-like [Nymphaea colorata]	FBW2	F-box protein FBW2 OS=Arabidopsis thaliana OX=3702 GN=FBW2 PE=1 SV=1	GO:0004842(ubiquitin-protein transferase activity);GO:0005515(protein binding);GO:0005634(nucleus);GO:0006511(ubiquitin-dependent protein catabolic process);GO:0009737(response to abscisic acid);GO:0010608(posttranscriptional regulation of gene expression);GO:0010629(negative regulation of gene expression);GO:0016567(protein ubiquitination)	ENOG410XQ54(F-box and leucine-rich repeat protein)	NA	NA	NA	-	-	-	0	0	2	2123.47	1087	0	0	0	0.08	134.84	68.63	0	0.03	67.82	-10.2749	down	1.2229e-06	0.00016339	yes
TRINITY_DN13781_c0_g1	2217	TRINITY_DN13781_c0_g1_i1;TRINITY_DN13781_c0_g1_i5	UDP-glucuronate:xylan alpha-glucuronosyltransferase 2-like isoform X1 [Nymphaea colorata]	GUX2	UDP-glucuronate:xylan alpha-glucuronosyltransferase 2 OS=Arabidopsis thaliana OX=3702 GN=GUX2 PE=2 SV=1	GO:0000139(Golgi membrane);GO:0005634(nucleus);GO:0005794(Golgi apparatus);GO:0005982(starch metabolic process);GO:0009058(biosynthetic process);GO:0009834(plant-type secondary cell wall biogenesis);GO:0010417(glucuronoxylan biosynthetic process);GO:0015020(glucuronosyltransferase activity);GO:0016021(integral component of membrane);GO:0016757(transferase activity, transferring glycosyl groups);G…	COG5597(Glycosyl Transferase)	NA	NA	NA	-	A0A2G9I669.1 PF01501.25;Glyco_transf_8;	-	217.93	178	222	19	14	7	3.92	4.39	4.42	0.51	0.43	0.17	4.24	0.37	4.11865	up	1.22617e-06	0.00016339	yes
TRINITY_DN8950_c0_g1	490	TRINITY_DN8950_c0_g1_i1;TRINITY_DN8950_c0_g1_i2;TRINITY_DN8950_c0_g1_i3	Caffeic acid 3-O-methyltransferase [Nymphaea thermarum]	COMT	Flavone 3'-O-methyltransferase 1 OS=Oryza sativa subsp. japonica OX=39947 GN=COMT PE=1 SV=1	GO:0005829(cytosol);GO:0008171(O-methyltransferase activity);GO:0019438(aromatic compound biosynthetic process);GO:0030744(luteolin O-methyltransferase activity);GO:0032259(methylation);GO:0047763(caffeate O-methyltransferase activity)	ENOG410XS7T(o-methyltransferase)	NA	NA	NA	-	A0A7I8K3P3.1 PF00891.23;Methyltransf_2;	-	1971.28	6129.42	3081.86	242.5	192.51	608.83	655.91	2838.23	1146.03	131.99	107.03	279.85	1546.72	172.96	3.54474	up	1.22982e-06	0.00016339	yes
TRINITY_DN11947_c1_g2	319	TRINITY_DN11947_c1_g2_i1	-	-	-	-	-	-	-	-	-	-	-	12	105.16	23.54	0	0	1	5.9	71.76	12.63	0	0	0.65	30.1	0.22	6.72973	up	1.2302e-06	0.00016339	yes
TRINITY_DN17633_c0_g1	1910	TRINITY_DN17633_c0_g1_i1;TRINITY_DN17633_c0_g1_i2;TRINITY_DN17633_c0_g1_i4;TRINITY_DN17633_c0_g1_i5;TRINITY_DN17633_c0_g1_i6;TRINITY_DN17633_c0_g1_i8;TRINITY_DN17633_c0_g1_i9	-	-	-	-	-	-	-	-	-	-	-	0	0	0	27	332	5	0	0	0	1.01	11.21	0.14	0	4.12	-9.85205	down	1.26672e-06	0.000167451	yes
TRINITY_DN50255_c0_g1	409	TRINITY_DN50255_c0_g1_i1	UDP-glycosyltransferase [Nymphaea thermarum]	GmIF7GT1	Isoflavone 7-O-glucosyltransferase 1 OS=Glycine max OX=3847 GN=GmIF7GT1 PE=1 SV=1	GO:0009813(flavonoid biosynthetic process);GO:0043231(intracellular membrane-bounded organelle);GO:0052696(flavonoid glucuronidation);GO:0080043(quercetin 3-O-glucosyltransferase activity);GO:0080044(quercetin 7-O-glucosyltransferase activity)	COG1819(Transferase)	K13263	isoflavone 7-O-glucosyltransferase	EC:2.4.1.170	gmx00943(Isoflavonoid biosynthesis)	A0A8S0QC14.1 PF00201.23;UDPGT;	-	2	7	1	107.35	175.13	47.9	0.59	2.86	0.33	52.24	86.21	19.5	1.26	52.65	-4.88135	down	1.30771e-06	0.000172062	yes
TRINITY_DN3931_c0_g2	1681	TRINITY_DN3931_c0_g2_i1;TRINITY_DN3931_c0_g2_i2	dihydroflavonol 4-reductase [Nymphaea colorata]	DFR	Dihydroflavonol 4-reductase OS=Vitis vinifera OX=29760 GN=DFR PE=1 SV=1	GO:0005515(protein binding);GO:0009718(anthocyanin-containing compound biosynthetic process);GO:0042406(extrinsic component of endoplasmic reticulum membrane);GO:0045552(dihydrokaempferol 4-reductase activity);GO:0047890(flavanone 4-reductase activity);GO:0050662(coenzyme binding);GO:0055114(oxidation-reduction process)	COG0451(Nad-dependent epimerase dehydratase)	K13082	bifunctional dihydroflavonol 4-reductase/flavanone 4-reductase	EC:1.1.1.219 1.1.1.234	atr00941(Flavonoid biosynthesis)	A0A834YAZ6.1 PF01370.26;Epimerase;	-	1018.99	5183.95	5953.89	449.65	335	243.84	22.49	160.47	147.82	16.9	12.61	7.28	110.26	12.26	3.66183	up	1.31696e-06	0.000172473	yes
TRINITY_DN10919_c0_g1	1111	TRINITY_DN10919_c0_g1_i1;TRINITY_DN10919_c0_g1_i10;TRINITY_DN10919_c0_g1_i11;TRINITY_DN10919_c0_g1_i12;TRINITY_DN10919_c0_g1_i2;TRINITY_DN10919_c0_g1_i3;TRINITY_DN10919_c0_g1_i4;TRINITY_DN10919_c0_g1_i5;TRINITY_DN10919_c0_g1_i6;TRINITY_DN10919_c0_g1_i7;TRINITY_DN10919_c0_g1_i8;TRINITY_DN10919_c0_g1_i9	HEADING DATE 3A protein [Nymphaea thermarum]	FT	Protein FLOWERING LOCUS T OS=Arabidopsis thaliana OX=3702 GN=FT PE=1 SV=2	GO:0005515(protein binding);GO:0005634(nucleus);GO:0005737(cytoplasm);GO:0005783(endoplasmic reticulum);GO:0008429(phosphatidylethanolamine binding);GO:0009908(flower development);GO:0009909(regulation of flower development);GO:0009911(positive regulation of flower development);GO:0010119(regulation of stomatal movement);GO:0030154(cell differentiation);GO:0048573(photoperiodism, flowering)	COG1881(phosphatidylethanolamine-binding protein)	K16223	protein FLOWERING LOCUS T	-	zju04712(Circadian rhythm - plant)	A0A7I8LJC4.1 PF01161.25;PBP;	-	146.99	211.99	93	13	2	5.05	10.86	18.86	6.8	1.77	0.42	0.39	12.17	0.86	4.6213	up	1.33905e-06	0.000174554	yes
TRINITY_DN2196_c0_g1	1161	TRINITY_DN2196_c0_g1_i1	17.8 kDa class I heat shock protein-like [Nymphaea colorata]	-	17.8 kDa class I heat shock protein OS=Daucus carota OX=4039 PE=3 SV=1	GO:0005515(protein binding);GO:0005737(cytoplasm);GO:0009408(response to heat)	COG0071(response to heat)	K13993	HSP20 family protein	-	ini04141(Protein processing in endoplasmic reticulum)	A0A9R1XST2.1 PF00011.26;HSP20;	-	444	0	259.09	0	0	0	15.99	0	10.4	0	0	0	8.8	0	11.0873	up	1.37817e-06	0.000178825	yes
TRINITY_DN15681_c0_g2	455	TRINITY_DN15681_c0_g2_i1	LEAF RUST 10 DISEASE-RESISTANCE LOCUS RECEPTOR-LIKE PROTEIN KINASE-like 1.2 [Nymphaea colorata]	-	-	-	-	-	-	-	-	-	-	0	0	1	66.37	34.72	15.88	0	0	0.26	25.12	13.28	5	0.09	14.47	-6.28828	down	1.39126e-06	0.000179696	yes
TRINITY_DN6672_c0_g1	3698	TRINITY_DN6672_c0_g1_i1;TRINITY_DN6672_c0_g1_i10;TRINITY_DN6672_c0_g1_i11;TRINITY_DN6672_c0_g1_i2;TRINITY_DN6672_c0_g1_i3;TRINITY_DN6672_c0_g1_i4;TRINITY_DN6672_c0_g1_i5;TRINITY_DN6672_c0_g1_i6;TRINITY_DN6672_c0_g1_i7;TRINITY_DN6672_c0_g1_i8;TRINITY_DN6672_c0_g1_i9	laccase-14-like [Nymphaea colorata]	LAC14	Laccase-14 OS=Arabidopsis thaliana OX=3702 GN=LAC14 PE=2 SV=1	GO:0005507(copper ion binding);GO:0009809(lignin biosynthetic process);GO:0016722(oxidoreductase activity, oxidizing metal ions)	COG2132(Multicopper oxidase)	NA	NA	NA	-	A0A200R2U3.1 PF07731.19;Cu-oxidase_2;	-	2338.66	128.68	5114.99	118	61.22	57	43.55	3.36	103.39	4.15	1.69	1.26	50.1	2.37	5.21524	up	1.40875e-06	0.000181124	yes
TRINITY_DN23701_c2_g1	449	TRINITY_DN23701_c2_g1_i1	-	-	-	-	-	-	-	-	-	-	-	39.34	19.61	14.36	0	0	0	9.16	6.37	3.78	0	0	0	6.44	0	7.76186	up	1.42044e-06	0.000181797	yes
TRINITY_DN13680_c0_g1	522	TRINITY_DN13680_c0_g1_i1;TRINITY_DN13680_c0_g1_i10;TRINITY_DN13680_c0_g1_i2;TRINITY_DN13680_c0_g1_i3;TRINITY_DN13680_c0_g1_i4;TRINITY_DN13680_c0_g1_i5;TRINITY_DN13680_c0_g1_i6;TRINITY_DN13680_c0_g1_i7;TRINITY_DN13680_c0_g1_i8;TRINITY_DN13680_c0_g1_i9	elongation factor 1-alpha [Axonopus compressus]	eef1a	Elongation factor 1-alpha OS=Oryzias latipes OX=8090 GN=eef1a PE=2 SV=1	GO:0003746(translation elongation factor activity);GO:0003924(GTPase activity);GO:0005622(intracellular)	COG5256(This protein promotes the GTP-dependent binding of aminoacyl-tRNA to the A-site of ribosomes during protein biosynthesis (By similarity))	K03231	elongation factor 1-alpha	-	aip03013(RNA transport)	G3RAF3.2 PF00009.32;GTP_EFTU;	-	92.79	47.76	10.01	1	1	0	20.83	29.49	1.81	0.77	0.78	0	17.38	0.52	6.2207	up	1.45702e-06	0.00018446	yes
TRINITY_DN7415_c0_g2	567	TRINITY_DN7415_c0_g2_i1;TRINITY_DN7415_c0_g2_i2;TRINITY_DN7415_c0_g2_i3;TRINITY_DN7415_c0_g2_i4;TRINITY_DN7415_c0_g2_i5;TRINITY_DN7415_c0_g2_i6	cytochrome c oxidase subunit 2, partial [Gnetum gnemon]	COII	Cytochrome c oxidase subunit 2 OS=Pisaster ochraceus OX=7612 GN=COII PE=3 SV=1	GO:0004129(cytochrome-c oxidase activity);GO:0005507(copper ion binding);GO:0005751(mitochondrial respiratory chain complex IV);GO:0016021(integral component of membrane);GO:0042773(ATP synthesis coupled electron transport)	COG1622(Subunits I and II form the functional core of the enzyme complex. Electrons originating in cytochrome c are transferred via heme a and Cu(A) to the binuclear center formed by heme a3 and Cu(B) (By similarity))	K02261	cytochrome c oxidase subunit 2	-	nnu00190(Oxidative phosphorylation)	A0A815YYJ8.1 PF00116.25;COX2;	-	44	28.61	9	0	0	0	5.94	5.96	1.33	0	0	0	4.41	0	7.91966	up	1.45972e-06	0.00018446	yes
TRINITY_DN6118_c0_g1	1610	TRINITY_DN6118_c0_g1_i1;TRINITY_DN6118_c0_g1_i2;TRINITY_DN6118_c0_g1_i3;TRINITY_DN6118_c0_g1_i4;TRINITY_DN6118_c0_g1_i5;TRINITY_DN6118_c0_g1_i6	myb-related protein 308-like [Nymphaea colorata]	MYB308	Myb-related protein 308 OS=Antirrhinum majus OX=4151 GN=MYB308 PE=2 SV=1	GO:0000981(RNA polymerase II transcription factor activity, sequence-specific DNA binding);GO:0001135(transcription factor activity, RNA polymerase II transcription factor recruiting);GO:0003677(DNA binding);GO:0003700(DNA binding transcription factor activity);GO:0005515(protein binding);GO:0005634(nucleus);GO:0006351(transcription, DNA-templated);GO:0006357(regulation of transcription by RNA po…	COG5147(Myblike DNAbinding domain containing protein)	NA	NA	NA	-	A0A453K7E4.1 PF13921.11;Myb_DNA-bind_6;	MYB	178.78	2192.97	506.04	34	27	74	5.37	89.07	15.67	1.85	1.36	2.94	36.7	2.05	4.4702	up	1.4609e-06	0.00018446	yes
TRINITY_DN4531_c0_g1	1254	TRINITY_DN4531_c0_g1_i1;TRINITY_DN4531_c0_g1_i2	Fasciclin-like arabinogalactan protein 11 [Nymphaea thermarum]	FLA11	Fasciclin-like arabinogalactan protein 11 OS=Arabidopsis thaliana OX=3702 GN=FLA11 PE=2 SV=2	GO:0005886(plasma membrane);GO:0009834(plant-type secondary cell wall biogenesis);GO:0031225(anchored component of membrane)	ENOG410YFHZ(Arabinogalactan protein)	NA	NA	NA	-	A0A8X8XTN3.1 PF02469.27;Fasciclin;	-	2008.01	66	1610	44	30	4	65.33	2.99	58.38	2.44	1.64	0.17	42.23	1.42	5.81002	up	1.46959e-06	0.000184729	yes
TRINITY_DN5239_c0_g2	6211	TRINITY_DN5239_c0_g2_i1	Fatty-acid-binding protein 2 [Nymphaea thermarum]	-	-	-	-	-	-	-	-	-	-	926.47	2	103	1	0	1	4.61	0.01	0.57	0.01	0	0.01	1.73	0.01	9.10079	up	1.48982e-06	0.00018644	yes
TRINITY_DN5053_c0_g2	1239	TRINITY_DN5053_c0_g2_i1	Leucoanthocyanidin reductase [Nymphaea thermarum]	EGS1	Eugenol synthase 1 OS=Petunia hybrida OX=4102 GN=EGS1 PE=1 SV=1	GO:0005737(cytoplasm);GO:0005886(plasma membrane);GO:0006979(response to oxidative stress);GO:0016491(oxidoreductase activity);GO:0046686(response to cadmium ion);GO:0055114(oxidation-reduction process)	ENOG410YEHW(Leucoanthocyanidin reductase)	K13081	leucoanthocyanidin reductase	EC:1.17.1.3	mtr00941(Flavonoid biosynthesis)	A0A1L1WJ96.1 PF05368.18;NmrA;	-	141.85	76.22	297.86	6.05	9.1	0	4.66	3.5	10.9	0.34	0.5	0	6.35	0.28	5.24965	up	1.55143e-06	0.00019329	yes
TRINITY_DN11093_c0_g1	823	TRINITY_DN11093_c0_g1_i1;TRINITY_DN11093_c0_g1_i2	lachrymatory-factor synthase-like [Nymphaea colorata]	-	-	-	ENOG41128GP(Polyketide cyclase / dehydrase and lipid transport)	-	-	-	-	A0A0D9V558.1 PF10604.14;Polyketide_cyc2;	-	5	0	1	413.13	1333.49	7	0.31	0	0.07	43.45	138.81	0.59	0.13	60.95	-7.8437	down	1.5806e-06	0.000196057	yes
TRINITY_DN17787_c0_g1	329	TRINITY_DN17787_c0_g1_i1;TRINITY_DN17787_c0_g1_i2;TRINITY_DN17787_c0_g1_i3;TRINITY_DN17787_c0_g1_i4	uncharacterized protein LOC116264946 [Nymphaea colorata]	-	-	GO:0003674(molecular_function);GO:0005576(extracellular region);GO:0008150(biological_process)	ENOG41108NN(NA)	-	-	-	-	-	-	0	0	0	69.35	133.03	2	0	0	0	52.1	103.29	1.24	0	52.21	-9.0247	down	1.64412e-06	0.000203042	yes
TRINITY_DN78510_c0_g1	1242	TRINITY_DN78510_c0_g1_i1;TRINITY_DN78510_c0_g1_i2	non-specific lipid transfer protein GPI-anchored 14-like [Nymphaea colorata]	LTPG14	Non-specific lipid transfer protein GPI-anchored 14 OS=Arabidopsis thaliana OX=3702 GN=LTPG14 PE=2 SV=1	GO:0005886(plasma membrane);GO:0006869(lipid transport);GO:0008289(lipid binding);GO:0016021(integral component of membrane);GO:0031225(anchored component of membrane)	ENOG410YR9F(Non-specific lipid-transfer protein-like protein)	-	-	-	-	A0A2I0KB29.1 PF14368.11;LTP_2;	-	10	24	29	478	2189.07	71	0.37	1.15	1.14	30.87	139.69	3.16	0.89	57.91	-5.30811	down	1.65338e-06	0.000203294	yes
TRINITY_DN89481_c0_g1	882	TRINITY_DN89481_c0_g1_i1	Disease resistance response protein 206 [Nymphaea thermarum]	PI206	Disease resistance response protein 206 OS=Pisum sativum OX=3888 GN=PI206 PE=1 SV=2	GO:0009699(phenylpropanoid biosynthetic process);GO:0042349(guiding stereospecific synthesis activity)	ENOG410YHQS(disease resistance response protein 206-like)	-	-	-	-	K7L4H3.1 PF03018.19;Dirigent;	-	653.38	6	540.43	0	0	5	35.87	0.46	33.12	0	0	0.37	23.15	0.12	8.09243	up	1.68663e-06	0.00020648	yes
TRINITY_DN275_c0_g2	842	TRINITY_DN275_c0_g2_i1;TRINITY_DN275_c0_g2_i2;TRINITY_DN275_c0_g2_i3;TRINITY_DN275_c0_g2_i4	-	-	-	-	-	-	-	-	-	-	-	62.09	4	178.87	0	0	1	4.84	0.33	15.86	0	0	0.12	7.01	0.04	7.67119	up	1.76794e-06	0.000215497	yes
TRINITY_DN1657_c1_g2	1057	TRINITY_DN1657_c1_g2_i1	mitochondrial dicarboxylate/tricarboxylate transporter DTC-like [Nymphaea colorata]	DTC	Mitochondrial dicarboxylate/tricarboxylate transporter DTC OS=Arabidopsis thaliana OX=3702 GN=DTC PE=1 SV=1	GO:0003735(structural constituent of ribosome);GO:0006412(translation)	ENOG410XQHU(Mitochondrial)	NA	NA	NA	-	A0A4S8IXC0.1 PF00153.32;Mito_carr;	-	26	95.97	43	968.66	1775.9	256.96	1.07	5.53	1.98	68.25	123.31	14.38	2.86	68.65	-4.08865	down	1.80555e-06	0.000219133	yes
TRINITY_DN8290_c0_g1	1344	TRINITY_DN8290_c0_g1_i10;TRINITY_DN8290_c0_g1_i11;TRINITY_DN8290_c0_g1_i12;TRINITY_DN8290_c0_g1_i13;TRINITY_DN8290_c0_g1_i14;TRINITY_DN8290_c0_g1_i15;TRINITY_DN8290_c0_g1_i16;TRINITY_DN8290_c0_g1_i18;TRINITY_DN8290_c0_g1_i19;TRINITY_DN8290_c0_g1_i2;TRINITY_DN8290_c0_g1_i20;TRINITY_DN8290_c0_g1_i22;TRINITY_DN8290_c0_g1_i23;TRINITY_DN8290_c0_g1_i24;TRINITY_DN8290_c0_g1_i25;TRINITY_DN8290_c0_g1_i27;…	-	-	-	-	-	-	-	-	-	-	-	6	113.15	20	0	0	0	0.92	16.95	1.83	0	0	0	6.57	0	8.4991	up	1.81954e-06	0.000219884	yes
TRINITY_DN12944_c0_g1	1247	TRINITY_DN12944_c0_g1_i1;TRINITY_DN12944_c0_g1_i2	gibberellin 20 oxidase 3-like [Nymphaea colorata]	20ox2	Gibberellin 20 oxidase 2 OS=Oryza sativa subsp. indica OX=39946 GN=20ox2 PE=1 SV=1	GO:0051213(dioxygenase activity)	COG3491(2OGFe(II) oxygenase)	K05282	gibberellin 20-oxidase	EC:1.14.11.12	var00904(Diterpenoid biosynthesis)	A0A843XNG2.1 PF03171.25;2OG-FeII_Oxy;	-	0	0	1	930.1	458	0	0	0	0.04	58.64	28.33	0	0.01	28.99	-9.86224	down	1.87125e-06	0.000224282	yes
TRINITY_DN11569_c0_g1	4616	TRINITY_DN11569_c0_g1_i1;TRINITY_DN11569_c0_g1_i3;TRINITY_DN11569_c0_g1_i4;TRINITY_DN11569_c0_g1_i5;TRINITY_DN11569_c0_g1_i6	long-chain-alcohol oxidase FAO1-like [Nymphaea colorata]	FAO1	Long-chain-alcohol oxidase FAO1 OS=Lotus japonicus OX=34305 GN=FAO1 PE=1 SV=1	GO:0046577(long-chain-alcohol oxidase activity)	COG2303(oxidoreductase)	NA	NA	NA	-	A0A9J5XJI2.1 PF00732.24;GMC_oxred_N;	-	3	1	6	372	1632.49	5	0.04	0.01	0.06	7.87	36.19	0.08	0.04	14.71	-7.41494	down	1.87187e-06	0.000224282	yes
TRINITY_DN7549_c0_g1	1779	TRINITY_DN7549_c0_g1_i1;TRINITY_DN7549_c0_g1_i2	Cytochrome P450 89A9 [Nymphaea thermarum]	CYP89A9	Cytochrome P450 89A9 OS=Arabidopsis thaliana OX=3702 GN=CYP89A9 PE=1 SV=1	GO:0016020(membrane);GO:0016709(oxidoreductase activity, acting on paired donors, with incorporation or reduction of molecular oxygen, NAD(P)H as one donor, and incorporation of one atom of oxygen);GO:0044550(secondary metabolite biosynthetic process)	COG2124(Cytochrome p450)	NA	NA	NA	-	A0A835DU80.1 PF00067.27;p450;	-	7	12	19	1206.61	5568.65	6	0.15	0.35	0.43	42.41	192.3	0.16	0.31	78.29	-7.32715	down	1.89183e-06	0.000225713	yes
TRINITY_DN56440_c0_g1	652	TRINITY_DN56440_c0_g1_i1;TRINITY_DN56440_c0_g1_i2;TRINITY_DN56440_c0_g1_i4	DETOXIFICATION 33 protein [Nymphaea thermarum]	-	-	GO:0006855(drug transmembrane transport)	-	NA	NA	NA	-	-	-	114.6	1	110.78	0	0	0	14.75	0.2	16.44	0	0	0	10.46	0	9.42904	up	1.9076e-06	0.000226634	yes
TRINITY_DN4031_c2_g1	214	TRINITY_DN4031_c2_g1_i1	-	-	-	-	-	-	-	-	-	-	-	39.21	11.06	22.67	0	0	0	39.2	15.35	24.48	0	0	0	26.34	0	7.77816	up	1.92235e-06	0.000227427	yes
TRINITY_DN37438_c0_g2	1533	TRINITY_DN37438_c0_g2_i1;TRINITY_DN37438_c0_g2_i2;TRINITY_DN37438_c0_g2_i3;TRINITY_DN37438_c0_g2_i4;TRINITY_DN37438_c0_g2_i5;TRINITY_DN37438_c0_g2_i6	protein trichome birefringence-like 3 isoform X2 [Nymphaea colorata]	TBL3	Protein trichome birefringence-like 3 OS=Arabidopsis thaliana OX=3702 GN=TBL3 PE=2 SV=1	GO:0005794(Golgi apparatus);GO:0016413(O-acetyltransferase activity);GO:0071554(cell wall organization or biogenesis)	ENOG410YCFN(Pfam:DUF231)	NA	NA	NA	-	A0A835DGK2.1 PF13839.11;PC-Esterase;	-	842.11	89	584.38	25	28	27	24.44	3.77	18.85	1.25	1.42	0.95	15.69	1.21	4.5061	up	1.94581e-06	0.000229239	yes
TRINITY_DN40_c0_g3	501	TRINITY_DN40_c0_g3_i1;TRINITY_DN40_c0_g3_i3	cytochrome oxidase subunit 1, partial [Kaempferia rotunda]	COI	Cytochrome c oxidase subunit 1 OS=Metridium senile OX=6116 GN=COI PE=3 SV=1	GO:0045277(respiratory chain complex IV)	COG0843(Cytochrome C oxidase subunit I)	K02256	cytochrome c oxidase subunit 1	EC:1.9.3.1	osa00190(Oxidative phosphorylation)	A0A5J6CZG9.1 PF00115.25;COX1;	-	68.14	75.64	9	2	0	0	12.09	18.69	1.8	0.6	0	0	10.86	0.2	6.17403	up	1.98924e-06	0.000233379	yes
TRINITY_DN24608_c0_g1	372	TRINITY_DN24608_c0_g1_i1;TRINITY_DN24608_c0_g1_i10;TRINITY_DN24608_c0_g1_i11;TRINITY_DN24608_c0_g1_i14;TRINITY_DN24608_c0_g1_i15;TRINITY_DN24608_c0_g1_i16;TRINITY_DN24608_c0_g1_i2;TRINITY_DN24608_c0_g1_i3;TRINITY_DN24608_c0_g1_i4;TRINITY_DN24608_c0_g1_i7;TRINITY_DN24608_c0_g1_i8;TRINITY_DN24608_c0_g1_i9	elongation factor 1-alpha [Axonopus compressus]	TEF1	Elongation factor 1-alpha OS=Serendipita indica OX=65672 GN=TEF1 PE=2 SV=1	GO:0003746(translation elongation factor activity);GO:0003924(GTPase activity);GO:0005622(intracellular)	COG5256(This protein promotes the GTP-dependent binding of aminoacyl-tRNA to the A-site of ribosomes during protein biosynthesis (By similarity))	K03231	elongation factor 1-alpha	-	csl03013(RNA transport)	A0A7J0GQX7.1 PF00009.32;GTP_EFTU;	-	32.89	45.76	12.99	0	1	0	13.95	26.45	5.83	0	0.72	0	15.41	0.24	6.20908	up	1.99966e-06	0.000233628	yes
TRINITY_DN4968_c0_g1	2643	TRINITY_DN4968_c0_g1_i1;TRINITY_DN4968_c0_g1_i10;TRINITY_DN4968_c0_g1_i11;TRINITY_DN4968_c0_g1_i12;TRINITY_DN4968_c0_g1_i13;TRINITY_DN4968_c0_g1_i14;TRINITY_DN4968_c0_g1_i15;TRINITY_DN4968_c0_g1_i16;TRINITY_DN4968_c0_g1_i17;TRINITY_DN4968_c0_g1_i18;TRINITY_DN4968_c0_g1_i19;TRINITY_DN4968_c0_g1_i2;TRINITY_DN4968_c0_g1_i20;TRINITY_DN4968_c0_g1_i21;TRINITY_DN4968_c0_g1_i22;TRINITY_DN4968_c0_g1_i23;T…	Dirigent protein 20 [Nymphaea thermarum]	DIR3	Dirigent protein 3 OS=Arabidopsis thaliana OX=3702 GN=DIR3 PE=3 SV=1	GO:0009699(phenylpropanoid biosynthetic process);GO:0042349(guiding stereospecific synthesis activity)	ENOG410YGJA(Disease resistance response protein)	K01870	isoleucyl-tRNA synthetase	EC:6.1.1.5	csat00970(Aminoacyl-tRNA biosynthesis)	W9REW2.1 PF03018.19;Dirigent;	-	1763.78	10475.5	4006.51	63.52	47	509.15	110.61	1361.93	347.24	9.72	5.91	50.08	606.59	21.9	4.817	up	2.08083e-06	0.000242107	yes
TRINITY_DN693_c2_g1	2444	TRINITY_DN693_c2_g1_i1;TRINITY_DN693_c2_g1_i2;TRINITY_DN693_c2_g1_i3	mannan endo-1,4-beta-mannosidase 2 [Nymphaea colorata]	MAN2	Mannan endo-1,4-beta-mannosidase 2 OS=Arabidopsis thaliana OX=3702 GN=MAN2 PE=2 SV=1	GO:0016985(mannan endo-1,4-beta-mannosidase activity);GO:0046355(mannan catabolic process)	COG3934(Mannan endo-1,4-beta-mannosidase)	K19355	mannan endo-1,4-beta-mannosidase	EC:3.2.1.78	atr00051(Fructose and mannose metabolism)	U5D4H7.1 PF00150.23;Cellulase;	-	363.74	297.03	337.14	18	33.88	38.01	6.82	6.11	7.62	0.43	0.79	1.5	6.85	0.91	3.66449	up	2.29749e-06	0.000266215	yes
TRINITY_DN29928_c0_g1	536	TRINITY_DN29928_c0_g1_i1	xanthotoxin 5-hydroxylase CYP82C4-like isoform X4 [Nymphaea colorata]	CYP82J17	Cytochrome P450 CYP82J17 OS=Trigonella foenum-graecum OX=78534 GN=CYP82J17 PE=1 SV=1	GO:0016020(membrane);GO:0016709(oxidoreductase activity, acting on paired donors, with incorporation or reduction of molecular oxygen, NAD(P)H as one donor, and incorporation of one atom of oxygen);GO:0044550(secondary metabolite biosynthetic process)	COG2124(Cytochrome p450)	NA	NA	NA	-	A0A660KQ70.1 PF00067.27;p450;	-	0	0	2	80	163.72	8	0	0	0.34	20.38	41.9	1.68	0.11	21.32	-6.59401	down	2.32073e-06	0.000267807	yes
TRINITY_DN13825_c0_g1	2069	TRINITY_DN13825_c0_g1_i1	predicted protein [Hordeum vulgare subsp. vulgare]	HSP90-3	Heat shock protein 90-3 OS=Arabidopsis thaliana OX=3702 GN=HSP90-3 PE=1 SV=2	GO:0005515(protein binding);GO:0005524(ATP binding);GO:0005730(nucleolus);GO:0005737(cytoplasm);GO:0005794(Golgi apparatus);GO:0005829(cytosol);GO:0005886(plasma membrane);GO:0006457(protein folding);GO:0009408(response to heat);GO:0016020(membrane);GO:0045087(innate immune response);GO:0051082(unfolded protein binding);GO:0051131(chaperone-mediated protein complex assembly);GO:0071277(cellular r…	COG0326(Molecular chaperone. Has ATPase activity (By similarity))	K04079	molecular chaperone HtpG	-	lang04141(Protein processing in endoplasmic reticulum);lang04626(Plant-pathogen interaction)	A0A1R2AP05.1 PF00183.23;HSP90;	-	7	237	67	1	0	2	0.12	5.63	1.27	0.03	0	0.05	2.34	0.03	6.56529	up	2.33584e-06	0.000268014	yes
TRINITY_DN44662_c0_g1	1728	TRINITY_DN44662_c0_g1_i1	sugar transport protein MST6-like [Nymphaea colorata]	MST6	Sugar transport protein MST6 OS=Oryza sativa subsp. japonica OX=39947 GN=MST6 PE=1 SV=1	GO:0005351(carbohydrate:proton symporter activity);GO:0005355(glucose transmembrane transporter activity);GO:0005887(integral component of plasma membrane);GO:0046323(glucose import)	ENOG410XNQK(Transporter)	NA	NA	NA	-	A0A835IYQ2.1 PF00083.29;Sugar_tr;	-	6	1	5	128	96	86.98	0.13	0.03	0.12	4.63	3.41	2.48	0.09	3.51	-4.44055	down	2.34156e-06	0.000268014	yes
TRINITY_DN16210_c0_g1	1760	TRINITY_DN16210_c0_g1_i2;TRINITY_DN16210_c0_g1_i3;TRINITY_DN16210_c0_g1_i4;TRINITY_DN16210_c0_g1_i5	-	-	-	-	-	-	-	-	-	-	-	19	42	31	1	0	1	1.2	2.24	1.97	0.04	0	0.16	1.8	0.07	5.40397	up	2.37099e-06	0.000270283	yes
TRINITY_DN6620_c0_g1	3323	TRINITY_DN6620_c0_g1_i1;TRINITY_DN6620_c0_g1_i10;TRINITY_DN6620_c0_g1_i12;TRINITY_DN6620_c0_g1_i13;TRINITY_DN6620_c0_g1_i15;TRINITY_DN6620_c0_g1_i16;TRINITY_DN6620_c0_g1_i18;TRINITY_DN6620_c0_g1_i19;TRINITY_DN6620_c0_g1_i2;TRINITY_DN6620_c0_g1_i21;TRINITY_DN6620_c0_g1_i3;TRINITY_DN6620_c0_g1_i4;TRINITY_DN6620_c0_g1_i7;TRINITY_DN6620_c0_g1_i8	uncharacterized protein LOC116259886 [Nymphaea colorata]	-	-	GO:0003674(molecular_function);GO:0005634(nucleus);GO:0008150(biological_process)	ENOG410YW1D(NA)	-	-	-	-	W1NLC1.1 PF14309.11;DUF4378;	-	6	3	16	2308.47	2347.06	3	0.21	0.05	0.43	59.12	59.27	0.04	0.23	39.48	-7.35307	down	2.48576e-06	0.000282225	yes
TRINITY_DN33620_c0_g1	1646	TRINITY_DN33620_c0_g1_i1;TRINITY_DN33620_c0_g1_i10;TRINITY_DN33620_c0_g1_i11;TRINITY_DN33620_c0_g1_i12;TRINITY_DN33620_c0_g1_i13;TRINITY_DN33620_c0_g1_i15;TRINITY_DN33620_c0_g1_i16;TRINITY_DN33620_c0_g1_i19;TRINITY_DN33620_c0_g1_i20;TRINITY_DN33620_c0_g1_i21;TRINITY_DN33620_c0_g1_i22;TRINITY_DN33620_c0_g1_i3;TRINITY_DN33620_c0_g1_i6;TRINITY_DN33620_c0_g1_i7;TRINITY_DN33620_c0_g1_i9	protein DJ-1 homolog D-like [Nymphaea colorata]	DJ1E	DJ-1 protein homolog E OS=Arabidopsis thaliana OX=3702 GN=DJ1E PE=1 SV=1	GO:0019172(glyoxalase III activity);GO:0019243(methylglyoxal catabolic process to D-lactate via S-lactoyl-glutathione)	COG0693(PfpI family)	K18881	D-lactate dehydratase	EC:4.2.1.130	nnu00620(Pyruvate metabolism)	A0A3S3NXY2.1 PF01965.29;DJ-1_PfpI;	-	389	3	293	1	0	3	13.13	0.11	13.2	0.05	0	0.14	8.81	0.06	7.57406	up	2.52879e-06	0.000285957	yes
TRINITY_DN7555_c0_g1	1514	TRINITY_DN7555_c0_g1_i1;TRINITY_DN7555_c0_g1_i10;TRINITY_DN7555_c0_g1_i11;TRINITY_DN7555_c0_g1_i12;TRINITY_DN7555_c0_g1_i13;TRINITY_DN7555_c0_g1_i14;TRINITY_DN7555_c0_g1_i15;TRINITY_DN7555_c0_g1_i16;TRINITY_DN7555_c0_g1_i18;TRINITY_DN7555_c0_g1_i19;TRINITY_DN7555_c0_g1_i2;TRINITY_DN7555_c0_g1_i20;TRINITY_DN7555_c0_g1_i22;TRINITY_DN7555_c0_g1_i23;TRINITY_DN7555_c0_g1_i24;TRINITY_DN7555_c0_g1_i25;T…	-	-	-	-	-	-	-	-	-	-	-	249.72	0	216.95	0	0	0	31.36	0	37.26	0	0	0	22.87	0	10.4764	up	2.58796e-06	0.000291477	yes
TRINITY_DN15214_c0_g1	2202	TRINITY_DN15214_c0_g1_i1;TRINITY_DN15214_c0_g1_i2;TRINITY_DN15214_c0_g1_i3;TRINITY_DN15214_c0_g1_i4	-	-	-	-	-	-	-	-	-	-	-	31.17	53	135.09	2	4.34	4	0.49	1.17	2.37	0.05	0.12	0.09	1.34	0.09	4.55203	up	2.64707e-06	0.000296734	yes
TRINITY_DN25313_c0_g1	799	TRINITY_DN25313_c0_g1_i1;TRINITY_DN25313_c0_g1_i2	putative multidrug resistance protein [Nymphaea thermarum]	-	-	-	-	-	-	-	-	-	-	0	0	0	185.23	452.56	0	0	0	0	20.58	49.81	0	0	23.46	-10.6672	down	2.6564e-06	0.000296734	yes
TRINITY_DN46447_c0_g1	703	TRINITY_DN46447_c0_g1_i1	uncharacterized protein LOC116264753 [Nymphaea colorata]	-	-	GO:0003674(molecular_function);GO:0005576(extracellular region);GO:0008150(biological_process)	ENOG41108NN(NA)	-	-	-	-	-	-	6	0	12	889.79	4267.91	9	0.5	0	1.11	125.13	596.54	1.02	0.54	240.9	-7.92815	down	2.66625e-06	0.000296734	yes
TRINITY_DN5519_c0_g1	996	TRINITY_DN5519_c0_g1_i1	uncharacterized protein LOC116250965 [Nymphaea colorata]	-	-	GO:0003674(molecular_function);GO:0005575(cellular_component);GO:0008150(biological_process)	ENOG410YJ5T(NA)	-	-	-	-	-	-	1360.84	109	903.98	55	39	13	61.54	6.88	45.58	4.24	2.97	0.8	38	2.67	4.7283	up	2.79876e-06	0.000310254	yes
TRINITY_DN16940_c0_g1	744	TRINITY_DN16940_c0_g1_i1	-	-	-	-	-	-	-	-	-	-	-	54.44	2	76.07	0	0	0	4.03	0.21	6.3	0	0	0	3.51	0	8.62454	up	2.84037e-06	0.000313633	yes
TRINITY_DN1251_c0_g1	1242	TRINITY_DN1251_c0_g1_i1	Transcription repressor [Nymphaea thermarum]	MYB5	Transcription repressor MYB5 OS=Arabidopsis thaliana OX=3702 GN=MYB5 PE=1 SV=1	GO:0000981(RNA polymerase II transcription factor activity, sequence-specific DNA binding);GO:0001135(transcription factor activity, RNA polymerase II transcription factor recruiting);GO:0003677(DNA binding);GO:0003700(DNA binding transcription factor activity);GO:0005634(nucleus);GO:0006351(transcription, DNA-templated);GO:0006355(regulation of transcription, DNA-templated);GO:0006357(regulation…	COG5147(Myblike DNAbinding domain containing protein)	NA	NA	NA	-	A0A2Z6NTY4.1 PF13921.11;Myb_DNA-bind_6;	MYB	0	4	5	2278.43	1021.62	1	0	0.18	0.18	127.28	56.14	0.04	0.12	61.15	-8.38091	down	2.90503e-06	0.000318396	yes
TRINITY_DN7072_c0_g2	753	TRINITY_DN7072_c0_g2_i1;TRINITY_DN7072_c0_g2_i2;TRINITY_DN7072_c0_g2_i3	hypothetical protein A3770_02p14820 [Chloropicon primus]	ctnA	Countin-1 OS=Dictyostelium discoideum OX=44689 GN=ctnA PE=1 SV=1	GO:0005576(extracellular region);GO:0006110(regulation of glycolytic process);GO:0007162(negative regulation of cell adhesion);GO:0007275(multicellular organism development);GO:0030041(actin filament polymerization);GO:0031158(negative regulation of aggregate size involved in sorocarp development);GO:0032114(regulation of glucose-6-phosphatase activity);GO:0042593(glucose homeostasis);GO:0048870(…	ENOG4111W08(NA)	-	-	-	-	-	-	22	54	7	0	0	0	1.67	5.45	0.58	0	0	0	2.57	0	7.83687	up	2.90613e-06	0.000318396	yes
TRINITY_DN28148_c0_g2	2501	TRINITY_DN28148_c0_g2_i2;TRINITY_DN28148_c0_g2_i3	guard cell S-type anion channel SLAC1 [Nymphaea colorata]	SLAC1	Guard cell S-type anion channel SLAC1 OS=Arabidopsis thaliana OX=3702 GN=SLAC1 PE=1 SV=1	GO:0005215(transporter activity);GO:0005515(protein binding);GO:0005886(plasma membrane);GO:0006820(anion transport);GO:0006873(cellular ion homeostasis);GO:0008308(voltage-gated anion channel activity);GO:0008509(anion transmembrane transporter activity);GO:0009270(response to humidity);GO:0009737(response to abscisic acid);GO:0009738(abscisic acid-activated signaling pathway);GO:0010037(respons…	ENOG4111I0D(C4-dicarboxylate transporter malic acid transport protein)	-	-	-	-	A0A834GQV9.1 PF03595.22;SLAC1;	-	25.01	23.67	16.67	484.64	4660.46	33.43	0.46	0.72	0.36	18.52	200.16	1.11	0.51	73.26	-6.10888	down	2.96978e-06	0.000324109	yes
TRINITY_DN7839_c0_g1	1415	TRINITY_DN7839_c0_g1_i1;TRINITY_DN7839_c0_g1_i2;TRINITY_DN7839_c0_g1_i3;TRINITY_DN7839_c0_g1_i4;TRINITY_DN7839_c0_g1_i5;TRINITY_DN7839_c0_g1_i6;TRINITY_DN7839_c0_g1_i7	unknown [Lotus japonicus]	AHCY	Adenosylhomocysteinase OS=Bos taurus OX=9913 GN=AHCY PE=2 SV=3	GO:0004013(adenosylhomocysteinase activity);GO:0005829(cytosol);GO:0006730(one-carbon metabolic process);GO:0016787(hydrolase activity);GO:0019510(S-adenosylhomocysteine catabolic process);GO:0033353(S-adenosylmethionine cycle);GO:0051287(NAD binding)	COG0499(May play a key role in the regulation of the intracellular concentration of adenosylhomocysteine (By similarity))	K01251	adenosylhomocysteinase	EC:3.3.1.1	sind00270(Cysteine and methionine metabolism)	A0A015LRD9.1 PF05221.22;AdoHcyase;	-	59	114.09	17	2	3	0	2.44	4.75	0.7	0.1	0.15	0	2.63	0.08	5.27032	up	3.0372e-06	0.000330187	yes
TRINITY_DN15084_c1_g1	355	TRINITY_DN15084_c1_g1_i1	hypothetical protein MTR67_018997 [Solanum verrucosum]	-	-	-	ENOG410YUPY(Retroelement)	-	-	-	-	A0A2G2ZWR0.1 PF00176.28;SNF2-rel_dom;	-	18.8	77.08	30.76	1	2	0	7.56	43.3	13.77	0.65	1.31	0	21.54	0.65	5.32386	up	3.05022e-06	0.000330327	yes
TRINITY_DN9154_c0_g1	3115	TRINITY_DN9154_c0_g1_i1;TRINITY_DN9154_c0_g1_i10;TRINITY_DN9154_c0_g1_i12;TRINITY_DN9154_c0_g1_i13;TRINITY_DN9154_c0_g1_i14;TRINITY_DN9154_c0_g1_i15;TRINITY_DN9154_c0_g1_i16;TRINITY_DN9154_c0_g1_i17;TRINITY_DN9154_c0_g1_i18;TRINITY_DN9154_c0_g1_i19;TRINITY_DN9154_c0_g1_i2;TRINITY_DN9154_c0_g1_i20;TRINITY_DN9154_c0_g1_i21;TRINITY_DN9154_c0_g1_i23;TRINITY_DN9154_c0_g1_i3;TRINITY_DN9154_c0_g1_i4;TRI…	-	-	-	-	-	-	-	-	-	-	-	1872.02	47	0	0	0	0	24.24	0.9	0	0	0	0	8.38	0	12.6054	up	3.06652e-06	0.000330614	yes
TRINITY_DN3592_c0_g1	4920	TRINITY_DN3592_c0_g1_i1;TRINITY_DN3592_c0_g1_i10;TRINITY_DN3592_c0_g1_i2;TRINITY_DN3592_c0_g1_i3;TRINITY_DN3592_c0_g1_i4;TRINITY_DN3592_c0_g1_i5;TRINITY_DN3592_c0_g1_i6;TRINITY_DN3592_c0_g1_i8;TRINITY_DN3592_c0_g1_i9	Deoxyhypusine hydroxylase [Nymphaea thermarum]	Os12g0626100	Deoxyhypusine hydroxylase-B OS=Oryza sativa subsp. japonica OX=39947 GN=Os12g0626100 PE=2 SV=1	GO:0008612(peptidyl-lysine modification to peptidyl-hypusine);GO:0019135(deoxyhypusine monooxygenase activity)	COG1413(Catalyzes the hydroxylation of the N(6)-(4-aminobutyl)- L-lysine intermediate to form hypusine, an essential post- translational modification only found in mature eIF-5A factor (By similarity))	NA	NA	NA	-	A0A1U8AJ78.1 PF13646.11;HEAT_2;	-	3173.02	732.14	2565.66	135	85	323	37.94	12.31	34.86	2.72	1.88	5.1	28.37	3.23	3.8347	up	3.07635e-06	0.000330614	yes
TRINITY_DN17412_c0_g1	610	TRINITY_DN17412_c0_g1_i1	early nodulin-93-like [Nymphaea colorata]	-	Early nodulin-93 OS=Glycine max OX=3847 PE=2 SV=1	GO:0003674(molecular_function);GO:0005739(mitochondrion);GO:0016021(integral component of membrane)	ENOG410YVQQ(early nodulin)	-	-	-	-	A0A4S8IM73.1 PF03386.19;ENOD93;	-	25	2	302	0	0	0	2.78	0.31	37.77	0	0	0	13.62	0	9.86671	up	3.11892e-06	0.000332678	yes
TRINITY_DN14356_c0_g1	724	TRINITY_DN14356_c0_g1_i1	7-deoxyloganetin glucosyltransferase-like isoform X2 [Nymphaea colorata]	UGT85A8	UDP-glycosyltransferase 85A8 OS=Stevia rebaudiana OX=55670 GN=UGT85A8 PE=2 SV=1	GO:0009813(flavonoid biosynthetic process);GO:0043231(intracellular membrane-bounded organelle);GO:0052696(flavonoid glucuronidation);GO:0080043(quercetin 3-O-glucosyltransferase activity);GO:0080044(quercetin 7-O-glucosyltransferase activity)	COG1819(Transferase)	NA	NA	NA	-	A0A3S3MTJ9.1 PF00201.23;UDPGT;	-	0	0	0	270.38	62.08	1	0	0	0	35.91	8.19	0.11	0	14.74	-9.74302	down	3.11919e-06	0.000332678	yes
TRINITY_DN15210_c0_g1	213	TRINITY_DN15210_c0_g1_i1	-	-	-	-	-	-	-	-	-	-	-	0	1	1	44.77	26.84	25.71	0	1.4	1.09	74.21	44.07	34.23	0.83	50.84	-5.24466	down	3.1491e-06	0.0003346	yes
TRINITY_DN7571_c0_g1	2234	TRINITY_DN7571_c0_g1_i1;TRINITY_DN7571_c0_g1_i10;TRINITY_DN7571_c0_g1_i11;TRINITY_DN7571_c0_g1_i12;TRINITY_DN7571_c0_g1_i13;TRINITY_DN7571_c0_g1_i14;TRINITY_DN7571_c0_g1_i16;TRINITY_DN7571_c0_g1_i17;TRINITY_DN7571_c0_g1_i18;TRINITY_DN7571_c0_g1_i19;TRINITY_DN7571_c0_g1_i20;TRINITY_DN7571_c0_g1_i21;TRINITY_DN7571_c0_g1_i22;TRINITY_DN7571_c0_g1_i23;TRINITY_DN7571_c0_g1_i24;TRINITY_DN7571_c0_g1_i25;…	protein DETOXIFICATION 33-like [Nymphaea colorata]	DTX33	Protein DETOXIFICATION 33 OS=Arabidopsis thaliana OX=3702 GN=DTX33 PE=2 SV=1	GO:0006855(drug transmembrane transport)	COG0534(Mate efflux family protein)	NA	NA	NA	-	A0A9D5BZK5.1 PF01554.23;MatE;	-	318	20	260	9	1	2	6.85	0.58	5.67	0.24	0.03	0.06	4.37	0.11	5.8472	up	3.18464e-06	0.000337105	yes
TRINITY_DN11987_c0_g1	606	TRINITY_DN11987_c0_g1_i1;TRINITY_DN11987_c0_g1_i2	-	-	-	-	-	-	-	-	-	-	-	0	0	2	743.12	1148.7	0	0	0	0.25	144.83	223.44	0	0.08	122.76	-9.50534	down	3.20511e-06	0.000338001	yes
TRINITY_DN78658_c0_g1	984	TRINITY_DN78658_c0_g1_i1;TRINITY_DN78658_c0_g1_i2;TRINITY_DN78658_c0_g1_i3	rapid alkalinization factor-like [Nymphaea colorata]	RALFL33	Protein RALF-like 33 OS=Arabidopsis thaliana OX=3702 GN=RALFL33 PE=2 SV=1	GO:0009506(plasmodesma);GO:0019722(calcium-mediated signaling)	ENOG4111BVJ(Rapid ALkalinization Factor (RALF) )	-	-	-	-	A0A2P5E484.1 PF05498.16;RALF;	-	293.02	7548.58	2585.11	23	68	226.38	13.54	487.01	133.28	1.82	5.29	14.2	211.28	7.1	5.10725	up	3.23479e-06	0.000339858	yes
TRINITY_DN12884_c0_g1	1042	TRINITY_DN12884_c0_g1_i1	pathogen-related protein-like [Magnolia sinica]	-	Pathogen-related protein OS=Hordeum vulgare OX=4513 PE=2 SV=2	GO:0003674(molecular_function);GO:0005737(cytoplasm);GO:0008150(biological_process)	ENOG4111JSH(Pathogenesis related protein-like protein)	-	-	-	-	A0A563VZY5.1 PF07366.17;SnoaL;	-	210.03	3	154.12	0	0	2	8.87	0.18	7.25	0	0	0.11	5.43	0.04	7.55216	up	3.38774e-06	0.000354604	yes
TRINITY_DN16557_c0_g1	3314	TRINITY_DN16557_c0_g1_i1	-	-	-	-	-	-	-	-	-	-	-	0	0	0	199.89	255.21	0	0	0	0	3.36	4.2	0	0	2.52	-10.1837	down	3.48166e-06	0.000362559	yes
TRINITY_DN75066_c0_g3	264	TRINITY_DN75066_c0_g3_i1;TRINITY_DN75066_c0_g3_i2;TRINITY_DN75066_c0_g3_i3;TRINITY_DN75066_c0_g3_i4	hypothetical protein EJ110_NYTH14520 [Nymphaea thermarum]	PKS5	Polyketide synthase 5 OS=Rubus idaeus OX=32247 GN=PKS5 PE=1 SV=1	GO:0042803(protein homodimerization activity)	COG3424(synthase)	K00660	chalcone synthase	EC:2.3.1.74	ccaj00941(Flavonoid biosynthesis);ccaj04712(Circadian rhythm - plant)	A0A5A7PF25.1 PF00195.24;Chal_sti_synt_N;	-	124.13	436.65	1007.46	21.98	16.55	0	81.85	401.29	718.14	22.74	17.15	0	400.43	13.3	5.42509	up	3.48948e-06	0.000362559	yes
TRINITY_DN3785_c2_g1	1156	TRINITY_DN3785_c2_g1_i1	unnamed protein product [Ostreobium quekettii]	-	Elongation factor 1-alpha OS=Blastocystis hominis OX=12968 PE=2 SV=1	GO:0003746(translation elongation factor activity);GO:0003924(GTPase activity);GO:0005622(intracellular)	COG5256(This protein promotes the GTP-dependent binding of aminoacyl-tRNA to the A-site of ribosomes during protein biosynthesis (By similarity))	K03231	elongation factor 1-alpha	-	smo03013(RNA transport)	A0A7J0GQX7.1 PF00009.32;GTP_EFTU;	-	22.43	14.97	18	0	0	0	0.81	0.76	0.73	0	0	0	0.77	0	7.32638	up	3.60634e-06	0.000373322	yes
TRINITY_DN2551_c0_g1	1816	TRINITY_DN2551_c0_g1_i1;TRINITY_DN2551_c0_g1_i2;TRINITY_DN2551_c0_g1_i3	-	-	-	-	-	-	-	-	-	-	-	176	10	125	3	2	0	3.7	0.29	2.92	0.11	0.07	0	2.3	0.06	6.1136	up	3.82253e-06	0.000394253	yes
TRINITY_DN2319_c0_g1	5122	TRINITY_DN2319_c0_g1_i1;TRINITY_DN2319_c0_g1_i14;TRINITY_DN2319_c0_g1_i15;TRINITY_DN2319_c0_g1_i3;TRINITY_DN2319_c0_g1_i5;TRINITY_DN2319_c0_g1_i7;TRINITY_DN2319_c0_g1_i8;TRINITY_DN2319_c0_g1_i9	pleiotropic drug resistance protein 1-like [Nymphaea colorata]	PDR1	Pleiotropic drug resistance protein 1 OS=Petunia axillaris OX=33119 GN=PDR1 PE=2 SV=1	GO:0005886(plasma membrane);GO:0016021(integral component of membrane);GO:0042626(ATPase activity, coupled to transmembrane movement of substances)	COG0842((ABC) transporter)	K05681	ATP-binding cassette, subfamily G (WHITE), member 2	-	mis02010(ABC transporters)	W1NMF1.1 PF01061.29;ABC2_membrane;	-	24	65	35	1141.98	1249	121.19	0.15	1.45	0.65	25.2	24.27	2.43	0.75	17.3	-4.23059	down	3.84226e-06	0.000394841	yes
TRINITY_DN75100_c0_g1	1373	TRINITY_DN75100_c0_g1_i1;TRINITY_DN75100_c0_g1_i2;TRINITY_DN75100_c0_g1_i4;TRINITY_DN75100_c0_g1_i5;TRINITY_DN75100_c0_g1_i6;TRINITY_DN75100_c0_g1_i7;TRINITY_DN75100_c0_g1_i8	probable proline transporter 2 isoform X2 [Nymphaea colorata]	PROT2	Proline transporter 2 OS=Arabidopsis thaliana OX=3702 GN=PROT2 PE=1 SV=1	GO:0003333(amino acid transmembrane transport);GO:0005886(plasma membrane);GO:0015171(amino acid transmembrane transporter activity)	COG0814(amino acid transport)	-	-	-	-	A0A834YFC9.1 PF01490.23;Aa_trans;	-	2	4	0	209.86	72.52	22	0.09	1.61	0	19.8	10.2	0.85	0.57	10.28	-5.46162	down	3.88653e-06	0.000397938	yes
TRINITY_DN11482_c0_g1	4647	TRINITY_DN11482_c0_g1_i1;TRINITY_DN11482_c0_g1_i10;TRINITY_DN11482_c0_g1_i11;TRINITY_DN11482_c0_g1_i13;TRINITY_DN11482_c0_g1_i3;TRINITY_DN11482_c0_g1_i4;TRINITY_DN11482_c0_g1_i7;TRINITY_DN11482_c0_g1_i8;TRINITY_DN11482_c0_g1_i9	serine/threonine-protein kinase CTR1 isoform X1 [Nymphaea colorata]	CTR1	Serine/threonine-protein kinase CTR1 OS=Arabidopsis thaliana OX=3702 GN=CTR1 PE=1 SV=1	GO:0001666(response to hypoxia);GO:0004674(protein serine/threonine kinase activity);GO:0004712(protein serine/threonine/tyrosine kinase activity);GO:0005515(protein binding);GO:0005524(ATP binding);GO:0005634(nucleus);GO:0005789(endoplasmic reticulum membrane);GO:0009686(gibberellin biosynthetic process);GO:0009723(response to ethylene);GO:0009744(response to sucrose);GO:0009750(response to fruc…	COG0515(Serine Threonine protein kinase)	K14510	serine/threonine-protein kinase CTR1	EC:2.7.11.1	ccaj04016(MAPK signaling pathway - plant);ccaj04075(Plant hormone signal transduction)	A0A200PUF6.1 PF14381.11;EDR1;	-	191	441.96	279.97	3208.82	4660.22	1413.91	1.73	5.54	2.78	49.08	69.64	16.99	3.35	45.24	-3.22451	down	3.92546e-06	0.000400438	yes
TRINITY_DN39619_c0_g2	1256	TRINITY_DN39619_c0_g2_i1	bidirectional sugar transporter SWEET6b-like [Nymphaea colorata]	SWEET6B	Bidirectional sugar transporter SWEET6b OS=Oryza sativa subsp. japonica OX=39947 GN=SWEET6B PE=2 SV=1	GO:0005887(integral component of plasma membrane);GO:0008643(carbohydrate transport);GO:0016021(integral component of membrane);GO:0051119(sugar transmembrane transporter activity)	ENOG4111M4R(sugar transporter)	NA	NA	NA	-	A0A8K0NBQ2.1 PF03083.21;MtN3_slv;	-	0	0	3	1197.64	1532.4	0	0	0	0.11	65.87	82.9	0	0.04	49.59	-9.52603	down	3.93939e-06	0.000400438	yes
TRINITY_DN14598_c0_g1	840	TRINITY_DN14598_c0_g1_i1	putative pectinesterase/pectinesterase inhibitor 61 [Nymphaea thermarum]	-	-	GO:0030599(pectinesterase activity);GO:0046910(pectinesterase inhibitor activity);GO:0071944(cell periphery)	ENOG410YUUD(Invertase pectin methylesterase inhibitor family protein)	K01051	pectinesterase	EC:3.1.1.11	lja00040(Pentose and glucuronate interconversions)	A0A7I8KRD4.1 PF04043.20;PMEI;	-	0	1	1	86	160.88	4	0	0.08	0.07	8.73	16.16	0.33	0.05	8.41	-6.6138	down	3.97988e-06	0.000403099	yes
TRINITY_DN90095_c0_g1	1423	TRINITY_DN90095_c0_g1_i1	uncharacterized acetyltransferase At3g50280-like [Nymphaea colorata]	DCR	BAHD acyltransferase DCR OS=Arabidopsis thaliana OX=3702 GN=DCR PE=2 SV=1	GO:0005737(cytoplasm);GO:0016740(transferase activity);GO:0016747(transferase activity, transferring acyl groups other than amino-acyl groups);GO:0080167(response to karrikin)	ENOG410YADF(transferase) family)	NA	NA	NA	-	A0A1U8B397.1 PF02458.20;Transferase;	-	0	0	0	60	160.06	1	0	0	0	2.79	7.3	0.04	0	3.38	-9.13854	down	4.04382e-06	0.000406828	yes
TRINITY_DN20104_c0_g1	274	TRINITY_DN20104_c0_g1_i1	beta-glucosidase 12-like isoform X1 [Nymphaea colorata]	BGLU13	Beta-glucosidase 13 OS=Oryza sativa subsp. japonica OX=39947 GN=BGLU13 PE=2 SV=2	GO:0008422(beta-glucosidase activity);GO:1901657(glycosyl compound metabolic process)	COG2723(beta-glucosidase)	K01188	beta-glucosidase	EC:3.2.1.21	lang00500(Starch and sucrose metabolism);lang00460(Cyanoamino acid metabolism);lang00940(Phenylpropanoid biosynthesis)	A0A6A2YH20.1 PF00232.23;Glyco_hydro_1;	-	99.4	107.45	103.95	9.11	2	9	61.38	92.52	69.43	8.82	1.94	7.24	74.44	6	4.10423	up	4.0456e-06	0.000406828	yes
TRINITY_DN8499_c0_g1	1769	TRINITY_DN8499_c0_g1_i1;TRINITY_DN8499_c0_g1_i2	-	-	-	-	-	-	-	-	-	-	-	728	27	760.68	12	13	24	15.4	0.83	17.91	0.42	0.45	0.67	11.38	0.51	5.20632	up	4.08866e-06	0.000409695	yes
TRINITY_DN7624_c0_g1	1263	TRINITY_DN7624_c0_g1_i1;TRINITY_DN7624_c0_g1_i2;TRINITY_DN7624_c0_g1_i3	RBCS Ribulose bisphosphate carboxylase small chain [Nymphaea thermarum]	RBCS	Ribulose bisphosphate carboxylase small subunit, chloroplastic OS=Pyrus pyrifolia OX=3767 GN=RBCS PE=2 SV=1	GO:0004497(monooxygenase activity);GO:0005618(cell wall);GO:0009507(chloroplast);GO:0009570(chloroplast stroma);GO:0009573(chloroplast ribulose bisphosphate carboxylase complex);GO:0009579(thylakoid);GO:0009637(response to blue light);GO:0009853(photorespiration);GO:0009941(chloroplast envelope);GO:0010114(response to red light);GO:0010218(response to far red light);GO:0015977(carbon fixation);GO…	COG4451(RuBisCO catalyzes two reactions the carboxylation of D- ribulose 1,5-bisphosphate, the primary event in carbon dioxide fixation, as well as the oxidative fragmentation of the pentose substrate. Both reactions occur simultaneously and in competition at the same active site)	K01602	ribulose-bisphosphate carboxylase small chain	EC:4.1.1.39	ghi00630(Glyoxylate and dicarboxylate metabolism);ghi00710(Carbon fixation in photosynthetic organisms)	A0A6P3YXM6.1 PF00101.25;RuBisCO_small;	-	1714.64	626	1707.98	154	193.95	45	66.66	33.01	73.44	9.89	12.6	2.42	57.7	8.3	3.57949	up	4.18244e-06	0.00041628	yes
TRINITY_DN4395_c1_g1	1697	TRINITY_DN4395_c1_g1_i1;TRINITY_DN4395_c1_g1_i2	peroxidase 31-like [Nymphaea colorata]	PER31	Peroxidase 31 OS=Arabidopsis thaliana OX=3702 GN=PER31 PE=2 SV=1	GO:0004601(peroxidase activity);GO:0005515(protein binding);GO:0005576(extracellular region);GO:0005829(cytosol);GO:0006979(response to oxidative stress);GO:0009505(plant-type cell wall);GO:0020037(heme binding);GO:0042744(hydrogen peroxide catabolic process);GO:0046872(metal ion binding);GO:0055114(oxidation-reduction process)	ENOG4111FDS(peroxidase)	K00430	peroxidase	EC:1.11.1.7	atr00940(Phenylpropanoid biosynthesis)	W1NWE4.1 PF00141.28;peroxidase;	-	0	0	1	201.36	1080.5	0	0	0	0.05	8.13	41.77	0	0.02	16.63	-9.73341	down	4.1872e-06	0.00041628	yes
TRINITY_DN8821_c0_g2	3551	TRINITY_DN8821_c0_g2_i1	Zinc finger, CCCH-type [Cinnamomum micranthum f. kanehirae]	RE1	Retrovirus-related Pol polyprotein from transposon RE1 OS=Arabidopsis thaliana OX=3702 GN=RE1 PE=2 SV=1	GO:0005739(mitochondrion)	COG2801(Retrotransposon protein)	K01528	dynamin GTPase	EC:3.6.5.5	lja04144(Endocytosis)	A0A445J0L7.1 PF03600.21;CitMHS;	-	54.54	693.16	248.72	22.16	7.16	11	0.5	8.84	2.52	0.35	0.11	0.13	3.95	0.2	4.67739	up	4.19872e-06	0.00041628	yes
TRINITY_DN60040_c0_g1	240	TRINITY_DN60040_c0_g1_i1	Anthocyanidin reductase [Nymphaea thermarum]	-	Putative anthocyanidin reductase OS=Ginkgo biloba OX=3311 PE=2 SV=1	GO:0003824(catalytic activity);GO:0004022(alcohol dehydrogenase (NAD) activity);GO:0009809(lignin biosynthetic process);GO:0045551(cinnamyl-alcohol dehydrogenase activity);GO:0050662(coenzyme binding);GO:0055114(oxidation-reduction process)	COG0451(Nad-dependent epimerase dehydratase)	K08695	anthocyanidin reductase	EC:1.3.1.77	nnu00941(Flavonoid biosynthesis)	A0A803KP23.1 PF01370.26;Epimerase;	-	6	20.01	61.37	0	0	0	4.65	21.56	51.04	0	0	0	25.75	0	7.9195	up	4.32152e-06	0.000426951	yes
TRINITY_DN35900_c0_g2	1460	TRINITY_DN35900_c0_g2_i1	cytochrome c oxidase subunit 1 [Nephroselmis olivacea]	mt:CoI	Cytochrome c oxidase subunit 1 OS=Drosophila melanogaster OX=7227 GN=mt:CoI PE=2 SV=2	GO:0004129(cytochrome-c oxidase activity);GO:0005506(iron ion binding);GO:0005751(mitochondrial respiratory chain complex IV);GO:0006123(mitochondrial electron transport, cytochrome c to oxygen);GO:0009060(aerobic respiration);GO:0015990(electron transport coupled proton transport);GO:0016021(integral component of membrane);GO:0020037(heme binding);GO:0022904(respiratory electron transport chain)…	COG0843(Cytochrome C oxidase subunit I)	K02256	cytochrome c oxidase subunit 1	EC:1.9.3.1	cvr00190(Oxidative phosphorylation)	Q60HA9.1 PF00115.25;COX1;	-	0	141.91	180.47	0	0	0	0	5.22	5.28	0	0	0	3.5	0	9.75272	up	4.36959e-06	0.000428151	yes
TRINITY_DN11687_c0_g2	1991	TRINITY_DN11687_c0_g2_i2;TRINITY_DN11687_c0_g2_i3;TRINITY_DN11687_c0_g2_i4;TRINITY_DN11687_c0_g2_i6	xylan O-acetyltransferase 1-like [Nymphaea colorata]	TBL1	Protein trichome birefringence-like 1 OS=Arabidopsis thaliana OX=3702 GN=TBL1 PE=2 SV=1	GO:0005794(Golgi apparatus);GO:0016413(O-acetyltransferase activity);GO:0071554(cell wall organization or biogenesis)	ENOG410YBJR(Pfam:DUF231)	-	-	-	-	W1Q0A2.1 PF13839.11;PC-Esterase;	-	0	1	1	488.43	518.33	0	0	0.04	0.03	25.01	26.41	0	0.02	17.14	-8.62735	down	4.37089e-06	0.000428151	yes
TRINITY_DN1904_c0_g1	648	TRINITY_DN1904_c0_g1_i1;TRINITY_DN1904_c0_g1_i2;TRINITY_DN1904_c0_g1_i3	unknown [Lotus japonicus]	CTSL	Procathepsin L (Fragments) OS=Gallus gallus OX=9031 GN=CTSL PE=1 SV=1	GO:0004197(cysteine-type endopeptidase activity);GO:0005615(extracellular space);GO:0005764(lysosome);GO:0051603(proteolysis involved in cellular protein catabolic process)	COG4870(cathepsin)	NA	NA	NA	-	A0A820VK51.1 PF00112.28;Peptidase_C1;	-	18	68.61	12.77	0	0	1	6.93	14.42	1.55	0	0	0.13	7.63	0.04	6.26753	up	4.37929e-06	0.000428151	yes
TRINITY_DN24954_c0_g1	2047	TRINITY_DN24954_c0_g1_i1;TRINITY_DN24954_c0_g1_i3;TRINITY_DN24954_c0_g1_i4;TRINITY_DN24954_c0_g1_i5;TRINITY_DN24954_c0_g1_i6;TRINITY_DN24954_c0_g1_i7;TRINITY_DN24954_c0_g1_i8;TRINITY_DN24954_c0_g1_i9	DETOXIFICATION 52 protein [Nymphaea thermarum]	DTX52	Protein DETOXIFICATION 52 OS=Arabidopsis thaliana OX=3702 GN=DTX52 PE=2 SV=1	GO:0006855(drug transmembrane transport)	COG0534(Mate efflux family protein)	NA	NA	NA	-	A0A835UFU2.1 PF01554.23;MatE;	-	2	1	3	370	317.5	4.05	1.84	1.28	2.98	12.39	10.66	4.89	2.03	9.31	-6.59842	down	4.39882e-06	0.000428573	yes
TRINITY_DN15208_c0_g1	1294	TRINITY_DN15208_c0_g1_i1;TRINITY_DN15208_c0_g1_i2	probable inactive purple acid phosphatase 29 [Nymphaea colorata]	PAP29	Probable inactive purple acid phosphatase 29 OS=Arabidopsis thaliana OX=3702 GN=PAP29 PE=2 SV=1	GO:0003993(acid phosphatase activity);GO:0004722(protein serine/threonine phosphatase activity);GO:0005576(extracellular region);GO:0005737(cytoplasm);GO:0016311(dephosphorylation);GO:0046872(metal ion binding)	COG1409(Hydrolyzes cAMP to 5'-AMP. Plays an important regulatory role in modulating the intracellular concentration of cAMP, thereby influencing cAMP-dependent processes (By similarity))	K12867	pre-mRNA-splicing factor SYF1	-	cvr03040(Spliceosome)	A0A4S8J9N6.1 PF00149.33;Metallophos;	-	0	292.13	99	0	0	0	0	12.95	3.46	0	0	0	5.47	0	9.98466	up	4.43261e-06	0.000430376	yes
TRINITY_DN5100_c0_g1	4504	TRINITY_DN5100_c0_g1_i1;TRINITY_DN5100_c0_g1_i10;TRINITY_DN5100_c0_g1_i11;TRINITY_DN5100_c0_g1_i12;TRINITY_DN5100_c0_g1_i13;TRINITY_DN5100_c0_g1_i14;TRINITY_DN5100_c0_g1_i15;TRINITY_DN5100_c0_g1_i16;TRINITY_DN5100_c0_g1_i17;TRINITY_DN5100_c0_g1_i18;TRINITY_DN5100_c0_g1_i19;TRINITY_DN5100_c0_g1_i2;TRINITY_DN5100_c0_g1_i20;TRINITY_DN5100_c0_g1_i21;TRINITY_DN5100_c0_g1_i22;TRINITY_DN5100_c0_g1_i23;T…	nitrate regulatory gene2 protein-like [Nymphaea colorata]	-	-	GO:0005634(nucleus)	ENOG410YB6H(Protein of unknown function (DUF632))	-	-	-	-	A0A443PPU7.1 PF04782.17;DUF632;	-	487.78	3030.91	1051.23	90	87	235	4.21	36.94	10.14	1.37	1.28	2.69	17.1	1.78	3.55925	up	4.45943e-06	0.000431492	yes
TRINITY_DN15113_c0_g1	1103	TRINITY_DN15113_c0_g1_i1;TRINITY_DN15113_c0_g1_i2;TRINITY_DN15113_c0_g1_i3;TRINITY_DN15113_c0_g1_i4;TRINITY_DN15113_c0_g1_i5;TRINITY_DN15113_c0_g1_i6	axial regulator YABBY 4 isoform X2 [Nymphaea colorata]	YAB7	Protein YABBY 7 OS=Oryza sativa subsp. japonica OX=39947 GN=YAB7 PE=2 SV=1	GO:0005634(nucleus);GO:0048833(specification of floral organ number)	ENOG410YJBP(axial regulator YABBY)	-	-	-	-	A0A8T2WJV8.1 PF07816.16;DUF1645;	YABBY	0	0	0	146	271.62	0	0	0	0	15.78	39.76	0	0	18.51	-10.0591	down	4.51401e-06	0.000434391	yes
TRINITY_DN10529_c0_g1	2445	TRINITY_DN10529_c0_g1_i1;TRINITY_DN10529_c0_g1_i2	Indole-3-acetic acid-amido synthetase GH3-6 [Nymphaea thermarum]	GH3.6	Indole-3-acetic acid-amido synthetase GH3.6 OS=Arabidopsis thaliana OX=3702 GN=GH3.6 PE=1 SV=1	GO:0005737(cytoplasm);GO:0009507(chloroplast);GO:0009733(response to auxin);GO:0009734(auxin-activated signaling pathway);GO:0009826(unidimensional cell growth);GO:0010252(auxin homeostasis);GO:0010279(indole-3-acetic acid amido synthetase activity)	ENOG410XT6V(Indole-3-acetic acid-amido synthetase)	K14487	auxin responsive GH3 gene family	-	zju04075(Plant hormone signal transduction)	A0A978W3R3.1 PF03321.18;GH3;	-	12	11	37	2140.61	2761.5	11	0.24	0.34	0.57	53.12	69.16	0.21	0.38	40.83	-6.19353	down	4.52024e-06	0.000434391	yes
TRINITY_DN15565_c0_g1	223	TRINITY_DN15565_c0_g1_i1;TRINITY_DN15565_c0_g1_i2;TRINITY_DN15565_c0_g1_i3	Cytochrome P450 98A2 [Nymphaea thermarum]	C3H	p-coumarate 3-hydroxylase OS=Narcissus pseudonarcissus OX=39639 GN=C3H PE=2 SV=1	GO:0009809(lignin biosynthetic process);GO:0016020(membrane);GO:0016709(oxidoreductase activity, acting on paired donors, with incorporation or reduction of molecular oxygen, NAD(P)H as one donor, and incorporation of one atom of oxygen)	COG2124(Cytochrome p450)	K09754	coumaroylquinate(coumaroylshikimate) 3'-monooxygenase	EC:1.14.13.36	thj00940(Phenylpropanoid biosynthesis);thj00945(Stilbenoid, diarylheptanoid and gingerol biosynthesis);thj00941(Flavonoid biosynthesis)	A0A2R6S0I7.1 PF00067.27;p450;	-	18.61	66.53	40.49	0	0	2.99	18.55	94.29	44.28	0	0	3.76	52.37	1.25	5.33953	up	4.59936e-06	0.00044049	yes
TRINITY_DN5495_c0_g1	505	TRINITY_DN5495_c0_g1_i10;TRINITY_DN5495_c0_g1_i11;TRINITY_DN5495_c0_g1_i12;TRINITY_DN5495_c0_g1_i13;TRINITY_DN5495_c0_g1_i2;TRINITY_DN5495_c0_g1_i3;TRINITY_DN5495_c0_g1_i5;TRINITY_DN5495_c0_g1_i6;TRINITY_DN5495_c0_g1_i7;TRINITY_DN5495_c0_g1_i8;TRINITY_DN5495_c0_g1_i9	unknown [Lotus japonicus]	CTSL	Procathepsin L OS=Canis lupus familiaris OX=9615 GN=CTSL PE=2 SV=1	GO:0004197(cysteine-type endopeptidase activity);GO:0005615(extracellular space);GO:0005764(lysosome);GO:0006508(proteolysis);GO:0008233(peptidase activity);GO:0008234(cysteine-type peptidase activity);GO:0016787(hydrolase activity);GO:0051603(proteolysis involved in cellular protein catabolic process)	COG4870(cathepsin)	NA	NA	NA	-	A0A817Y6I0.1 PF08246.17;Inhibitor_I29;	-	46.4	8	19.25	0	0	0	12.78	1.94	7.34	0	0	0	7.35	0	7.80397	up	4.65527e-06	0.000444246	yes
TRINITY_DN7855_c0_g1	2178	TRINITY_DN7855_c0_g1_i1;TRINITY_DN7855_c0_g1_i2;TRINITY_DN7855_c0_g1_i3;TRINITY_DN7855_c0_g1_i4;TRINITY_DN7855_c0_g1_i5;TRINITY_DN7855_c0_g1_i6;TRINITY_DN7855_c0_g1_i7	-	-	-	-	-	-	-	-	-	-	-	138.12	504.94	157.01	13	5	25.64	2.22	11.36	2.81	0.36	0.14	0.56	5.46	0.35	4.28051	up	4.67013e-06	0.000444246	yes
TRINITY_DN9145_c0_g1	921	TRINITY_DN9145_c0_g1_i1;TRINITY_DN9145_c0_g1_i10;TRINITY_DN9145_c0_g1_i11;TRINITY_DN9145_c0_g1_i2;TRINITY_DN9145_c0_g1_i3;TRINITY_DN9145_c0_g1_i4;TRINITY_DN9145_c0_g1_i5;TRINITY_DN9145_c0_g1_i6;TRINITY_DN9145_c0_g1_i7;TRINITY_DN9145_c0_g1_i8;TRINITY_DN9145_c0_g1_i9	-	-	-	-	-	-	-	-	-	-	-	34	6	33	0	0	0	1.88	0.5	2.27	0	0	0	1.55	0	7.77344	up	4.70802e-06	0.000444985	yes
TRINITY_DN65868_c0_g2	298	TRINITY_DN65868_c0_g2_i1	-	-	-	-	-	-	-	-	-	-	-	218.88	0	126.84	0	0	0	119.36	0	75.01	0	0	0	64.79	0	10.065	up	4.7095e-06	0.000444985	yes
TRINITY_DN11225_c0_g1	734	TRINITY_DN11225_c0_g1_i1	21 kDa protein-like [Nymphaea colorata]	-	21 kDa protein OS=Daucus carota OX=4039 PE=2 SV=1	GO:0004857(enzyme inhibitor activity)	ENOG410YKJY(Invertase pectin methylesterase inhibitor family protein)	K01051	pectinesterase	EC:3.1.1.11	lja00040(Pentose and glucuronate interconversions)	A0A059BEU0.1 PF04043.20;PMEI;	-	108	7	169	0	0	3	8.21	0.74	14.37	0	0	0.31	7.77	0.1	6.63712	up	4.74066e-06	0.000446431	yes
TRINITY_DN57551_c0_g1	1956	TRINITY_DN57551_c0_g1_i1;TRINITY_DN57551_c0_g1_i2;TRINITY_DN57551_c0_g1_i3;TRINITY_DN57551_c0_g1_i4	-	-	-	-	-	-	-	-	-	-	-	128.68	30.54	79.47	4	0	5	5.31	1.18	2.84	0.13	0	0.18	3.11	0.1	4.92917	up	4.788e-06	0.000449386	yes
TRINITY_DN69793_c0_g1	1610	TRINITY_DN69793_c0_g1_i1;TRINITY_DN69793_c0_g1_i10;TRINITY_DN69793_c0_g1_i11;TRINITY_DN69793_c0_g1_i13;TRINITY_DN69793_c0_g1_i14;TRINITY_DN69793_c0_g1_i2;TRINITY_DN69793_c0_g1_i4;TRINITY_DN69793_c0_g1_i5;TRINITY_DN69793_c0_g1_i6;TRINITY_DN69793_c0_g1_i7;TRINITY_DN69793_c0_g1_i8;TRINITY_DN69793_c0_g1_i9	leucoanthocyanidin reductase-like, partial [Nymphaea colorata]	LAR	Leucoanthocyanidin reductase OS=Desmodium uncinatum OX=225101 GN=LAR PE=1 SV=1	GO:0005737(cytoplasm);GO:0016651(oxidoreductase activity, acting on NAD(P)H);GO:0055114(oxidation-reduction process)	ENOG410YEHW(Leucoanthocyanidin reductase)	K13081	leucoanthocyanidin reductase	EC:1.17.1.3	atr00941(Flavonoid biosynthesis)	A0A8K0I359.1 PF05368.18;NmrA;	-	142	3	159.16	2	0	0	3.95	0.3	5.02	0.14	0	0	3.09	0.05	7.23402	up	4.87376e-06	0.000455915	yes
TRINITY_DN23553_c0_g1	851	TRINITY_DN23553_c0_g1_i1	peroxidase 21-like [Nymphaea colorata]	PER21	Peroxidase 21 OS=Arabidopsis thaliana OX=3702 GN=PER21 PE=1 SV=1	GO:0004601(peroxidase activity);GO:0009505(plant-type cell wall);GO:0009664(plant-type cell wall organization)	ENOG410YHIH(peroxidase)	K00430	peroxidase	EC:1.11.1.7	nnu00940(Phenylpropanoid biosynthesis)	A0A7J8MRF8.1 PF00141.28;peroxidase;	-	9	75.68	83.85	2	0	2	0.52	6.15	5.46	0.2	0	0.16	4.04	0.12	5.36733	up	4.91412e-06	0.000457033	yes
TRINITY_DN3083_c0_g2	1468	TRINITY_DN3083_c0_g2_i1;TRINITY_DN3083_c0_g2_i10;TRINITY_DN3083_c0_g2_i11;TRINITY_DN3083_c0_g2_i12;TRINITY_DN3083_c0_g2_i13;TRINITY_DN3083_c0_g2_i14;TRINITY_DN3083_c0_g2_i15;TRINITY_DN3083_c0_g2_i16;TRINITY_DN3083_c0_g2_i17;TRINITY_DN3083_c0_g2_i18;TRINITY_DN3083_c0_g2_i19;TRINITY_DN3083_c0_g2_i2;TRINITY_DN3083_c0_g2_i21;TRINITY_DN3083_c0_g2_i22;TRINITY_DN3083_c0_g2_i23;TRINITY_DN3083_c0_g2_i24;T…	-	ft	Cadherin-related tumor suppressor OS=Drosophila melanogaster OX=7227 GN=ft PE=1 SV=3	GO:0000904(cell morphogenesis involved in differentiation);GO:0001736(establishment of planar polarity);GO:0001737(establishment of imaginal disc-derived wing hair orientation);GO:0005509(calcium ion binding);GO:0005515(protein binding);GO:0005887(integral component of plasma membrane);GO:0007156(homophilic cell adhesion via plasma membrane adhesion molecules);GO:0007157(heterophilic cell-cell ad…	COG0666(Ankyrin Repeat)	-	-	-	-	A0A813YTR4.1 PF01607.29;CBM_14;	-	526	794.27	12	13	9	2	22.74	47.49	0.47	0.78	0.5	0.13	23.57	0.47	5.91426	up	4.91818e-06	0.000457033	yes
TRINITY_DN4539_c0_g1	743	TRINITY_DN4539_c0_g1_i1;TRINITY_DN4539_c0_g1_i2	predicted protein [Hordeum vulgare subsp. vulgare]	-	-	-	-	-	-	-	-	-	-	109	2	28	0	0	0	8.18	0.21	2.33	0	0	0	3.57	0	8.77905	up	4.9394e-06	0.000457496	yes
TRINITY_DN9671_c1_g1	1148	TRINITY_DN9671_c1_g1_i1;TRINITY_DN9671_c1_g1_i2;TRINITY_DN9671_c1_g1_i3;TRINITY_DN9671_c1_g1_i4;TRINITY_DN9671_c1_g1_i5;TRINITY_DN9671_c1_g1_i6;TRINITY_DN9671_c1_g1_i7;TRINITY_DN9671_c1_g1_i8	hypothetical protein RND71_044113 [Anisodus tanguticus]	HSPA8	Heat shock cognate 71 kDa protein OS=Bos taurus OX=9913 GN=HSPA8 PE=1 SV=2	GO:0000151(ubiquitin ligase complex);GO:0000974(Prp19 complex);GO:0001664(G-protein coupled receptor binding);GO:0001786(phosphatidylserine binding);GO:0005524(ATP binding);GO:0005634(nucleus);GO:0005770(late endosome);GO:0005829(cytosol);GO:0005925(focal adhesion);GO:0016020(membrane);GO:0023026(MHC class II protein complex binding);GO:0031072(heat shock protein binding);GO:0031625(ubiquitin pro…	COG0443(Heat shock protein)	K03283	heat shock 70kDa protein 1/2/6/8	-	nta03040(Spliceosome);nta04141(Protein processing in endoplasmic reticulum);nta04144(Endocytosis)	A0A813R626.1 PF00012.25;HSP70;	-	40.69	107.08	9	2	1	0	1.77	8.1	0.46	0.18	0.06	0	3.44	0.08	5.63968	up	5.06704e-06	0.000466352	yes
TRINITY_DN5547_c0_g1	1458	TRINITY_DN5547_c0_g1_i1;TRINITY_DN5547_c0_g1_i2;TRINITY_DN5547_c0_g1_i4;TRINITY_DN5547_c0_g1_i6;TRINITY_DN5547_c0_g1_i7;TRINITY_DN5547_c0_g1_i8;TRINITY_DN5547_c0_g1_i9	hypothetical protein SADUNF_Sadunf19G0048500 [Salix dunnii]	-	-	GO:0005506(iron ion binding);GO:0009507(chloroplast);GO:0009534(chloroplast thylakoid);GO:0009535(chloroplast thylakoid membrane);GO:0009941(chloroplast envelope);GO:0016021(integral component of membrane);GO:0046872(metal ion binding)	ENOG4110MKE(NA)	-	-	-	-	-	-	223.52	580.38	389.63	37.04	18.98	51.95	11.82	44.52	20.79	4.87	3.76	4.57	25.71	4.4	3.59095	up	5.06814e-06	0.000466352	yes
TRINITY_DN31189_c0_g1	1642	TRINITY_DN31189_c0_g1_i1;TRINITY_DN31189_c0_g1_i2	probable glycosyltransferase At5g20260 [Nymphaea colorata]	At5g20260	Probable glycosyltransferase At5g20260 OS=Arabidopsis thaliana OX=3702 GN=At5g20260 PE=3 SV=3	GO:0000139(Golgi membrane);GO:0005794(Golgi apparatus);GO:0006486(protein glycosylation);GO:0016021(integral component of membrane);GO:0016757(transferase activity, transferring glycosyl groups);GO:0071555(cell wall organization)	ENOG410XTFH(Exostosin)	NA	NA	NA	-	A0A8X7XWR1.1 PF03016.20;Exostosin;	-	0	0	0	154	221	0	0	0	0	6.16	8.37	0	0	4.84	-9.90418	down	5.10649e-06	0.00046835	yes
TRINITY_DN5821_c0_g1	3456	TRINITY_DN5821_c0_g1_i1;TRINITY_DN5821_c0_g1_i12;TRINITY_DN5821_c0_g1_i13;TRINITY_DN5821_c0_g1_i14;TRINITY_DN5821_c0_g1_i15;TRINITY_DN5821_c0_g1_i16;TRINITY_DN5821_c0_g1_i17;TRINITY_DN5821_c0_g1_i18;TRINITY_DN5821_c0_g1_i2;TRINITY_DN5821_c0_g1_i3;TRINITY_DN5821_c0_g1_i4;TRINITY_DN5821_c0_g1_i5;TRINITY_DN5821_c0_g1_i6;TRINITY_DN5821_c0_g1_i7;TRINITY_DN5821_c0_g1_i8;TRINITY_DN5821_c0_g1_i9	probable anion transporter 3, chloroplastic [Nymphaea colorata]	ANTR3	Probable anion transporter 3, chloroplastic OS=Arabidopsis thaliana OX=3702 GN=ANTR3 PE=2 SV=2	GO:0005315(inorganic phosphate transmembrane transporter activity);GO:0005351(carbohydrate:proton symporter activity);GO:0008514(organic anion transmembrane transporter activity);GO:0009536(plastid);GO:0015144(carbohydrate transmembrane transporter activity);GO:0016020(membrane);GO:0016021(integral component of membrane);GO:0031969(chloroplast membrane);GO:0055085(transmembrane transport);GO:0098…	ENOG410XPWC(solute carrier family 17)	NA	NA	NA	-	A0A9D5DB32.1 PF07690.21;MFS_1;	-	1481.02	3810.18	2327.71	95	43	419.44	20.37	73.56	34.89	2.4	0.94	7.82	42.94	3.72	3.91765	up	5.13699e-06	0.000469617	yes
TRINITY_DN10568_c0_g1	1803	TRINITY_DN10568_c0_g1_i2;TRINITY_DN10568_c0_g1_i3	protein NUCLEAR FUSION DEFECTIVE 4 [Nymphaea colorata]	NFD4	Protein NUCLEAR FUSION DEFECTIVE 4 OS=Arabidopsis thaliana OX=3702 GN=NFD4 PE=3 SV=1	GO:0003674(molecular_function);GO:0008150(biological_process);GO:0009507(chloroplast);GO:0016021(integral component of membrane)	ENOG410Y90Q(Nodulin-like)	-	-	-	-	A0A1U7ZTS3.1 PF06813.18;Nodulin-like;	-	9.79	61.27	15.62	578.2	539.62	284.38	0.2	1.72	0.35	20.51	18.9	7.99	0.76	15.8	-3.93239	down	5.21721e-06	0.000475408	yes
TRINITY_DN1559_c0_g2	1596	TRINITY_DN1559_c0_g2_i1	zinc transporter 8-like [Nymphaea colorata]	IRT1	Fe(2+) transport protein 1 OS=Oryza sativa subsp. japonica OX=39947 GN=IRT1 PE=2 SV=1	GO:0005385(zinc ion transmembrane transporter activity);GO:0005886(plasma membrane);GO:0071577(zinc II ion transmembrane transport)	ENOG4111GP2(zinc transporter)	NA	NA	NA	-	A0A151QLN6.1 PF02535.27;Zip;	-	0	0	0	212	154	0	0	0	0	8.48	6.05	0	0	4.84	-9.87347	down	5.2896e-06	0.000479602	yes
TRINITY_DN2062_c0_g1	4854	TRINITY_DN2062_c0_g1_i1;TRINITY_DN2062_c0_g1_i10;TRINITY_DN2062_c0_g1_i11;TRINITY_DN2062_c0_g1_i12;TRINITY_DN2062_c0_g1_i13;TRINITY_DN2062_c0_g1_i14;TRINITY_DN2062_c0_g1_i15;TRINITY_DN2062_c0_g1_i16;TRINITY_DN2062_c0_g1_i17;TRINITY_DN2062_c0_g1_i18;TRINITY_DN2062_c0_g1_i19;TRINITY_DN2062_c0_g1_i2;TRINITY_DN2062_c0_g1_i20;TRINITY_DN2062_c0_g1_i21;TRINITY_DN2062_c0_g1_i22;TRINITY_DN2062_c0_g1_i23;T…	histone-lysine N-methyltransferase, H3 lysine-9 specific SUVH4 [Nymphaea colorata]	SUVH4	Histone-lysine N-methyltransferase, H3 lysine-9 specific SUVH4 OS=Arabidopsis thaliana OX=3702 GN=SUVH4 PE=1 SV=2	GO:0000775(chromosome, centromeric region);GO:0005515(protein binding);GO:0005634(nucleus);GO:0005694(chromosome);GO:0008270(zinc ion binding);GO:0008327(methyl-CpG binding);GO:0010216(maintenance of DNA methylation);GO:0010385(double-stranded methylated DNA binding);GO:0010428(methyl-CpNpG binding);GO:0010429(methyl-CpNpN binding);GO:0016571(histone methylation);GO:0018022(peptidyl-lysine methyl…	COG2940(Histone-lysine N-methyltransferase);COG3440(ubiquitin-like with PHD and ring finger domains 2, E3 ubiquitin protein ligase)	K11420	euchromatic histone-lysine N-methyltransferase	EC:2.1.1.43	nnu00310(Lysine degradation)	A0A1U7Z9K6.1 PF02182.22;SAD_SRA;	-	108.89	117.18	182.84	6516.08	6087.62	160.29	1.37	2.43	2.21	134.86	122.21	2.19	2	86.42	-4.80949	down	5.2973e-06	0.000479602	yes
TRINITY_DN8442_c0_g1	2048	TRINITY_DN8442_c0_g1_i1;TRINITY_DN8442_c0_g1_i2	transcription factor MYB46-like [Nymphaea colorata]	MYB61	Transcription factor MYB61 OS=Arabidopsis thaliana OX=3702 GN=MYB61 PE=2 SV=1	GO:0000981(RNA polymerase II transcription factor activity, sequence-specific DNA binding);GO:0001135(transcription factor activity, RNA polymerase II transcription factor recruiting);GO:0003677(DNA binding);GO:0003700(DNA binding transcription factor activity);GO:0005634(nucleus);GO:0006355(regulation of transcription, DNA-templated);GO:0006357(regulation of transcription by RNA polymerase II);G…	COG5147(Myblike DNAbinding domain containing protein)	NA	NA	NA	-	K3YMR3.1 PF13921.11;Myb_DNA-bind_6;	MYB	146	8	59	2	1	1	2.51	0.19	1.13	0.06	0.03	0.03	1.28	0.04	5.8953	up	5.37562e-06	0.000485133	yes
TRINITY_DN12603_c0_g2	2064	TRINITY_DN12603_c0_g2_i1;TRINITY_DN12603_c0_g2_i2	L-gulonolactone oxidase 5-like [Nymphaea colorata]	GULLO5	L-gulonolactone oxidase 5 OS=Arabidopsis thaliana OX=3702 GN=GULLO5 PE=1 SV=1	GO:0003885(D-arabinono-1,4-lactone oxidase activity);GO:0005576(extracellular region);GO:0005618(cell wall);GO:0016020(membrane);GO:0019853(L-ascorbic acid biosynthetic process);GO:0050105(L-gulonolactone oxidase activity);GO:0050660(flavin adenine dinucleotide binding);GO:0055114(oxidation-reduction process)	COG0277(FAD linked oxidase domain protein)	K00225	L-galactono-1,4-lactone dehydrogenase	EC:1.3.2.3	mus00053(Ascorbate and aldarate metabolism)	A0A9D5C9P3.1 PF04030.19;ALO;	-	67	1694.32	646.28	23	54	32	1.14	40.35	12.24	0.67	1.54	0.73	17.91	0.98	4.51099	up	5.46686e-06	0.000490596	yes
TRINITY_DN5355_c0_g1	1760	TRINITY_DN5355_c0_g1_i1;TRINITY_DN5355_c0_g1_i11;TRINITY_DN5355_c0_g1_i12;TRINITY_DN5355_c0_g1_i13;TRINITY_DN5355_c0_g1_i14;TRINITY_DN5355_c0_g1_i15;TRINITY_DN5355_c0_g1_i16;TRINITY_DN5355_c0_g1_i17;TRINITY_DN5355_c0_g1_i18;TRINITY_DN5355_c0_g1_i20;TRINITY_DN5355_c0_g1_i21;TRINITY_DN5355_c0_g1_i22;TRINITY_DN5355_c0_g1_i23;TRINITY_DN5355_c0_g1_i24;TRINITY_DN5355_c0_g1_i25;TRINITY_DN5355_c0_g1_i26;…	-	-	-	-	-	-	-	-	-	-	-	0	0	1	519.55	271.28	0	0	0	0.03	53.75	30.03	0	0.01	27.93	-9.05088	down	5.47101e-06	0.000490596	yes
TRINITY_DN1910_c0_g1	1819	TRINITY_DN1910_c0_g1_i1;TRINITY_DN1910_c0_g1_i10;TRINITY_DN1910_c0_g1_i11;TRINITY_DN1910_c0_g1_i13;TRINITY_DN1910_c0_g1_i14;TRINITY_DN1910_c0_g1_i15;TRINITY_DN1910_c0_g1_i17;TRINITY_DN1910_c0_g1_i2;TRINITY_DN1910_c0_g1_i3;TRINITY_DN1910_c0_g1_i5;TRINITY_DN1910_c0_g1_i8;TRINITY_DN1910_c0_g1_i9	Lysine histidine transporter 1 [Nymphaea thermarum]	LHT1	Lysine histidine transporter 1 OS=Arabidopsis thaliana OX=3702 GN=LHT1 PE=1 SV=1	GO:0003333(amino acid transmembrane transport);GO:0005886(plasma membrane);GO:0015171(amino acid transmembrane transporter activity)	COG0814(amino acid transport)	NA	NA	NA	-	A0A0K9P7B3.1 PF01490.23;Aa_trans;	-	48.86	274	65	872.94	1232.25	3002.12	0.98	7.69	1.46	35.89	46.24	80.74	3.38	54.29	-3.62568	down	5.49551e-06	0.000491228	yes
TRINITY_DN12440_c0_g1	3649	TRINITY_DN12440_c0_g1_i1;TRINITY_DN12440_c0_g1_i10;TRINITY_DN12440_c0_g1_i11;TRINITY_DN12440_c0_g1_i12;TRINITY_DN12440_c0_g1_i13;TRINITY_DN12440_c0_g1_i14;TRINITY_DN12440_c0_g1_i15;TRINITY_DN12440_c0_g1_i16;TRINITY_DN12440_c0_g1_i17;TRINITY_DN12440_c0_g1_i18;TRINITY_DN12440_c0_g1_i19;TRINITY_DN12440_c0_g1_i2;TRINITY_DN12440_c0_g1_i20;TRINITY_DN12440_c0_g1_i21;TRINITY_DN12440_c0_g1_i22;TRINITY_DN1…	-	-	-	-	-	-	-	-	-	A0A814KRB4.1 PF01607.29;CBM_14;	-	113	174	0	0	0	0	1.97	3.12	0	0	0	0	1.7	0	9.65729	up	5.75473e-06	0.000512772	yes
TRINITY_DN20202_c0_g1	786	TRINITY_DN20202_c0_g1_i1;TRINITY_DN20202_c0_g1_i2	-	-	-	-	-	-	-	-	-	-	-	17.03	70.85	67.28	1	1	5	1.18	7.06	5.11	0.14	0.11	0.52	4.45	0.26	4.51435	up	5.82964e-06	0.000517808	yes
TRINITY_DN13917_c0_g1	710	TRINITY_DN13917_c0_g1_i1	protein RADIALIS-like 4 [Nymphaea colorata]	RL5	Protein RADIALIS-like 5 OS=Arabidopsis thaliana OX=3702 GN=RL5 PE=3 SV=1	GO:0003677(DNA binding);GO:0003700(DNA binding transcription factor activity);GO:0005634(nucleus);GO:0006351(transcription, DNA-templated);GO:0006355(regulation of transcription, DNA-templated)	COG5269(Transcription factor)	-	-	-	-	A0A7N2N7U0.1 PF00249.36;Myb_DNA-binding;	MYB_related	78	51	74	7	2	5	6.32	5.75	6.71	0.97	0.27	0.56	6.26	0.6	4.02084	up	5.87223e-06	0.000519951	yes
TRINITY_DN12210_c0_g1	5941	TRINITY_DN12210_c0_g1_i1;TRINITY_DN12210_c0_g1_i10;TRINITY_DN12210_c0_g1_i12;TRINITY_DN12210_c0_g1_i13;TRINITY_DN12210_c0_g1_i14;TRINITY_DN12210_c0_g1_i15;TRINITY_DN12210_c0_g1_i16;TRINITY_DN12210_c0_g1_i17;TRINITY_DN12210_c0_g1_i19;TRINITY_DN12210_c0_g1_i20;TRINITY_DN12210_c0_g1_i21;TRINITY_DN12210_c0_g1_i22;TRINITY_DN12210_c0_g1_i23;TRINITY_DN12210_c0_g1_i24;TRINITY_DN12210_c0_g1_i25;TRINITY_DN…	pentatricopeptide repeat-containing protein At3g29230-like [Nymphaea colorata]	PCMP-E27	Pentatricopeptide repeat-containing protein At3g29230 OS=Arabidopsis thaliana OX=3702 GN=PCMP-E27 PE=2 SV=1	GO:0003674(molecular_function);GO:0005739(mitochondrion);GO:0008150(biological_process)	ENOG410Z7Z7(Pentatricopeptide repeat-containing protein)	NA	NA	NA	-	A0A1E5W5N7.1 PF17177.9;PPR_long;	MIKC_MADS	116.11	372.92	294.38	5346.17	7452.45	633.26	1.5	9.52	7.37	245.68	307.21	20.93	6.13	191.27	-3.99842	down	5.93309e-06	0.000523693	yes
TRINITY_DN4335_c0_g1	1238	TRINITY_DN4335_c0_g1_i1;TRINITY_DN4335_c0_g1_i11;TRINITY_DN4335_c0_g1_i12;TRINITY_DN4335_c0_g1_i14;TRINITY_DN4335_c0_g1_i16;TRINITY_DN4335_c0_g1_i17;TRINITY_DN4335_c0_g1_i19;TRINITY_DN4335_c0_g1_i2;TRINITY_DN4335_c0_g1_i20;TRINITY_DN4335_c0_g1_i21;TRINITY_DN4335_c0_g1_i22;TRINITY_DN4335_c0_g1_i3;TRINITY_DN4335_c0_g1_i4;TRINITY_DN4335_c0_g1_i7;TRINITY_DN4335_c0_g1_i8;TRINITY_DN4335_c0_g1_i9	putative invertase inhibitor [Nymphaea thermarum]	-	Putative invertase inhibitor OS=Platanus orientalis OX=122832 PE=1 SV=1	GO:0030599(pectinesterase activity);GO:0046910(pectinesterase inhibitor activity);GO:0071944(cell periphery)	ENOG410YUTE(Invertase pectin methylesterase inhibitor)	-	-	-	-	A0A443P2W9.1 PF04043.20;PMEI;	-	26	112	6	270.03	4596.81	884.08	1.26	7.11	0.24	22.92	383.78	60.49	2.87	155.73	-5.23682	down	5.95841e-06	0.000524284	yes
TRINITY_DN212_c1_g1	633	TRINITY_DN212_c1_g1_i1;TRINITY_DN212_c1_g1_i2	-	-	-	-	-	-	-	-	-	-	-	29.62	163.47	65.14	6.06	4	4	5.24	41.62	11.87	1.27	0.7	0.93	19.58	0.97	4.24844	up	6.06098e-06	0.000531648	yes
TRINITY_DN25433_c0_g1	2677	TRINITY_DN25433_c0_g1_i1;TRINITY_DN25433_c0_g1_i10;TRINITY_DN25433_c0_g1_i11;TRINITY_DN25433_c0_g1_i12;TRINITY_DN25433_c0_g1_i13;TRINITY_DN25433_c0_g1_i14;TRINITY_DN25433_c0_g1_i15;TRINITY_DN25433_c0_g1_i16;TRINITY_DN25433_c0_g1_i2;TRINITY_DN25433_c0_g1_i3;TRINITY_DN25433_c0_g1_i4;TRINITY_DN25433_c0_g1_i5;TRINITY_DN25433_c0_g1_i6;TRINITY_DN25433_c0_g1_i7;TRINITY_DN25433_c0_g1_i8;TRINITY_DN25433_c…	mitochondrial dicarboxylate/tricarboxylate transporter DTC-like [Nymphaea colorata]	DTC	Mitochondrial dicarboxylate/tricarboxylate transporter DTC OS=Arabidopsis thaliana OX=3702 GN=DTC PE=1 SV=1	GO:0003735(structural constituent of ribosome);GO:0006412(translation)	ENOG410XQHU(Mitochondrial)	NA	NA	NA	-	A0A200QLJ2.1 PF00153.32;Mito_carr;	-	29	75.03	36.02	662.08	1442.26	184.41	1.65	6.22	2.23	97.65	214.6	18.75	3.37	110.33	-3.91426	down	6.47331e-06	0.000566052	yes
TRINITY_DN1869_c1_g1	757	TRINITY_DN1869_c1_g1_i1;TRINITY_DN1869_c1_g1_i2	transcription factor MYB8-like [Nymphaea colorata]	MYB12	Transcription factor MYB12 OS=Arabidopsis thaliana OX=3702 GN=MYB12 PE=1 SV=1	GO:0000981(RNA polymerase II transcription factor activity, sequence-specific DNA binding);GO:0001135(transcription factor activity, RNA polymerase II transcription factor recruiting);GO:0003677(DNA binding);GO:0003700(DNA binding transcription factor activity);GO:0005515(protein binding);GO:0005634(nucleus);GO:0006351(transcription, DNA-templated);GO:0006355(regulation of transcription, DNA-temp…	COG5147(Myblike DNAbinding domain containing protein)	NA	NA	NA	-	A0A2Z6NTY4.1 PF13921.11;Myb_DNA-bind_6;	MYB	0	0	0	197.87	125.97	0	0	0	0	24.52	15.48	0	0	13.33	-9.69861	down	6.50405e-06	0.00056698	yes
TRINITY_DN4426_c1_g1	4347	TRINITY_DN4426_c1_g1_i1;TRINITY_DN4426_c1_g1_i2;TRINITY_DN4426_c1_g1_i4;TRINITY_DN4426_c1_g1_i5	-	-	-	-	-	-	-	-	-	-	-	653.08	2	325.39	4	4	1	5.35	0.02	2.9	0.05	0.05	0.01	2.76	0.04	6.99707	up	6.55741e-06	0.000568982	yes
TRINITY_DN4147_c0_g1	647	TRINITY_DN4147_c0_g1_i1;TRINITY_DN4147_c0_g1_i2	-	-	-	-	-	-	-	-	-	-	-	456.93	1	614	4	1	0	45.1	0.14	67.86	0.67	0.17	0	37.7	0.28	7.86716	up	6.56743e-06	0.000568982	yes
TRINITY_DN19730_c0_g1	816	TRINITY_DN19730_c0_g1_i1;TRINITY_DN19730_c0_g1_i2;TRINITY_DN19730_c0_g1_i3	transcription factor MYB1-like [Nymphaea colorata]	MYB2	Transcription factor MYB1 OS=Crocosmia x crocosmiiflora OX=1053288 GN=MYB2 PE=2 SV=1	GO:0000981(RNA polymerase II transcription factor activity, sequence-specific DNA binding);GO:0001135(transcription factor activity, RNA polymerase II transcription factor recruiting);GO:0003677(DNA binding);GO:0003700(DNA binding transcription factor activity);GO:0005515(protein binding);GO:0005634(nucleus);GO:0006351(transcription, DNA-templated);GO:0006355(regulation of transcription, DNA-temp…	COG5147(Myblike DNAbinding domain containing protein)	NA	NA	NA	-	A0A2Z6NTY4.1 PF13921.11;Myb_DNA-bind_6;	MYB	1	0	0	21	21	32	0.1	0	0	2.37	2.73	3.87	0.03	2.99	-5.58534	down	6.76112e-06	0.000583966	yes
TRINITY_DN61766_c1_g1	327	TRINITY_DN61766_c1_g1_i1	-	-	-	-	-	-	-	-	-	-	-	0	0	0	17.6	20.07	15.88	0	0	0	13.1	15.08	9.96	0	12.71	-7.10254	down	6.93041e-06	0.000596757	yes
TRINITY_DN3754_c0_g1	1544	TRINITY_DN3754_c0_g1_i1;TRINITY_DN3754_c0_g1_i2;TRINITY_DN3754_c0_g1_i3;TRINITY_DN3754_c0_g1_i4;TRINITY_DN3754_c0_g1_i5;TRINITY_DN3754_c0_g1_i6;TRINITY_DN3754_c0_g1_i7;TRINITY_DN3754_c0_g1_i9	glucuronoxylan 4-O-methyltransferase 2 [Nymphaea colorata]	GXM2	Glucuronoxylan 4-O-methyltransferase 2 OS=Arabidopsis thaliana OX=3702 GN=GXM2 PE=1 SV=1	GO:0000139(Golgi membrane);GO:0005576(extracellular region);GO:0005794(Golgi apparatus);GO:0016021(integral component of membrane);GO:0030775(glucuronoxylan 4-O-methyltransferase activity);GO:0032259(methylation);GO:0045491(xylan metabolic process);GO:0045492(xylan biosynthetic process)	ENOG410YHE6(glucuronoxylan 4-O-methyltransferase activity)	NA	NA	NA	-	A0A2I4H011.1 PF21729.2;IRX15_IRX15L_GXM;	-	1534.53	737.07	1348.98	164	217	72	51.39	33.96	51.27	8.65	12.51	3.22	45.54	8.13	3.20934	up	6.96327e-06	0.000596794	yes
TRINITY_DN1982_c0_g1	1066	TRINITY_DN1982_c0_g1_i1;TRINITY_DN1982_c0_g1_i2;TRINITY_DN1982_c0_g1_i3;TRINITY_DN1982_c0_g1_i4;TRINITY_DN1982_c0_g1_i5;TRINITY_DN1982_c0_g1_i6	-	-	-	-	-	-	-	-	-	-	-	120.91	128.08	611.17	10619.8	94090.3	270.65	8.47	13.29	49.16	1380.63	12193.9	28.18	23.64	4534.24	-6.7773	down	6.97323e-06	0.000596794	yes
TRINITY_DN12049_c0_g1	1552	TRINITY_DN12049_c0_g1_i2;TRINITY_DN12049_c0_g1_i3;TRINITY_DN12049_c0_g1_i5;TRINITY_DN12049_c0_g1_i6	Blue copper protein [Nymphaea thermarum]	-	-	GO:0046658(anchored component of plasma membrane)	ENOG410YQ18(Plastocyanin-like domain-containing protein)	-	-	-	-	A0A833QEK2.1 PF02298.22;Cu_bind_like;	-	1699	269	1429.49	41	24	156	79.97	17.47	74.81	3.25	1.93	10.1	57.42	5.09	4.21333	up	7.08419e-06	0.000604453	yes
TRINITY_DN2232_c0_g1	2114	TRINITY_DN2232_c0_g1_i1	zinc-finger homeodomain protein 4-like [Nymphaea colorata]	ZHD4	Zinc-finger homeodomain protein 4 OS=Arabidopsis thaliana OX=3702 GN=ZHD4 PE=1 SV=1	GO:0003677(DNA binding);GO:0003700(DNA binding transcription factor activity);GO:0005515(protein binding);GO:0005634(nucleus);GO:0006351(transcription, DNA-templated);GO:0006355(regulation of transcription, DNA-templated);GO:0042803(protein homodimerization activity);GO:0046872(metal ion binding);GO:0048574(long-day photoperiodism, flowering)	ENOG410YG6U(ZF-HD protein dimerisation region containing protein, expressed)	NA	NA	NA	-	A0A2P5E9G8.1 PF04770.17;ZF-HD_dimer;	ZF-HD	16	40	33	1020.75	1096.81	61	0.26	0.93	0.61	28.85	30.39	1.35	0.6	20.2	-4.49556	down	7.19277e-06	0.000611864	yes
TRINITY_DN30114_c0_g3	783	TRINITY_DN30114_c0_g3_i1	WD repeat-containing protein RUP2 [Nymphaea colorata]	RUP1	WD repeat-containing protein RUP1 OS=Arabidopsis thaliana OX=3702 GN=RUP1 PE=1 SV=1	GO:0000166(nucleotide binding);GO:0005515(protein binding);GO:0005634(nucleus);GO:0005829(cytosol);GO:0005834(heterotrimeric G-protein complex);GO:0009507(chloroplast);GO:0009908(flower development);GO:0010114(response to red light);GO:0010218(response to far red light);GO:0010224(response to UV-B);GO:0043496(regulation of protein homodimerization activity);GO:0080008(Cul4-RING E3 ubiquitin ligas…	ENOG4111PED(regulation of protein homodimerization activity)	K10143	E3 ubiquitin-protein ligase RFWD2	EC:2.3.2.27	cpap04120(Ubiquitin mediated proteolysis);cpap04712(Circadian rhythm - plant)	A0A8X9A2N8.1 PF00400.37;WD40;	-	0	0	0	8.03	19	47	0	0	0	0.92	2.16	4.33	0	2.47	-7.53526	down	7.34062e-06	0.00062256	yes
TRINITY_DN18822_c0_g1	917	TRINITY_DN18822_c0_g1_i1;TRINITY_DN18822_c0_g1_i2;TRINITY_DN18822_c0_g1_i3;TRINITY_DN18822_c0_g1_i4;TRINITY_DN18822_c0_g1_i5;TRINITY_DN18822_c0_g1_i6	Geraniol 8-hydroxylase [Nymphaea thermarum]	CYP76T24	Cytochrome P450 76T24 OS=Catharanthus roseus OX=4058 GN=CYP76T24 PE=2 SV=1	GO:0016020(membrane);GO:0016709(oxidoreductase activity, acting on paired donors, with incorporation or reduction of molecular oxygen, NAD(P)H as one donor, and incorporation of one atom of oxygen);GO:0044550(secondary metabolite biosynthetic process)	COG2124(Cytochrome p450)	NA	NA	NA	-	A0A2G5F7A6.1 PF00067.27;p450;	-	0	1	4	80.14	56.98	22	0	0.07	0.84	9	5.12	1.55	0.3	5.22	-4.75969	down	7.3651e-06	0.00062276	yes
TRINITY_DN23548_c0_g1	645	TRINITY_DN23548_c0_g1_i1;TRINITY_DN23548_c0_g1_i2	-	-	-	-	-	-	-	-	-	-	-	0	0	0	56.57	2	66.43	0	0	0	11.93	0.33	11.08	0	7.78	-8.30106	down	7.47201e-06	0.000629908	yes
TRINITY_DN551_c0_g1	1284	TRINITY_DN551_c0_g1_i1;TRINITY_DN551_c0_g1_i10;TRINITY_DN551_c0_g1_i11;TRINITY_DN551_c0_g1_i12;TRINITY_DN551_c0_g1_i13;TRINITY_DN551_c0_g1_i14;TRINITY_DN551_c0_g1_i15;TRINITY_DN551_c0_g1_i16;TRINITY_DN551_c0_g1_i17;TRINITY_DN551_c0_g1_i18;TRINITY_DN551_c0_g1_i19;TRINITY_DN551_c0_g1_i2;TRINITY_DN551_c0_g1_i20;TRINITY_DN551_c0_g1_i21;TRINITY_DN551_c0_g1_i22;TRINITY_DN551_c0_g1_i4;TRINITY_DN551_c0_g…	predicted protein [Hordeum vulgare subsp. vulgare]	Ctsb	Cathepsin B OS=Rattus norvegicus OX=10116 GN=Ctsb PE=1 SV=2	GO:0004197(cysteine-type endopeptidase activity);GO:0005615(extracellular space);GO:0005764(lysosome);GO:0006508(proteolysis);GO:0008233(peptidase activity);GO:0008234(cysteine-type peptidase activity);GO:0016787(hydrolase activity);GO:0050790(regulation of catalytic activity);GO:0051603(proteolysis involved in cellular protein catabolic process)	COG4870(cathepsin)	NA	NA	NA	-	A0A818C9C3.1 PF00112.28;Peptidase_C1;	-	174	546.07	39	13.01	8	1	7.19	35.1	1.95	1.03	0.59	0.05	14.75	0.56	5.16642	up	7.68895e-06	0.000646262	yes
TRINITY_DN49589_c0_g1	1368	TRINITY_DN49589_c0_g1_i1	-	-	-	-	-	-	-	-	-	-	-	288.21	53	125	5	6	14	8.27	2.12	3.99	0.24	0.29	0.54	4.79	0.36	4.48368	up	7.84336e-06	0.000656658	yes
TRINITY_DN17938_c0_g1	459	TRINITY_DN17938_c0_g1_i1;TRINITY_DN17938_c0_g1_i11;TRINITY_DN17938_c0_g1_i13;TRINITY_DN17938_c0_g1_i14;TRINITY_DN17938_c0_g1_i15;TRINITY_DN17938_c0_g1_i16;TRINITY_DN17938_c0_g1_i17;TRINITY_DN17938_c0_g1_i18;TRINITY_DN17938_c0_g1_i19;TRINITY_DN17938_c0_g1_i2;TRINITY_DN17938_c0_g1_i3;TRINITY_DN17938_c0_g1_i4;TRINITY_DN17938_c0_g1_i5;TRINITY_DN17938_c0_g1_i7;TRINITY_DN17938_c0_g1_i8;TRINITY_DN17938_…	secoisolariciresinol dehydrogenase-like [Nymphaea colorata]	Os04g0179200	Momilactone A synthase OS=Oryza sativa subsp. japonica OX=39947 GN=Os04g0179200 PE=2 SV=1	GO:0004022(alcohol dehydrogenase (NAD) activity);GO:0005829(cytosol);GO:0006561(proline biosynthetic process);GO:0009408(response to heat);GO:0009414(response to water deprivation);GO:0009688(abscisic acid biosynthetic process);GO:0009750(response to fructose);GO:0010115(regulation of abscisic acid biosynthetic process);GO:0010182(sugar mediated signaling pathway);GO:0010301(xanthoxin dehydrogena…	COG1028(Dehydrogenase reductase)	K13070	momilactone-A synthase	EC:1.1.1.295	osa00904(Diterpenoid biosynthesis)	A0A8T1ND39.1 PF13561.11;adh_short_C2;	-	3581.43	69.01	2344.5	85.03	95.3	27	1004.14	28.31	884.58	43.05	48.78	13.32	639.01	35.05	5.12756	up	7.85928e-06	0.000656658	yes
TRINITY_DN16576_c0_g1	1423	TRINITY_DN16576_c0_g1_i1;TRINITY_DN16576_c0_g1_i2	2-hydroxyisoflavanone dehydratase-like [Nymphaea colorata]	CXE2	Probable carboxylesterase 2 OS=Arabidopsis thaliana OX=3702 GN=CXE2 PE=2 SV=1	GO:0005634(nucleus);GO:0052689(carboxylic ester hydrolase activity)	COG0657(alpha beta hydrolase fold-3 domain protein)	NA	NA	NA	-	A0A6I9SNV1.1 PF07859.18;Abhydrolase_3;	-	744.18	3368.24	1347.63	282.18	217	161.48	20.26	128.13	40.85	13.11	9.91	5.93	63.08	9.65	3.132	up	7.89908e-06	0.000658031	yes
TRINITY_DN14425_c0_g1	798	TRINITY_DN14425_c0_g1_i1;TRINITY_DN14425_c0_g1_i3	Transcriptional regulator SUPERMAN [Nymphaea thermarum]	ZFP10	Zinc finger protein 10 OS=Arabidopsis thaliana OX=3702 GN=ZFP10 PE=2 SV=1	GO:0003700(DNA binding transcription factor activity);GO:0005634(nucleus);GO:0043565(sequence-specific DNA binding);GO:0044212(transcription regulatory region DNA binding)	ENOG410YQ0K(transcriptional regulator RABBIT EARS)	K08081	tropinone reductase I	EC:1.1.1.206	thj00960(Tropane, piperidine and pyridine alkaloid biosynthesis)	A0A9D3ZJV8.1 PF19787.4;DUF6271;	C2H2	0	0	0	92	226.17	0	0	0	0	10.85	25.49	0	0	12.11	-9.66346	down	8.00457e-06	0.000664852	yes
TRINITY_DN52710_c0_g1	1283	TRINITY_DN52710_c0_g1_i1;TRINITY_DN52710_c0_g1_i2;TRINITY_DN52710_c0_g1_i3;TRINITY_DN52710_c0_g1_i4	uncharacterized protein LOC116261690 [Nymphaea colorata]	-	-	-	-	-	-	-	-	-	-	1	1	0	159.7	240.94	1	0.04	0.05	0	11.57	16.18	0.1	0.03	9.28	-7.26007	down	8.05622e-06	0.000667174	yes
TRINITY_DN24793_c0_g1	1001	TRINITY_DN24793_c0_g1_i1;TRINITY_DN24793_c0_g1_i10;TRINITY_DN24793_c0_g1_i11;TRINITY_DN24793_c0_g1_i12;TRINITY_DN24793_c0_g1_i13;TRINITY_DN24793_c0_g1_i14;TRINITY_DN24793_c0_g1_i2;TRINITY_DN24793_c0_g1_i3;TRINITY_DN24793_c0_g1_i4;TRINITY_DN24793_c0_g1_i5;TRINITY_DN24793_c0_g1_i7;TRINITY_DN24793_c0_g1_i9	hypothetical protein Lal_00005292 [Lupinus albus]	ATP5F1B	ATP synthase subunit beta, mitochondrial OS=Gallus gallus OX=9031 GN=ATP5F1B PE=1 SV=1	GO:0000166(nucleotide binding);GO:0005524(ATP binding);GO:0006754(ATP biosynthetic process);GO:0015986(ATP synthesis coupled proton transport);GO:0045261(proton-transporting ATP synthase complex, catalytic core F(1));GO:0046034(ATP metabolic process);GO:0046933(proton-transporting ATP synthase activity, rotational mechanism)	COG0055(Produces ATP from ADP in the presence of a proton gradient across the membrane. The catalytic sites are hosted primarily by the beta subunits (By similarity))	K02133	F-type H+-transporting ATPase subunit beta	EC:3.6.3.14	vcn00190(Oxidative phosphorylation)	A0A4S2KW44.1 PF00006.30;ATP-synt_ab;	-	34	72	15	2	1	1	2.17	7.32	0.99	0.4	0.13	0.09	3.49	0.21	4.91534	up	8.0895e-06	0.000667965	yes
TRINITY_DN17707_c0_g1	2441	TRINITY_DN17707_c0_g1_i2;TRINITY_DN17707_c0_g1_i3	hypothetical protein CYMTET_43067, partial [Cymbomonas tetramitiformis]	DD3-3	Protein DD3-3 OS=Dictyostelium discoideum OX=44689 GN=DD3-3 PE=2 SV=1	GO:0003674(molecular_function);GO:0005575(cellular_component);GO:0008150(biological_process);GO:0016020(membrane);GO:0016021(integral component of membrane)	ENOG410XS6Y(protein Hydra magnipapillata)	-	-	-	-	-	-	44	58	10	0	0	2	0.61	1.13	0.16	0	0	0.04	0.63	0.01	5.72815	up	8.13481e-06	0.000669742	yes
TRINITY_DN15063_c0_g1	1565	TRINITY_DN15063_c0_g1_i1;TRINITY_DN15063_c0_g1_i2	GDSL esterase/lipase [Nymphaea thermarum]	At1g29670	GDSL esterase/lipase At1g29670 OS=Arabidopsis thaliana OX=3702 GN=At1g29670 PE=2 SV=1	GO:0005576(extracellular region);GO:0005618(cell wall);GO:0009507(chloroplast);GO:0009534(chloroplast thylakoid);GO:0016042(lipid catabolic process);GO:0016788(hydrolase activity, acting on ester bonds);GO:0048046(apoplast);GO:0052689(carboxylic ester hydrolase activity)	COG3240(GDSL esterase lipase)	NA	NA	NA	-	A0A2I0VUG8.1 PF00657.27;Lipase_GDSL;	-	128	1	100	0	1	0	3.84	0.03	3.05	0	0.24	0	2.31	0.08	7.63482	up	8.30102e-06	0.000681434	yes
TRINITY_DN23133_c0_g1	2493	TRINITY_DN23133_c0_g1_i1;TRINITY_DN23133_c0_g1_i2	subtilisin-like protease SBT5.3 [Nymphaea colorata]	AIR3	Subtilisin-like protease SBT5.3 OS=Arabidopsis thaliana OX=3702 GN=AIR3 PE=2 SV=1	GO:0004252(serine-type endopeptidase activity);GO:0005618(cell wall)	COG1404(peptidase (S8 and S53, subtilisin, kexin, sedolisin)	NA	NA	NA	-	A0A3S3P7L1.1 PF00082.27;Peptidase_S8;	-	0	0	2	311.75	1057.89	0	0	0	0.03	7.26	24.12	0	0.01	10.46	-9.03552	down	8.50859e-06	0.000696443	yes
TRINITY_DN20918_c0_g1	1486	TRINITY_DN20918_c0_g1_i1;TRINITY_DN20918_c0_g1_i2	putative carboxylesterase 18 [Nymphaea thermarum]	CXE18	Probable carboxylesterase 18 OS=Arabidopsis thaliana OX=3702 GN=CXE18 PE=1 SV=1	GO:0005634(nucleus);GO:0009056(catabolic process);GO:0009860(pollen tube growth);GO:0052689(carboxylic ester hydrolase activity)	COG0657(alpha beta hydrolase fold-3 domain protein)	NA	NA	NA	-	W1NVV1.1 PF07859.18;Abhydrolase_3;	-	18	181.1	78	3	6	3	0.46	6.69	2.26	0.15	0.29	0.12	3.14	0.19	4.5523	up	8.62027e-06	0.000702057	yes
TRINITY_DN29550_c0_g1	460	TRINITY_DN29550_c0_g1_i1	uncharacterized protein LOC116263663 [Nymphaea colorata]	-	-	-	-	-	-	-	-	A0A199UT05.1 PF01657.22;Stress-antifung;	-	0	0	0	69.47	76.34	1	0	0	0	25.61	28.44	0.31	0	18.12	-8.54661	down	8.62705e-06	0.000702057	yes
TRINITY_DN515_c0_g1	4664	TRINITY_DN515_c0_g1_i1;TRINITY_DN515_c0_g1_i10;TRINITY_DN515_c0_g1_i11;TRINITY_DN515_c0_g1_i12;TRINITY_DN515_c0_g1_i13;TRINITY_DN515_c0_g1_i14;TRINITY_DN515_c0_g1_i16;TRINITY_DN515_c0_g1_i17;TRINITY_DN515_c0_g1_i19;TRINITY_DN515_c0_g1_i2;TRINITY_DN515_c0_g1_i20;TRINITY_DN515_c0_g1_i21;TRINITY_DN515_c0_g1_i22;TRINITY_DN515_c0_g1_i23;TRINITY_DN515_c0_g1_i24;TRINITY_DN515_c0_g1_i25;TRINITY_DN515_c0_…	hypothetical protein HHK36_028294 [Tetracentron sinense]	CLEB3J9	Thylakoid lumenal 29 kDa protein, chloroplastic OS=Solanum lycopersicum OX=4081 GN=CLEB3J9 PE=3 SV=1	GO:0000302(response to reactive oxygen species);GO:0004130(cytochrome-c peroxidase activity);GO:0004601(peroxidase activity);GO:0005515(protein binding);GO:0005634(nucleus);GO:0005737(cytoplasm);GO:0006979(response to oxidative stress);GO:0009507(chloroplast);GO:0009534(chloroplast thylakoid);GO:0009535(chloroplast thylakoid membrane);GO:0009543(chloroplast thylakoid lumen);GO:0009579(thylakoid);…	ENOG410XSAA(Thylakoid lumenal 29 kDa protein)	K00434	L-ascorbate peroxidase	EC:1.11.1.11	cpap00053(Ascorbate and aldarate metabolism);cpap00480(Glutathione metabolism)	A0A835D2C9.1 PF00141.28;peroxidase;	-	255	531	387.21	2932.8	2182.63	4135.95	4.91	17.76	7.82	113.5	80.01	136.55	10.16	110.02	-2.8383	down	8.68902e-06	0.000704661	yes
TRINITY_DN7678_c2_g1	701	TRINITY_DN7678_c2_g1_i1;TRINITY_DN7678_c2_g1_i2;TRINITY_DN7678_c2_g1_i3	-	-	-	-	-	-	-	-	-	-	-	74.01	14	21	0	1	1	6.45	1.75	2.07	0	0.14	0.12	3.42	0.09	5.79785	up	8.7091e-06	0.000704661	yes
TRINITY_DN17325_c0_g1	641	TRINITY_DN17325_c0_g1_i1	-	-	-	-	-	-	-	-	-	-	-	1	5	1	88.97	132.88	16	0.1	0.69	0.11	15.11	22.51	2.21	0.3	13.28	-4.91298	down	8.74952e-06	0.000705903	yes
TRINITY_DN12910_c0_g1	352	TRINITY_DN12910_c0_g1_i1	-	-	-	-	-	-	-	-	-	-	-	24.54	23.31	30.66	0	0	2	10.04	13.32	13.94	0	0	1.11	12.43	0.37	5.23905	up	8.84141e-06	0.000710737	yes
TRINITY_DN19294_c0_g1	223	TRINITY_DN19294_c0_g1_i1	beta-glucosidase 12-like isoform X1 [Nymphaea colorata]	BGLU12	Beta-glucosidase 12 OS=Oryza sativa subsp. indica OX=39946 GN=BGLU12 PE=3 SV=1	GO:0008422(beta-glucosidase activity);GO:0009651(response to salt stress);GO:0009725(response to hormone);GO:0019762(glucosinolate catabolic process)	COG2723(beta-glucosidase)	K01188	beta-glucosidase	EC:3.2.1.21	cit00500(Starch and sucrose metabolism);cit00460(Cyanoamino acid metabolism);cit00940(Phenylpropanoid biosynthesis)	V4TG26.1 PF00232.23;Glyco_hydro_1;	-	95.05	75.55	141.21	8.16	10	9.01	85.8	94.95	137.2	11.95	14.54	10.64	105.98	12.38	3.69803	up	8.85992e-06	0.000710737	yes
TRINITY_DN40270_c0_g1	952	TRINITY_DN40270_c0_g1_i1	uncharacterized protein LOC116246728 [Nymphaea colorata]	At1g07650	Probable LRR receptor-like serine/threonine-protein kinase At1g07650 OS=Arabidopsis thaliana OX=3702 GN=At1g07650 PE=1 SV=1	GO:0004674(protein serine/threonine kinase activity);GO:0005886(plasma membrane)	COG4886(leucine Rich Repeat)	NA	NA	NA	-	A0A7J6H691.1 PF11721.13;Malectin;	-	6.84	52.61	50.31	1	0	1	0.33	3.56	2.72	0.08	0	0.07	2.2	0.05	5.62361	up	8.93188e-06	0.000714474	yes
TRINITY_DN75356_c0_g1	1994	TRINITY_DN75356_c0_g1_i1;TRINITY_DN75356_c0_g1_i2	Zinc finger protein CONSTANS-LIKE 2 [Nymphaea thermarum]	COL2	Zinc finger protein CONSTANS-LIKE 2 OS=Arabidopsis thaliana OX=3702 GN=COL2 PE=1 SV=1	GO:0005634(nucleus);GO:0009416(response to light stimulus);GO:0009909(regulation of flower development)	COG5641(Transcription factor)	K12135	zinc finger protein CONSTANS	-	thj04712(Circadian rhythm - plant)	A0A0Q3RVA0.1 PF00643.29;zf-B_box;	CO-like	100	596.33	215	4478.94	3175.31	1946.96	3.11	25.34	7.12	234.94	162.81	79.87	11.86	159.21	-3.32724	down	9.08701e-06	0.000724825	yes
TRINITY_DN29313_c0_g1	395	TRINITY_DN29313_c0_g1_i1;TRINITY_DN29313_c0_g1_i2;TRINITY_DN29313_c0_g1_i3;TRINITY_DN29313_c0_g1_i5;TRINITY_DN29313_c0_g1_i6	isoflavone reductase homolog [Nymphaea colorata]	-	Isoflavone reductase homolog OS=Lupinus albus OX=3870 PE=2 SV=1	GO:0005737(cytoplasm);GO:0009807(lignan biosynthetic process);GO:0010283(pinoresinol reductase activity);GO:0055114(oxidation-reduction process)	ENOG4111CCH(Isoflavone reductase)	NA	NA	NA	-	A0A444WW41.1 PF05368.18;NmrA;	-	116.58	1048.7	381.91	11.86	6.55	52.32	44.07	528.8	154.48	7.99	4.53	23.24	242.45	11.92	4.52485	up	9.21754e-06	0.000733159	yes
TRINITY_DN13594_c0_g1	659	TRINITY_DN13594_c0_g1_i1;TRINITY_DN13594_c0_g1_i2;TRINITY_DN13594_c0_g1_i3	-	-	-	-	-	-	-	-	-	-	-	0	0	0	127.2	117.59	0	0	0	0	36.23	31.75	0	0	22.66	-9.29353	down	9.27792e-06	0.000735883	yes
TRINITY_DN7042_c0_g1	4127	TRINITY_DN7042_c0_g1_i1;TRINITY_DN7042_c0_g1_i10;TRINITY_DN7042_c0_g1_i11;TRINITY_DN7042_c0_g1_i13;TRINITY_DN7042_c0_g1_i14;TRINITY_DN7042_c0_g1_i18;TRINITY_DN7042_c0_g1_i19;TRINITY_DN7042_c0_g1_i2;TRINITY_DN7042_c0_g1_i20;TRINITY_DN7042_c0_g1_i24;TRINITY_DN7042_c0_g1_i25;TRINITY_DN7042_c0_g1_i3;TRINITY_DN7042_c0_g1_i5;TRINITY_DN7042_c0_g1_i6;TRINITY_DN7042_c0_g1_i7	heparanase-like protein 2 [Nymphaea colorata]	At5g07830	Heparanase-like protein 1 OS=Arabidopsis thaliana OX=3702 GN=At5g07830 PE=2 SV=1	GO:0004566(beta-glucuronidase activity);GO:0005576(extracellular region);GO:0005618(cell wall);GO:0005765(lysosomal membrane);GO:0009505(plant-type cell wall);GO:0009826(unidimensional cell growth)	ENOG410YDJW(Heparanase)	K07964	heparanase	EC:3.2.1.166	nnu00531(Glycosaminoglycan degradation)	A0A3S3MP94.1 PF03662.19;Glyco_hydro_79n;	-	370.19	3295.39	882.81	113	182	132	6.12	76.37	15.65	3.58	5.58	2.98	32.71	4.05	3.4725	up	9.43951e-06	0.000746596	yes
TRINITY_DN18910_c0_g1	692	TRINITY_DN18910_c0_g1_i1;TRINITY_DN18910_c0_g1_i10;TRINITY_DN18910_c0_g1_i11;TRINITY_DN18910_c0_g1_i13;TRINITY_DN18910_c0_g1_i14;TRINITY_DN18910_c0_g1_i15;TRINITY_DN18910_c0_g1_i16;TRINITY_DN18910_c0_g1_i17;TRINITY_DN18910_c0_g1_i18;TRINITY_DN18910_c0_g1_i19;TRINITY_DN18910_c0_g1_i20;TRINITY_DN18910_c0_g1_i21;TRINITY_DN18910_c0_g1_i22;TRINITY_DN18910_c0_g1_i23;TRINITY_DN18910_c0_g1_i24;TRINITY_DN…	-	-	Troponin I OS=Chlamys nipponensis akazara OX=6571 PE=1 SV=2	GO:0005861(troponin complex);GO:0006936(muscle contraction)	ENOG410Y9IX(Troponin I type)	-	-	-	-	A0A817Z266.1 PF00992.25;Troponin;	-	19	61	4	0	0	0	3.28	18.25	0.83	0	0	0	7.45	0	7.83387	up	9.68015e-06	0.000763484	yes
TRINITY_DN46083_c0_g1	682	TRINITY_DN46083_c0_g1_i1;TRINITY_DN46083_c0_g1_i2;TRINITY_DN46083_c0_g1_i3	-	-	-	-	-	-	-	-	-	-	-	139.71	0	78.05	0	0	0	30.54	0	18.34	0	0	0	16.29	0	9.40075	up	9.95537e-06	0.000782998	yes
TRINITY_DN17853_c0_g1	1442	TRINITY_DN17853_c0_g1_i1	-	-	-	-	-	-	-	-	-	-	-	20	39	78	1	4	1	0.53	1.46	2.32	0.05	0.18	0.04	1.44	0.09	4.5679	up	1.00144e-05	0.000785444	yes
TRINITY_DN2227_c0_g1	2970	TRINITY_DN2227_c0_g1_i1;TRINITY_DN2227_c0_g1_i10;TRINITY_DN2227_c0_g1_i11;TRINITY_DN2227_c0_g1_i12;TRINITY_DN2227_c0_g1_i13;TRINITY_DN2227_c0_g1_i15;TRINITY_DN2227_c0_g1_i2;TRINITY_DN2227_c0_g1_i3;TRINITY_DN2227_c0_g1_i5;TRINITY_DN2227_c0_g1_i8	uncharacterized protein LOC116260084 isoform X2 [Nymphaea colorata]	-	-	GO:0003674(molecular_function);GO:0005634(nucleus);GO:0008150(biological_process)	ENOG410YARK(CCT motif)	-	-	-	-	-	-	3369.99	99.66	3131.1	113	130.6	39.98	93.76	3.68	95.96	5.03	6.15	1.41	64.47	4.2	4.79236	up	1.01475e-05	0.000793672	yes
TRINITY_DN13448_c0_g1	2880	TRINITY_DN13448_c0_g1_i1;TRINITY_DN13448_c0_g1_i2;TRINITY_DN13448_c0_g1_i3;TRINITY_DN13448_c0_g1_i4;TRINITY_DN13448_c0_g1_i5	-	-	-	-	-	-	-	-	-	-	-	184	0	261.01	0	0	1	2.13	0	3.36	0	0	0.02	1.83	0.01	8.57214	up	1.03732e-05	0.000809083	yes
TRINITY_DN11629_c0_g1	1132	TRINITY_DN11629_c0_g1_i1;TRINITY_DN11629_c0_g1_i2;TRINITY_DN11629_c0_g1_i3;TRINITY_DN11629_c0_g1_i4;TRINITY_DN11629_c0_g1_i5;TRINITY_DN11629_c0_g1_i6	Uncharacterized protein EJ110_NYTH08722 [Nymphaea thermarum]	RITF1	Protein RGF1 INDUCIBLE TRANSCRIPTION FACTOR 1 OS=Arabidopsis thaliana OX=3702 GN=RITF1 PE=1 SV=1	GO:0005739(mitochondrion);GO:0008150(biological_process)	ENOG410YD1C(zinc-binding protein)	-	-	-	-	A0A9D5DDN7.1 PF04640.19;PLATZ;	-	7	33	30.99	979.71	862.13	56	0.34	2.92	2.19	87.11	74.37	3.65	1.82	55.04	-4.64199	down	1.04559e-05	0.00081328	yes
TRINITY_DN30054_c0_g1	921	TRINITY_DN30054_c0_g1_i1;TRINITY_DN30054_c0_g1_i2;TRINITY_DN30054_c0_g1_i3;TRINITY_DN30054_c0_g1_i4	hypothetical protein EJ110_NYTH41879 [Nymphaea thermarum]	-	-	GO:0003674(molecular_function);GO:0008150(biological_process);GO:0009507(chloroplast)	ENOG410ZEJB(Pollen proteins Ole e I like)	-	-	-	-	-	-	1	0	9	1664.69	1687.4	1	0.06	0	0.6	173.04	173.11	0.09	0.22	115.41	-8.18414	down	1.05269e-05	0.000816549	yes
TRINITY_DN545_c0_g1	2649	TRINITY_DN545_c0_g1_i1;TRINITY_DN545_c0_g1_i11;TRINITY_DN545_c0_g1_i2;TRINITY_DN545_c0_g1_i3;TRINITY_DN545_c0_g1_i7	Chlorophyll a-b binding protein 16 [Nymphaea thermarum]	-	Chlorophyll a-b binding protein of LHCII type I, chloroplastic OS=Chlamydomonas moewusii OX=3054 PE=2 SV=1	GO:0009416(response to light stimulus);GO:0009535(chloroplast thylakoid membrane);GO:0009768(photosynthesis, light harvesting in photosystem I);GO:0009941(chloroplast envelope);GO:0010287(plastoglobule);GO:0016168(chlorophyll binding);GO:0031409(pigment binding)	ENOG410ZHBU(Chlorophyll A-B binding protein)	K08912	light-harvesting complex II chlorophyll a/b binding protein 1	-	spen00196(Photosynthesis - antenna proteins)	A0A0D2JZ43.1 PF00504.26;Chloroa_b-bind;	-	176.63	118	8	2	5	1	5.06	5.45	0.44	0.12	0.26	0.02	3.65	0.13	5.40012	up	1.0765e-05	0.000832721	yes
TRINITY_DN9107_c0_g1	2124	TRINITY_DN9107_c0_g1_i1;TRINITY_DN9107_c0_g1_i10;TRINITY_DN9107_c0_g1_i13;TRINITY_DN9107_c0_g1_i15;TRINITY_DN9107_c0_g1_i16;TRINITY_DN9107_c0_g1_i17;TRINITY_DN9107_c0_g1_i18;TRINITY_DN9107_c0_g1_i19;TRINITY_DN9107_c0_g1_i2;TRINITY_DN9107_c0_g1_i20;TRINITY_DN9107_c0_g1_i21;TRINITY_DN9107_c0_g1_i22;TRINITY_DN9107_c0_g1_i23;TRINITY_DN9107_c0_g1_i24;TRINITY_DN9107_c0_g1_i26;TRINITY_DN9107_c0_g1_i27;T…	short-chain dehydrogenase/reductase 2b-like isoform X2 [Nymphaea colorata]	-	(-)-isopiperitenone reductase OS=Mentha piperita OX=34256 PE=1 SV=1	GO:0005737(cytoplasm);GO:0016020(membrane);GO:0016491(oxidoreductase activity);GO:0055114(oxidation-reduction process)	COG1028(Dehydrogenase reductase)	K15095	(+)-neomenthol dehydrogenase	EC:1.1.1.208	osa00902(Monoterpenoid biosynthesis)	A0A9D4Z723.1 PF00106.30;adh_short;	-	30	49	166.53	8240.3	8676.34	39.66	0.94	3.08	5.69	438.24	447.99	3.69	3.24	296.64	-5.97278	down	1.08507e-05	0.000837051	yes
TRINITY_DN13520_c0_g1	3308	TRINITY_DN13520_c0_g1_i1;TRINITY_DN13520_c0_g1_i10;TRINITY_DN13520_c0_g1_i11;TRINITY_DN13520_c0_g1_i12;TRINITY_DN13520_c0_g1_i13;TRINITY_DN13520_c0_g1_i14;TRINITY_DN13520_c0_g1_i16;TRINITY_DN13520_c0_g1_i17;TRINITY_DN13520_c0_g1_i18;TRINITY_DN13520_c0_g1_i19;TRINITY_DN13520_c0_g1_i2;TRINITY_DN13520_c0_g1_i20;TRINITY_DN13520_c0_g1_i22;TRINITY_DN13520_c0_g1_i23;TRINITY_DN13520_c0_g1_i24;TRINITY_DN1…	potassium channel KAT3-like [Nymphaea colorata]	KAT2	Potassium channel KAT2 OS=Arabidopsis thaliana OX=3702 GN=KAT2 PE=1 SV=3	GO:0005249(voltage-gated potassium channel activity);GO:0005887(integral component of plasma membrane);GO:0042391(regulation of membrane potential)	ENOG410XPSE(Potassium voltage-gated channel, subfamily H (Eag-related), member)	NA	NA	NA	-	A0A2G5C1E8.1 PF00520.36;Ion_trans;	-	6.14	7	18	1377.55	919.48	5	0.07	0.11	0.24	30.49	22.63	0.09	0.14	17.74	-6.05564	down	1.1028e-05	0.000846633	yes
TRINITY_DN573_c5_g1	1454	TRINITY_DN573_c5_g1_i1;TRINITY_DN573_c5_g1_i2;TRINITY_DN573_c5_g1_i3;TRINITY_DN573_c5_g1_i5;TRINITY_DN573_c5_g1_i6	homocysteine S-methyltransferase 1 [Nymphaea colorata]	HMT1	Homocysteine S-methyltransferase 1 OS=Brassica oleracea var. italica OX=36774 GN=HMT1 PE=1 SV=1	GO:0008898(S-adenosylmethionine-homocysteine S-methyltransferase activity);GO:0032259(methylation)	COG2040(Homocysteine s-methyltransferase)	K00547	homocysteine S-methyltransferase	EC:2.1.1.10	nnu00270(Cysteine and methionine metabolism)	A0A1U8ADU8.1 PF02574.21;S-methyl_trans;	-	916.15	4655.84	2598.65	367.15	172.22	405.61	24.31	174.22	77.6	16.81	7.65	14.68	92.04	13.05	3.20602	up	1.10351e-05	0.000846633	yes
TRINITY_DN27562_c0_g1	891	TRINITY_DN27562_c0_g1_i1;TRINITY_DN27562_c0_g1_i2	uncharacterized protein LOC116260947 [Nymphaea colorata]	HEBP2	Heme-binding protein 2 OS=Homo sapiens OX=9606 GN=HEBP2 PE=1 SV=1	GO:0005773(vacuole);GO:0005774(vacuolar membrane);GO:0008150(biological_process);GO:0009507(chloroplast);GO:0020037(heme binding)	ENOG41118F1(SOUL heme-binding protein)	-	-	-	-	A0A843WRF8.1 PF04832.17;SOUL;	-	1	27	10	354	290.98	167	0.06	2.38	0.68	38.06	30.99	14.43	1.04	27.83	-4.3465	down	1.12106e-05	0.000857763	yes
TRINITY_DN62016_c0_g1	1122	TRINITY_DN62016_c0_g1_i1	GDSL esterase/lipase At1g29670-like isoform X1 [Nymphaea colorata]	At4g16230	GDSL esterase/lipase At4g16230 OS=Arabidopsis thaliana OX=3702 GN=At4g16230 PE=3 SV=2	-	ENOG410YAE5(GDSL-like Lipase/Acylhydrolase)	-	-	-	-	A0A1S3VIR9.1 PF00657.27;Lipase_GDSL;	-	7.81	25.22	48.18	0	0	1	0.3	1.33	2.03	0	0	0.05	1.22	0.02	6.00138	up	1.15252e-05	0.000877345	yes
TRINITY_DN10257_c0_g1	610	TRINITY_DN10257_c0_g1_i1;TRINITY_DN10257_c0_g1_i10;TRINITY_DN10257_c0_g1_i11;TRINITY_DN10257_c0_g1_i2;TRINITY_DN10257_c0_g1_i3;TRINITY_DN10257_c0_g1_i4;TRINITY_DN10257_c0_g1_i5;TRINITY_DN10257_c0_g1_i6;TRINITY_DN10257_c0_g1_i7;TRINITY_DN10257_c0_g1_i8;TRINITY_DN10257_c0_g1_i9	Isoflavone reductase-like protein [Nymphaea thermarum]	PLR_Tp2	Bifunctional pinoresinol-lariciresinol reductase 2 OS=Thuja plicata OX=3316 GN=PLR_Tp2 PE=1 SV=1	GO:0009807(lignan biosynthetic process);GO:0010283(pinoresinol reductase activity);GO:0010284(lariciresinol reductase activity);GO:1902123((-)-pinoresinol catabolic process);GO:1902125((+)-pinoresinol catabolic process);GO:1902129((-)-lariciresinol biosynthetic process);GO:1902131((+)-lariciresinol catabolic process);GO:1902132((+)-lariciresinol biosynthetic process);GO:1902138((-)-secoisolaricir…	ENOG4111CCH(Isoflavone reductase)	NA	NA	NA	-	A0A3S3N7K0.1 PF05368.18;NmrA;	-	53.45	353	161.42	14.85	12.97	7	15.97	178.2	57.3	10.61	9	3.49	83.82	7.7	4.07583	up	1.15288e-05	0.000877345	yes
TRINITY_DN37017_c0_g1	2331	TRINITY_DN37017_c0_g1_i1;TRINITY_DN37017_c0_g1_i10;TRINITY_DN37017_c0_g1_i11;TRINITY_DN37017_c0_g1_i2;TRINITY_DN37017_c0_g1_i3;TRINITY_DN37017_c0_g1_i4;TRINITY_DN37017_c0_g1_i5;TRINITY_DN37017_c0_g1_i6;TRINITY_DN37017_c0_g1_i7;TRINITY_DN37017_c0_g1_i9	Endoglucanase 8 [Nymphaea thermarum]	CEL1	Endoglucanase 8 OS=Arabidopsis thaliana OX=3702 GN=CEL1 PE=2 SV=1	GO:0004553(hydrolase activity, hydrolyzing O-glycosyl compounds);GO:0005576(extracellular region);GO:0008810(cellulase activity);GO:0009507(chloroplast);GO:0030245(cellulose catabolic process);GO:0042547(cell wall modification involved in multidimensional cell growth)	ENOG410YBFA(Hydrolase, hydrolyzing O-glycosyl compounds)	K01179	endoglucanase	EC:3.2.1.4	cmo00500(Starch and sucrose metabolism)	W1NEF7.1 PF00759.24;Glyco_hydro_9;	-	5	2	26	2292.93	2810.61	3	0.13	0.07	0.72	85.69	101.6	0.08	0.31	62.46	-7.09905	down	1.15875e-05	0.000879435	yes
TRINITY_DN14051_c1_g3	866	TRINITY_DN14051_c1_g3_i1;TRINITY_DN14051_c1_g3_i2	uncharacterized protein LOC116244886 [Nymphaea colorata]	GSPATT00022898001	Cathepsin L 2 OS=Paramecium tetraurelia OX=5888 GN=GSPATT00022898001 PE=3 SV=2	GO:0004197(cysteine-type endopeptidase activity);GO:0005615(extracellular space);GO:0005764(lysosome);GO:0051603(proteolysis involved in cellular protein catabolic process)	COG4870(cathepsin)	NA	NA	NA	-	A0A8S1UGS0.1 PF00112.28;Peptidase_C1;	-	8.87	54.94	31.1	1	0	1	0.5	4.36	1.97	0.1	0	0.08	2.28	0.06	5.40684	up	1.17436e-05	0.000888886	yes
TRINITY_DN14424_c0_g1	444	TRINITY_DN14424_c0_g1_i1;TRINITY_DN14424_c0_g1_i2;TRINITY_DN14424_c0_g1_i3;TRINITY_DN14424_c0_g1_i5;TRINITY_DN14424_c0_g1_i6	uncharacterized protein LOC126410124 isoform X3 [Nymphaea colorata]	-	-	-	-	-	-	-	-	-	-	11.88	5.99	3	125.46	209.56	84.75	2.85	2	0.81	50.54	85.43	28.34	1.89	54.77	-4.08259	down	1.17979e-05	0.000890597	yes
TRINITY_DN30617_c0_g2	898	TRINITY_DN30617_c0_g2_i1;TRINITY_DN30617_c0_g2_i2	Ribonuclease 3-like protein 3 [Nymphaea thermarum]	DCL1	Endoribonuclease Dicer homolog 1 OS=Arabidopsis thaliana OX=3702 GN=DCL1 PE=1 SV=2	GO:0003723(RNA binding);GO:0004525(ribonuclease III activity);GO:0005634(nucleus);GO:0005737(cytoplasm);GO:0016442(RISC complex);GO:0030422(production of siRNA involved in RNA interference)	COG0571(Digests double-stranded RNA. Involved in the processing of primary rRNA transcript to yield the immediate precursors to the large and small rRNAs (23S and 16S). Also processes some mRNAs, and tRNAs when they are encoded in the rRNA operon (By similarity))	NA	NA	NA	-	A0A8B8Q9C3.1 PF00636.31;Ribonuclease_3;	-	1	4.82	2	74.2	87.21	20	0.05	0.53	0.27	11.25	11.26	1.65	0.28	8.05	-4.32762	down	1.24255e-05	0.000935471	yes
TRINITY_DN27348_c0_g1	832	TRINITY_DN27348_c0_g1_i1;TRINITY_DN27348_c0_g1_i2;TRINITY_DN27348_c0_g1_i3;TRINITY_DN27348_c0_g1_i4;TRINITY_DN27348_c0_g1_i5	B3 domain-containing protein REM19-like [Nymphaea colorata]	VRN1	B3 domain-containing transcription factor VRN1 OS=Arabidopsis thaliana OX=3702 GN=VRN1 PE=1 SV=1	GO:0003677(DNA binding);GO:0005634(nucleus);GO:0005654(nucleoplasm);GO:0006351(transcription, DNA-templated);GO:0006355(regulation of transcription, DNA-templated);GO:0009909(regulation of flower development);GO:0010048(vernalization response);GO:0043565(sequence-specific DNA binding)	ENOG410YZ3E(B3 domain-containing transcription factor)	-	-	-	-	A0A835KBC6.1 PF02362.26;B3;	B3	7	0	1	1674.67	1095.17	1	0.84	0	0.07	180.83	118.58	0.09	0.3	99.83	-8.0943	down	1.25987e-05	0.000943899	yes
TRINITY_DN15867_c0_g1	1252	TRINITY_DN15867_c0_g1_i1	-	-	-	-	-	-	-	-	-	-	-	81.02	29	71.12	2	6	0	2.62	1.31	2.56	0.11	0.33	0	2.16	0.15	4.65544	up	1.26045e-05	0.000943899	yes
TRINITY_DN16006_c0_g1	860	TRINITY_DN16006_c0_g1_i1;TRINITY_DN16006_c0_g1_i2;TRINITY_DN16006_c0_g1_i3;TRINITY_DN16006_c0_g1_i4	glutathione S-transferase-like [Nymphaea colorata]	GSTF13	Glutathione S-transferase F13 OS=Arabidopsis thaliana OX=3702 GN=GSTF13 PE=3 SV=1	GO:0004364(glutathione transferase activity);GO:0005737(cytoplasm);GO:0006749(glutathione metabolic process)	COG0625(glutathione Stransferase)	K00799	glutathione S-transferase	EC:2.5.1.18	nnu00480(Glutathione metabolism)	A0A1U8AD40.1 PF00043.30;GST_C;	-	21	6	28.95	0	0	0	1.78	0.59	2.75	0	0	0	1.71	0	7.36948	up	1.26553e-05	0.000944346	yes
TRINITY_DN8824_c0_g1	3831	TRINITY_DN8824_c0_g1_i1;TRINITY_DN8824_c0_g1_i10;TRINITY_DN8824_c0_g1_i11;TRINITY_DN8824_c0_g1_i13;TRINITY_DN8824_c0_g1_i14;TRINITY_DN8824_c0_g1_i15;TRINITY_DN8824_c0_g1_i16;TRINITY_DN8824_c0_g1_i17;TRINITY_DN8824_c0_g1_i18;TRINITY_DN8824_c0_g1_i2;TRINITY_DN8824_c0_g1_i5;TRINITY_DN8824_c0_g1_i6;TRINITY_DN8824_c0_g1_i9	uncharacterized protein LOC116263035 [Nymphaea colorata]	BDX	Protein BIIDXI OS=Arabidopsis thaliana OX=3702 GN=BDX PE=1 SV=1	GO:0003674(molecular_function);GO:0005576(extracellular region);GO:0009505(plant-type cell wall);GO:0009793(embryo development ending in seed dormancy);GO:0045489(pectin biosynthetic process)	ENOG410YE8S(expressed protein)	K03097	casein kinase II subunit alpha	EC:2.7.11.1	aip03008(Ribosome biogenesis in eukaryotes);aip04712(Circadian rhythm - plant)	A0A1U7ZPF3.1 PF04862.17;DUF642;	-	179.03	51	415	41783	49473.5	45	4.14	1.7	10.6	1662.78	1935.74	1.42	5.48	1199.98	-6.95816	down	1.26776e-05	0.000944346	yes
TRINITY_DN17590_c0_g1	670	TRINITY_DN17590_c0_g1_i1	zinc finger protein 3-like [Nymphaea colorata]	RBE	Probable transcriptional regulator RABBIT EARS OS=Arabidopsis thaliana OX=3702 GN=RBE PE=2 SV=2	GO:0003700(DNA binding transcription factor activity);GO:0005634(nucleus);GO:0043565(sequence-specific DNA binding);GO:0044212(transcription regulatory region DNA binding)	ENOG4111ECK(ZnF_C2H2)	K08081	tropinone reductase I	EC:1.1.1.206	thj00960(Tropane, piperidine and pyridine alkaloid biosynthesis)	A0A7J9DD91.1 PF13912.11;zf-C2H2_6;	C2H2	0	0	0	149	74.74	0	0	0	0	23.08	11.52	0	0	11.53	-9.16816	down	1.29276e-05	0.000957614	yes
TRINITY_DN18763_c0_g1	418	TRINITY_DN18763_c0_g1_i1;TRINITY_DN18763_c0_g1_i3;TRINITY_DN18763_c0_g1_i4;TRINITY_DN18763_c0_g1_i5;TRINITY_DN18763_c0_g1_i6;TRINITY_DN18763_c0_g1_i7	-	-	-	-	-	-	-	-	-	-	-	62.88	0	116.97	0	0	0	34.56	0	75.02	0	0	0	36.53	0	9.06095	up	1.29399e-05	0.000957614	yes
TRINITY_DN12278_c0_g3	719	TRINITY_DN12278_c0_g3_i1;TRINITY_DN12278_c0_g3_i2;TRINITY_DN12278_c0_g3_i3;TRINITY_DN12278_c0_g3_i4;TRINITY_DN12278_c0_g3_i5	GDSL esterase/lipase At1g29670-like isoform X1 [Nymphaea colorata]	-	-	-	-	-	-	-	-	-	-	67.36	250.19	193.89	10	1	16.04	22.83	118.8	74.43	5.12	0.35	6.45	72.02	3.97	4.34011	up	1.29577e-05	0.000957614	yes
TRINITY_DN18448_c0_g1	495	TRINITY_DN18448_c0_g1_i1	uncharacterized acetyltransferase At3g50280-like [Nymphaea colorata]	At3g50280	Uncharacterized acetyltransferase At3g50280 OS=Arabidopsis thaliana OX=3702 GN=At3g50280 PE=3 SV=1	GO:0005737(cytoplasm);GO:0016740(transferase activity);GO:0016747(transferase activity, transferring acyl groups other than amino-acyl groups)	ENOG410YADF(transferase) family)	K13065	shikimate O-hydroxycinnamoyltransferase	EC:2.3.1.133	smo00940(Phenylpropanoid biosynthesis);smo00945(Stilbenoid, diarylheptanoid and gingerol biosynthesis);smo00941(Flavonoid biosynthesis)	A0A0D3AHE7.1 PF02458.20;Transferase;	-	0	0	0	6	19.18	45.86	0	0	0	1.85	5.96	11.7	0	6.5	-7.47478	down	1.30343e-05	0.000960751	yes
TRINITY_DN56300_c1_g1	318	TRINITY_DN56300_c1_g1_i1	-	-	-	-	-	-	-	-	-	-	-	0	0	0	101.98	93.54	0	0	0	0	79.13	73.27	0	0	50.8	-8.97216	down	1.31363e-05	0.00096574	yes
TRINITY_DN4249_c0_g1	4820	TRINITY_DN4249_c0_g1_i1;TRINITY_DN4249_c0_g1_i10;TRINITY_DN4249_c0_g1_i12;TRINITY_DN4249_c0_g1_i13;TRINITY_DN4249_c0_g1_i14;TRINITY_DN4249_c0_g1_i15;TRINITY_DN4249_c0_g1_i16;TRINITY_DN4249_c0_g1_i17;TRINITY_DN4249_c0_g1_i19;TRINITY_DN4249_c0_g1_i2;TRINITY_DN4249_c0_g1_i20;TRINITY_DN4249_c0_g1_i21;TRINITY_DN4249_c0_g1_i22;TRINITY_DN4249_c0_g1_i23;TRINITY_DN4249_c0_g1_i25;TRINITY_DN4249_c0_g1_i3;TR…	nucleobase-ascorbate transporter 7-like [Nymphaea colorata]	NAT7	Nucleobase-ascorbate transporter 7 OS=Arabidopsis thaliana OX=3702 GN=NAT7 PE=2 SV=2	GO:0005886(plasma membrane);GO:0009506(plasmodesma);GO:0016020(membrane);GO:0016021(integral component of membrane);GO:0022857(transmembrane transporter activity);GO:0055085(transmembrane transport)	COG2233(permease)	NA	NA	NA	-	A0A7I8LD18.1 PF00860.25;Xan_ur_permease;	-	1836.11	4649.06	3655.19	187.05	155.31	758.87	28.47	105.28	64.03	4.98	4.52	16.38	65.93	8.63	3.34788	up	1.32129e-05	0.000967084	yes
TRINITY_DN1374_c0_g1	3792	TRINITY_DN1374_c0_g1_i1;TRINITY_DN1374_c0_g1_i10;TRINITY_DN1374_c0_g1_i100;TRINITY_DN1374_c0_g1_i102;TRINITY_DN1374_c0_g1_i103;TRINITY_DN1374_c0_g1_i104;TRINITY_DN1374_c0_g1_i106;TRINITY_DN1374_c0_g1_i109;TRINITY_DN1374_c0_g1_i11;TRINITY_DN1374_c0_g1_i110;TRINITY_DN1374_c0_g1_i111;TRINITY_DN1374_c0_g1_i112;TRINITY_DN1374_c0_g1_i113;TRINITY_DN1374_c0_g1_i114;TRINITY_DN1374_c0_g1_i115;TRINITY_DN137…	probable galactinol--sucrose galactosyltransferase 1 [Nymphaea colorata]	RFS1	Probable galactinol--sucrose galactosyltransferase 1 OS=Arabidopsis thaliana OX=3702 GN=RFS1 PE=2 SV=1	GO:0003676(nucleic acid binding);GO:0004553(hydrolase activity, hydrolyzing O-glycosyl compounds);GO:0004857(enzyme inhibitor activity);GO:0005737(cytoplasm);GO:0005975(carbohydrate metabolic process);GO:0046872(metal ion binding);GO:0047274(galactinol-sucrose galactosyltransferase activity)	ENOG410YBU9(raffinose synthase)	K06617	raffinose synthase	EC:2.4.1.82	atr00052(Galactose metabolism)	U5D9E1.1 PF05691.17;Raffinose_syn;	-	3375.97	2	2370.9	19	34	12	43.09	0.04	33.5	0.43	0.75	0.23	25.54	0.47	6.73719	up	1.32233e-05	0.000967084	yes
TRINITY_DN20317_c0_g1	1300	TRINITY_DN20317_c0_g1_i1;TRINITY_DN20317_c0_g1_i10;TRINITY_DN20317_c0_g1_i11;TRINITY_DN20317_c0_g1_i12;TRINITY_DN20317_c0_g1_i13;TRINITY_DN20317_c0_g1_i14;TRINITY_DN20317_c0_g1_i15;TRINITY_DN20317_c0_g1_i16;TRINITY_DN20317_c0_g1_i17;TRINITY_DN20317_c0_g1_i18;TRINITY_DN20317_c0_g1_i19;TRINITY_DN20317_c0_g1_i2;TRINITY_DN20317_c0_g1_i20;TRINITY_DN20317_c0_g1_i21;TRINITY_DN20317_c0_g1_i22;TRINITY_DN2…	60S ribosomal protein L3 [Nymphaea colorata]	RPL3	Large ribosomal subunit protein uL3 OS=Homo sapiens OX=9606 GN=RPL3 PE=1 SV=2	GO:0000027(ribosomal large subunit assembly);GO:0003735(structural constituent of ribosome);GO:0005654(nucleoplasm);GO:0005730(nucleolus);GO:0005925(focal adhesion);GO:0006412(translation);GO:0022625(cytosolic large ribosomal subunit);GO:0070062(extracellular exosome);GO:0071353(cellular response to interleukin-4)	COG0087(One of the primary rRNA binding proteins, it binds directly near the 3'-end of the 23S rRNA, where it nucleates assembly of the 50S subunit (By similarity))	K02925	large subunit ribosomal protein L3e	-	egu03010(Ribosome)	A0A813TNC1.1 PF00297.27;Ribosomal_L3;	-	37.3	107.12	19	4	3	2	1.71	6.85	0.84	0.24	0.56	0.33	3.13	0.38	4.22508	up	1.32888e-05	0.000969361	yes
TRINITY_DN13713_c0_g1	725	TRINITY_DN13713_c0_g1_i1;TRINITY_DN13713_c0_g1_i2;TRINITY_DN13713_c0_g1_i3;TRINITY_DN13713_c0_g1_i4;TRINITY_DN13713_c0_g1_i5;TRINITY_DN13713_c0_g1_i6;TRINITY_DN13713_c0_g1_i7	7-deoxyloganetin glucosyltransferase-like isoform X2 [Nymphaea colorata]	UGT85A24	7-deoxyloganetin glucosyltransferase OS=Gardenia jasminoides OX=114476 GN=UGT85A24 PE=1 SV=1	GO:0009813(flavonoid biosynthetic process);GO:0043231(intracellular membrane-bounded organelle);GO:0052696(flavonoid glucuronidation);GO:0080043(quercetin 3-O-glucosyltransferase activity);GO:0080044(quercetin 7-O-glucosyltransferase activity)	COG1819(Transferase)	NA	NA	NA	-	A0A8J4VPH7.1 PF00201.23;UDPGT;	-	0	3	2	319.86	123.47	4.11	0	0.68	0.17	101.18	34.75	0.44	0.28	45.46	-6.29999	down	1.35062e-05	0.000982674	yes
TRINITY_DN12788_c0_g1	206	TRINITY_DN12788_c0_g1_i1	-	-	-	-	-	-	-	-	-	-	-	27.86	41.68	20.66	159.69	334.49	865.93	31.03	64.33	24.8	292.33	606.81	1267.1	40.05	722.08	-3.7216	down	1.36404e-05	0.000989385	yes
TRINITY_DN33676_c0_g1	1966	TRINITY_DN33676_c0_g1_i10;TRINITY_DN33676_c0_g1_i11;TRINITY_DN33676_c0_g1_i12;TRINITY_DN33676_c0_g1_i13;TRINITY_DN33676_c0_g1_i14;TRINITY_DN33676_c0_g1_i15;TRINITY_DN33676_c0_g1_i16;TRINITY_DN33676_c0_g1_i17;TRINITY_DN33676_c0_g1_i18;TRINITY_DN33676_c0_g1_i19;TRINITY_DN33676_c0_g1_i2;TRINITY_DN33676_c0_g1_i20;TRINITY_DN33676_c0_g1_i21;TRINITY_DN33676_c0_g1_i22;TRINITY_DN33676_c0_g1_i23;TRINITY_DN…	uncharacterized protein LOC116263192 isoform X1 [Nymphaea colorata]	-	-	GO:0008270(zinc ion binding)	COG5183((Membrane-Associated Ring finger (C3HC4)))	-	-	-	-	A0A8T3ABK8.1 PF12906.12;RINGv;	-	59	2	69	0	1	0	3.1	0.22	4.36	0	0.2	0	2.56	0.07	6.79413	up	1.36687e-05	0.000989385	yes
TRINITY_DN2238_c0_g1	5225	TRINITY_DN2238_c0_g1_i1;TRINITY_DN2238_c0_g1_i10;TRINITY_DN2238_c0_g1_i11;TRINITY_DN2238_c0_g1_i12;TRINITY_DN2238_c0_g1_i13;TRINITY_DN2238_c0_g1_i14;TRINITY_DN2238_c0_g1_i15;TRINITY_DN2238_c0_g1_i16;TRINITY_DN2238_c0_g1_i17;TRINITY_DN2238_c0_g1_i18;TRINITY_DN2238_c0_g1_i19;TRINITY_DN2238_c0_g1_i2;TRINITY_DN2238_c0_g1_i20;TRINITY_DN2238_c0_g1_i21;TRINITY_DN2238_c0_g1_i22;TRINITY_DN2238_c0_g1_i23;T…	NADPH-dependent aldo-keto reductase, chloroplastic-like isoform X2 [Nymphaea colorata]	AKR4C9	NADPH-dependent aldo-keto reductase, chloroplastic OS=Arabidopsis thaliana OX=3702 GN=AKR4C9 PE=1 SV=1	GO:0004032(alditol:NADP+ 1-oxidoreductase activity);GO:0004033(aldo-keto reductase (NADP) activity);GO:0005737(cytoplasm);GO:0008106(alcohol dehydrogenase (NADP+) activity);GO:0009409(response to cold);GO:0009414(response to water deprivation);GO:0009507(chloroplast);GO:0009636(response to toxic substance);GO:0009651(response to salt stress);GO:0016229(steroid dehydrogenase activity);GO:0016491(o…	COG0656(reductase)	K00002	alcohol dehydrogenase (NADP+)	EC:1.1.1.2	atr00010(Glycolysis / Gluconeogenesis);atr00040(Pentose and glucuronate interconversions);atr00561(Glycerolipid metabolism)	A0A443PML5.1 PF00248.26;Aldo_ket_red;	-	3887.52	1489.64	3029.73	224.5	179.94	631.24	107.63	64.14	82.47	9.97	9.4	28.37	84.75	15.91	3.26875	up	1.39249e-05	0.00100447	yes
TRINITY_DN11186_c0_g1	921	TRINITY_DN11186_c0_g1_i1;TRINITY_DN11186_c0_g1_i10;TRINITY_DN11186_c0_g1_i11;TRINITY_DN11186_c0_g1_i12;TRINITY_DN11186_c0_g1_i2;TRINITY_DN11186_c0_g1_i4;TRINITY_DN11186_c0_g1_i7;TRINITY_DN11186_c0_g1_i9	pterocarpan synthase 1-like [Nymphaea colorata]	DIR21	Dirigent protein 21 OS=Arabidopsis thaliana OX=3702 GN=DIR21 PE=3 SV=1	GO:0009699(phenylpropanoid biosynthetic process);GO:0042349(guiding stereospecific synthesis activity)	ENOG410YGJA(Disease resistance response protein)	K01870	isoleucyl-tRNA synthetase	EC:6.1.1.5	eus00970(Aminoacyl-tRNA biosynthesis)	A0A059DHS5.1 PF03018.19;Dirigent;	-	260	477	492	56	56	31	16.93	43.36	36.14	5.97	6.45	2.8	32.14	5.07	3.23737	up	1.39486e-05	0.00100447	yes
TRINITY_DN5447_c0_g1	708	TRINITY_DN5447_c0_g1_i1;TRINITY_DN5447_c0_g1_i2;TRINITY_DN5447_c0_g1_i3	-	-	-	-	-	-	-	-	-	-	-	83	95	154	3	3	16	6.76	10.77	14.05	0.42	0.41	1.79	10.53	0.87	4.07592	up	1.40817e-05	0.00101148	yes
TRINITY_DN13898_c2_g1	905	TRINITY_DN13898_c2_g1_i1;TRINITY_DN13898_c2_g1_i2;TRINITY_DN13898_c2_g1_i3;TRINITY_DN13898_c2_g1_i4;TRINITY_DN13898_c2_g1_i5;TRINITY_DN13898_c2_g1_i6;TRINITY_DN13898_c2_g1_i8;TRINITY_DN13898_c2_g1_i9	hypothetical protein RND71_044117 [Anisodus tanguticus]	EEF1A1	Elongation factor 1-alpha 1 OS=Cricetulus griseus OX=10029 GN=EEF1A1 PE=2 SV=1	GO:0003746(translation elongation factor activity);GO:0003924(GTPase activity);GO:0005622(intracellular)	COG5256(This protein promotes the GTP-dependent binding of aminoacyl-tRNA to the A-site of ribosomes during protein biosynthesis (By similarity))	K03231	elongation factor 1-alpha	-	cit03013(RNA transport)	A0A7L0Q1F7.1 PF00009.32;GTP_EFTU;	-	25.22	998.81	6	2	3	0	3.81	76.43	2.99	2.15	0.27	0	27.74	0.81	7.57353	up	1.42966e-05	0.00102052	yes
TRINITY_DN4843_c2_g1	710	TRINITY_DN4843_c2_g1_i1;TRINITY_DN4843_c2_g1_i2	hypothetical protein EJ110_NYTH38764 [Nymphaea thermarum]	-	-	-	-	-	-	-	-	-	-	31	4	59.15	1691.99	143.38	944.52	2.56	0.46	5.46	236.78	19.94	106.85	2.83	121.19	-4.66965	down	1.43091e-05	0.00102052	yes
TRINITY_DN68355_c0_g3	213	TRINITY_DN68355_c0_g3_i1	-	-	-	-	-	-	-	-	-	-	-	0	0	0	102.91	85.41	0	0	0	0	170.59	140.24	0	0	103.61	-8.91284	down	1.43163e-05	0.00102052	yes
TRINITY_DN43213_c0_g1	1389	TRINITY_DN43213_c0_g1_i1	Aspartic proteinase [Nymphaea thermarum]	CDR1	Aspartic proteinase CDR1 OS=Arabidopsis thaliana OX=3702 GN=CDR1 PE=1 SV=1	GO:0004190(aspartic-type endopeptidase activity);GO:0006508(proteolysis);GO:0030163(protein catabolic process)	ENOG410XNV7(aspartic)	NA	NA	NA	-	A0A9E7JVB9.1 PF00026.28;Asp;	-	0	0	0	77	114.16	0	0	0	0	3.69	5.38	0	0	3.02	-8.93198	down	1.45482e-05	0.00103249	yes
TRINITY_DN18814_c0_g1	318	TRINITY_DN18814_c0_g1_i1;TRINITY_DN18814_c0_g1_i2	-	-	-	-	-	-	-	-	-	-	-	335.33	8.36	495.18	8.64	0	4	170.45	5.88	274.37	6.95	0	2.64	150.23	3.2	6.20096	up	1.45576e-05	0.00103249	yes
TRINITY_DN12029_c0_g1	271	TRINITY_DN12029_c0_g1_i1;TRINITY_DN12029_c0_g1_i2	-	-	-	-	-	-	-	-	-	-	-	29.24	9	60.1	0	1	1	18.46	7.92	41.03	0	1	0.82	22.47	0.61	5.5678	up	1.46637e-05	0.0010374	yes
TRINITY_DN9580_c0_g1	1848	TRINITY_DN9580_c0_g1_i1;TRINITY_DN9580_c0_g1_i3;TRINITY_DN9580_c0_g1_i5;TRINITY_DN9580_c0_g1_i6	glutamine synthetase leaf isozyme, chloroplastic-like [Nymphaea colorata]	GLN2	Glutamine synthetase, chloroplastic OS=Daucus carota OX=4039 GN=GLN2 PE=2 SV=1	GO:0004356(glutamate-ammonia ligase activity)	COG0174(glutamine synthetase)	K01915	glutamine synthetase	EC:6.3.1.2	zju00630(Glyoxylate and dicarboxylate metabolism);zju00910(Nitrogen metabolism);zju00250(Alanine, aspartate and glutamate metabolism);zju00220(Arginine biosynthesis)	A0A835K1X6.1 PF00120.29;Gln-synt_C;	-	48	130	116	872.74	665.6	971.05	1.05	3.84	2.71	32.2	24	28.2	2.53	28.13	-2.96509	down	1.49205e-05	0.00105293	yes
TRINITY_DN4539_c0_g2	728	TRINITY_DN4539_c0_g2_i1;TRINITY_DN4539_c0_g2_i2	predicted protein [Hordeum vulgare subsp. vulgare]	-	-	-	-	-	-	-	-	-	-	47	147	0	0	0	0	3.63	15.82	0	0	0	0	6.48	0	9.03462	up	1.51189e-05	0.00106307	yes
TRINITY_DN7191_c0_g1	1368	TRINITY_DN7191_c0_g1_i1;TRINITY_DN7191_c0_g1_i2;TRINITY_DN7191_c0_g1_i3;TRINITY_DN7191_c0_g1_i4;TRINITY_DN7191_c0_g1_i5;TRINITY_DN7191_c0_g1_i6;TRINITY_DN7191_c0_g1_i7;TRINITY_DN7191_c0_g1_i8;TRINITY_DN7191_c0_g1_i9	caffeoylshikimate esterase-like [Nymphaea colorata]	CSE	Caffeoylshikimate esterase OS=Arabidopsis thaliana OX=3702 GN=CSE PE=1 SV=1	GO:0006629(lipid metabolic process);GO:0016020(membrane);GO:0016298(lipase activity)	COG2267(alpha beta hydrolase fold)	K01054	acylglycerol lipase	EC:3.1.1.23	pper00561(Glycerolipid metabolism)	A0A3S3R4I4.1 PF12146.13;Hydrolase_4;	-	1	0	5	1207.84	864.87	0	0.09	0	0.31	91.75	65.33	0	0.13	52.36	-8.18729	down	1.51398e-05	0.00106307	yes
TRINITY_DN10424_c0_g1	696	TRINITY_DN10424_c0_g1_i1;TRINITY_DN10424_c0_g1_i2;TRINITY_DN10424_c0_g1_i3;TRINITY_DN10424_c0_g1_i4;TRINITY_DN10424_c0_g1_i5;TRINITY_DN10424_c0_g1_i6;TRINITY_DN10424_c0_g1_i7	-	-	-	-	-	-	-	-	-	-	-	193.82	4	322.79	1	4.99	0	73.82	0.47	144.6	0.14	0.71	0	72.96	0.28	6.578	up	1.54723e-05	0.00108127	yes
TRINITY_DN22555_c0_g1	1228	TRINITY_DN22555_c0_g1_i1;TRINITY_DN22555_c0_g1_i2	Myb-related protein 305 [Nymphaea thermarum]	EOBII	MYB-like transcription factor EOBII OS=Petunia hybrida OX=4102 GN=EOBII PE=2 SV=1	GO:0005634(nucleus)	COG5147(Myblike DNAbinding domain containing protein)	NA	NA	NA	-	-	MYB	0	0	0	271.07	0	48.49	0	0	0	15.47	0	2.18	0	5.88	-9.67594	down	1.54758e-05	0.00108127	yes
TRINITY_DN4903_c0_g1	1356	TRINITY_DN4903_c0_g1_i1;TRINITY_DN4903_c0_g1_i10;TRINITY_DN4903_c0_g1_i11;TRINITY_DN4903_c0_g1_i12;TRINITY_DN4903_c0_g1_i13;TRINITY_DN4903_c0_g1_i14;TRINITY_DN4903_c0_g1_i15;TRINITY_DN4903_c0_g1_i16;TRINITY_DN4903_c0_g1_i17;TRINITY_DN4903_c0_g1_i2;TRINITY_DN4903_c0_g1_i3;TRINITY_DN4903_c0_g1_i4;TRINITY_DN4903_c0_g1_i5;TRINITY_DN4903_c0_g1_i6;TRINITY_DN4903_c0_g1_i7;TRINITY_DN4903_c0_g1_i8;TRINITY…	potassium channel KOR1-like [Nymphaea colorata]	Os06g0250600	Potassium channel KOR1 OS=Oryza sativa subsp. japonica OX=39947 GN=Os06g0250600 PE=2 SV=1	GO:0005249(voltage-gated potassium channel activity);GO:0005887(integral component of plasma membrane);GO:0042391(regulation of membrane potential)	ENOG410XPSE(Potassium voltage-gated channel, subfamily H (Eag-related), member)	NA	NA	NA	-	A0A1U8ATN0.1 PF00027.34;cNMP_binding;	-	27.02	39	26	1184.2	1164.2	36.91	1.86	4.02	1.96	96.13	90.64	3.6	2.61	63.46	-4.55065	down	1.55966e-05	0.00108501	yes
TRINITY_DN22745_c0_g1	577	TRINITY_DN22745_c0_g1_i1;TRINITY_DN22745_c0_g1_i10;TRINITY_DN22745_c0_g1_i11;TRINITY_DN22745_c0_g1_i12;TRINITY_DN22745_c0_g1_i13;TRINITY_DN22745_c0_g1_i14;TRINITY_DN22745_c0_g1_i2;TRINITY_DN22745_c0_g1_i3;TRINITY_DN22745_c0_g1_i4;TRINITY_DN22745_c0_g1_i5;TRINITY_DN22745_c0_g1_i6;TRINITY_DN22745_c0_g1_i7;TRINITY_DN22745_c0_g1_i8;TRINITY_DN22745_c0_g1_i9	unknown [Lotus japonicus]	CTSL	Procathepsin L OS=Canis lupus familiaris OX=9615 GN=CTSL PE=2 SV=1	GO:0005737(cytoplasm);GO:0005764(lysosome)	COG4870(cathepsin)	NA	NA	NA	-	A0A814LTH7.1 PF00112.28;Peptidase_C1;	-	107.88	201.37	24.52	8	1	0	32.26	78.67	9.24	3.97	0.5	0	40.06	1.49	5.2739	up	1.5647e-05	0.00108501	yes
TRINITY_DN541_c0_g1	3095	TRINITY_DN541_c0_g1_i10;TRINITY_DN541_c0_g1_i12;TRINITY_DN541_c0_g1_i13;TRINITY_DN541_c0_g1_i14;TRINITY_DN541_c0_g1_i15;TRINITY_DN541_c0_g1_i16;TRINITY_DN541_c0_g1_i17;TRINITY_DN541_c0_g1_i18;TRINITY_DN541_c0_g1_i19;TRINITY_DN541_c0_g1_i20;TRINITY_DN541_c0_g1_i22;TRINITY_DN541_c0_g1_i23;TRINITY_DN541_c0_g1_i25;TRINITY_DN541_c0_g1_i26;TRINITY_DN541_c0_g1_i4;TRINITY_DN541_c0_g1_i5;TRINITY_DN541_c0_…	SNF2 domain-containing protein CLASSY 4-like [Nymphaea colorata]	-	-	-	-	-	-	-	-	-	-	81.72	46	113.82	3605.34	4335.68	65	1.66	1.35	2.23	113.73	142.16	1.24	1.75	85.71	-4.86141	down	1.56636e-05	0.00108501	yes
TRINITY_DN33268_c0_g1	323	TRINITY_DN33268_c0_g1_i1;TRINITY_DN33268_c0_g1_i2;TRINITY_DN33268_c0_g1_i3	protein DETOXIFICATION 33-like [Nymphaea colorata]	DTX35	Protein DETOXIFICATION 35 OS=Arabidopsis thaliana OX=3702 GN=DTX35 PE=1 SV=1	GO:0006855(drug transmembrane transport)	COG0534(Mate efflux family protein)	NA	NA	NA	-	A0A200Q5T6.1 PF01554.23;MatE;	-	94.08	0	64.48	0	0	0	82	0	61.95	0	0	0	47.98	0	8.92639	up	1.56835e-05	0.00108501	yes
TRINITY_DN3496_c0_g1	2270	TRINITY_DN3496_c0_g1_i1;TRINITY_DN3496_c0_g1_i2;TRINITY_DN3496_c0_g1_i3;TRINITY_DN3496_c0_g1_i4;TRINITY_DN3496_c0_g1_i5;TRINITY_DN3496_c0_g1_i6;TRINITY_DN3496_c0_g1_i7;TRINITY_DN3496_c0_g1_i8	-	-	-	-	-	-	-	-	-	-	-	401.89	173.04	715.69	57.04	26	39.68	9.86	5.39	15.96	1.97	0.89	2.47	10.4	1.78	3.58772	up	1.60909e-05	0.00111047	yes
TRINITY_DN6870_c0_g1	1891	TRINITY_DN6870_c0_g1_i1;TRINITY_DN6870_c0_g1_i11;TRINITY_DN6870_c0_g1_i2;TRINITY_DN6870_c0_g1_i3;TRINITY_DN6870_c0_g1_i4;TRINITY_DN6870_c0_g1_i5;TRINITY_DN6870_c0_g1_i6;TRINITY_DN6870_c0_g1_i7;TRINITY_DN6870_c0_g1_i8;TRINITY_DN6870_c0_g1_i9	uncharacterized protein LOC116267597 [Nymphaea colorata]	-	-	-	ENOG4112BY6(NA)	-	-	-	-	-	-	17	11	58	2563.47	1832.33	19	0.63	0.55	2.52	166.34	117.24	1.02	1.23	94.87	-5.51833	down	1.62582e-05	0.00111927	yes
TRINITY_DN68634_c0_g1	898	TRINITY_DN68634_c0_g1_i1	ABC transporter G family member 42 [Nymphaea thermarum]	ABCG35	ABC transporter G family member 35 OS=Arabidopsis thaliana OX=3702 GN=ABCG35 PE=2 SV=1	GO:0005886(plasma membrane);GO:0016021(integral component of membrane);GO:0042626(ATPase activity, coupled to transmembrane movement of substances)	COG0842((ABC) transporter)	-	-	-	-	A0A2U1NS30.1 PF14510.11;ABC_trans_N;	-	13.95	139.55	33.17	0	0	4.27	0.74	10.37	1.97	0	0	0.31	4.36	0.1	5.48755	up	1.65046e-05	0.00113346	yes
TRINITY_DN13223_c0_g1	4773	TRINITY_DN13223_c0_g1_i1	-	-	-	-	ENOG4111T2D(Lipoprotein amino terminal region)	-	-	-	-	A0A553PFZ9.1 PF01347.27;Vitellogenin_N;	-	1900.97	21	0	0	0	1	12.55	0.19	0	0	0	0.01	4.25	0	10.8068	up	1.65837e-05	0.00113585	yes
TRINITY_DN6922_c0_g1	1303	TRINITY_DN6922_c0_g1_i1;TRINITY_DN6922_c0_g1_i10;TRINITY_DN6922_c0_g1_i11;TRINITY_DN6922_c0_g1_i13;TRINITY_DN6922_c0_g1_i15;TRINITY_DN6922_c0_g1_i16;TRINITY_DN6922_c0_g1_i18;TRINITY_DN6922_c0_g1_i19;TRINITY_DN6922_c0_g1_i2;TRINITY_DN6922_c0_g1_i20;TRINITY_DN6922_c0_g1_i21;TRINITY_DN6922_c0_g1_i22;TRINITY_DN6922_c0_g1_i24;TRINITY_DN6922_c0_g1_i25;TRINITY_DN6922_c0_g1_i26;TRINITY_DN6922_c0_g1_i27;T…	uncharacterized protein LOC116266545 isoform X1 [Nymphaea colorata]	-	-	-	-	-	-	-	-	-	-	4	10	8	1220.45	957.5	1	0.28	0.99	0.36	93.11	72.45	0.06	0.54	55.21	-6.49543	down	1.66578e-05	0.00113585	yes
TRINITY_DN14973_c0_g2	2743	TRINITY_DN14973_c0_g2_i1;TRINITY_DN14973_c0_g2_i2;TRINITY_DN14973_c0_g2_i3;TRINITY_DN14973_c0_g2_i4	-	-	-	-	-	-	-	-	-	-	-	52.83	0	103.62	0	0	0	1.44	0	4	0	0	0	1.81	0	8.8612	up	1.66604e-05	0.00113585	yes
TRINITY_DN27328_c0_g1	832	TRINITY_DN27328_c0_g1_i1;TRINITY_DN27328_c0_g1_i2;TRINITY_DN27328_c0_g1_i3;TRINITY_DN27328_c0_g1_i4;TRINITY_DN27328_c0_g1_i5	unnamed protein product [Ostreobium quekettii]	-	Fibrinolytic enzyme, isozyme C OS=Lumbricus rubellus OX=35632 PE=1 SV=1	GO:0005575(cellular_component)	COG5640(protease)	-	-	-	-	T1EMA5.1 PF00089.31;Trypsin;	-	87	3	70.91	2	0	0	5.27	0.25	7.66	0.3	0	0	4.39	0.1	6.3327	up	1.68604e-05	0.00114418	yes
TRINITY_DN1914_c0_g1	1515	TRINITY_DN1914_c0_g1_i1;TRINITY_DN1914_c0_g1_i2;TRINITY_DN1914_c0_g1_i3;TRINITY_DN1914_c0_g1_i4;TRINITY_DN1914_c0_g1_i5;TRINITY_DN1914_c0_g1_i6;TRINITY_DN1914_c0_g1_i7;TRINITY_DN1914_c0_g1_i8;TRINITY_DN1914_c0_g1_i9	hypothetical protein RND71_044117 [Anisodus tanguticus]	eEF1alpha2	Elongation factor 1-alpha 2 OS=Drosophila melanogaster OX=7227 GN=eEF1alpha2 PE=2 SV=2	GO:0003746(translation elongation factor activity);GO:0003924(GTPase activity);GO:0005622(intracellular)	COG5256(This protein promotes the GTP-dependent binding of aminoacyl-tRNA to the A-site of ribosomes during protein biosynthesis (By similarity))	K03231	elongation factor 1-alpha	-	gsl03013(RNA transport)	S9XBV1.1 PF00009.32;GTP_EFTU;	-	11	41.02	33.22	0	0	2	0.32	2.88	1.77	0	0	0.11	1.66	0.04	5.27736	up	1.6882e-05	0.00114418	yes
TRINITY_DN9849_c0_g1	1409	TRINITY_DN9849_c0_g1_i1;TRINITY_DN9849_c0_g1_i2;TRINITY_DN9849_c0_g1_i3	NAC domain-containing protein 43-like [Nymphaea colorata]	NAC043	NAC domain-containing protein 43 OS=Arabidopsis thaliana OX=3702 GN=NAC043 PE=2 SV=2	GO:0003677(DNA binding);GO:0003700(DNA binding transcription factor activity);GO:0005634(nucleus);GO:0006351(transcription, DNA-templated);GO:0007275(multicellular organism development);GO:0009793(embryo development ending in seed dormancy);GO:0009809(lignin biosynthetic process);GO:0009834(plant-type secondary cell wall biogenesis);GO:0009901(anther dehiscence);GO:0010047(fruit dehiscence);GO:00…	ENOG410YG0P(Nac domain-containing protein)	K13126	polyadenylate-binding protein	-	fve03013(RNA transport);fve03015(mRNA surveillance pathway);fve03018(RNA degradation)	A0A443PGH4.1 PF02365.20;NAM;	NAC	78	0	66.99	0	0	0	2.32	0	2.18	0	0	0	1.5	0	8.79034	up	1.69045e-05	0.00114418	yes
TRINITY_DN26358_c0_g1	310	TRINITY_DN26358_c0_g1_i1;TRINITY_DN26358_c0_g1_i2	UDP-glycosyltransferase [Nymphaea thermarum]	UGT76B1	UDP-glycosyltransferase 76B1 OS=Arabidopsis thaliana OX=3702 GN=UGT76B1 PE=2 SV=1	GO:0009813(flavonoid biosynthetic process);GO:0043231(intracellular membrane-bounded organelle);GO:0052696(flavonoid glucuronidation);GO:0080043(quercetin 3-O-glucosyltransferase activity);GO:0080044(quercetin 7-O-glucosyltransferase activity)	COG1819(Transferase)	K13493	cytokinin-N-glucosyltransferase	EC:2.4.1.-	bna00908(Zeatin biosynthesis)	A0A2G5EQ27.1 PF00201.23;UDPGT;	-	0	0	1	13.76	19	35.84	0	0	1.28	11.09	15.44	26.91	0.43	17.81	-5.50558	down	1.70279e-05	0.00114977	yes
TRINITY_DN7600_c0_g1	4706	TRINITY_DN7600_c0_g1_i2;TRINITY_DN7600_c0_g1_i3;TRINITY_DN7600_c0_g1_i4;TRINITY_DN7600_c0_g1_i5;TRINITY_DN7600_c0_g1_i6;TRINITY_DN7600_c0_g1_i7;TRINITY_DN7600_c0_g1_i9	Leucine-rich repeat receptor protein kinase [Nymphaea thermarum]	MSP1	Leucine-rich repeat receptor protein kinase MSP1 OS=Oryza sativa subsp. japonica OX=39947 GN=MSP1 PE=1 SV=1	GO:0004674(protein serine/threonine kinase activity);GO:0005515(protein binding);GO:0009554(megasporogenesis);GO:0009556(microsporogenesis);GO:0048658(anther wall tapetum development)	COG0515(Serine Threonine protein kinase);COG4886(leucine Rich Repeat)	K13415	protein brassinosteroid insensitive 1	EC:2.7.10.1 2.7.11.1	pda04075(Plant hormone signal transduction)	A0A8B7C6V1.1 PF07714.22;PK_Tyr_Ser-Thr;	WRKY	72	28	167.27	5888.07	7740.53	56	0.51	0.29	1.32	76.13	96.82	0.55	0.71	57.83	-5.49639	down	1.7498e-05	0.00117744	yes
TRINITY_DN61669_c0_g1	841	TRINITY_DN61669_c0_g1_i1;TRINITY_DN61669_c0_g1_i2;TRINITY_DN61669_c0_g1_i3;TRINITY_DN61669_c0_g1_i4;TRINITY_DN61669_c0_g1_i5;TRINITY_DN61669_c0_g1_i6;TRINITY_DN61669_c0_g1_i7	alpha galactosidase [Coffea canephora]	-	Alpha-galactosidase OS=Coffea arabica OX=13443 PE=1 SV=1	GO:0009505(plant-type cell wall)	ENOG410XPF1(alpha-galactosidase)	K07407	alpha-galactosidase	EC:3.2.1.22	zju00052(Galactose metabolism);zju00561(Glycerolipid metabolism);zju00600(Sphingolipid metabolism);zju00603(Glycosphingolipid biosynthesis - globo and isoglobo series)	Q42656.1 PF16499.10;Melibiase_2;	-	5	25	9	200.35	840	53.09	1.86	4.26	1.5	157.85	756.59	9.19	2.54	307.88	-4.70952	down	1.75213e-05	0.00117744	yes
TRINITY_DN102_c3_g1	544	TRINITY_DN102_c3_g1_i1	-	-	-	-	ENOG411288N(NA)	-	-	-	-	-	-	18.84	83.22	2	0	0	0	2.74	16.81	0.33	0	0	0	6.63	0	8.11868	up	1.75952e-05	0.00117959	yes
TRINITY_DN176_c0_g1	3068	TRINITY_DN176_c0_g1_i1;TRINITY_DN176_c0_g1_i10;TRINITY_DN176_c0_g1_i11;TRINITY_DN176_c0_g1_i12;TRINITY_DN176_c0_g1_i13;TRINITY_DN176_c0_g1_i14;TRINITY_DN176_c0_g1_i16;TRINITY_DN176_c0_g1_i17;TRINITY_DN176_c0_g1_i19;TRINITY_DN176_c0_g1_i2;TRINITY_DN176_c0_g1_i21;TRINITY_DN176_c0_g1_i23;TRINITY_DN176_c0_g1_i24;TRINITY_DN176_c0_g1_i25;TRINITY_DN176_c0_g1_i26;TRINITY_DN176_c0_g1_i28;TRINITY_DN176_c0_…	transcription factor TCP24-like [Nymphaea colorata]	TCP2	Transcription factor TCP2 OS=Arabidopsis thaliana OX=3702 GN=TCP2 PE=1 SV=1	GO:0003677(DNA binding);GO:0003700(DNA binding transcription factor activity);GO:0005515(protein binding);GO:0005634(nucleus);GO:0006351(transcription, DNA-templated);GO:0006355(regulation of transcription, DNA-templated);GO:0009637(response to blue light);GO:0009965(leaf morphogenesis);GO:0030154(cell differentiation);GO:0045962(positive regulation of development, heterochronic);GO:0048366(leaf …	ENOG410YEYG(Transcription factor)	-	-	-	-	A0A0Q3K9C9.1 PF03634.18;TCP;	TCP	87.21	257.26	144.19	1794.19	2423.3	502.91	1.83	7.28	2.7	51.44	66.35	11.16	3.94	42.98	-3.16822	down	1.78753e-05	0.00119552	yes
TRINITY_DN1181_c0_g2	1633	TRINITY_DN1181_c0_g2_i1;TRINITY_DN1181_c0_g2_i10;TRINITY_DN1181_c0_g2_i11;TRINITY_DN1181_c0_g2_i12;TRINITY_DN1181_c0_g2_i2;TRINITY_DN1181_c0_g2_i3;TRINITY_DN1181_c0_g2_i4;TRINITY_DN1181_c0_g2_i5;TRINITY_DN1181_c0_g2_i6;TRINITY_DN1181_c0_g2_i7;TRINITY_DN1181_c0_g2_i8;TRINITY_DN1181_c0_g2_i9	Peroxidase 3 [Nymphaea thermarum]	PER3	Peroxidase 3 OS=Arabidopsis thaliana OX=3702 GN=PER3 PE=2 SV=1	GO:0004601(peroxidase activity);GO:0009505(plant-type cell wall);GO:0009664(plant-type cell wall organization)	ENOG410Y9ME(peroxidase)	K00430	peroxidase	EC:1.11.1.7	jcu00940(Phenylpropanoid biosynthesis)	A0A8T1QU80.1 PF00141.28;peroxidase;	-	408.92	5468.24	1931.75	11	4	173	11.51	251.36	70.68	0.59	0.17	7.71	111.18	2.82	5.46177	up	1.80431e-05	0.00120388	yes
TRINITY_DN946_c0_g1	1803	TRINITY_DN946_c0_g1_i1;TRINITY_DN946_c0_g1_i2	putative UDP-rhamnose:rhamnosyltransferase 1 [Populus alba]	GT4	Putative UDP-rhamnose:rhamnosyltransferase 1 OS=Fragaria ananassa OX=3747 GN=GT4 PE=2 SV=1	GO:0009813(flavonoid biosynthetic process);GO:0043231(intracellular membrane-bounded organelle);GO:0052696(flavonoid glucuronidation);GO:0080043(quercetin 3-O-glucosyltransferase activity);GO:0080044(quercetin 7-O-glucosyltransferase activity)	COG1819(Transferase)	NA	NA	NA	-	A0A6P5TW23.1 PF00201.23;UDPGT;	-	4597.56	4	2978.82	10	40	1	92.52	0.11	66.64	0.34	1.35	0.03	53.09	0.57	7.48367	up	1.8199e-05	0.00121142	yes
TRINITY_DN55612_c2_g1	2141	TRINITY_DN55612_c2_g1_i1	Serine/threonine-phosphatase 7 long form-like protein [Nymphaea thermarum]	-	-	-	-	-	-	-	-	-	-	185.6	0	38.12	0	0	0	3.03	0	0.69	0	0	0	1.24	0	9.47972	up	1.86475e-05	0.00123566	yes
TRINITY_DN81339_c0_g1	232	TRINITY_DN81339_c0_g1_i1;TRINITY_DN81339_c0_g1_i2;TRINITY_DN81339_c0_g1_i3;TRINITY_DN81339_c0_g1_i4;TRINITY_DN81339_c0_g1_i5;TRINITY_DN81339_c0_g1_i6;TRINITY_DN81339_c0_g1_i7;TRINITY_DN81339_c0_g1_i8	hypothetical protein KK1_007774, partial [Cajanus cajan]	-	-	-	ENOG410Y16S(NA)	-	-	-	-	-	-	16.65	31.74	12	1	0	0	15.88	40.49	10.7	1.33	0	0	22.36	0.44	5.59549	up	1.8651e-05	0.00123566	yes
TRINITY_DN2166_c0_g1	2620	TRINITY_DN2166_c0_g1_i1;TRINITY_DN2166_c0_g1_i10;TRINITY_DN2166_c0_g1_i11;TRINITY_DN2166_c0_g1_i12;TRINITY_DN2166_c0_g1_i13;TRINITY_DN2166_c0_g1_i14;TRINITY_DN2166_c0_g1_i15;TRINITY_DN2166_c0_g1_i16;TRINITY_DN2166_c0_g1_i17;TRINITY_DN2166_c0_g1_i18;TRINITY_DN2166_c0_g1_i19;TRINITY_DN2166_c0_g1_i2;TRINITY_DN2166_c0_g1_i20;TRINITY_DN2166_c0_g1_i21;TRINITY_DN2166_c0_g1_i22;TRINITY_DN2166_c0_g1_i23;T…	-	-	-	-	-	-	-	-	-	-	-	295.18	802.75	26.94	12.48	13	0	15.03	49.49	0.81	0.71	1.61	0	21.78	0.77	5.56129	up	1.90294e-05	0.00125516	yes
TRINITY_DN18090_c0_g2	1001	TRINITY_DN18090_c0_g2_i1;TRINITY_DN18090_c0_g2_i2	heat shock protein [Nymphaea thermarum]	HSP22.0	22.0 kDa class IV heat shock protein OS=Glycine max OX=3847 GN=HSP22.0 PE=3 SV=1	GO:0003674(molecular_function);GO:0005783(endoplasmic reticulum);GO:0009408(response to heat);GO:0009507(chloroplast)	COG0071(response to heat)	K13993	HSP20 family protein	-	gmx04141(Protein processing in endoplasmic reticulum)	A0A803LK28.1 PF00011.26;HSP20;	-	196	9	41	1	3	3	10.23	0.66	2.34	0.09	0.27	0.21	4.41	0.19	5.38516	up	1.90345e-05	0.00125516	yes
TRINITY_DN18439_c0_g1	643	TRINITY_DN18439_c0_g1_i1;TRINITY_DN18439_c0_g1_i10;TRINITY_DN18439_c0_g1_i11;TRINITY_DN18439_c0_g1_i2;TRINITY_DN18439_c0_g1_i3;TRINITY_DN18439_c0_g1_i4;TRINITY_DN18439_c0_g1_i5;TRINITY_DN18439_c0_g1_i7;TRINITY_DN18439_c0_g1_i8	-	-	-	-	-	-	-	-	-	-	-	23.14	246.26	96.71	9	6	3	3.76	61.96	14.09	1.58	1.03	0.42	26.6	1.01	4.3726	up	1.91788e-05	0.00126172	yes
TRINITY_DN56614_c0_g2	1871	TRINITY_DN56614_c0_g2_i1;TRINITY_DN56614_c0_g2_i2;TRINITY_DN56614_c0_g2_i3;TRINITY_DN56614_c0_g2_i4;TRINITY_DN56614_c0_g2_i5;TRINITY_DN56614_c0_g2_i6	hypothetical protein EJ110_NYTH24127 [Nymphaea thermarum]	-	-	GO:0051213(dioxygenase activity)	ENOG410XTID(NA)	-	-	-	-	A0A2G2VTM2.1 PF03171.25;2OG-FeII_Oxy;	-	104	133	128.46	1190.91	1733.62	421.7	2.61	4.96	3.7	51.31	72.34	15.46	3.76	46.37	-3.04067	down	1.9374e-05	0.00127159	yes
TRINITY_DN4945_c0_g1	2086	TRINITY_DN4945_c0_g1_i1;TRINITY_DN4945_c0_g1_i10;TRINITY_DN4945_c0_g1_i11;TRINITY_DN4945_c0_g1_i12;TRINITY_DN4945_c0_g1_i13;TRINITY_DN4945_c0_g1_i14;TRINITY_DN4945_c0_g1_i15;TRINITY_DN4945_c0_g1_i16;TRINITY_DN4945_c0_g1_i17;TRINITY_DN4945_c0_g1_i18;TRINITY_DN4945_c0_g1_i19;TRINITY_DN4945_c0_g1_i2;TRINITY_DN4945_c0_g1_i20;TRINITY_DN4945_c0_g1_i21;TRINITY_DN4945_c0_g1_i22;TRINITY_DN4945_c0_g1_i23;T…	Chalcone--flavonone isomerase 2 [Nymphaea thermarum]	CHI1	Chalcone--flavanone isomerase 1 OS=Vitis vinifera OX=29760 GN=CHI1 PE=2 SV=1	GO:0005504(fatty acid binding);GO:0005515(protein binding);GO:0005634(nucleus);GO:0005783(endoplasmic reticulum);GO:0006631(fatty acid metabolic process);GO:0009411(response to UV);GO:0009507(chloroplast);GO:0009570(chloroplast stroma);GO:0009705(plant-type vacuole membrane);GO:0009733(response to auxin);GO:0009813(flavonoid biosynthetic process);GO:0010224(response to UV-B);GO:0042406(extrinsic …	ENOG410YEUK(Catalyzes the intramolecular cyclization of bicyclic chalcones into tricyclic (S)-flavanones. Responsible for the isomerization of 4,2',4',6'-tetrahydroxychalcone (also termed chalcone) into naringenin)	K01859	chalcone isomerase	EC:5.5.1.6	sita00941(Flavonoid biosynthesis)	A0A4U6SPX1.1 PF02431.20;Chalcone;	-	1329.04	4894.77	6933.31	637	554	553	47.16	241.02	272.69	41	32.55	27.52	186.96	33.69	3.03265	up	1.99025e-05	0.00130324	yes
TRINITY_DN2669_c0_g1	693	TRINITY_DN2669_c0_g1_i1;TRINITY_DN2669_c0_g1_i10;TRINITY_DN2669_c0_g1_i11;TRINITY_DN2669_c0_g1_i12;TRINITY_DN2669_c0_g1_i14;TRINITY_DN2669_c0_g1_i15;TRINITY_DN2669_c0_g1_i16;TRINITY_DN2669_c0_g1_i17;TRINITY_DN2669_c0_g1_i18;TRINITY_DN2669_c0_g1_i2;TRINITY_DN2669_c0_g1_i3;TRINITY_DN2669_c0_g1_i6;TRINITY_DN2669_c0_g1_i8;TRINITY_DN2669_c0_g1_i9	predicted protein [Hordeum vulgare subsp. vulgare]	RpS8	Small ribosomal subunit protein eS8 OS=Apis mellifera OX=7460 GN=RpS8 PE=2 SV=2	GO:0000462(maturation of SSU-rRNA from tricistronic rRNA transcript (SSU-rRNA, 5.8S rRNA, LSU-rRNA));GO:0003735(structural constituent of ribosome);GO:0022627(cytosolic small ribosomal subunit)	COG2007(40S ribosomal protein S8)	K02995	small subunit ribosomal protein S8e	-	jcu03010(Ribosome)	A0A816E867.1 PF01201.27;Ribosomal_S8e;	-	35	43.35	21	1	3	1	4.53	8.11	3.32	0.3	0.44	0.12	5.32	0.29	4.37172	up	2.00138e-05	0.00130586	yes
TRINITY_DN15219_c0_g1	4348	TRINITY_DN15219_c0_g1_i10;TRINITY_DN15219_c0_g1_i11;TRINITY_DN15219_c0_g1_i12;TRINITY_DN15219_c0_g1_i13;TRINITY_DN15219_c0_g1_i14;TRINITY_DN15219_c0_g1_i2;TRINITY_DN15219_c0_g1_i3;TRINITY_DN15219_c0_g1_i4;TRINITY_DN15219_c0_g1_i5;TRINITY_DN15219_c0_g1_i8	uncharacterized protein LOC116266373 [Nymphaea colorata]	-	-	GO:0009058(biosynthetic process);GO:0016021(integral component of membrane);GO:0016740(transferase activity);GO:0016757(transferase activity, transferring glycosyl groups)	ENOG410Y9MH(NA)	-	-	-	-	A0A2K1KNR5.1 PF00535.31;Glycos_transf_2;	-	262.24	174	52	584.29	4605.09	2663.22	2.23	2.28	0.45	7.9	62.83	36.93	1.65	35.89	-3.77698	down	2.00352e-05	0.00130586	yes
TRINITY_DN6929_c0_g1	3021	TRINITY_DN6929_c0_g1_i1;TRINITY_DN6929_c0_g1_i10;TRINITY_DN6929_c0_g1_i11;TRINITY_DN6929_c0_g1_i12;TRINITY_DN6929_c0_g1_i2;TRINITY_DN6929_c0_g1_i3;TRINITY_DN6929_c0_g1_i5;TRINITY_DN6929_c0_g1_i6;TRINITY_DN6929_c0_g1_i7;TRINITY_DN6929_c0_g1_i8	phosphoglycerate mutase-like protein AT74H isoform X2 [Nymphaea colorata]	At3g05170	Phosphoglycerate mutase-like protein AT74 OS=Arabidopsis thaliana OX=3702 GN=At3g05170 PE=2 SV=1	GO:0005829(cytosol);GO:0050278(sedoheptulose-bisphosphatase activity)	ENOG4111HP2(Phosphoglycerate mutase)	-	-	-	-	W1NML2.1 PF00300.27;His_Phos_1;	-	32	39	47	392	286	510.1	0.75	1.16	1.1	14.81	11.73	15.89	1	14.14	-3.15756	down	2.00996e-05	0.00130703	yes
TRINITY_DN22542_c0_g1	2105	TRINITY_DN22542_c0_g1_i1;TRINITY_DN22542_c0_g1_i2;TRINITY_DN22542_c0_g1_i3;TRINITY_DN22542_c0_g1_i5;TRINITY_DN22542_c0_g1_i7	hypothetical protein FH972_026359 [Carpinus fangiana]	Pcsk1	Neuroendocrine convertase 1 OS=Rattus norvegicus OX=10116 GN=Pcsk1 PE=2 SV=1	GO:0004252(serine-type endopeptidase activity);GO:0005615(extracellular space);GO:0016486(peptide hormone processing);GO:0043043(peptide biosynthetic process)	COG1404(peptidase (S8 and S53, subtilisin, kexin, sedolisin);COG4935(proprotein convertase subtilisin kexin type)	-	-	-	-	A0A813U0U8.1 PF00082.27;Peptidase_S8;	-	27	113	10.05	3	0	0	0.46	2.67	0.19	0.09	0	0	1.11	0.03	5.54022	up	2.01551e-05	0.00130762	yes
TRINITY_DN79618_c1_g1	1977	TRINITY_DN79618_c1_g1_i1	heat shock cognate 70 kDa protein-like [Panicum virgatum]	HSP70	Heat shock cognate 70 kDa protein OS=Petunia hybrida OX=4102 GN=HSP70 PE=2 SV=1	GO:0005515(protein binding);GO:0005524(ATP binding);GO:0005618(cell wall);GO:0005634(nucleus);GO:0005794(Golgi apparatus);GO:0005829(cytosol);GO:0005886(plasma membrane);GO:0006351(transcription, DNA-templated);GO:0006355(regulation of transcription, DNA-templated);GO:0006457(protein folding);GO:0009408(response to heat);GO:0009615(response to virus);GO:0009617(response to bacterium);GO:0034620(c…	COG0443(Heat shock protein)	K03283	heat shock 70kDa protein 1/2/6/8	-	sly03040(Spliceosome);sly04141(Protein processing in endoplasmic reticulum);sly04144(Endocytosis)	A0A1R2D2T1.1 PF00012.25;HSP70;	-	4	213	80	2	0	3	0.07	5.34	1.6	0.06	0	0.07	2.34	0.04	5.83516	up	2.03988e-05	0.00132039	yes
TRINITY_DN22832_c0_g1	216	TRINITY_DN22832_c0_g1_i1	-	-	-	-	-	-	-	-	-	-	-	0	15.89	1	242.02	161.56	116.51	0	21.57	1.05	385.9	255.36	149.45	7.54	263.57	-4.87215	down	2.04965e-05	0.00132367	yes
TRINITY_DN37708_c0_g1	1967	TRINITY_DN37708_c0_g1_i1;TRINITY_DN37708_c0_g1_i2	cell division cycle 20.2, cofactor of APC complex-like [Nymphaea colorata]	CDC20-2	Cell division cycle 20.2, cofactor of APC complex OS=Arabidopsis thaliana OX=3702 GN=CDC20-2 PE=1 SV=1	GO:0005515(protein binding);GO:0005634(nucleus);GO:0005737(cytoplasm);GO:0005834(heterotrimeric G-protein complex);GO:0007049(cell cycle);GO:0007165(signal transduction);GO:0010997(anaphase-promoting complex binding);GO:0016567(protein ubiquitination);GO:0019900(kinase binding);GO:0033597(mitotic checkpoint complex);GO:0051301(cell division);GO:0097027(ubiquitin-protein transferase activator acti…	ENOG410YCTW(anaphase-promoting complex subunit cdc20-like)	K03363	cell division cycle 20, cofactor of APC complex	-	mus04120(Ubiquitin mediated proteolysis)	A0A316UC24.1 PF08662.16;eIF2A;	-	1	0	0	202.13	163	0	0.02	0	0	6.35	5.01	0	0.01	3.79	-7.88056	down	2.0569e-05	0.00132531	yes
TRINITY_DN45069_c0_g1	252	TRINITY_DN45069_c0_g1_i1	-	-	-	-	-	-	-	-	-	-	-	36.54	10	91.1	3	1	0	25.82	9.85	69.51	3.37	1.12	0	35.06	1.5	5.16725	up	2.06512e-05	0.00132757	yes
TRINITY_DN24747_c0_g1	687	TRINITY_DN24747_c0_g1_i1;TRINITY_DN24747_c0_g1_i10;TRINITY_DN24747_c0_g1_i11;TRINITY_DN24747_c0_g1_i12;TRINITY_DN24747_c0_g1_i13;TRINITY_DN24747_c0_g1_i14;TRINITY_DN24747_c0_g1_i2;TRINITY_DN24747_c0_g1_i3;TRINITY_DN24747_c0_g1_i4;TRINITY_DN24747_c0_g1_i5;TRINITY_DN24747_c0_g1_i6;TRINITY_DN24747_c0_g1_i7;TRINITY_DN24747_c0_g1_i8;TRINITY_DN24747_c0_g1_i9	ethylene-insensitive protein 2 [Musa troglodytarum]	rpl15	Large ribosomal subunit protein eL15 OS=Anguilla japonica OX=7937 GN=rpl15 PE=2 SV=3	GO:0002181(cytoplasmic translation);GO:0003735(structural constituent of ribosome);GO:0022625(cytosolic large ribosomal subunit)	COG1632(Ribosomal protein L15)	K02877	large subunit ribosomal protein L15e	-	mus03010(Ribosome)	A0A815SM28.1 PF00827.22;Ribosomal_L15e;	-	37	65.03	7	2	0	0	8.85	16.35	2.42	0.64	0	0	9.21	0.21	5.64792	up	2.14266e-05	0.00137428	yes
TRINITY_DN11740_c0_g1	747	TRINITY_DN11740_c0_g1_i1;TRINITY_DN11740_c0_g1_i10;TRINITY_DN11740_c0_g1_i11;TRINITY_DN11740_c0_g1_i12;TRINITY_DN11740_c0_g1_i13;TRINITY_DN11740_c0_g1_i2;TRINITY_DN11740_c0_g1_i3;TRINITY_DN11740_c0_g1_i4;TRINITY_DN11740_c0_g1_i5;TRINITY_DN11740_c0_g1_i6;TRINITY_DN11740_c0_g1_i7;TRINITY_DN11740_c0_g1_i8;TRINITY_DN11740_c0_g1_i9	beta-1 tubulin [Dendrobium catenatum]	-	Tubulin beta chain OS=Paracentrotus lividus OX=7656 PE=2 SV=1	GO:0003725(double-stranded RNA binding);GO:0003924(GTPase activity);GO:0005200(structural constituent of cytoskeleton);GO:0005525(GTP binding);GO:0005634(nucleus);GO:0005737(cytoplasm);GO:0005874(microtubule);GO:0007017(microtubule-based process);GO:0043209(myelin sheath);GO:0070062(extracellular exosome)	COG5023(protein polymerization)	K07375	tubulin beta	-	cre04145(Phagosome)	F2Z5K5.3 PF00091.30;Tubulin;	-	44.23	31.2	22	3	0	1	3.37	3.2	1.88	0.63	0	0.1	2.82	0.24	4.67105	up	2.15936e-05	0.00138184	yes
TRINITY_DN34666_c0_g1	1444	TRINITY_DN34666_c0_g1_i1;TRINITY_DN34666_c0_g1_i2;TRINITY_DN34666_c0_g1_i3;TRINITY_DN34666_c0_g1_i4;TRINITY_DN34666_c0_g1_i5	putative long-chain-alcohol O-fatty-acyltransferase 1 [Nymphaea thermarum]	AT1	Probable long-chain-alcohol O-fatty-acyltransferase 1 OS=Arabidopsis thaliana OX=3702 GN=AT1 PE=2 SV=1	GO:0006629(lipid metabolic process);GO:0016021(integral component of membrane);GO:0016746(transferase activity, transferring acyl groups);GO:0047196(long-chain-alcohol O-fatty-acyltransferase activity);GO:0102966(arachidoyl-CoA:1-dodecanol O-acyltransferase activity);GO:0103095(wax ester synthase activity)	ENOG410Y3K5(long-chain-alcohol O-fatty-acyltransferase)	-	-	-	-	A0A443N000.1 PF13813.11;MBOAT_2;	-	26	88	53	703.68	382.12	565	0.7	3.29	1.58	33.15	17.62	20.32	1.86	23.7	-3.19258	down	2.16979e-05	0.00138537	yes
TRINITY_DN46137_c0_g1	1156	TRINITY_DN46137_c0_g1_i1;TRINITY_DN46137_c0_g1_i2;TRINITY_DN46137_c0_g1_i3;TRINITY_DN46137_c0_g1_i4;TRINITY_DN46137_c0_g1_i5	probable glutamate carboxypeptidase LAMP1 [Nymphaea colorata]	-	-	-	-	-	-	-	-	-	-	79.12	22.07	26.86	0	0	4	3.79	1.57	1.27	0	0	0.42	2.21	0.14	5.14682	up	2.21025e-05	0.00140801	yes
TRINITY_DN9500_c0_g1	1227	TRINITY_DN9500_c0_g1_i1;TRINITY_DN9500_c0_g1_i2	carboxyvinyl-carboxyphosphonate phosphorylmutase, chloroplastic-like [Nymphaea colorata]	At1g77060	Carboxyvinyl-carboxyphosphonate phosphorylmutase, chloroplastic OS=Arabidopsis thaliana OX=3702 GN=At1g77060 PE=1 SV=2	GO:0008152(metabolic process);GO:0008807(carboxyvinyl-carboxyphosphonate phosphorylmutase activity);GO:0009507(chloroplast);GO:0009570(chloroplast stroma)	COG2513(methylisocitrate lyase)	-	-	-	-	A0A5J5BUN2.1 PF13714.11;PEP_mutase;	-	111	0	169	0	0	1	4.15	0	7.11	0	0	0.11	3.75	0.04	7.90001	up	2.27268e-05	0.00144451	yes
TRINITY_DN83830_c0_g1	209	TRINITY_DN83830_c0_g1_i1	Xylanase inhibitor protein 2 [Nymphaea thermarum]	-	-	-	-	-	-	-	-	-	-	77.24	0	56.45	0	0	0	82.44	0	64.99	0	0	0	49.14	0	8.67461	up	2.29113e-05	0.00145296	yes
TRINITY_DN3621_c0_g2	1307	TRINITY_DN3621_c0_g2_i1	UDP-glycosyltransferase [Nymphaea thermarum]	TOGT1	Scopoletin glucosyltransferase OS=Nicotiana tabacum OX=4097 GN=TOGT1 PE=1 SV=1	GO:0009813(flavonoid biosynthetic process);GO:0043231(intracellular membrane-bounded organelle);GO:0052696(flavonoid glucuronidation);GO:0080043(quercetin 3-O-glucosyltransferase activity);GO:0080044(quercetin 7-O-glucosyltransferase activity)	COG1819(Transferase)	NA	NA	NA	-	Q8W491.1 PF00201.23;UDPGT;	-	34.45	182.49	53.81	1.01	8.9	3.88	1.05	7.78	1.83	0.05	0.46	0.16	3.55	0.22	4.31559	up	2.31451e-05	0.00146448	yes
TRINITY_DN7111_c0_g1	2130	TRINITY_DN7111_c0_g1_i1;TRINITY_DN7111_c0_g1_i10;TRINITY_DN7111_c0_g1_i11;TRINITY_DN7111_c0_g1_i12;TRINITY_DN7111_c0_g1_i13;TRINITY_DN7111_c0_g1_i14;TRINITY_DN7111_c0_g1_i15;TRINITY_DN7111_c0_g1_i16;TRINITY_DN7111_c0_g1_i17;TRINITY_DN7111_c0_g1_i18;TRINITY_DN7111_c0_g1_i19;TRINITY_DN7111_c0_g1_i2;TRINITY_DN7111_c0_g1_i20;TRINITY_DN7111_c0_g1_i21;TRINITY_DN7111_c0_g1_i22;TRINITY_DN7111_c0_g1_i23;T…	caffeic acid 3-O-methyltransferase-like [Nymphaea colorata]	-	Caffeic acid 3-O-methyltransferase OS=Medicago sativa OX=3879 PE=1 SV=1	GO:0005829(cytosol);GO:0008171(O-methyltransferase activity);GO:0008757(S-adenosylmethionine-dependent methyltransferase activity);GO:0019438(aromatic compound biosynthetic process)	ENOG410XS7T(o-methyltransferase)	K13066	caffeic acid 3-O-methyltransferase	EC:2.1.1.68	rcu00940(Phenylpropanoid biosynthesis)	W1NLC7.1 PF00891.23;Methyltransf_2;	-	7662.26	25896.3	13852	1541.45	1130.3	3515.62	351.35	1422.45	679.41	94.4	97.54	446.01	817.74	212.65	3.0577	up	2.37467e-05	0.00149918	yes
TRINITY_DN18533_c1_g1	281	TRINITY_DN18533_c1_g1_i1	Cellulose synthase-like protein G2 [Nymphaea thermarum]	CSLE6	Cellulose synthase-like protein E6 OS=Oryza sativa subsp. japonica OX=39947 GN=CSLE6 PE=2 SV=1	-	COG1215(Glycosyl transferase, family 2)	-	-	-	-	A0A7J7LU34.1 PF03552.19;Cellulose_synt;	-	0	0	0	56.19	102.13	0	0	0	0	52.35	95.45	0	0	49.27	-8.65767	down	2.42163e-05	0.00152541	yes
TRINITY_DN15683_c0_g1	1356	TRINITY_DN15683_c0_g1_i1;TRINITY_DN15683_c0_g1_i2	putative transcriptional regulator RABBIT EARS [Nymphaea thermarum]	ZFP10	Zinc finger protein 10 OS=Arabidopsis thaliana OX=3702 GN=ZFP10 PE=2 SV=1	GO:0003700(DNA binding transcription factor activity);GO:0005634(nucleus);GO:0043565(sequence-specific DNA binding);GO:0044212(transcription regulatory region DNA binding)	ENOG410YQ0K(transcriptional regulator RABBIT EARS)	K08081	tropinone reductase I	EC:1.1.1.206	thj00960(Tropane, piperidine and pyridine alkaloid biosynthesis)	A0A9D3ZJV8.1 PF19787.4;DUF6271;	C2H2	3	14	1	80	60	407.72	0.09	0.57	0.03	3.98	2.93	16.01	0.23	7.64	-4.78429	down	2.43812e-05	0.00153237	yes
TRINITY_DN13288_c0_g1	3758	TRINITY_DN13288_c0_g1_i1;TRINITY_DN13288_c0_g1_i10;TRINITY_DN13288_c0_g1_i2;TRINITY_DN13288_c0_g1_i3;TRINITY_DN13288_c0_g1_i4;TRINITY_DN13288_c0_g1_i5;TRINITY_DN13288_c0_g1_i6;TRINITY_DN13288_c0_g1_i7;TRINITY_DN13288_c0_g1_i8;TRINITY_DN13288_c0_g1_i9	uncharacterized mitochondrial protein AtMg00810-like [Nymphaea colorata]	TY5A	Putative transposon Ty5-1 protein YCL074W OS=Saccharomyces cerevisiae (strain ATCC 204508 / S288c) OX=559292 GN=TY5A PE=5 SV=2	GO:0004596(peptide alpha-N-acetyltransferase activity);GO:0005737(cytoplasm);GO:0017196(N-terminal peptidyl-methionine acetylation)	COG2801(Retrotransposon protein)	K12447	UDP-sugar pyrophosphorylase	EC:2.7.7.64	thj00040(Pentose and glucuronate interconversions);thj00052(Galactose metabolism);thj00053(Ascorbate and aldarate metabolism);thj00520(Amino sugar and nucleotide sugar metabolism)	A0A835DHY7.1 PF14223.11;Retrotran_gag_2;	-	316.48	319.14	471.32	49.25	41.3	57.07	4.05	6.55	7.33	1.29	1.02	1.25	5.98	1.19	3.0859	up	2.48022e-05	0.00155536	yes
TRINITY_DN26640_c0_g2	2415	TRINITY_DN26640_c0_g2_i1;TRINITY_DN26640_c0_g2_i2;TRINITY_DN26640_c0_g2_i3;TRINITY_DN26640_c0_g2_i4;TRINITY_DN26640_c0_g2_i5;TRINITY_DN26640_c0_g2_i6	glutathione S-transferase F9-like [Nymphaea colorata]	GSTF9	Glutathione S-transferase F9 OS=Arabidopsis thaliana OX=3702 GN=GSTF9 PE=1 SV=1	GO:0004364(glutathione transferase activity);GO:0005737(cytoplasm);GO:0006749(glutathione metabolic process)	COG0625(glutathione Stransferase)	K00799	glutathione S-transferase	EC:2.5.1.18	nnu00480(Glutathione metabolism)	A0A443P4Q3.1 PF00043.30;GST_C;	-	1146.19	77.53	817.18	59.86	44.86	49.94	54.4	2.21	39.63	2.35	1.55	1.36	32.08	1.75	3.98691	up	2.48825e-05	0.00155693	yes
TRINITY_DN19959_c1_g1	421	TRINITY_DN19959_c1_g1_i1	-	-	-	-	-	-	-	-	-	-	-	25.61	43.88	32.82	0	0	4	7	16.72	10.13	0	0	1.52	11.28	0.51	4.71793	up	2.49696e-05	0.00155891	yes
TRINITY_DN38486_c0_g1	517	TRINITY_DN38486_c0_g1_i1;TRINITY_DN38486_c0_g1_i10;TRINITY_DN38486_c0_g1_i2;TRINITY_DN38486_c0_g1_i3;TRINITY_DN38486_c0_g1_i4;TRINITY_DN38486_c0_g1_i5;TRINITY_DN38486_c0_g1_i6;TRINITY_DN38486_c0_g1_i7;TRINITY_DN38486_c0_g1_i8;TRINITY_DN38486_c0_g1_i9	predicted protein [Hordeum vulgare subsp. vulgare]	ACT1	Actin-1 OS=Schizophyllum commune OX=5334 GN=ACT1 PE=2 SV=1	GO:0005856(cytoskeleton);GO:0005886(plasma membrane);GO:0005925(focal adhesion);GO:0097433(dense body)	COG5277(Actin-related protein)	NA	NA	NA	-	A0A2X0L141.1 PF00022.24;Actin;	-	1	96.84	21.24	0	0	0	0.16	22.21	4	0	0	0	8.79	0	8.26634	up	2.50773e-05	0.00156217	yes
TRINITY_DN269_c2_g1	1799	TRINITY_DN269_c2_g1_i2;TRINITY_DN269_c2_g1_i4;TRINITY_DN269_c2_g1_i5	hypothetical protein PHAVU_001G209400g [Phaseolus vulgaris]	PECS-1.1	Pectinesterase 1 OS=Citrus sinensis OX=2711 GN=PECS-1.1 PE=2 SV=1	GO:0030599(pectinesterase activity);GO:0046910(pectinesterase inhibitor activity);GO:0071944(cell periphery)	COG4677(pectinesterase)	K01051	pectinesterase	EC:3.1.1.11	pvu00040(Pentose and glucuronate interconversions)	A0A1Q3B3Z5.1 PF01095.24;Pectinesterase;	-	0	1	6	144.78	1356.53	2	0	0.03	0.13	4.98	47.6	0.06	0.05	17.55	-7.54273	down	2.52112e-05	0.00156704	yes
TRINITY_DN2618_c0_g2	673	TRINITY_DN2618_c0_g2_i1	-	-	-	-	-	-	-	-	-	-	-	0	0	0	50.07	34.2	2	0	0	0	7.68	5.22	0.25	0	4.38	-7.78737	down	2.52959e-05	0.00156885	yes
TRINITY_DN3861_c0_g1	743	TRINITY_DN3861_c0_g1_i1;TRINITY_DN3861_c0_g1_i10;TRINITY_DN3861_c0_g1_i11;TRINITY_DN3861_c0_g1_i12;TRINITY_DN3861_c0_g1_i13;TRINITY_DN3861_c0_g1_i14;TRINITY_DN3861_c0_g1_i15;TRINITY_DN3861_c0_g1_i16;TRINITY_DN3861_c0_g1_i17;TRINITY_DN3861_c0_g1_i18;TRINITY_DN3861_c0_g1_i19;TRINITY_DN3861_c0_g1_i2;TRINITY_DN3861_c0_g1_i20;TRINITY_DN3861_c0_g1_i21;TRINITY_DN3861_c0_g1_i22;TRINITY_DN3861_c0_g1_i23;T…	-	-	-	-	-	-	-	-	-	-	-	649.16	794.27	114.64	60.15	44.72	17	92.73	153.13	17.33	12.77	9.38	6.42	87.73	9.52	3.83295	up	2.55268e-05	0.00157969	yes
TRINITY_DN19197_c0_g1	1928	TRINITY_DN19197_c0_g1_i1;TRINITY_DN19197_c0_g1_i10;TRINITY_DN19197_c0_g1_i2;TRINITY_DN19197_c0_g1_i3;TRINITY_DN19197_c0_g1_i5;TRINITY_DN19197_c0_g1_i6;TRINITY_DN19197_c0_g1_i7;TRINITY_DN19197_c0_g1_i8;TRINITY_DN19197_c0_g1_i9	uncharacterized protein LOC116247030 [Nymphaea colorata]	speA	Arginine decarboxylase OS=Halalkalibacterium halodurans (strain ATCC BAA-125 / DSM 18197 / FERM 7344 / JCM 9153 / C-125) OX=272558 GN=speA PE=3 SV=1	GO:0006520(cellular amino acid metabolic process);GO:0008923(lysine decarboxylase activity)	COG1982(decarboxylase)	-	-	-	-	A0A5E4FJ40.1 PF01276.25;OKR_DC_1;	-	14	10	26	178	164.95	321.18	0.31	0.49	0.73	6.68	6.02	9.61	0.51	7.44	-3.52942	down	2.56621e-05	0.00158458	yes
TRINITY_DN34044_c0_g1	1511	TRINITY_DN34044_c0_g1_i1;TRINITY_DN34044_c0_g1_i2;TRINITY_DN34044_c0_g1_i3;TRINITY_DN34044_c0_g1_i4;TRINITY_DN34044_c0_g1_i5;TRINITY_DN34044_c0_g1_i6;TRINITY_DN34044_c0_g1_i7	hypothetical protein RND71_044077 [Anisodus tanguticus]	eef1g	Elongation factor 1-gamma OS=Carassius auratus OX=7957 GN=eef1g PE=2 SV=1	GO:0003746(translation elongation factor activity);GO:0004364(glutathione transferase activity);GO:0005634(nucleus);GO:0005737(cytoplasm);GO:0006412(translation);GO:0006414(translational elongation);GO:0006749(glutathione metabolic process)	COG0625(glutathione Stransferase)	NA	NA	NA	-	A0A814C5P0.1 PF00647.24;EF1G;	-	40	74	11	3	1	0	1.02	2.64	0.31	0.13	0.04	0	1.32	0.06	4.96395	up	2.64001e-05	0.00162658	yes
TRINITY_DN19624_c0_g1	574	TRINITY_DN19624_c0_g1_i1;TRINITY_DN19624_c0_g1_i10;TRINITY_DN19624_c0_g1_i11;TRINITY_DN19624_c0_g1_i12;TRINITY_DN19624_c0_g1_i13;TRINITY_DN19624_c0_g1_i14;TRINITY_DN19624_c0_g1_i2;TRINITY_DN19624_c0_g1_i3;TRINITY_DN19624_c0_g1_i4;TRINITY_DN19624_c0_g1_i5;TRINITY_DN19624_c0_g1_i6;TRINITY_DN19624_c0_g1_i7;TRINITY_DN19624_c0_g1_i8;TRINITY_DN19624_c0_g1_i9	hypothetical protein JRO89_XS03G0201200 [Xanthoceras sorbifolium]	RpS16	Small ribosomal subunit protein uS9 OS=Spodoptera frugiperda OX=7108 GN=RpS16 PE=2 SV=1	GO:0000462(maturation of SSU-rRNA from tricistronic rRNA transcript (SSU-rRNA, 5.8S rRNA, LSU-rRNA));GO:0003735(structural constituent of ribosome);GO:0006412(translation);GO:0022627(cytosolic small ribosomal subunit)	COG0103(30S ribosomal protein S9)	K02960	small subunit ribosomal protein S16e	-	rcu03010(Ribosome)	A0A814TBV1.1 PF00380.24;Ribosomal_S9;	-	27	42	11	2	0	0	5.27	10.03	3.03	0.46	0	0	6.11	0.15	5.21411	up	2.66433e-05	0.00163798	yes
TRINITY_DN37398_c0_g1	5981	TRINITY_DN37398_c0_g1_i1;TRINITY_DN37398_c0_g1_i2;TRINITY_DN37398_c0_g1_i3;TRINITY_DN37398_c0_g1_i4;TRINITY_DN37398_c0_g1_i5;TRINITY_DN37398_c0_g1_i6;TRINITY_DN37398_c0_g1_i7;TRINITY_DN37398_c0_g1_i8	-	-	Collagen alpha-2(IV) chain OS=Ascaris suum OX=6253 PE=2 SV=1	GO:0005198(structural molecule activity);GO:0005201(extracellular matrix structural constituent);GO:0005576(extracellular region);GO:0005581(collagen trimer);GO:0005587(collagen type IV trimer);GO:0005604(basement membrane);GO:0008104(protein localization);GO:0009792(embryo development ending in birth or egg hatching);GO:0016043(cellular component organization);GO:0030020(extracellular matrix str…	ENOG410XNMM(collagen, type)	-	-	-	-	A0A814VM09.1 PF01413.24;C4;	-	63	150	8	2	5	1	1.28	3.83	0.5	0.11	0.04	0.08	1.87	0.08	4.83533	up	2.69604e-05	0.00165196	yes
TRINITY_DN44877_c0_g1	1495	TRINITY_DN44877_c0_g1_i1;TRINITY_DN44877_c0_g1_i2;TRINITY_DN44877_c0_g1_i3;TRINITY_DN44877_c0_g1_i4	magnesium-chelatase subunit ChlI, chloroplastic [Nymphaea colorata]	CHLI	Magnesium-chelatase subunit ChlI, chloroplastic OS=Glycine max OX=3847 GN=CHLI PE=2 SV=1	GO:0005524(ATP binding);GO:0009507(chloroplast);GO:0009570(chloroplast stroma);GO:0009735(response to cytokinin);GO:0010007(magnesium chelatase complex);GO:0015979(photosynthesis);GO:0015995(chlorophyll biosynthetic process);GO:0016851(magnesium chelatase activity);GO:0016887(ATPase activity)	COG1239(magnesium chelatase)	K03405	magnesium chelatase subunit I	EC:6.6.1.1	nnu00860(Porphyrin and chlorophyll metabolism)	P51634.2 PF01078.26;Mg_chelatase;	-	49	103	48.37	415	402	1253	1.25	3.68	1.38	18.1	17.22	43.79	2.1	26.37	-3.22013	down	2.69881e-05	0.00165196	yes
TRINITY_DN6074_c0_g1	2172	TRINITY_DN6074_c0_g1_i10;TRINITY_DN6074_c0_g1_i11;TRINITY_DN6074_c0_g1_i12;TRINITY_DN6074_c0_g1_i13;TRINITY_DN6074_c0_g1_i14;TRINITY_DN6074_c0_g1_i15;TRINITY_DN6074_c0_g1_i16;TRINITY_DN6074_c0_g1_i17;TRINITY_DN6074_c0_g1_i2;TRINITY_DN6074_c0_g1_i3;TRINITY_DN6074_c0_g1_i4;TRINITY_DN6074_c0_g1_i5;TRINITY_DN6074_c0_g1_i6;TRINITY_DN6074_c0_g1_i7;TRINITY_DN6074_c0_g1_i8;TRINITY_DN6074_c0_g1_i9	hypothetical protein EJ110_NYTH17682 [Nymphaea thermarum]	-	-	-	-	-	-	-	-	-	-	124	107	250	16	20	12	3.16	2.87	5.49	0.51	0.58	0.26	3.84	0.45	3.48968	up	2.71538e-05	0.0016581	yes
TRINITY_DN5986_c0_g1	2701	TRINITY_DN5986_c0_g1_i1;TRINITY_DN5986_c0_g1_i10;TRINITY_DN5986_c0_g1_i11;TRINITY_DN5986_c0_g1_i12;TRINITY_DN5986_c0_g1_i13;TRINITY_DN5986_c0_g1_i14;TRINITY_DN5986_c0_g1_i15;TRINITY_DN5986_c0_g1_i16;TRINITY_DN5986_c0_g1_i18;TRINITY_DN5986_c0_g1_i19;TRINITY_DN5986_c0_g1_i2;TRINITY_DN5986_c0_g1_i20;TRINITY_DN5986_c0_g1_i21;TRINITY_DN5986_c0_g1_i22;TRINITY_DN5986_c0_g1_i3;TRINITY_DN5986_c0_g1_i4;TRI…	transcription factor PIF1-like isoform X3 [Nymphaea colorata]	PIL13	Transcription factor PHYTOCHROME INTERACTING FACTOR-LIKE 13 OS=Oryza sativa subsp. japonica OX=39947 GN=PIL13 PE=1 SV=1	GO:0005634(nucleus)	ENOG41116VE(Transcription factor)	K16189	phytochrome-interacting factor 4	-	ghi04075(Plant hormone signal transduction)	A0A392MUC2.1 PF00010.31;HLH;	bHLH	168	86.01	101	1973.34	1086.7	494.17	3.9	2.34	2.57	68.67	35.81	13	2.94	39.16	-3.11229	down	2.72062e-05	0.0016581	yes
TRINITY_DN1934_c0_g1	1582	TRINITY_DN1934_c0_g1_i1;TRINITY_DN1934_c0_g1_i10;TRINITY_DN1934_c0_g1_i11;TRINITY_DN1934_c0_g1_i12;TRINITY_DN1934_c0_g1_i13;TRINITY_DN1934_c0_g1_i14;TRINITY_DN1934_c0_g1_i15;TRINITY_DN1934_c0_g1_i5;TRINITY_DN1934_c0_g1_i6;TRINITY_DN1934_c0_g1_i7;TRINITY_DN1934_c0_g1_i8;TRINITY_DN1934_c0_g1_i9	GDSL esterase/lipase At1g29670-like isoform X1 [Nymphaea colorata]	At1g71250	GDSL esterase/lipase At1g71250 OS=Arabidopsis thaliana OX=3702 GN=At1g71250 PE=2 SV=1	GO:0005576(extracellular region);GO:0016042(lipid catabolic process);GO:0016298(lipase activity);GO:0052689(carboxylic ester hydrolase activity)	COG3240(GDSL esterase lipase)	K00679	phospholipid:diacylglycerol acyltransferase	EC:2.3.1.158	cic00561(Glycerolipid metabolism)	A0A443N4Y6.1 PF00657.27;Lipase_GDSL;	-	114	513.88	281.88	1211.09	11886.7	1731.42	3.47	24.89	10.38	67.24	607.91	68.07	12.91	247.74	-3.93243	down	2.74789e-05	0.00167111	yes
TRINITY_DN23575_c4_g1	478	TRINITY_DN23575_c4_g1_i1	-	-	-	-	-	-	-	-	-	-	-	0	0	0	24	34	4	0	0	0	8.06	11.52	1.11	0	6.9	-7.31104	down	2.79302e-05	0.0016949	yes
TRINITY_DN23575_c1_g1	1113	TRINITY_DN23575_c1_g1_i1;TRINITY_DN23575_c1_g1_i2;TRINITY_DN23575_c1_g1_i3	-	-	-	-	-	-	-	-	-	-	-	0.78	0	2	81	99.01	3	0.08	0	0.09	6.9	8.78	0.16	0.06	5.28	-5.59831	down	2.80195e-05	0.00169666	yes
TRINITY_DN23196_c0_g1	1291	TRINITY_DN23196_c0_g1_i1	-	-	-	-	-	-	-	-	-	-	-	32	34	2	0	0	0	0.99	1.47	0.07	0	0	0	0.84	0	7.61715	up	2.82219e-05	0.0017022	yes
TRINITY_DN28675_c1_g1	774	TRINITY_DN28675_c1_g1_i1;TRINITY_DN28675_c1_g1_i2;TRINITY_DN28675_c1_g1_i3;TRINITY_DN28675_c1_g1_i4;TRINITY_DN28675_c1_g1_i5;TRINITY_DN28675_c1_g1_i6;TRINITY_DN28675_c1_g1_i7	-	-	-	-	-	-	-	-	-	-	-	231.59	154.5	79.53	22.05	5.97	9.14	63.01	38.93	18.65	8.94	2.77	3.49	40.2	5.07	3.8496	up	2.82319e-05	0.0017022	yes
TRINITY_DN26536_c0_g3	4923	TRINITY_DN26536_c0_g3_i1	-	-	-	-	-	-	-	-	-	-	-	11	698.95	297.91	11	1	13	0.07	6.24	2.11	0.12	0.01	0.11	2.81	0.08	5.36312	up	2.84716e-05	0.00171298	yes
TRINITY_DN18009_c1_g1	265	TRINITY_DN18009_c1_g1_i1	Anthocyanidin reductase [Nymphaea thermarum]	-	-	-	-	K08695	anthocyanidin reductase	EC:1.3.1.77	atr00941(Flavonoid biosynthesis)	-	-	75.57	461.95	497.07	34.12	33.19	11.65	49.18	419.24	349.51	34.96	34.12	9.86	272.64	26.31	3.79695	up	2.86024e-05	0.00171718	yes
TRINITY_DN22222_c0_g1	933	TRINITY_DN22222_c0_g1_i1	Osmotin-like protein [Nymphaea thermarum]	OSM34	Osmotin-like protein OSM34 OS=Arabidopsis thaliana OX=3702 GN=OSM34 PE=2 SV=2	GO:0005576(extracellular region);GO:0009651(response to salt stress);GO:0009816(defense response to bacterium, incompatible interaction);GO:0009817(defense response to fungus, incompatible interaction);GO:0051707(response to other organism)	ENOG410YD4X(thaumatin-like protein)	NA	NA	NA	-	A0A834YI76.1 PF00314.22;Thaumatin;	-	6	2	1	56	19	331.48	0.3	0.14	0.06	4.78	1.6	22.57	0.17	9.65	-5.18085	down	2.89841e-05	0.0017364	yes
TRINITY_DN14728_c0_g1	685	TRINITY_DN14728_c0_g1_i1;TRINITY_DN14728_c0_g1_i10;TRINITY_DN14728_c0_g1_i11;TRINITY_DN14728_c0_g1_i12;TRINITY_DN14728_c0_g1_i13;TRINITY_DN14728_c0_g1_i14;TRINITY_DN14728_c0_g1_i2;TRINITY_DN14728_c0_g1_i3;TRINITY_DN14728_c0_g1_i4;TRINITY_DN14728_c0_g1_i5;TRINITY_DN14728_c0_g1_i6;TRINITY_DN14728_c0_g1_i7;TRINITY_DN14728_c0_g1_i8;TRINITY_DN14728_c0_g1_i9	unknown [Picea sitchensis]	Rpl13	Large ribosomal subunit protein eL13 OS=Rattus norvegicus OX=10116 GN=Rpl13 PE=1 SV=2	GO:0003723(RNA binding);GO:0003735(structural constituent of ribosome);GO:0006412(translation);GO:0022625(cytosolic large ribosomal subunit)	COG4352(cytoplasmic translation)	K02873	large subunit ribosomal protein L13e	-	gsl03010(Ribosome)	A0A814RIX5.1 PF01294.23;Ribosomal_L13e;	-	17	48.42	12	1	1	0	4	9.25	1.53	0.2	0.2	0	4.93	0.13	5.12313	up	2.90779e-05	0.00173641	yes
TRINITY_DN1324_c0_g1	2787	TRINITY_DN1324_c0_g1_i1;TRINITY_DN1324_c0_g1_i10;TRINITY_DN1324_c0_g1_i11;TRINITY_DN1324_c0_g1_i12;TRINITY_DN1324_c0_g1_i2;TRINITY_DN1324_c0_g1_i5	SPX domain-containing membrane protein OsI_21475-like [Nymphaea colorata]	At4g22990	SPX domain-containing membrane protein At4g22990 OS=Arabidopsis thaliana OX=3702 GN=At4g22990 PE=2 SV=2	GO:0006817(phosphate ion transport);GO:0009705(plant-type vacuole membrane);GO:0016021(integral component of membrane);GO:0055085(transmembrane transport);GO:1905011(transmembrane phosphate ion transport from cytosol to vacuole)	ENOG41101S9(SPX domain-containing membrane protein)	-	-	-	-	A0A1S4BAS3.1 PF07690.21;MFS_1;	-	584.98	51.2	443	37	19	13	7.29	0.89	6.09	0.79	0.38	0.22	4.76	0.46	4.21612	up	2.91077e-05	0.00173641	yes
TRINITY_DN15487_c0_g1	745	TRINITY_DN15487_c0_g1_i1;TRINITY_DN15487_c0_g1_i2;TRINITY_DN15487_c0_g1_i3	hypothetical protein RND71_044117 [Anisodus tanguticus]	-	Elongation factor 1-alpha OS=Artemia salina OX=85549 PE=1 SV=2	GO:0003746(translation elongation factor activity);GO:0003924(GTPase activity);GO:0005622(intracellular)	COG5256(This protein promotes the GTP-dependent binding of aminoacyl-tRNA to the A-site of ribosomes during protein biosynthesis (By similarity))	K03231	elongation factor 1-alpha	-	atr03013(RNA transport)	A0A7J0GQX7.1 PF00009.32;GTP_EFTU;	-	2	57	19.34	0	0	0	0.21	9.96	2.28	0	0	0	4.15	0	7.67959	up	2.95284e-05	0.00175778	yes
TRINITY_DN9598_c0_g1	379	TRINITY_DN9598_c0_g1_i1;TRINITY_DN9598_c0_g1_i10;TRINITY_DN9598_c0_g1_i11;TRINITY_DN9598_c0_g1_i12;TRINITY_DN9598_c0_g1_i13;TRINITY_DN9598_c0_g1_i14;TRINITY_DN9598_c0_g1_i15;TRINITY_DN9598_c0_g1_i16;TRINITY_DN9598_c0_g1_i17;TRINITY_DN9598_c0_g1_i18;TRINITY_DN9598_c0_g1_i19;TRINITY_DN9598_c0_g1_i2;TRINITY_DN9598_c0_g1_i20;TRINITY_DN9598_c0_g1_i21;TRINITY_DN9598_c0_g1_i22;TRINITY_DN9598_c0_g1_i23;T…	predicted protein [Hordeum vulgare subsp. vulgare]	act-1	Actin-1 OS=Caenorhabditis elegans OX=6239 GN=act-1 PE=1 SV=1	-	COG5277(Actin-related protein)	K05692	actin beta/gamma 1	-	pda04145(Phagosome)	A0A8N5EZG4.1 PF00022.24;Actin;	-	19	47.99	14	1	1	1	14.31	43.15	8.96	1.57	1.05	0.92	22.14	1.18	4.70459	up	2.99393e-05	0.00177848	yes
TRINITY_DN15903_c0_g1	1778	TRINITY_DN15903_c0_g1_i1	cytochrome P450 78A3-like [Nymphaea colorata]	CYP78A3	Cytochrome P450 78A3 OS=Glycine max OX=3847 GN=CYP78A3 PE=2 SV=1	GO:0016020(membrane);GO:0016709(oxidoreductase activity, acting on paired donors, with incorporation or reduction of molecular oxygen, NAD(P)H as one donor, and incorporation of one atom of oxygen);GO:0044550(secondary metabolite biosynthetic process)	COG2124(Cytochrome p450)	NA	NA	NA	-	A0A061GA15.1 PF00067.27;p450;	-	124	0	30	0	0	0	2.54	0	0.68	0	0	0	1.07	0	8.93388	up	3.01479e-05	0.0017871	yes
TRINITY_DN2205_c0_g1	1156	TRINITY_DN2205_c0_g1_i1;TRINITY_DN2205_c0_g1_i10;TRINITY_DN2205_c0_g1_i11;TRINITY_DN2205_c0_g1_i12;TRINITY_DN2205_c0_g1_i13;TRINITY_DN2205_c0_g1_i14;TRINITY_DN2205_c0_g1_i15;TRINITY_DN2205_c0_g1_i16;TRINITY_DN2205_c0_g1_i17;TRINITY_DN2205_c0_g1_i18;TRINITY_DN2205_c0_g1_i19;TRINITY_DN2205_c0_g1_i2;TRINITY_DN2205_c0_g1_i20;TRINITY_DN2205_c0_g1_i21;TRINITY_DN2205_c0_g1_i22;TRINITY_DN2205_c0_g1_i23;T…	histone H1-delta-like [Gossypium hirsutum]	-	Histone H1 OS=Tigriopus californicus OX=6832 PE=3 SV=1	GO:0000786(nucleosome);GO:0000790(nuclear chromatin);GO:0005515(protein binding);GO:0005634(nucleus);GO:0005654(nucleoplasm);GO:0005719(nuclear euchromatin);GO:0005794(Golgi apparatus);GO:0006309(apoptotic DNA fragmentation);GO:0006334(nucleosome assembly);GO:0015629(actin cytoskeleton);GO:0031490(chromatin DNA binding)	ENOG41120CT(histone h1)	NA	NA	NA	-	A0A814UAZ5.1 PF00538.24;Linker_histone;	-	171.12	384.77	55.26	12.05	22.19	6	7.11	22.35	3.27	0.94	1.63	0.34	10.91	0.97	4.03795	up	3.02336e-05	0.00178842	yes
TRINITY_DN1102_c0_g2	5452	TRINITY_DN1102_c0_g2_i1	Zinc finger, CCCH-type [Cinnamomum micranthum f. kanehirae]	RE1	Retrovirus-related Pol polyprotein from transposon RE1 OS=Arabidopsis thaliana OX=3702 GN=RE1 PE=2 SV=1	GO:0005739(mitochondrion)	COG2801(Retrotransposon protein)	K12447	UDP-sugar pyrophosphorylase	EC:2.7.7.64	thj00040(Pentose and glucuronate interconversions);thj00052(Galactose metabolism);thj00053(Ascorbate and aldarate metabolism);thj00520(Amino sugar and nucleotide sugar metabolism)	A0A9K3HV85.1 PF07727.19;RVT_2;	-	495	59	502.04	24	23	35	2.83	0.47	3.19	0.23	0.22	0.27	2.16	0.24	3.93517	up	3.03789e-05	0.00179325	yes
TRINITY_DN14223_c0_g1	805	TRINITY_DN14223_c0_g1_i1;TRINITY_DN14223_c0_g1_i10;TRINITY_DN14223_c0_g1_i11;TRINITY_DN14223_c0_g1_i2;TRINITY_DN14223_c0_g1_i3;TRINITY_DN14223_c0_g1_i4;TRINITY_DN14223_c0_g1_i5;TRINITY_DN14223_c0_g1_i6;TRINITY_DN14223_c0_g1_i7;TRINITY_DN14223_c0_g1_i8;TRINITY_DN14223_c0_g1_i9	hypothetical protein RND71_044028 [Anisodus tanguticus]	atp5f1a	ATP synthase subunit alpha, mitochondrial OS=Xenopus laevis OX=8355 GN=atp5f1a PE=2 SV=1	GO:0000166(nucleotide binding);GO:0005524(ATP binding);GO:0006754(ATP biosynthetic process);GO:0006811(ion transport);GO:0015986(ATP synthesis coupled proton transport);GO:0032559(adenyl ribonucleotide binding);GO:0045261(proton-transporting ATP synthase complex, catalytic core F(1));GO:0046034(ATP metabolic process);GO:0046933(proton-transporting ATP synthase activity, rotational mechanism)	COG0056(Produces ATP from ADP in the presence of a proton gradient across the membrane. The alpha chain is a regulatory subunit (By similarity))	K02132	F-type H+-transporting ATPase subunit alpha	-	cme00190(Oxidative phosphorylation)	A0A815V0N7.1 PF00306.32;ATP-synt_ab_C;	-	20	66.01	10	2	0	0	2.39	9.05	1.55	0.32	0	0	4.33	0.11	5.42278	up	3.09751e-05	0.00182462	yes
TRINITY_DN13048_c0_g1	858	TRINITY_DN13048_c0_g1_i1	-	-	-	-	-	-	-	-	-	-	-	21	34	14.79	2	0	0	1.21	2.73	0.95	0.2	0	0	1.63	0.07	5.0202	up	3.13112e-05	0.00184056	yes
TRINITY_DN7026_c4_g1	251	TRINITY_DN7026_c4_g1_i1	hypothetical protein MTR67_035330 [Solanum verrucosum]	-	-	-	ENOG410YUPY(Retroelement)	-	-	-	-	A0A1J6JM48.1 PF00856.33;SET;	-	32.59	72.82	16.96	3	2	3	23.19	72.25	13.03	3.39	2.26	2.78	36.16	2.81	4.00607	up	3.2157e-05	0.00188634	yes
TRINITY_DN26363_c0_g1	1297	TRINITY_DN26363_c0_g1_i1;TRINITY_DN26363_c0_g1_i10;TRINITY_DN26363_c0_g1_i11;TRINITY_DN26363_c0_g1_i12;TRINITY_DN26363_c0_g1_i13;TRINITY_DN26363_c0_g1_i14;TRINITY_DN26363_c0_g1_i15;TRINITY_DN26363_c0_g1_i16;TRINITY_DN26363_c0_g1_i2;TRINITY_DN26363_c0_g1_i3;TRINITY_DN26363_c0_g1_i4;TRINITY_DN26363_c0_g1_i5;TRINITY_DN26363_c0_g1_i6;TRINITY_DN26363_c0_g1_i7;TRINITY_DN26363_c0_g1_i8;TRINITY_DN26363_c…	predicted protein [Hordeum vulgare subsp. vulgare]	rpl4-a	Large ribosomal subunit protein uL4A OS=Xenopus laevis OX=8355 GN=rpl4-a PE=2 SV=2	GO:0002181(cytoplasmic translation);GO:0003360(brainstem development);GO:0003723(RNA binding);GO:0003735(structural constituent of ribosome);GO:0005515(protein binding);GO:0005634(nucleus);GO:0005730(nucleolus);GO:0005737(cytoplasm);GO:0005791(rough endoplasmic reticulum);GO:0005925(focal adhesion);GO:0006412(translation);GO:0007420(brain development);GO:0008097(5S rRNA binding);GO:0015934(large …	COG0088(One of the primary rRNA binding proteins, this protein initially binds near the 5'-end of the 23S rRNA. It is important during the early stages of 50S assembly. It makes multiple contacts with different domains of the 23S rRNA in the assembled 50S subunit and ribosome (By similarity))	K02930	large subunit ribosomal protein L4e	-	var03010(Ribosome)	A0A815UZM7.1 PF00573.27;Ribosomal_L4;	-	58	108.02	13	5	0	2	2.02	5.15	0.58	0.27	0	0.1	2.58	0.12	4.73282	up	3.24046e-05	0.00189691	yes
TRINITY_DN11994_c0_g1	394	TRINITY_DN11994_c0_g1_i1;TRINITY_DN11994_c0_g1_i2	-	-	-	-	-	-	-	-	-	-	-	38.16	77.97	60.35	5.97	3	8	16.46	47.93	27.99	5.8	1.6	5.14	30.79	4.18	3.4831	up	3.33305e-05	0.00194652	yes
TRINITY_DN15635_c0_g1	937	TRINITY_DN15635_c0_g1_i1;TRINITY_DN15635_c0_g1_i11;TRINITY_DN15635_c0_g1_i12;TRINITY_DN15635_c0_g1_i13;TRINITY_DN15635_c0_g1_i14;TRINITY_DN15635_c0_g1_i15;TRINITY_DN15635_c0_g1_i16;TRINITY_DN15635_c0_g1_i17;TRINITY_DN15635_c0_g1_i18;TRINITY_DN15635_c0_g1_i19;TRINITY_DN15635_c0_g1_i2;TRINITY_DN15635_c0_g1_i20;TRINITY_DN15635_c0_g1_i21;TRINITY_DN15635_c0_g1_i22;TRINITY_DN15635_c0_g1_i23;TRINITY_DN1…	hypothetical protein L1887_22549 [Cichorium endivia]	rps2	Small ribosomal subunit protein uS5 OS=Ictalurus punctatus OX=7998 GN=rps2 PE=2 SV=1	GO:0003735(structural constituent of ribosome);GO:0006412(translation);GO:0022627(cytosolic small ribosomal subunit)	COG0098(Located at the back of the 30S subunit body where it stabilizes the conformation of the head with respect to the body (By similarity))	K02981	small subunit ribosomal protein S2e	-	nnu03010(Ribosome)	A0A820CF51.1 PF03719.20;Ribosomal_S5_C;	-	44	97.24	8	2	3	1	3.11	9.36	0.57	0.23	0.42	0.21	4.35	0.29	4.66788	up	3.34139e-05	0.00194652	yes
TRINITY_DN3277_c0_g1	852	TRINITY_DN3277_c0_g1_i1	-	-	-	-	-	-	-	-	-	-	-	4288.23	77	1	0	0	7	249.47	6.24	0.06	0	0	0.56	85.26	0.19	9.59984	up	3.34595e-05	0.00194652	yes
TRINITY_DN10540_c0_g1	777	TRINITY_DN10540_c0_g1_i1	expansin-A2-like [Nymphaea colorata]	EXPA2	Expansin-A2 OS=Oryza sativa subsp. japonica OX=39947 GN=EXPA2 PE=2 SV=2	GO:0005576(extracellular region);GO:0005618(cell wall);GO:0009507(chloroplast);GO:0009664(plant-type cell wall organization);GO:0009826(unidimensional cell growth);GO:0009828(plant-type cell wall loosening);GO:0009831(plant-type cell wall modification involved in multidimensional cell growth);GO:0016020(membrane)	ENOG410ZTNB(Causes loosening and extension of plant cell walls by disrupting non-covalent bonding between cellulose microfibrils and matrix glucans. No enzymatic activity has been found (By similarity))	NA	NA	NA	-	A0A2G5F892.1 PF03330.23;DPBB_1;	-	0	0	0	146	31	0	0	0	0	17	3.58	0	0	6.86	-8.83303	down	3.35536e-05	0.00194797	yes
TRINITY_DN26120_c0_g1	423	TRINITY_DN26120_c0_g1_i1;TRINITY_DN26120_c0_g1_i2;TRINITY_DN26120_c0_g1_i3;TRINITY_DN26120_c0_g1_i4	BURP domain-containing protein 5 [Nymphaea thermarum]	BURP5	BURP domain-containing protein 5 OS=Oryza sativa subsp. japonica OX=39947 GN=BURP5 PE=2 SV=2	GO:0000326(protein storage vacuole);GO:0048316(seed development)	ENOG4111CQ0(BURP domain-containing protein)	-	-	-	-	A0A6P5SMT5.1 PF03181.20;BURP;	-	29.69	344.29	121.04	963.96	1403.6	4306.78	8.29	129.68	36.92	433.93	639.17	1761.55	58.3	944.88	-3.673	down	3.39465e-05	0.0019649	yes
TRINITY_DN17233_c0_g1	746	TRINITY_DN17233_c0_g1_i1;TRINITY_DN17233_c0_g1_i10;TRINITY_DN17233_c0_g1_i2;TRINITY_DN17233_c0_g1_i3;TRINITY_DN17233_c0_g1_i4;TRINITY_DN17233_c0_g1_i5;TRINITY_DN17233_c0_g1_i6;TRINITY_DN17233_c0_g1_i7;TRINITY_DN17233_c0_g1_i9	-	-	-	-	-	-	-	-	-	-	-	223.82	84.97	381.85	22	9	28	18.51	8.72	33.21	3.35	1.29	4.15	20.15	2.93	3.75357	up	3.39847e-05	0.0019649	yes
TRINITY_DN7709_c0_g1	4724	TRINITY_DN7709_c0_g1_i1;TRINITY_DN7709_c0_g1_i10;TRINITY_DN7709_c0_g1_i11;TRINITY_DN7709_c0_g1_i12;TRINITY_DN7709_c0_g1_i13;TRINITY_DN7709_c0_g1_i15;TRINITY_DN7709_c0_g1_i17;TRINITY_DN7709_c0_g1_i2;TRINITY_DN7709_c0_g1_i3;TRINITY_DN7709_c0_g1_i5;TRINITY_DN7709_c0_g1_i6;TRINITY_DN7709_c0_g1_i8;TRINITY_DN7709_c0_g1_i9	probable polygalacturonase [Nymphaea colorata]	GSVIVT00026920001	Probable polygalacturonase OS=Vitis vinifera OX=29760 GN=GSVIVT00026920001 PE=1 SV=1	GO:0004650(polygalacturonase activity);GO:0005576(extracellular region);GO:0005975(carbohydrate metabolic process);GO:0009507(chloroplast);GO:0016021(integral component of membrane);GO:0016829(lyase activity);GO:0071555(cell wall organization)	COG5434(Glycoside hydrolase family 28)	-	-	-	-	A0A1U8A5Q1.1 PF00295.22;Glyco_hydro_28;	-	1019	533	1035	119	191	62.15	15.86	11.41	17.35	2.99	4.7	1.16	14.87	2.95	3.0024	up	3.42483e-05	0.00197609	yes
TRINITY_DN6536_c0_g1	2222	TRINITY_DN6536_c0_g1_i1;TRINITY_DN6536_c0_g1_i2;TRINITY_DN6536_c0_g1_i3;TRINITY_DN6536_c0_g1_i4;TRINITY_DN6536_c0_g1_i5;TRINITY_DN6536_c0_g1_i6;TRINITY_DN6536_c0_g1_i7;TRINITY_DN6536_c0_g1_i8;TRINITY_DN6536_c0_g1_i9	uncharacterized protein LOC126410406 isoform X1 [Nymphaea colorata]	-	-	-	-	-	-	-	-	-	-	305	16	429	14	12	10	6.31	0.4	9.32	0.55	0.43	0.29	5.34	0.42	4.60336	up	3.43625e-05	0.00197862	yes
TRINITY_DN14999_c0_g1	552	TRINITY_DN14999_c0_g1_i1	protein-tyrosine sulfotransferase-like isoform X1 [Nymphaea colorata]	TPST	Protein-tyrosine sulfotransferase OS=Arabidopsis thaliana OX=3702 GN=TPST PE=1 SV=3	GO:0015015(heparan sulfate proteoglycan biosynthetic process, enzymatic modification);GO:0017095(heparan sulfate 6-O-sulfotransferase activity)	ENOG4110S7Q(NA)	NA	NA	NA	-	A0A7N0REP8.1 PF00685.32;Sulfotransfer_1;	-	0	0	2	49.5	44.52	7.5	0	0	0.32	11.76	10.61	1.46	0.11	7.94	-5.30813	down	3.45836e-05	0.00198729	yes
TRINITY_DN4191_c1_g2	1459	TRINITY_DN4191_c1_g2_i1	zinc-finger homeodomain protein 1-like [Nymphaea colorata]	ZHD1	Zinc-finger homeodomain protein 1 OS=Oryza sativa subsp. indica OX=39946 GN=ZHD1 PE=3 SV=1	GO:0003677(DNA binding);GO:0003700(DNA binding transcription factor activity);GO:0005515(protein binding);GO:0005634(nucleus);GO:0006351(transcription, DNA-templated);GO:0006355(regulation of transcription, DNA-templated);GO:0009793(embryo development ending in seed dormancy);GO:0042803(protein homodimerization activity);GO:0046872(metal ion binding)	ENOG410YEN7(ZF-HD homeobox protein)	NA	NA	NA	-	A0A061FDI9.1 PF04770.17;ZF-HD_dimer;	ZF-HD	7	2	33.87	1111	881.51	25	0.18	0.07	0.99	49.93	38.92	0.89	0.41	29.91	-5.37915	down	3.47242e-05	0.0019913	yes
TRINITY_DN168_c0_g2	2525	TRINITY_DN168_c0_g2_i1;TRINITY_DN168_c0_g2_i2;TRINITY_DN168_c0_g2_i3;TRINITY_DN168_c0_g2_i4	long chain acyl-CoA synthetase 1-like isoform X1 [Nymphaea colorata]	LACS1	Long chain acyl-CoA synthetase 1 OS=Arabidopsis thaliana OX=3702 GN=LACS1 PE=2 SV=1	GO:0004467(long-chain fatty acid-CoA ligase activity);GO:0005524(ATP binding);GO:0005634(nucleus);GO:0005783(endoplasmic reticulum);GO:0006631(fatty acid metabolic process);GO:0006633(fatty acid biosynthetic process);GO:0008152(metabolic process);GO:0010025(wax biosynthetic process);GO:0010143(cutin biosynthetic process);GO:0016874(ligase activity);GO:0031957(very long-chain fatty acid-CoA ligase…	COG1022(Amp-dependent synthetase and ligase)	K01897	long-chain acyl-CoA synthetase	EC:6.2.1.3	atr00061(Fatty acid biosynthesis);atr00071(Fatty acid degradation);atr04146(Peroxisome)	W1P871.1 PF00501.33;AMP-binding;	-	4	13	94	3211.92	3314.81	38.05	0.08	0.34	1.62	88.41	89.67	1.1	0.68	59.73	-5.75709	down	3.52705e-05	0.00201628	yes
TRINITY_DN20245_c0_g1	5640	TRINITY_DN20245_c0_g1_i1;TRINITY_DN20245_c0_g1_i10;TRINITY_DN20245_c0_g1_i11;TRINITY_DN20245_c0_g1_i12;TRINITY_DN20245_c0_g1_i13;TRINITY_DN20245_c0_g1_i14;TRINITY_DN20245_c0_g1_i16;TRINITY_DN20245_c0_g1_i17;TRINITY_DN20245_c0_g1_i18;TRINITY_DN20245_c0_g1_i19;TRINITY_DN20245_c0_g1_i2;TRINITY_DN20245_c0_g1_i20;TRINITY_DN20245_c0_g1_i21;TRINITY_DN20245_c0_g1_i22;TRINITY_DN20245_c0_g1_i23;TRINITY_DN2…	L-aspartate oxidase 2-a, chloroplastic [Nymphaea colorata]	AO-2A	L-aspartate oxidase 2-a, chloroplastic OS=Nicotiana tabacum OX=4097 GN=AO-2A PE=3 SV=1	GO:0005739(mitochondrion);GO:0008734(L-aspartate oxidase activity);GO:0009435(NAD biosynthetic process);GO:0009507(chloroplast);GO:0044318(L-aspartate:fumarate oxidoreductase activity);GO:0055114(oxidation-reduction process)	COG0029(L-aspartate oxidase)	K00278	L-aspartate oxidase	EC:1.4.3.16	fve00250(Alanine, aspartate and glutamate metabolism);fve00760(Nicotinate and nicotinamide metabolism)	A0A8B8J1B1.1 PF00890.29;FAD_binding_2;	-	215	606	130.16	3751.22	1188.93	4374.4	2.49	10.09	1.7	76	23.81	68.81	4.76	56.21	-3.17727	down	3.5303e-05	0.00201628	yes
TRINITY_DN24512_c0_g1	611	TRINITY_DN24512_c0_g1_i1	-	-	-	-	-	-	-	-	-	-	-	0	0	0	45.15	21.02	3	0	0	0	8.51	3.96	0.46	0	4.31	-7.47185	down	3.54408e-05	0.00202005	yes
TRINITY_DN13106_c0_g1	3467	TRINITY_DN13106_c0_g1_i1;TRINITY_DN13106_c0_g1_i2;TRINITY_DN13106_c0_g1_i3;TRINITY_DN13106_c0_g1_i4;TRINITY_DN13106_c0_g1_i5;TRINITY_DN13106_c0_g1_i6;TRINITY_DN13106_c0_g1_i7	senescence-induced receptor-like serine/threonine-protein kinase isoform X2 [Nymphaea colorata]	IOS1	LRR receptor-like serine/threonine-protein kinase IOS1 OS=Arabidopsis thaliana OX=3702 GN=IOS1 PE=1 SV=1	GO:0002229(defense response to oomycetes);GO:0002237(response to molecule of bacterial origin);GO:0002238(response to molecule of fungal origin);GO:0002239(response to oomycetes);GO:0004672(protein kinase activity);GO:0004674(protein serine/threonine kinase activity);GO:0005515(protein binding);GO:0005524(ATP binding);GO:0005886(plasma membrane);GO:0006468(protein phosphorylation);GO:0009620(resp…	COG0515(Serine Threonine protein kinase)	NA	NA	NA	-	U5D1F5.1 PF07714.22;PK_Tyr_Ser-Thr;	-	312.89	3698.51	933.46	51.63	51.87	254.1	3.92	52.94	11.13	1.68	1.74	6.12	22.66	3.18	3.85901	up	3.56862e-05	0.0020268	yes
TRINITY_DN82392_c0_g1	891	TRINITY_DN82392_c0_g1_i1;TRINITY_DN82392_c0_g1_i2	hypothetical protein EJ110_NYTH16280 [Nymphaea thermarum]	-	-	-	ENOG410ZCPF(NA)	-	-	-	-	-	-	173	734.97	376.18	16	7	67.01	9.44	55.74	22.88	1.49	0.64	5	29.35	2.38	3.94636	up	3.57031e-05	0.0020268	yes
TRINITY_DN8460_c0_g1	3683	TRINITY_DN8460_c0_g1_i1;TRINITY_DN8460_c0_g1_i2;TRINITY_DN8460_c0_g1_i3;TRINITY_DN8460_c0_g1_i4;TRINITY_DN8460_c0_g1_i5;TRINITY_DN8460_c0_g1_i6;TRINITY_DN8460_c0_g1_i9	UDP-glucuronate:xylan alpha-glucuronosyltransferase 2 isoform X1 [Nymphaea colorata]	GUX2	UDP-glucuronate:xylan alpha-glucuronosyltransferase 2 OS=Arabidopsis thaliana OX=3702 GN=GUX2 PE=2 SV=1	GO:0000139(Golgi membrane);GO:0005634(nucleus);GO:0005794(Golgi apparatus);GO:0005982(starch metabolic process);GO:0009058(biosynthetic process);GO:0009834(plant-type secondary cell wall biogenesis);GO:0010417(glucuronoxylan biosynthetic process);GO:0015020(glucuronosyltransferase activity);GO:0016021(integral component of membrane);GO:0016757(transferase activity, transferring glycosyl groups);G…	COG5597(Glycosyl Transferase)	NA	NA	NA	-	A0A8S0UFQ8.1 PF01501.25;Glyco_transf_8;	-	163.01	104	355	11	7	32	2.4	2.19	5.64	0.22	0.12	0.72	3.41	0.35	3.82819	up	3.58425e-05	0.0020278	yes
TRINITY_DN7905_c0_g1	639	TRINITY_DN7905_c0_g1_i1;TRINITY_DN7905_c0_g1_i10;TRINITY_DN7905_c0_g1_i11;TRINITY_DN7905_c0_g1_i12;TRINITY_DN7905_c0_g1_i13;TRINITY_DN7905_c0_g1_i14;TRINITY_DN7905_c0_g1_i15;TRINITY_DN7905_c0_g1_i16;TRINITY_DN7905_c0_g1_i17;TRINITY_DN7905_c0_g1_i18;TRINITY_DN7905_c0_g1_i19;TRINITY_DN7905_c0_g1_i2;TRINITY_DN7905_c0_g1_i20;TRINITY_DN7905_c0_g1_i21;TRINITY_DN7905_c0_g1_i23;TRINITY_DN7905_c0_g1_i25;T…	predicted protein [Hordeum vulgare subsp. vulgare]	-	Actin, cytoplasmic OS=Biomphalaria obstructa OX=153466 PE=3 SV=1	GO:0000166(nucleotide binding);GO:0000281(mitotic cytokinesis);GO:0005524(ATP binding);GO:0005737(cytoplasm);GO:0005856(cytoskeleton);GO:0005884(actin filament);GO:0005938(cell cortex);GO:0007111(meiosis II cytokinesis);GO:0009792(embryo development ending in birth or egg hatching);GO:0030866(cortical actin cytoskeleton organization);GO:0040011(locomotion)	COG5277(Actin-related protein)	K05692	actin beta/gamma 1	-	cme04145(Phagosome)	A0A183IWM8.1 PF00022.24;Actin;	-	84.3	241.28	15.4	9	1.01	2	13.01	49.09	2.73	2.54	0.17	0.51	21.61	1.07	4.87126	up	3.58648e-05	0.0020278	yes
TRINITY_DN5202_c0_g1	2316	TRINITY_DN5202_c0_g1_i1;TRINITY_DN5202_c0_g1_i2;TRINITY_DN5202_c0_g1_i3;TRINITY_DN5202_c0_g1_i4	cytokinin hydroxylase-like [Nymphaea colorata]	CYP735A2	Cytokinin hydroxylase OS=Arabidopsis thaliana OX=3702 GN=CYP735A2 PE=1 SV=1	GO:0004497(monooxygenase activity)	COG2124(Cytochrome p450)	K10717	cytokinin trans-hydroxylase	-	nnu00908(Zeatin biosynthesis)	A0A3S3NIH7.1 PF00067.27;p450;	-	1268	2457.05	1954.02	181	80	482.22	20.48	55.36	35.03	4.98	2.14	10.41	36.96	5.84	3.08905	up	3.61555e-05	0.00204014	yes
TRINITY_DN19115_c0_g1	452	TRINITY_DN19115_c0_g1_i1;TRINITY_DN19115_c0_g1_i2;TRINITY_DN19115_c0_g1_i3;TRINITY_DN19115_c0_g1_i4	BURP domain-containing protein 5-like [Nymphaea colorata]	BURP12	BURP domain-containing protein 12 OS=Oryza sativa subsp. japonica OX=39947 GN=BURP12 PE=2 SV=1	GO:0000326(protein storage vacuole);GO:0048316(seed development)	ENOG410YDAC(Noncatalytic subunit)	-	-	-	-	A0A5N6NY19.1 PF03181.20;BURP;	-	9.73	126.83	30.7	391.04	917.5	953.76	2.38	42.07	7.99	156.1	385.07	338.6	17.48	293.26	-3.68648	down	3.63095e-05	0.00204473	yes
TRINITY_DN3996_c0_g1	971	TRINITY_DN3996_c0_g1_i1;TRINITY_DN3996_c0_g1_i3;TRINITY_DN3996_c0_g1_i4;TRINITY_DN3996_c0_g1_i5;TRINITY_DN3996_c0_g1_i6;TRINITY_DN3996_c0_g1_i7;TRINITY_DN3996_c0_g1_i8;TRINITY_DN3996_c0_g1_i9	Heat shock protein 90-4 [Striga hermonthica]	Hsp83	Heat shock protein 83 OS=Drosophila auraria OX=47315 GN=Hsp83 PE=3 SV=1	GO:0005634(nucleus);GO:0005737(cytoplasm);GO:0043627(response to estrogen)	COG0326(Molecular chaperone. Has ATPase activity (By similarity))	K04079	molecular chaperone HtpG	-	adu04141(Protein processing in endoplasmic reticulum);adu04626(Plant-pathogen interaction)	A0A803MKT3.1 PF00183.23;HSP90;	-	26	69.34	7	2	0	0	2.45	8.89	1.09	0.64	0	0	4.14	0.21	5.52156	up	3.64256e-05	0.00204718	yes
TRINITY_DN11989_c0_g1	330	TRINITY_DN11989_c0_g1_i1	-	-	-	-	-	-	-	-	-	-	-	53.5	3.84	107.79	2.37	2	0	24.78	2.48	54.79	1.74	1.48	0	27.35	1.07	5.45479	up	3.66423e-05	0.00205525	yes
TRINITY_DN10571_c0_g1	357	TRINITY_DN10571_c0_g1_i1	-	-	-	-	-	-	-	-	-	-	-	24	33.21	40	0	0	4	9.55	18.44	17.71	0	0	2.17	15.23	0.72	4.6428	up	3.68589e-05	0.00206329	yes
TRINITY_DN51606_c0_g1	343	TRINITY_DN51606_c0_g1_i1	-	-	-	-	-	-	-	-	-	-	-	14.85	61.23	28.32	1	1	3	6.4	36.79	13.48	0.69	0.7	1.74	18.89	1.04	4.38152	up	3.76883e-05	0.00210431	yes
TRINITY_DN50200_c0_g1	1133	TRINITY_DN50200_c0_g1_i1;TRINITY_DN50200_c0_g1_i2;TRINITY_DN50200_c0_g1_i3;TRINITY_DN50200_c0_g1_i4;TRINITY_DN50200_c0_g1_i5;TRINITY_DN50200_c0_g1_i6	hypothetical protein FH972_026359 [Carpinus fangiana]	PCSK1	Neuroendocrine convertase 1 OS=Homo sapiens OX=9606 GN=PCSK1 PE=1 SV=2	GO:0004252(serine-type endopeptidase activity);GO:0005615(extracellular space);GO:0016486(peptide hormone processing);GO:0043043(peptide biosynthetic process)	COG1404(peptidase (S8 and S53, subtilisin, kexin, sedolisin);COG4935(proprotein convertase subtilisin kexin type)	-	-	-	-	A0A813U0U8.1 PF00082.27;Peptidase_S8;	-	19	36.31	11.95	1	1	0	1.03	2.8	1.17	0.07	0.06	0	1.67	0.04	4.94983	up	3.78228e-05	0.00210431	yes
TRINITY_DN28537_c0_g1	1637	TRINITY_DN28537_c0_g1_i1	hypothetical protein Cgig2_005120 [Carnegiea gigantea]	GAPA	Glyceraldehyde-3-phosphate dehydrogenase A, chloroplastic OS=Spinacia oleracea OX=3562 GN=GAPA PE=1 SV=2	GO:0005515(protein binding);GO:0005829(cytosol);GO:0006006(glucose metabolic process);GO:0006096(glycolytic process);GO:0009409(response to cold);GO:0009416(response to light stimulus);GO:0009507(chloroplast);GO:0009535(chloroplast thylakoid membrane);GO:0009570(chloroplast stroma);GO:0009744(response to sucrose);GO:0009941(chloroplast envelope);GO:0010319(stromule);GO:0016020(membrane);GO:001925…	COG0057(glyceraldehyde3phosphate dehydrogenase)	K05298	glyceraldehyde-3-phosphate dehydrogenase (NADP+) (phosphorylating)	EC:1.2.1.13	thj00710(Carbon fixation in photosynthetic organisms)	K9UIU1.1 PF02800.25;Gp_dh_C;	-	89	40	3	2	0	0	2.02	1.27	0.08	0.08	0	0	1.12	0.03	6.03709	up	3.78487e-05	0.00210431	yes
TRINITY_DN10251_c0_g1	2941	TRINITY_DN10251_c0_g1_i1;TRINITY_DN10251_c0_g1_i10;TRINITY_DN10251_c0_g1_i11;TRINITY_DN10251_c0_g1_i12;TRINITY_DN10251_c0_g1_i2;TRINITY_DN10251_c0_g1_i3;TRINITY_DN10251_c0_g1_i4;TRINITY_DN10251_c0_g1_i5;TRINITY_DN10251_c0_g1_i6;TRINITY_DN10251_c0_g1_i7;TRINITY_DN10251_c0_g1_i8;TRINITY_DN10251_c0_g1_i9	growth-regulating factor 5-like isoform X1 [Nymphaea colorata]	GRF5	Growth-regulating factor 5 OS=Arabidopsis thaliana OX=3702 GN=GRF5 PE=1 SV=1	GO:0005515(protein binding);GO:0005524(ATP binding);GO:0005634(nucleus);GO:0006351(transcription, DNA-templated);GO:0006355(regulation of transcription, DNA-templated);GO:0048366(leaf development)	ENOG410YFT7(growth-regulating factor)	-	-	-	-	A0A2Z7AYR2.1 PF08879.15;WRC;	GRF	15	18	73	2875	2625.93	10	0.26	0.37	1.32	81.03	69.7	0.2	0.65	50.31	-5.55514	down	3.78906e-05	0.00210431	yes
TRINITY_DN479_c0_g1	8564	TRINITY_DN479_c0_g1_i1;TRINITY_DN479_c0_g1_i10;TRINITY_DN479_c0_g1_i11;TRINITY_DN479_c0_g1_i12;TRINITY_DN479_c0_g1_i13;TRINITY_DN479_c0_g1_i14;TRINITY_DN479_c0_g1_i15;TRINITY_DN479_c0_g1_i16;TRINITY_DN479_c0_g1_i18;TRINITY_DN479_c0_g1_i19;TRINITY_DN479_c0_g1_i2;TRINITY_DN479_c0_g1_i20;TRINITY_DN479_c0_g1_i21;TRINITY_DN479_c0_g1_i22;TRINITY_DN479_c0_g1_i23;TRINITY_DN479_c0_g1_i25;TRINITY_DN479_c0_…	Xaa-Pro dipeptidase [Nymphaea thermarum]	Pepd	Xaa-Pro dipeptidase OS=Rattus norvegicus OX=10116 GN=Pepd PE=2 SV=1	GO:0004177(aminopeptidase activity);GO:0030145(manganese ion binding)	COG0006(peptidase M24)	NA	NA	NA	-	A0A151TKF5.1 PF00557.29;Peptidase_M24;	-	2907.23	132	1896.18	122	174.02	46	35.92	2.65	29.54	2.9	3.51	0.47	22.7	2.29	4.12138	up	3.80279e-05	0.00210778	yes
TRINITY_DN3789_c0_g1	4356	TRINITY_DN3789_c0_g1_i1;TRINITY_DN3789_c0_g1_i10;TRINITY_DN3789_c0_g1_i11;TRINITY_DN3789_c0_g1_i12;TRINITY_DN3789_c0_g1_i14;TRINITY_DN3789_c0_g1_i15;TRINITY_DN3789_c0_g1_i16;TRINITY_DN3789_c0_g1_i2;TRINITY_DN3789_c0_g1_i3;TRINITY_DN3789_c0_g1_i4;TRINITY_DN3789_c0_g1_i5;TRINITY_DN3789_c0_g1_i6;TRINITY_DN3789_c0_g1_i7;TRINITY_DN3789_c0_g1_i8;TRINITY_DN3789_c0_g1_i9	putative chalcone--flavonone isomerase 3 [Nymphaea thermarum]	CHIL2	Chalcone isomerase-like protein 2 OS=Humulus lupulus OX=3486 GN=CHIL2 PE=1 SV=1	GO:0005504(fatty acid binding);GO:0005783(endoplasmic reticulum);GO:0006631(fatty acid metabolic process);GO:0009507(chloroplast);GO:0009570(chloroplast stroma);GO:0009813(flavonoid biosynthetic process);GO:0045430(chalcone isomerase activity);GO:0080167(response to karrikin)	ENOG4111ZUZ(isomerase)	K01859	chalcone isomerase	EC:5.5.1.6	nnu00941(Flavonoid biosynthesis)	A0A1U7ZJ24.1 PF02431.20;Chalcone;	-	1434.38	1741.17	7842.29	311.1	291	15	21.66	36.75	135.85	8.15	7.73	0.3	64.75	5.39	4.29791	up	3.82852e-05	0.00211787	yes
TRINITY_DN3995_c1_g1	1215	TRINITY_DN3995_c1_g1_i1;TRINITY_DN3995_c1_g1_i2;TRINITY_DN3995_c1_g1_i3;TRINITY_DN3995_c1_g1_i4;TRINITY_DN3995_c1_g1_i5;TRINITY_DN3995_c1_g1_i6;TRINITY_DN3995_c1_g1_i7	beta-carotene 3-hydroxylase 1, chloroplastic-like [Nymphaea colorata]	CA2	Beta-carotene hydroxylase 2, chloroplastic OS=Capsicum annuum OX=4072 GN=CA2 PE=1 SV=2	GO:0009507(chloroplast);GO:0016119(carotene metabolic process);GO:0016123(xanthophyll biosynthetic process)	ENOG4111G77(Beta-carotene hydroxylase)	K15746	beta-carotene 3-hydroxylase	EC:1.14.15.24	mus00906(Carotenoid biosynthesis)	A0A2I0IQA8.1 PF04116.18;FA_hydroxylase;	-	16.02	25	51.26	302.45	262.86	426.02	1.53	1.8	3.62	25.55	25.18	25.76	2.32	25.5	-3.2662	down	3.84347e-05	0.00212197	yes
TRINITY_DN41109_c0_g1	406	TRINITY_DN41109_c0_g1_i1;TRINITY_DN41109_c0_g1_i2	Serine carboxypeptidase-like 6 [Nymphaea thermarum]	-	-	-	-	-	-	-	-	-	-	17.83	3	35.08	0	0	0	9.5	2.48	19.8	0	0	0	10.59	0	7.36599	up	3.86998e-05	0.00213243	yes
TRINITY_DN1604_c0_g1	637	TRINITY_DN1604_c0_g1_i1;TRINITY_DN1604_c0_g1_i10;TRINITY_DN1604_c0_g1_i11;TRINITY_DN1604_c0_g1_i12;TRINITY_DN1604_c0_g1_i2;TRINITY_DN1604_c0_g1_i3;TRINITY_DN1604_c0_g1_i5;TRINITY_DN1604_c0_g1_i6;TRINITY_DN1604_c0_g1_i7;TRINITY_DN1604_c0_g1_i8	-	-	-	-	-	-	-	-	-	-	-	75.73	136.84	0	1	0	0	8.45	21.31	0	0.17	0	0	9.92	0.06	7.38949	up	3.90169e-05	0.0021457	yes
TRINITY_DN37050_c0_g2	1990	TRINITY_DN37050_c0_g2_i1;TRINITY_DN37050_c0_g2_i2;TRINITY_DN37050_c0_g2_i3	OLC1v1014532C1 [Oldenlandia corymbosa var. corymbosa]	HSP70	Heat shock 70 kDa protein OS=Trypanosoma cruzi OX=5693 GN=HSP70 PE=3 SV=1	GO:0006457(protein folding)	COG0443(Heat shock protein)	K03283	heat shock 70kDa protein 1/2/6/8	-	jcu03040(Spliceosome);jcu04141(Protein processing in endoplasmic reticulum);jcu04144(Endocytosis)	A0A0S4IUD0.1 PF00012.25;HSP70;	-	52	63.97	5	1	0	2	0.93	1.91	0.1	0.03	0	0.05	0.98	0.03	5.3387	up	3.95163e-05	0.00216893	yes
TRINITY_DN55612_c0_g2	938	TRINITY_DN55612_c0_g2_i1	-	-	-	-	-	-	-	-	-	-	-	0	1	1	60	35.91	6	0	0.07	0.06	5.08	3	0.4	0.04	2.83	-5.31883	down	3.9674e-05	0.00217053	yes
TRINITY_DN7700_c0_g2	1598	TRINITY_DN7700_c0_g2_i1;TRINITY_DN7700_c0_g2_i2;TRINITY_DN7700_c0_g2_i3;TRINITY_DN7700_c0_g2_i4;TRINITY_DN7700_c0_g2_i5;TRINITY_DN7700_c0_g2_i6	-	-	-	-	-	-	-	-	-	-	-	92.85	127	197.85	13	4	21	5.42	9.87	16.53	3.35	0.71	2.06	10.61	2.04	3.61217	up	3.96996e-05	0.00217053	yes
TRINITY_DN11251_c0_g2	1506	TRINITY_DN11251_c0_g2_i1	cytochrome c oxidase subunit 1 [Silene conica]	COI	Cytochrome c oxidase subunit 1 OS=Lumbricus terrestris OX=6398 GN=COI PE=3 SV=1	GO:0004129(cytochrome-c oxidase activity);GO:0005506(iron ion binding);GO:0005751(mitochondrial respiratory chain complex IV);GO:0006123(mitochondrial electron transport, cytochrome c to oxygen);GO:0009060(aerobic respiration);GO:0015990(electron transport coupled proton transport);GO:0016021(integral component of membrane);GO:0020037(heme binding);GO:0022904(respiratory electron transport chain)…	COG0843(Cytochrome C oxidase subunit I)	K02256	cytochrome c oxidase subunit 1	EC:1.9.3.1	ath00190(Oxidative phosphorylation)	V9MLX4.1 PF00115.25;COX1;	-	35	1204.38	4	5	3	0	0.88	42.51	0.11	0.22	0.13	0	14.5	0.12	7.20187	up	4.00194e-05	0.00218377	yes
TRINITY_DN8310_c0_g2	1395	TRINITY_DN8310_c0_g2_i1	hypothetical protein CR513_04615, partial [Mucuna pruriens]	-	Retrovirus-related Pol polyprotein from transposon TNT 1-94 OS=Nicotiana tabacum OX=4097 PE=2 SV=1	GO:0016021(integral component of membrane);GO:0042626(ATPase activity, coupled to transmembrane movement of substances);GO:0055085(transmembrane transport)	COG2801(Retrotransposon protein)	K03644	lipoyl synthase	EC:2.8.1.8	sly00785(Lipoic acid metabolism)	A0A6A2YXH8.1 PF00450.27;Peptidase_S10;	-	30.51	77.28	105.4	9.02	5.07	5	0.85	3.02	3.28	0.43	0.24	0.19	2.38	0.29	3.58779	up	4.02063e-05	0.00218973	yes
TRINITY_DN24365_c0_g4	1644	TRINITY_DN24365_c0_g4_i1;TRINITY_DN24365_c0_g4_i2;TRINITY_DN24365_c0_g4_i3;TRINITY_DN24365_c0_g4_i4	ODO1 protein [Nymphaea thermarum]	MYB20	Transcription factor MYB20 OS=Arabidopsis thaliana OX=3702 GN=MYB20 PE=2 SV=1	GO:0000981(RNA polymerase II transcription factor activity, sequence-specific DNA binding);GO:0001135(transcription factor activity, RNA polymerase II transcription factor recruiting);GO:0003677(DNA binding);GO:0003700(DNA binding transcription factor activity);GO:0005634(nucleus);GO:0006355(regulation of transcription, DNA-templated);GO:0006357(regulation of transcription by RNA polymerase II);G…	COG5147(Myblike DNAbinding domain containing protein)	NA	NA	NA	-	A0A9D4WSY5.1 PF00249.36;Myb_DNA-binding;	MYB	261.1	5071.93	557.88	82.61	87.86	207	6.93	186.73	16.35	3.71	3.86	7.33	70	4.97	4.00144	up	4.0488e-05	0.00219764	yes
TRINITY_DN57390_c0_g1	2807	TRINITY_DN57390_c0_g1_i1;TRINITY_DN57390_c0_g1_i10;TRINITY_DN57390_c0_g1_i11;TRINITY_DN57390_c0_g1_i12;TRINITY_DN57390_c0_g1_i13;TRINITY_DN57390_c0_g1_i14;TRINITY_DN57390_c0_g1_i15;TRINITY_DN57390_c0_g1_i16;TRINITY_DN57390_c0_g1_i17;TRINITY_DN57390_c0_g1_i18;TRINITY_DN57390_c0_g1_i2;TRINITY_DN57390_c0_g1_i3;TRINITY_DN57390_c0_g1_i4;TRINITY_DN57390_c0_g1_i5;TRINITY_DN57390_c0_g1_i6;TRINITY_DN57390…	lycopene epsilon cyclase, chloroplastic isoform X2 [Nymphaea colorata]	LUT2	Lycopene epsilon cyclase, chloroplastic OS=Arabidopsis thaliana OX=3702 GN=LUT2 PE=1 SV=2	GO:0004497(monooxygenase activity);GO:0044550(secondary metabolite biosynthetic process)	ENOG410XPIY(lycopene)	K06444	lycopene epsilon-cyclase	EC:5.5.1.18	hbr00906(Carotenoid biosynthesis)	A0A200QD73.1 PF05834.17;Lycopene_cycl;	-	45	26.91	26	279.99	167	983	0.98	0.64	0.8	9.15	5.84	26.73	0.81	13.91	-3.62943	down	4.05516e-05	0.00219764	yes
TRINITY_DN14683_c0_g1	771	TRINITY_DN14683_c0_g1_i1;TRINITY_DN14683_c0_g1_i10;TRINITY_DN14683_c0_g1_i11;TRINITY_DN14683_c0_g1_i12;TRINITY_DN14683_c0_g1_i13;TRINITY_DN14683_c0_g1_i14;TRINITY_DN14683_c0_g1_i15;TRINITY_DN14683_c0_g1_i16;TRINITY_DN14683_c0_g1_i17;TRINITY_DN14683_c0_g1_i18;TRINITY_DN14683_c0_g1_i19;TRINITY_DN14683_c0_g1_i2;TRINITY_DN14683_c0_g1_i20;TRINITY_DN14683_c0_g1_i21;TRINITY_DN14683_c0_g1_i22;TRINITY_DN1…	hypothetical protein RND71_044026 [Anisodus tanguticus]	MYL9	Myosin regulatory light polypeptide 9 OS=Homo sapiens OX=9606 GN=MYL9 PE=1 SV=4	GO:0005509(calcium ion binding)	COG5126(Calcium-binding protein)	K13448	calcium-binding protein CML	-	mtr04626(Plant-pathogen interaction)	A8DVY3.1 PF13499.11;EF-hand_7;	-	37	162	9	4	2	1	3.39	18.73	0.77	0.63	0.28	0.1	7.63	0.34	4.88627	up	4.05857e-05	0.00219764	yes
TRINITY_DN9249_c0_g1	1247	TRINITY_DN9249_c0_g1_i1	E3 ubiquitin-protein ligase At1g63170-like [Nymphaea colorata]	At1g63170	E3 ubiquitin-protein ligase At1g63170 OS=Arabidopsis thaliana OX=3702 GN=At1g63170 PE=2 SV=2	GO:0043161(proteasome-mediated ubiquitin-dependent protein catabolic process);GO:0061630(ubiquitin protein ligase activity)	ENOG41121N2(zinc ion binding)	NA	NA	NA	-	A0A0D2W6B5.1 PF13639.11;zf-RING_2;	-	182	1	126	2	2	0	5.93	0.05	4.57	0.11	0.11	0	3.52	0.07	6.41027	up	4.08307e-05	0.00220666	yes
TRINITY_DN15256_c0_g1	553	TRINITY_DN15256_c0_g1_i10;TRINITY_DN15256_c0_g1_i2;TRINITY_DN15256_c0_g1_i3;TRINITY_DN15256_c0_g1_i4;TRINITY_DN15256_c0_g1_i5;TRINITY_DN15256_c0_g1_i6;TRINITY_DN15256_c0_g1_i7;TRINITY_DN15256_c0_g1_i8;TRINITY_DN15256_c0_g1_i9	delta(7)-sterol-C5(6)-desaturase 1-like [Nymphaea colorata]	STE1	Delta(7)-sterol-C5(6)-desaturase 1 OS=Arabidopsis thaliana OX=3702 GN=STE1 PE=1 SV=2	GO:0000248(C-5 sterol desaturase activity);GO:0005506(iron ion binding);GO:0005789(endoplasmic reticulum membrane);GO:0016020(membrane);GO:0016021(integral component of membrane);GO:0016126(sterol biosynthetic process);GO:0016491(oxidoreductase activity);GO:0055114(oxidation-reduction process)	COG3000(fatty acid hydroxylase)	K00227	Delta7-sterol 5-desaturase	EC:1.14.19.20	atr00100(Steroid biosynthesis)	-	-	11	112.27	34	0	3	3	1.77	22.94	7.23	0	1.14	1.64	10.65	0.93	4.69179	up	4.11221e-05	0.00221674	yes
TRINITY_DN82068_c0_g1	877	TRINITY_DN82068_c0_g1_i1;TRINITY_DN82068_c0_g1_i2;TRINITY_DN82068_c0_g1_i3;TRINITY_DN82068_c0_g1_i4;TRINITY_DN82068_c0_g1_i5;TRINITY_DN82068_c0_g1_i6;TRINITY_DN82068_c0_g1_i7;TRINITY_DN82068_c0_g1_i8	-	-	-	-	-	-	-	-	-	-	-	3	0	0	65.69	121.05	7	0.28	0	0	7.75	14.44	0.81	0.09	7.67	-5.6216	down	4.11746e-05	0.00221674	yes
TRINITY_DN9_c0_g1	1485	TRINITY_DN9_c0_g1_i1;TRINITY_DN9_c0_g1_i2;TRINITY_DN9_c0_g1_i3	cytochrome c oxidase subunit I [Oceaniopteris gibba]	COI	Cytochrome c oxidase subunit 1 OS=Choristoneura fumiferana OX=7141 GN=COI PE=3 SV=2	GO:0004129(cytochrome-c oxidase activity);GO:0005506(iron ion binding);GO:0005751(mitochondrial respiratory chain complex IV);GO:0006123(mitochondrial electron transport, cytochrome c to oxygen);GO:0009060(aerobic respiration);GO:0015990(electron transport coupled proton transport);GO:0016021(integral component of membrane);GO:0020037(heme binding);GO:0022904(respiratory electron transport chain)…	COG0843(Cytochrome C oxidase subunit I)	K02256	cytochrome c oxidase subunit 1	EC:1.9.3.1	ota00190(Oxidative phosphorylation)	B3LEY9.1 PF00115.25;COX1;	-	33	21.32	7	1	0	0	5.48	9.67	0.2	0.58	0	0	5.12	0.19	5.67431	up	4.14889e-05	0.00222621	yes
TRINITY_DN4235_c0_g1	496	TRINITY_DN4235_c0_g1_i1;TRINITY_DN4235_c0_g1_i2;TRINITY_DN4235_c0_g1_i3	hypothetical protein KSW81_001112 [Chlorella desiccata (nom. nud.)]	RPS20	Small ribosomal subunit protein uS10 OS=Bos taurus OX=9913 GN=RPS20 PE=1 SV=1	GO:0003735(structural constituent of ribosome);GO:0022627(cytosolic small ribosomal subunit)	COG0051(tRNA binding)	K02969	small subunit ribosomal protein S20e	-	csl03010(Ribosome)	A0A3R7M5H8.1 PF00338.27;Ribosomal_S10;	-	130	78	0	0	0	1	24.01	25.69	0	0	0	0.28	16.57	0.09	7.47048	up	4.15086e-05	0.00222621	yes
TRINITY_DN2781_c0_g1	2683	TRINITY_DN2781_c0_g1_i1;TRINITY_DN2781_c0_g1_i10;TRINITY_DN2781_c0_g1_i12;TRINITY_DN2781_c0_g1_i13;TRINITY_DN2781_c0_g1_i15;TRINITY_DN2781_c0_g1_i16;TRINITY_DN2781_c0_g1_i17;TRINITY_DN2781_c0_g1_i18;TRINITY_DN2781_c0_g1_i19;TRINITY_DN2781_c0_g1_i2;TRINITY_DN2781_c0_g1_i20;TRINITY_DN2781_c0_g1_i21;TRINITY_DN2781_c0_g1_i23;TRINITY_DN2781_c0_g1_i24;TRINITY_DN2781_c0_g1_i25;TRINITY_DN2781_c0_g1_i26;T…	anthocyanidin reductase ((2S)-flavan-3-ol-forming) [Nymphaea colorata]	ANR	Anthocyanidin reductase ((2S)-flavan-3-ol-forming) OS=Vitis vinifera OX=29760 GN=ANR PE=3 SV=1	GO:0009507(chloroplast);GO:0009813(flavonoid biosynthetic process);GO:0009964(negative regulation of flavonoid biosynthetic process);GO:0016491(oxidoreductase activity);GO:0033729(anthocyanidin reductase activity);GO:0050662(coenzyme binding);GO:0055114(oxidation-reduction process)	COG0451(Nad-dependent epimerase dehydratase)	K08695	anthocyanidin reductase	EC:1.3.1.77	atr00941(Flavonoid biosynthesis)	A0A6A6LQ96.1 PF01370.26;Epimerase;	-	943.04	5007.59	5994.7	499.97	440.78	60.45	67.34	517.13	487.37	61.73	49.8	4.16	357.28	38.56	3.6671	up	4.16083e-05	0.00222731	yes
TRINITY_DN6304_c0_g2	287	TRINITY_DN6304_c0_g2_i1;TRINITY_DN6304_c0_g2_i2	-	-	-	-	-	-	-	-	-	-	-	28.78	1	48.52	0	0	0	17.6	0.89	32.26	0	0	0	16.92	0	7.87668	up	4.20657e-05	0.00223833	yes
TRINITY_DN3942_c0_g1	781	TRINITY_DN3942_c0_g1_i1;TRINITY_DN3942_c0_g1_i2;TRINITY_DN3942_c0_g1_i3;TRINITY_DN3942_c0_g1_i4;TRINITY_DN3942_c0_g1_i5;TRINITY_DN3942_c0_g1_i6	-	-	-	-	-	-	-	-	-	-	-	57	2	64	0	1	1	3.87	0.19	4.88	0	0.12	0.09	2.98	0.07	5.94296	up	4.20907e-05	0.00223833	yes
TRINITY_DN6358_c0_g1	1462	TRINITY_DN6358_c0_g1_i1;TRINITY_DN6358_c0_g1_i10;TRINITY_DN6358_c0_g1_i11;TRINITY_DN6358_c0_g1_i12;TRINITY_DN6358_c0_g1_i13;TRINITY_DN6358_c0_g1_i14;TRINITY_DN6358_c0_g1_i15;TRINITY_DN6358_c0_g1_i16;TRINITY_DN6358_c0_g1_i2;TRINITY_DN6358_c0_g1_i3;TRINITY_DN6358_c0_g1_i4;TRINITY_DN6358_c0_g1_i5;TRINITY_DN6358_c0_g1_i6;TRINITY_DN6358_c0_g1_i7;TRINITY_DN6358_c0_g1_i8;TRINITY_DN6358_c0_g1_i9	peroxidase 5-like [Nymphaea colorata]	GSVIVT00037159001	Peroxidase 5 OS=Vitis vinifera OX=29760 GN=GSVIVT00037159001 PE=1 SV=2	GO:0004601(peroxidase activity);GO:0009505(plant-type cell wall);GO:0009664(plant-type cell wall organization)	ENOG4111FDS(peroxidase)	K00430	peroxidase	EC:1.11.1.7	nnu00940(Phenylpropanoid biosynthesis)	A0A1U8B419.1 PF00141.28;peroxidase;	-	1362.63	13495.4	3448.81	911.76	461.02	458	55.29	1337.79	230.92	106.8	43.5	44.06	541.33	64.79	3.36972	up	4.21097e-05	0.00223833	yes
TRINITY_DN6535_c0_g1	2394	TRINITY_DN6535_c0_g1_i1;TRINITY_DN6535_c0_g1_i10;TRINITY_DN6535_c0_g1_i11;TRINITY_DN6535_c0_g1_i12;TRINITY_DN6535_c0_g1_i13;TRINITY_DN6535_c0_g1_i14;TRINITY_DN6535_c0_g1_i15;TRINITY_DN6535_c0_g1_i17;TRINITY_DN6535_c0_g1_i18;TRINITY_DN6535_c0_g1_i19;TRINITY_DN6535_c0_g1_i2;TRINITY_DN6535_c0_g1_i20;TRINITY_DN6535_c0_g1_i21;TRINITY_DN6535_c0_g1_i22;TRINITY_DN6535_c0_g1_i23;TRINITY_DN6535_c0_g1_i24;T…	-	-	-	-	-	-	-	-	-	-	-	478.25	8	174	10696.8	1349.03	15550.3	13.4	0.27	5.38	471.66	61.15	585	6.35	372.6	-5.06519	down	4.21366e-05	0.00223833	yes
TRINITY_DN2616_c0_g1	5342	TRINITY_DN2616_c0_g1_i10;TRINITY_DN2616_c0_g1_i11;TRINITY_DN2616_c0_g1_i12;TRINITY_DN2616_c0_g1_i13;TRINITY_DN2616_c0_g1_i14;TRINITY_DN2616_c0_g1_i16;TRINITY_DN2616_c0_g1_i17;TRINITY_DN2616_c0_g1_i19;TRINITY_DN2616_c0_g1_i2;TRINITY_DN2616_c0_g1_i20;TRINITY_DN2616_c0_g1_i21;TRINITY_DN2616_c0_g1_i22;TRINITY_DN2616_c0_g1_i23;TRINITY_DN2616_c0_g1_i24;TRINITY_DN2616_c0_g1_i25;TRINITY_DN2616_c0_g1_i27;…	probable glutamate carboxypeptidase LAMP1 [Nymphaea colorata]	LAMP1	Probable glutamate carboxypeptidase LAMP1 OS=Arabidopsis thaliana OX=3702 GN=LAMP1 PE=2 SV=1	GO:0005773(vacuole);GO:0005783(endoplasmic reticulum);GO:0005789(endoplasmic reticulum membrane);GO:0005886(plasma membrane);GO:0006508(proteolysis);GO:0007275(multicellular organism development);GO:0008237(metallopeptidase activity);GO:0010073(meristem maintenance);GO:0016021(integral component of membrane);GO:0016805(dipeptidase activity);GO:0040008(regulation of growth);GO:0046872(metal ion bi…	COG2234(peptidase m28)	NA	NA	NA	-	A0A7J7LGE9.1 PF04389.22;Peptidase_M28;	-	3861.42	2341.06	4123.27	754.73	255	660.99	46.25	40.21	55.67	17	5	10.32	47.38	10.77	2.83174	up	4.22117e-05	0.00223833	yes
TRINITY_DN27731_c0_g1	1047	TRINITY_DN27731_c0_g1_i1;TRINITY_DN27731_c0_g1_i2	uncharacterized protein LOC116246728 [Nymphaea colorata]	At1g53420	Probable LRR receptor-like serine/threonine-protein kinase At1g53420 OS=Arabidopsis thaliana OX=3702 GN=At1g53420 PE=2 SV=2	GO:0004674(protein serine/threonine kinase activity);GO:0005886(plasma membrane)	-	NA	NA	NA	-	A0A7J8TSV4.1 PF07714.22;PK_Tyr_Ser-Thr;	-	8.16	87.39	91.08	3	4	0	0.35	5.25	4.31	0.21	0.29	0	3.3	0.17	4.7386	up	4.28539e-05	0.00226811	yes
TRINITY_DN7471_c2_g1	1353	TRINITY_DN7471_c2_g1_i1	protein EXORDIUM-like 1 [Nymphaea colorata]	EXL1	Protein EXORDIUM-like 1 OS=Arabidopsis thaliana OX=3702 GN=EXL1 PE=2 SV=1	GO:0001666(response to hypoxia);GO:0003674(molecular_function);GO:0005576(extracellular region);GO:0005615(extracellular space);GO:0005794(Golgi apparatus);GO:0009505(plant-type cell wall);GO:0040007(growth);GO:0048046(apoplast)	ENOG41107QF(phosphate-induced protein 1 conserved region domain containing protein, expressed)	-	-	-	-	A0A835DPV1.1 PF04674.17;Phi_1;	-	706.14	1076.75	496.34	2039.75	7656.04	12047.2	20.56	43.79	16.09	101.35	373.92	472.75	26.81	316.01	-3.08353	down	4.327e-05	0.00228584	yes
TRINITY_DN6476_c0_g1	1914	TRINITY_DN6476_c0_g1_i1;TRINITY_DN6476_c0_g1_i10;TRINITY_DN6476_c0_g1_i11;TRINITY_DN6476_c0_g1_i2;TRINITY_DN6476_c0_g1_i3;TRINITY_DN6476_c0_g1_i4;TRINITY_DN6476_c0_g1_i6;TRINITY_DN6476_c0_g1_i7;TRINITY_DN6476_c0_g1_i8	GDP-mannose 3,5-epimerase 2-like [Nymphaea colorata]	GME-2	GDP-mannose 3,5-epimerase 2 OS=Oryza sativa subsp. japonica OX=39947 GN=GME-2 PE=2 SV=2	GO:0003824(catalytic activity);GO:0005737(cytoplasm);GO:0005829(cytosol);GO:0009225(nucleotide-sugar metabolic process);GO:0019853(L-ascorbic acid biosynthetic process);GO:0047918(GDP-mannose 3,5-epimerase activity);GO:0051287(NAD binding)	COG0451(Nad-dependent epimerase dehydratase)	K10046	GDP-D-mannose 3', 5'-epimerase	EC:5.1.3.18 5.1.3.-	nnu00053(Ascorbate and aldarate metabolism);nnu00520(Amino sugar and nucleotide sugar metabolism)	A0A8J5H0Q3.1 PF01370.26;Epimerase;	-	307.26	950	391.14	3272.04	2958.72	5852.43	6.18	26.74	8.84	114.1	100.04	158.75	13.92	124.3	-2.75639	down	4.39712e-05	0.00231853	yes
TRINITY_DN13551_c0_g1	1608	TRINITY_DN13551_c0_g1_i1	1-aminocyclopropane-1-carboxylate synthase [Nymphaea thermarum]	ACS2	1-aminocyclopropane-1-carboxylate synthase CMA101 OS=Cucurbita maxima OX=3661 GN=ACS2 PE=2 SV=1	GO:0016847(1-aminocyclopropane-1-carboxylate synthase activity)	COG0436(aminotransferase)	K01762	1-aminocyclopropane-1-carboxylate synthase	EC:4.4.1.14	pvu00270(Cysteine and methionine metabolism)	A0A835DRH8.1 PF00155.26;Aminotran_1_2;	-	0	0	2	586.41	18	2	0	0	0.05	23.24	0.7	0.06	0.02	8	-7.87792	down	4.53196e-05	0.00238517	yes
TRINITY_DN18475_c0_g2	1501	TRINITY_DN18475_c0_g2_i1;TRINITY_DN18475_c0_g2_i2;TRINITY_DN18475_c0_g2_i3;TRINITY_DN18475_c0_g2_i4	-	-	-	-	-	-	-	-	-	A0A814KRB4.1 PF01607.29;CBM_14;	-	50	70.02	0	0	0	0	1.35	2.64	0	0	0	0	1.33	0	8.41035	up	4.56724e-05	0.00239925	yes
TRINITY_DN24070_c0_g1	408	TRINITY_DN24070_c0_g1_i1;TRINITY_DN24070_c0_g1_i2;TRINITY_DN24070_c0_g1_i3	Auxin-responsive protein [Nymphaea thermarum]	-	-	-	-	-	-	-	-	-	-	0	0	0	55	34	1	0	0	0	40.8	22.24	1.33	0	21.46	-7.85402	down	4.58143e-05	0.00240222	yes
TRINITY_DN15757_c0_g1	751	TRINITY_DN15757_c0_g1_i1;TRINITY_DN15757_c0_g1_i10;TRINITY_DN15757_c0_g1_i11;TRINITY_DN15757_c0_g1_i12;TRINITY_DN15757_c0_g1_i13;TRINITY_DN15757_c0_g1_i2;TRINITY_DN15757_c0_g1_i3;TRINITY_DN15757_c0_g1_i4;TRINITY_DN15757_c0_g1_i5;TRINITY_DN15757_c0_g1_i6;TRINITY_DN15757_c0_g1_i7;TRINITY_DN15757_c0_g1_i8;TRINITY_DN15757_c0_g1_i9	uncharacterized protein LOC100259635 [Vitis vinifera]	UBI11	Polyubiquitin OS=Nicotiana sylvestris OX=4096 GN=UBI11 PE=2 SV=1	GO:0003674(molecular_function)	COG5272(ubiquitin)	NA	NA	NA	-	A0A816GH23.1 PF13598.11;DUF4139;	-	24.37	31	12	0	0	2	8.41	10.45	9.3	0	0	0.75	9.39	0.25	4.98888	up	4.60025e-05	0.00240761	yes
TRINITY_DN2903_c0_g1	1862	TRINITY_DN2903_c0_g1_i1;TRINITY_DN2903_c0_g1_i2;TRINITY_DN2903_c0_g1_i3;TRINITY_DN2903_c0_g1_i4	unnamed protein product, partial [Nymphaea colorata]	ERF039	Ethylene-responsive transcription factor ERF039 OS=Arabidopsis thaliana OX=3702 GN=ERF039 PE=2 SV=1	GO:0003677(DNA binding);GO:0003700(DNA binding transcription factor activity);GO:0005634(nucleus);GO:0006351(transcription, DNA-templated);GO:0006355(regulation of transcription, DNA-templated);GO:0007275(multicellular organism development);GO:0009873(ethylene-activated signaling pathway)	ENOG410YIZG(Transcription factor)	NA	NA	NA	-	A0A7J7P7X4.1 PF00847.25;AP2;	ERF	434	2470.2	865.01	155	235	96	18.88	153.54	42.92	12.26	18.54	4.6	71.78	11.8	3.02818	up	4.66185e-05	0.00243532	yes
TRINITY_DN6480_c0_g1	4234	TRINITY_DN6480_c0_g1_i10;TRINITY_DN6480_c0_g1_i11;TRINITY_DN6480_c0_g1_i13;TRINITY_DN6480_c0_g1_i14;TRINITY_DN6480_c0_g1_i16;TRINITY_DN6480_c0_g1_i2;TRINITY_DN6480_c0_g1_i3;TRINITY_DN6480_c0_g1_i4;TRINITY_DN6480_c0_g1_i7;TRINITY_DN6480_c0_g1_i8;TRINITY_DN6480_c0_g1_i9	protein ALTERED PHOSPHATE STARVATION RESPONSE 1-like [Nymphaea colorata]	APSR1	Protein ALTERED PHOSPHATE STARVATION RESPONSE 1 OS=Arabidopsis thaliana OX=3702 GN=APSR1 PE=2 SV=1	GO:0003674(molecular_function);GO:0005634(nucleus)	ENOG410YFMP(Protein of unknown function (DUF630))	-	-	-	-	W1PR32.1 PF04782.17;DUF632;	-	94	35	103	2848.45	2586.41	63	0.81	0.42	1.16	60.02	57.28	1.06	0.8	39.45	-4.36116	down	4.68022e-05	0.00243639	yes
TRINITY_DN20450_c0_g1	304	TRINITY_DN20450_c0_g1_i1;TRINITY_DN20450_c0_g1_i2	Acid phosphatase pho1 [Turnera subulata]	-	-	-	-	-	-	-	-	-	-	30.31	2.87	51.51	0	1	0	16.06	2.11	29.62	0	0.83	0	15.93	0.28	6.15753	up	4.68797e-05	0.00243639	yes
TRINITY_DN3936_c0_g1	2379	TRINITY_DN3936_c0_g1_i1;TRINITY_DN3936_c0_g1_i10;TRINITY_DN3936_c0_g1_i11;TRINITY_DN3936_c0_g1_i12;TRINITY_DN3936_c0_g1_i13;TRINITY_DN3936_c0_g1_i14;TRINITY_DN3936_c0_g1_i2;TRINITY_DN3936_c0_g1_i3;TRINITY_DN3936_c0_g1_i5;TRINITY_DN3936_c0_g1_i6;TRINITY_DN3936_c0_g1_i7;TRINITY_DN3936_c0_g1_i8	arogenate dehydrogenase 2, chloroplastic-like [Nymphaea colorata]	TYRAAT1	Arogenate dehydrogenase 1, chloroplastic OS=Arabidopsis thaliana OX=3702 GN=TYRAAT1 PE=1 SV=1	GO:0004665(prephenate dehydrogenase (NADP+) activity);GO:0005739(mitochondrion);GO:0006571(tyrosine biosynthetic process);GO:0008977(prephenate dehydrogenase (NAD+) activity);GO:0009507(chloroplast);GO:0033730(arogenate dehydrogenase (NADP+) activity);GO:0055114(oxidation-reduction process)	COG0287(prephenate dehydrogenase)	K15227	arogenate dehydrogenase (NADP+), plant	EC:1.3.1.78	nnu00400(Phenylalanine, tyrosine and tryptophan biosynthesis)	A0A834ZY19.1 PF02153.22;PDH_N;	-	838	34	477	33	31	17	21.57	3.61	13.64	2.9	3.43	1.66	12.94	2.66	4.33226	up	4.68986e-05	0.00243639	yes
TRINITY_DN21641_c0_g1	1677	TRINITY_DN21641_c0_g1_i1;TRINITY_DN21641_c0_g1_i2;TRINITY_DN21641_c0_g1_i3;TRINITY_DN21641_c0_g1_i4	hypothetical protein SO140N16_000001 [Saccharum officinarum]	-	-	-	ENOG4110CNM(Reverse transcriptase (RNA-dependent DNA polymerase))	-	-	-	-	-	-	65.47	17.57	102.26	5	5.02	4.3	3.24	1.01	4.06	0.23	0.25	0.13	2.77	0.2	3.90138	up	4.70621e-05	0.00243928	yes
TRINITY_DN18985_c0_g1	1436	TRINITY_DN18985_c0_g1_i10;TRINITY_DN18985_c0_g1_i14;TRINITY_DN18985_c0_g1_i16;TRINITY_DN18985_c0_g1_i17;TRINITY_DN18985_c0_g1_i18;TRINITY_DN18985_c0_g1_i3;TRINITY_DN18985_c0_g1_i6;TRINITY_DN18985_c0_g1_i7;TRINITY_DN18985_c0_g1_i9	predicted protein [Hordeum vulgare subsp. vulgare]	Lgmn	Legumain OS=Rattus norvegicus OX=10116 GN=Lgmn PE=1 SV=1	GO:0004197(cysteine-type endopeptidase activity);GO:0006624(vacuolar protein processing);GO:0051603(proteolysis involved in cellular protein catabolic process)	COG5206(phosphatidylinositol glycan anchor biosynthesis, class K)	NA	NA	NA	-	A0A814X7T0.1 PF01650.23;Peptidase_C13;	-	58	115	14	6	1	0	1.63	4.6	0.43	0.3	0.05	0	2.22	0.12	4.78159	up	4.71275e-05	0.00243928	yes
TRINITY_DN2047_c0_g1	1301	TRINITY_DN2047_c0_g1_i1;TRINITY_DN2047_c0_g1_i10;TRINITY_DN2047_c0_g1_i11;TRINITY_DN2047_c0_g1_i2;TRINITY_DN2047_c0_g1_i3;TRINITY_DN2047_c0_g1_i4;TRINITY_DN2047_c0_g1_i5;TRINITY_DN2047_c0_g1_i6;TRINITY_DN2047_c0_g1_i8	peroxidase P7-like isoform X3 [Nymphaea colorata]	PNC1	Cationic peroxidase 1 OS=Arachis hypogaea OX=3818 GN=PNC1 PE=1 SV=2	GO:0004601(peroxidase activity);GO:0005515(protein binding);GO:0005576(extracellular region);GO:0005618(cell wall);GO:0005794(Golgi apparatus);GO:0005829(cytosol);GO:0006979(response to oxidative stress);GO:0009809(lignin biosynthetic process);GO:0010089(xylem development);GO:0020037(heme binding);GO:0042744(hydrogen peroxide catabolic process);GO:0046872(metal ion binding);GO:0048046(apoplast);G…	ENOG410YAKJ(peroxidase)	K00430	peroxidase	EC:1.11.1.7	atr00940(Phenylpropanoid biosynthesis)	A0A4S8IUH6.1 PF00141.28;peroxidase;	-	290.31	11.18	95.09	7	6.27	4	14.29	0.81	5.54	0.62	0.51	0.28	6.88	0.47	4.81549	up	4.73042e-05	0.00244393	yes
TRINITY_DN72869_c0_g1	573	TRINITY_DN72869_c0_g1_i1;TRINITY_DN72869_c0_g1_i2;TRINITY_DN72869_c0_g1_i3	Dihydroflavonol-4-reductase [Nymphaea thermarum]	DFR	Dihydroflavonol 4-reductase OS=Vitis vinifera OX=29760 GN=DFR PE=1 SV=1	-	-	K13082	bifunctional dihydroflavonol 4-reductase/flavanone 4-reductase	EC:1.1.1.219 1.1.1.234	bdi00941(Flavonoid biosynthesis)	-	-	8.02	44.76	94.1	1	4	1	1.16	9.04	15.68	0.32	1.11	0.18	8.63	0.54	4.6445	up	4.74113e-05	0.00244498	yes
TRINITY_DN2493_c0_g1	2111	TRINITY_DN2493_c0_g1_i1;TRINITY_DN2493_c0_g1_i2;TRINITY_DN2493_c0_g1_i3;TRINITY_DN2493_c0_g1_i4;TRINITY_DN2493_c0_g1_i5;TRINITY_DN2493_c0_g1_i6;TRINITY_DN2493_c0_g1_i7;TRINITY_DN2493_c0_g1_i8	unnamed protein product, partial [Nymphaea colorata]	-	-	-	ENOG410YKCU(NA)	-	-	-	-	-	-	1623.04	2152.81	2804.01	232.51	186.34	634	43.13	77.4	82.43	10.62	8.32	22.08	67.65	13.67	2.81839	up	4.76614e-05	0.00245338	yes
TRINITY_DN9554_c0_g1	3957	TRINITY_DN9554_c0_g1_i1;TRINITY_DN9554_c0_g1_i10;TRINITY_DN9554_c0_g1_i11;TRINITY_DN9554_c0_g1_i12;TRINITY_DN9554_c0_g1_i14;TRINITY_DN9554_c0_g1_i15;TRINITY_DN9554_c0_g1_i16;TRINITY_DN9554_c0_g1_i17;TRINITY_DN9554_c0_g1_i18;TRINITY_DN9554_c0_g1_i19;TRINITY_DN9554_c0_g1_i2;TRINITY_DN9554_c0_g1_i20;TRINITY_DN9554_c0_g1_i21;TRINITY_DN9554_c0_g1_i22;TRINITY_DN9554_c0_g1_i24;TRINITY_DN9554_c0_g1_i25;T…	probable CoA ligase CCL6 [Nymphaea colorata]	CCL6	Probable CoA ligase CCL6 OS=Humulus lupulus OX=3486 GN=CCL6 PE=2 SV=1	GO:0004467(long-chain fatty acid-CoA ligase activity);GO:0005524(ATP binding);GO:0005634(nucleus);GO:0005794(Golgi apparatus);GO:0005829(cytosol);GO:0005886(plasma membrane);GO:0006631(fatty acid metabolic process);GO:0006633(fatty acid biosynthetic process);GO:0102391(decanoate-CoA ligase activity)	COG1022(Amp-dependent synthetase and ligase)	K01897	long-chain acyl-CoA synthetase	EC:6.2.1.3	nnu00061(Fatty acid biosynthesis);nnu00071(Fatty acid degradation);nnu04146(Peroxisome)	A0A200Q400.1 PF00501.33;AMP-binding;	-	38	27.11	243	5821.07	5241.63	101.3	0.75	0.63	4.99	189.8	164.37	2.39	2.12	118.85	-5.03016	down	4.8534e-05	0.00249374	yes
TRINITY_DN16446_c0_g1	259	TRINITY_DN16446_c0_g1_i1	flavonoid 3',5'-hydroxylase 1-like [Nymphaea colorata]	CYP75A6	Flavonoid 3',5'-hydroxylase OS=Campanula medium OX=56154 GN=CYP75A6 PE=2 SV=1	GO:0016020(membrane);GO:0016709(oxidoreductase activity, acting on paired donors, with incorporation or reduction of molecular oxygen, NAD(P)H as one donor, and incorporation of one atom of oxygen);GO:0044550(secondary metabolite biosynthetic process)	COG2124(Cytochrome p450)	K13083	flavonoid 3',5'-hydroxylase	EC:1.14.14.81	vvi00941(Flavonoid biosynthesis);vvi00944(Flavone and flavonol biosynthesis)	A0A834L7V6.1 PF00067.27;p450;	-	39.63	220.74	292.71	19.18	10.61	2	26.74	207.77	213.35	20.46	11.34	1.75	149.29	11.18	4.19004	up	4.94865e-05	0.00253805	yes
TRINITY_DN9432_c0_g3	3319	TRINITY_DN9432_c0_g3_i1;TRINITY_DN9432_c0_g3_i2;TRINITY_DN9432_c0_g3_i3;TRINITY_DN9432_c0_g3_i4	photosystem I assembly protein Ycf2 [Nymphaea mexicana]	ycf2-A	Protein Ycf2 OS=Nymphaea alba OX=34301 GN=ycf2-A PE=3 SV=1	-	ENOG410YES0(function. Its presence in a non-photosynthetic plant (Epifagus virginiana) and experiments in tobacco indicate that it has an essential function which is probably not related to photosynthesis)	-	-	-	-	A0A9E7GS42.1 PF05695.17;DUF825;	-	39.04	363.22	144.39	3.03	1	19.07	1.09	12.07	3.28	0.2	0.05	0.59	5.48	0.28	4.63511	up	4.9896e-05	0.0025527	yes
TRINITY_DN52128_c0_g1	1439	TRINITY_DN52128_c0_g1_i1;TRINITY_DN52128_c0_g1_i2;TRINITY_DN52128_c0_g1_i3	-	-	-	-	-	-	-	-	-	-	-	4	8.02	9.01	135.6	177.55	29.08	0.11	0.33	0.3	6.55	8.25	1.06	0.25	5.29	-3.87335	down	4.99534e-05	0.0025527	yes
TRINITY_DN33009_c0_g2	742	TRINITY_DN33009_c0_g2_i1;TRINITY_DN33009_c0_g2_i2;TRINITY_DN33009_c0_g2_i3	-	-	-	-	-	-	-	-	-	-	-	1	42	29	0	0	0	0.07	4.55	2.42	0	0	0	2.35	0	7.584	up	5.02672e-05	0.00256408	yes
TRINITY_DN15644_c0_g2	403	TRINITY_DN15644_c0_g2_i1	Potassium transporter 5 [Nymphaea thermarum]	HAK1	Potassium transporter 1 OS=Oryza sativa subsp. japonica OX=39947 GN=HAK1 PE=1 SV=2	GO:0015079(potassium ion transmembrane transporter activity);GO:0016020(membrane)	COG3158(Transport of potassium into the cell (By similarity))	NA	NA	NA	-	A0A8B8MGY0.1 PF02705.21;K_trans;	-	0	0	0	50	85	0	0	0	0	25.16	43.25	0	0	22.8	-8.43167	down	5.0365e-05	0.00256442	yes
TRINITY_DN2922_c1_g1	2796	TRINITY_DN2922_c1_g1_i1;TRINITY_DN2922_c1_g1_i10;TRINITY_DN2922_c1_g1_i11;TRINITY_DN2922_c1_g1_i12;TRINITY_DN2922_c1_g1_i13;TRINITY_DN2922_c1_g1_i14;TRINITY_DN2922_c1_g1_i15;TRINITY_DN2922_c1_g1_i16;TRINITY_DN2922_c1_g1_i17;TRINITY_DN2922_c1_g1_i18;TRINITY_DN2922_c1_g1_i19;TRINITY_DN2922_c1_g1_i2;TRINITY_DN2922_c1_g1_i20;TRINITY_DN2922_c1_g1_i21;TRINITY_DN2922_c1_g1_i22;TRINITY_DN2922_c1_g1_i23;T…	-	-	-	-	-	-	-	-	-	-	-	129	4	248	7	2	1	1.91	0.25	4.6	0.31	0.15	0.11	2.25	0.19	5.41032	up	5.06773e-05	0.00257567	yes
TRINITY_DN4696_c0_g1	1595	TRINITY_DN4696_c0_g1_i1;TRINITY_DN4696_c0_g1_i10;TRINITY_DN4696_c0_g1_i11;TRINITY_DN4696_c0_g1_i12;TRINITY_DN4696_c0_g1_i13;TRINITY_DN4696_c0_g1_i14;TRINITY_DN4696_c0_g1_i15;TRINITY_DN4696_c0_g1_i16;TRINITY_DN4696_c0_g1_i17;TRINITY_DN4696_c0_g1_i18;TRINITY_DN4696_c0_g1_i19;TRINITY_DN4696_c0_g1_i2;TRINITY_DN4696_c0_g1_i20;TRINITY_DN4696_c0_g1_i3;TRINITY_DN4696_c0_g1_i4;TRINITY_DN4696_c0_g1_i5;TRIN…	transcription factor bHLH77-like [Nymphaea colorata]	BHLH75	Transcription factor bHLH75 OS=Arabidopsis thaliana OX=3702 GN=BHLH75 PE=2 SV=1	GO:0003677(DNA binding);GO:0003700(DNA binding transcription factor activity);GO:0005634(nucleus);GO:0006351(transcription, DNA-templated);GO:0006355(regulation of transcription, DNA-templated);GO:0046983(protein dimerization activity);GO:2000488(positive regulation of brassinosteroid biosynthetic process)	ENOG410YIJY(Transcription factor)	NA	NA	NA	-	A0A2R6PH07.1 PF00010.31;HLH;	bHLH	2	40	10	283.02	3431.65	14	0.13	2.2	0.57	22.65	278.03	0.94	0.97	100.54	-6.11185	down	5.11315e-05	0.0025907	yes
TRINITY_DN33351_c0_g1	722	TRINITY_DN33351_c0_g1_i1;TRINITY_DN33351_c0_g1_i2;TRINITY_DN33351_c0_g1_i3;TRINITY_DN33351_c0_g1_i4;TRINITY_DN33351_c0_g1_i5;TRINITY_DN33351_c0_g1_i6;TRINITY_DN33351_c0_g1_i7	predicted protein [Hordeum vulgare subsp. vulgare]	PEPCK	Phosphoenolpyruvate carboxykinase [GTP] OS=Ascaris suum OX=6253 GN=PEPCK PE=2 SV=1	GO:0004611(phosphoenolpyruvate carboxykinase activity);GO:0004613(phosphoenolpyruvate carboxykinase (GTP) activity);GO:0005525(GTP binding);GO:0005739(mitochondrion);GO:0005829(cytosol);GO:0006090(pyruvate metabolic process);GO:0006094(gluconeogenesis);GO:0006807(nitrogen compound metabolic process);GO:0016301(kinase activity);GO:0016310(phosphorylation);GO:0017076(purine nucleotide binding);GO:0…	COG1274(Catalyzes the conversion of oxaloacetate (OAA) to phosphoenolpyruvate (PEP), the rate-limiting step in the metabolic pathway that produces glucose from lactate and other precursors derived from the citric acid cycle (By similarity))	-	-	-	-	A0A818F955.1 PF00821.23;PEPCK_GTP;	-	25.77	20	3	0	0	0	4.92	6.68	0.27	0	0	0	3.96	0	7.1709	up	5.11637e-05	0.0025907	yes
TRINITY_DN18372_c0_g1	1120	TRINITY_DN18372_c0_g1_i2;TRINITY_DN18372_c0_g1_i3	cytochrome P450 78A11-like [Nymphaea colorata]	CYP78A11	Cytochrome P450 78A11 OS=Oryza sativa subsp. japonica OX=39947 GN=CYP78A11 PE=1 SV=2	GO:0016020(membrane);GO:0016709(oxidoreductase activity, acting on paired donors, with incorporation or reduction of molecular oxygen, NAD(P)H as one donor, and incorporation of one atom of oxygen);GO:0044550(secondary metabolite biosynthetic process)	COG2124(Cytochrome p450)	NA	NA	NA	-	A0A200R306.1 PF00067.27;p450;	-	0	0	2	234.41	178.05	0	0	0	0.08	15.2	11.37	0	0.03	8.86	-7.31133	down	5.12999e-05	0.0025907	yes
TRINITY_DN34_c1_g1	1801	TRINITY_DN34_c1_g1_i1;TRINITY_DN34_c1_g1_i10;TRINITY_DN34_c1_g1_i12;TRINITY_DN34_c1_g1_i2;TRINITY_DN34_c1_g1_i3;TRINITY_DN34_c1_g1_i5;TRINITY_DN34_c1_g1_i6;TRINITY_DN34_c1_g1_i7	Myb family transcription factor [Nymphaea thermarum]	MYR2	Myb-related protein 2 OS=Arabidopsis thaliana OX=3702 GN=MYR2 PE=1 SV=1	GO:0003677(DNA binding);GO:0003700(DNA binding transcription factor activity);GO:0005634(nucleus);GO:0006351(transcription, DNA-templated);GO:0006355(regulation of transcription, DNA-templated)	ENOG410Y9RE(Transcription factor)	-	-	-	-	-	G2-like	280.04	350.75	385.52	40	36	68	10.58	17.53	15.02	2.26	2.22	3.18	14.38	2.55	2.98873	up	5.13482e-05	0.0025907	yes
TRINITY_DN1806_c0_g1	1307	TRINITY_DN1806_c0_g1_i1;TRINITY_DN1806_c0_g1_i11;TRINITY_DN1806_c0_g1_i12;TRINITY_DN1806_c0_g1_i13;TRINITY_DN1806_c0_g1_i14;TRINITY_DN1806_c0_g1_i15;TRINITY_DN1806_c0_g1_i2;TRINITY_DN1806_c0_g1_i5;TRINITY_DN1806_c0_g1_i6;TRINITY_DN1806_c0_g1_i7;TRINITY_DN1806_c0_g1_i9	-	-	-	-	-	-	-	-	-	-	-	31	0	94	0	0	0	1.24	0	4.09	0	0	0	1.78	0	8.51305	up	5.1433e-05	0.0025907	yes
TRINITY_DN6080_c1_g1	1196	TRINITY_DN6080_c1_g1_i1;TRINITY_DN6080_c1_g1_i2	phenylalanine ammonia-lyase-like [Nymphaea colorata]	-	Phenylalanine ammonia-lyase 2 OS=Lithospermum erythrorhizon OX=34254 PE=2 SV=1	GO:0005515(protein binding);GO:0005737(cytoplasm);GO:0006559(L-phenylalanine catabolic process);GO:0009800(cinnamic acid biosynthetic process);GO:0045548(phenylalanine ammonia-lyase activity)	COG2986(histidine ammonia-lyase)	K10775	phenylalanine ammonia-lyase	EC:4.3.1.24	vvi00360(Phenylalanine metabolism);vvi00940(Phenylpropanoid biosynthesis)	A0A6J1IJC7.1 PF00221.24;Lyase_aromatic;	-	5771.42	37650.5	13557.3	304.75	216.7	2870.76	199.25	1815.05	521.34	17.95	12.56	133.86	845.21	54.79	4.17318	up	5.16836e-05	0.00259867	yes
TRINITY_DN77160_c0_g1	774	TRINITY_DN77160_c0_g1_i1;TRINITY_DN77160_c0_g1_i2;TRINITY_DN77160_c0_g1_i3	hypothetical protein EJ110_NYTH52962 [Nymphaea thermarum]	-	-	-	-	-	-	-	-	-	-	20.3	215.98	37.55	3	2	8	1.45	24.35	4.18	0.86	0.74	2.44	9.99	1.35	4.41688	up	5.18285e-05	0.00260131	yes
TRINITY_DN6734_c0_g1	874	TRINITY_DN6734_c0_g1_i1;TRINITY_DN6734_c0_g1_i10;TRINITY_DN6734_c0_g1_i11;TRINITY_DN6734_c0_g1_i12;TRINITY_DN6734_c0_g1_i13;TRINITY_DN6734_c0_g1_i15;TRINITY_DN6734_c0_g1_i16;TRINITY_DN6734_c0_g1_i2;TRINITY_DN6734_c0_g1_i3;TRINITY_DN6734_c0_g1_i4;TRINITY_DN6734_c0_g1_i5;TRINITY_DN6734_c0_g1_i6;TRINITY_DN6734_c0_g1_i7;TRINITY_DN6734_c0_g1_i8;TRINITY_DN6734_c0_g1_i9	predicted protein [Hordeum vulgare subsp. vulgare]	TUBA1A	Tubulin alpha-1A chain OS=Gallus gallus OX=9031 GN=TUBA1A PE=1 SV=2	GO:0003924(GTPase activity);GO:0005200(structural constituent of cytoskeleton);GO:0005525(GTP binding);GO:0005737(cytoplasm);GO:0005874(microtubule);GO:0007017(microtubule-based process)	COG5023(protein polymerization)	K07374	tubulin alpha	-	mng04145(Phagosome)	A0A0R3UEZ1.1 PF03953.22;Tubulin_C;	-	45.77	158.56	14	7	2	1	6.94	33.41	3.72	2.44	0.31	0.21	14.69	0.99	4.48059	up	5.19729e-05	0.00260392	yes
TRINITY_DN1006_c0_g1	2486	TRINITY_DN1006_c0_g1_i1;TRINITY_DN1006_c0_g1_i10;TRINITY_DN1006_c0_g1_i2;TRINITY_DN1006_c0_g1_i4;TRINITY_DN1006_c0_g1_i5;TRINITY_DN1006_c0_g1_i7;TRINITY_DN1006_c0_g1_i8;TRINITY_DN1006_c0_g1_i9	S-adenosylmethionine synthase 1-like [Nymphaea colorata]	METK1	S-adenosylmethionine synthase 1 OS=Vitis vinifera OX=29760 GN=METK1 PE=3 SV=1	GO:0004478(methionine adenosyltransferase activity);GO:0005829(cytosol)	COG0192(Catalyzes the formation of S-adenosylmethionine from methionine and ATP)	K00789	S-adenosylmethionine synthetase	EC:2.5.1.6	nnu00270(Cysteine and methionine metabolism)	A0A445DER7.1 PF02773.21;S-AdoMet_synt_C;	-	8730.18	73003.9	27693.5	870.99	626.98	5871.12	227.91	2664.43	804.19	39.08	27.17	205.22	1232.18	90.49	3.9865	up	5.20854e-05	0.00260492	yes
TRINITY_DN1184_c1_g1	316	TRINITY_DN1184_c1_g1_i1	-	-	-	-	-	-	-	-	-	-	-	2.52	76.7	19.38	0	0	1	1.26	53.17	10.55	0	0	0.66	21.66	0.22	6.20455	up	5.25732e-05	0.00262465	yes
TRINITY_DN26624_c0_g1	1726	TRINITY_DN26624_c0_g1_i1;TRINITY_DN26624_c0_g1_i2	-	-	-	-	-	-	-	-	-	-	-	2	2	4	435.33	425.15	0	0.04	0.06	0.09	21.1	17.51	0	0.06	12.87	-6.53419	down	5.34457e-05	0.00266349	yes
TRINITY_DN55855_c0_g1	315	TRINITY_DN55855_c0_g1_i1	-	-	-	-	-	-	-	-	-	-	-	4	0	0	94.72	8	128.82	2.01	0	0	74.54	6.35	85.37	0.67	55.42	-5.46529	down	5.39301e-05	0.00268288	yes
TRINITY_DN1737_c1_g1	662	TRINITY_DN1737_c1_g1_i1;TRINITY_DN1737_c1_g1_i2	hypothetical protein ZIOFF_058652 [Zingiber officinale]	At2g28720	Histone H2B.3 OS=Arabidopsis thaliana OX=3702 GN=At2g28720 PE=1 SV=3	GO:0000788(nuclear nucleosome);GO:0003677(DNA binding);GO:0006334(nucleosome assembly)	ENOG4111NV5(Core component of nucleosome. Nucleosomes wrap and compact DNA into chromatin, limiting DNA accessibility to the cellular machineries which require DNA as a template. Histones thereby play a central role in transcription regulation, DNA repair, DNA replication and chromosomal stability. DNA accessibility is regulated via a complex set of post-translational modifications of histones, a…	NA	NA	NA	-	A0A804KFS6.1 PF00125.29;Histone;	-	34	30.48	100.33	1798.15	2633.96	33.91	3.45	4.29	11.31	303.88	442.53	4.87	6.35	250.43	-4.60746	down	5.41812e-05	0.00269062	yes
TRINITY_DN3202_c1_g1	514	TRINITY_DN3202_c1_g1_i1	hypothetical protein EJ110_NYTH52969 [Nymphaea thermarum]	-	-	-	-	-	-	-	-	-	-	0	0	0	84	48	0	0	0	0	23.66	13.61	0	0	12.42	-8.40602	down	5.4324e-05	0.00269107	yes
TRINITY_DN42291_c0_g2	1086	TRINITY_DN42291_c0_g2_i1	L-type lectin-domain containing receptor kinase SIT2-like [Nymphaea colorata]	LECRK11	Putative L-type lectin-domain containing receptor kinase I.1 OS=Arabidopsis thaliana OX=3702 GN=LECRK11 PE=3 SV=1	GO:0004674(protein serine/threonine kinase activity);GO:0005524(ATP binding);GO:0005886(plasma membrane);GO:0006468(protein phosphorylation);GO:0016021(integral component of membrane);GO:0016301(kinase activity);GO:0030246(carbohydrate binding);GO:0050832(defense response to fungus)	COG0515(Serine Threonine protein kinase)	NA	NA	NA	-	A0A1Z5SAB9.1 PF00139.25;Lectin_legB;	-	0	1	2	40.51	50.43	9.21	0	0.06	0.09	2.74	3.36	0.49	0.05	2.2	-4.77053	down	5.43815e-05	0.00269107	yes
TRINITY_DN30533_c0_g1	1634	TRINITY_DN30533_c0_g1_i1;TRINITY_DN30533_c0_g1_i10;TRINITY_DN30533_c0_g1_i11;TRINITY_DN30533_c0_g1_i12;TRINITY_DN30533_c0_g1_i13;TRINITY_DN30533_c0_g1_i14;TRINITY_DN30533_c0_g1_i16;TRINITY_DN30533_c0_g1_i18;TRINITY_DN30533_c0_g1_i19;TRINITY_DN30533_c0_g1_i2;TRINITY_DN30533_c0_g1_i3;TRINITY_DN30533_c0_g1_i4;TRINITY_DN30533_c0_g1_i6;TRINITY_DN30533_c0_g1_i8	Ribulose bisphosphate carboxylase small chains, chloroplastic [Tetrabaena socialis]	RBCS	Ribulose bisphosphate carboxylase small subunit, chloroplastic OS=Euglena gracilis OX=3039 GN=RBCS PE=1 SV=1	GO:0004497(monooxygenase activity);GO:0005507(copper ion binding);GO:0009409(response to cold);GO:0009507(chloroplast);GO:0009535(chloroplast thylakoid membrane);GO:0009536(plastid);GO:0009570(chloroplast stroma);GO:0009573(chloroplast ribulose bisphosphate carboxylase complex);GO:0009579(thylakoid);GO:0009637(response to blue light);GO:0009853(photorespiration);GO:0009941(chloroplast envelope);G…	COG4451(RuBisCO catalyzes two reactions the carboxylation of D- ribulose 1,5-bisphosphate, the primary event in carbon dioxide fixation, as well as the oxidative fragmentation of the pentose substrate. Both reactions occur simultaneously and in competition at the same active site)	K01602	ribulose-bisphosphate carboxylase small chain	EC:4.1.1.39	ota00630(Glyoxylate and dicarboxylate metabolism);ota00710(Carbon fixation in photosynthetic organisms)	A0A250XKL8.1 PF00101.25;RuBisCO_small;	-	32	96	5	2	1	1	1.81	5.02	0.26	0.19	0.11	0.08	2.36	0.13	5.02243	up	5.47834e-05	0.00270074	yes
TRINITY_DN42911_c0_g1	1710	TRINITY_DN42911_c0_g1_i1;TRINITY_DN42911_c0_g1_i2;TRINITY_DN42911_c0_g1_i3;TRINITY_DN42911_c0_g1_i4	uncharacterized protein LOC116265456 [Nymphaea colorata]	-	-	-	ENOG410YEMY(UPF0481 protein)	-	-	-	-	A0A199UZF6.1 PF03140.20;DUF247;	-	1	6	4	55.98	255.01	14	0.02	0.71	0.25	2.05	9.37	1.76	0.33	4.39	-4.73432	down	5.48045e-05	0.00270074	yes
TRINITY_DN26536_c0_g1	1038	TRINITY_DN26536_c0_g1_i1	-	-	-	-	-	-	-	-	-	-	-	1	61.09	19.04	0	0	0	0.04	3.62	0.9	0	0	0	1.52	0	7.72631	up	5.48647e-05	0.00270074	yes
TRINITY_DN31567_c0_g1	763	TRINITY_DN31567_c0_g1_i1;TRINITY_DN31567_c0_g1_i2;TRINITY_DN31567_c0_g1_i3	LOB domain-containing protein 12 [Nymphaea colorata]	LBD12	LOB domain-containing protein 12 OS=Arabidopsis thaliana OX=3702 GN=LBD12 PE=1 SV=2	GO:0003677(DNA binding);GO:0005515(protein binding);GO:0005634(nucleus);GO:0009965(leaf morphogenesis);GO:0010016(shoot system morphogenesis)	ENOG410YM9V(LOB domain-containing protein)	NA	NA	NA	-	A0A1J7G3M1.1 PF03195.19;LOB;	LBD	26	30	122.72	3	2	7	2.32	3.09	10.41	0.36	0.24	0.68	5.27	0.43	4.02394	up	5.56356e-05	0.00272535	yes
TRINITY_DN23939_c0_g1	1026	TRINITY_DN23939_c0_g1_i1	hypothetical protein EJ110_NYTH33805 [Nymphaea thermarum]	-	-	-	-	-	-	-	-	-	-	47	0	59	0	0	0	2.03	0	2.84	0	0	0	1.62	0	8.31857	up	5.5647e-05	0.00272535	yes
TRINITY_DN13625_c0_g1	1626	TRINITY_DN13625_c0_g1_i1;TRINITY_DN13625_c0_g1_i2;TRINITY_DN13625_c0_g1_i3	hypothetical protein EJ110_NYTH41352 [Nymphaea thermarum]	LA1	Protein LAZY 1 OS=Zea mays OX=4577 GN=LA1 PE=2 SV=1	-	ENOG410YP4N(NA)	-	-	-	-	-	-	433	56	1261.29	30	51.05	6	9.91	1.79	33.23	1.17	2.02	0.18	14.98	1.12	4.51652	up	5.5655e-05	0.00272535	yes
TRINITY_DN1639_c0_g1	1224	TRINITY_DN1639_c0_g1_i1;TRINITY_DN1639_c0_g1_i2	-	-	-	-	-	-	-	-	-	-	-	36	82	0	0	0	0	1.2	3.83	0	0	0	0	1.68	0	8.34403	up	5.67264e-05	0.00276942	yes
TRINITY_DN3384_c0_g2	508	TRINITY_DN3384_c0_g2_i1	-	-	-	-	-	-	-	-	-	-	-	0	0	0	22	135	0	0	0	0	6.38	39.39	0	0	15.26	-8.64313	down	5.67517e-05	0.00276942	yes
TRINITY_DN59_c1_g1	2069	TRINITY_DN59_c1_g1_i1;TRINITY_DN59_c1_g1_i2;TRINITY_DN59_c1_g1_i3;TRINITY_DN59_c1_g1_i5;TRINITY_DN59_c1_g1_i6;TRINITY_DN59_c1_g1_i7;TRINITY_DN59_c1_g1_i8	LIGHT-DEPENDENT SHORT HYPOCOTYLS 6 protein [Nymphaea thermarum]	LSH4	Protein LIGHT-DEPENDENT SHORT HYPOCOTYLS 4 OS=Arabidopsis thaliana OX=3702 GN=LSH4 PE=1 SV=1	GO:0003677(DNA binding);GO:0005634(nucleus);GO:0005739(mitochondrion);GO:0006355(regulation of transcription, DNA-templated);GO:0007275(multicellular organism development);GO:0009299(mRNA transcription);GO:0009416(response to light stimulus);GO:0090698(post-embryonic plant morphogenesis)	ENOG41116RU(light-dependent short hypocotyls 1)	K13413	mitogen-activated protein kinase kinase 4/5	EC:2.7.12.2	sbi04016(MAPK signaling pathway - plant);sbi04075(Plant hormone signal transduction);sbi04626(Plant-pathogen interaction)	A0A8B7CW58.1 PF04852.17;ALOG_dom;	-	4571.46	3031.61	5997.11	844.14	160.9	857.99	79.1	73.45	115.64	25.04	4.64	20	89.4	16.56	3.06689	up	5.7863e-05	0.00281877	yes
TRINITY_DN80751_c0_g4	936	TRINITY_DN80751_c0_g4_i1	-	-	-	-	-	-	-	-	-	-	-	36.01	2	18.92	0	0	0	1.8	0.14	1.05	0	0	0	1	0	7.45843	up	5.81626e-05	0.00282847	yes
TRINITY_DN123_c0_g1	2812	TRINITY_DN123_c0_g1_i10;TRINITY_DN123_c0_g1_i11;TRINITY_DN123_c0_g1_i12;TRINITY_DN123_c0_g1_i13;TRINITY_DN123_c0_g1_i14;TRINITY_DN123_c0_g1_i15;TRINITY_DN123_c0_g1_i16;TRINITY_DN123_c0_g1_i17;TRINITY_DN123_c0_g1_i18;TRINITY_DN123_c0_g1_i19;TRINITY_DN123_c0_g1_i2;TRINITY_DN123_c0_g1_i20;TRINITY_DN123_c0_g1_i21;TRINITY_DN123_c0_g1_i22;TRINITY_DN123_c0_g1_i23;TRINITY_DN123_c0_g1_i24;TRINITY_DN123_c0…	uncharacterized protein LOC116254204 [Nymphaea colorata]	-	-	-	-	-	-	-	-	-	-	159.94	223	252.83	3307.73	3175.8	351.09	1.97	3.99	3.65	72.48	68.19	6.09	3.2	48.92	-3.28245	down	5.95036e-05	0.00288869	yes
TRINITY_DN10505_c0_g1	1698	TRINITY_DN10505_c0_g1_i1;TRINITY_DN10505_c0_g1_i2;TRINITY_DN10505_c0_g1_i3;TRINITY_DN10505_c0_g1_i5;TRINITY_DN10505_c0_g1_i6	flotillin-like protein 4 [Nymphaea colorata]	FLOT4	Flotillin-like protein 4 OS=Medicago truncatula OX=3880 GN=FLOT4 PE=2 SV=1	GO:0005886(plasma membrane);GO:0016324(apical plasma membrane);GO:0051819(induction by symbiont of nodulation, tumor or growth in host)	COG2268(Band 7 protein)	NA	NA	NA	-	A0A1R3FZ31.1 PF01145.30;Band_7;	-	29	27	27	374	420	122	0.63	0.84	0.67	14.2	15.72	3.73	0.71	11.22	-3.28577	down	5.9918e-05	0.00290381	yes
TRINITY_DN15713_c0_g1	874	TRINITY_DN15713_c0_g1_i1;TRINITY_DN15713_c0_g1_i2;TRINITY_DN15713_c0_g1_i3;TRINITY_DN15713_c0_g1_i4	cytochrome P450 CYP82D47-like [Nymphaea colorata]	CYP82C4	Xanthotoxin 5-hydroxylase CYP82C4 OS=Arabidopsis thaliana OX=3702 GN=CYP82C4 PE=1 SV=1	GO:0016020(membrane);GO:0016709(oxidoreductase activity, acting on paired donors, with incorporation or reduction of molecular oxygen, NAD(P)H as one donor, and incorporation of one atom of oxygen);GO:0044550(secondary metabolite biosynthetic process)	COG2124(Cytochrome p450)	NA	NA	NA	-	A0A6A6NH16.1 PF00067.27;p450;	-	23.99	39.96	73	3	2	7	3.54	7.35	13.24	0.7	0.48	1.07	8.04	0.75	3.62799	up	6.05945e-05	0.00293155	yes
TRINITY_DN7768_c2_g1	1969	TRINITY_DN7768_c2_g1_i1	squamosa promoter-binding-like protein 8 [Nymphaea colorata]	SPL7	Squamosa promoter-binding-like protein 7 OS=Oryza sativa subsp. indica OX=39946 GN=SPL7 PE=2 SV=1	GO:0003677(DNA binding);GO:0003700(DNA binding transcription factor activity);GO:0005634(nucleus);GO:0006351(transcription, DNA-templated);GO:0006355(regulation of transcription, DNA-templated);GO:0046872(metal ion binding);GO:0048510(regulation of timing of transition from vegetative to reproductive phase)	ENOG410YGJH(Squamosa promoter-binding-like protein)	K13415	protein brassinosteroid insensitive 1	EC:2.7.10.1 2.7.11.1	mdm04075(Plant hormone signal transduction)	A0A1R3HGN1.1 PF03110.19;SBP;	SBP	25	9	69	1	2	1	0.45	0.23	1.38	0.03	0.06	0.02	0.69	0.04	4.74825	up	6.09107e-05	0.00294179	yes
TRINITY_DN2062_c0_g2	2806	TRINITY_DN2062_c0_g2_i1;TRINITY_DN2062_c0_g2_i2	hypothetical protein CCACVL1_06466 [Corchorus capsularis]	SUVH4	Histone-lysine N-methyltransferase, H3 lysine-9 specific SUVH4 OS=Arabidopsis thaliana OX=3702 GN=SUVH4 PE=1 SV=2	GO:0000775(chromosome, centromeric region);GO:0005515(protein binding);GO:0005634(nucleus);GO:0005694(chromosome);GO:0008270(zinc ion binding);GO:0008327(methyl-CpG binding);GO:0010216(maintenance of DNA methylation);GO:0010385(double-stranded methylated DNA binding);GO:0010428(methyl-CpNpG binding);GO:0010429(methyl-CpNpN binding);GO:0016571(histone methylation);GO:0018022(peptidyl-lysine methyl…	COG2940(Histone-lysine N-methyltransferase);COG3440(ubiquitin-like with PHD and ring finger domains 2, E3 ubiquitin protein ligase)	K11420	euchromatic histone-lysine N-methyltransferase	EC:2.1.1.43	zma00310(Lysine degradation)	-	-	7.53	3.18	11.41	339.17	435.59	7.94	0.09	0.05	0.15	6.89	8.69	0.13	0.1	5.24	-4.94012	down	6.41559e-05	0.00309322	yes
TRINITY_DN9357_c0_g1	5834	TRINITY_DN9357_c0_g1_i1	-	-	-	GO:0004784(superoxide dismutase activity);GO:0005507(copper ion binding);GO:0005737(cytoplasm);GO:0008270(zinc ion binding);GO:0019430(removal of superoxide radicals)	ENOG4110M1Q(Vitellogenin)	-	-	-	-	A0A553P4D0.1 PF01347.27;Vitellogenin_N;	-	10990.4	39	0	0	0	5	58.5	0.29	0	0	0	0.04	19.6	0.01	11.3954	up	6.45696e-05	0.00310784	yes
TRINITY_DN10279_c0_g2	713	TRINITY_DN10279_c0_g2_i1;TRINITY_DN10279_c0_g2_i2;TRINITY_DN10279_c0_g2_i3;TRINITY_DN10279_c0_g2_i4;TRINITY_DN10279_c0_g2_i5;TRINITY_DN10279_c0_g2_i6;TRINITY_DN10279_c0_g2_i8	hypothetical protein FH972_027280 [Carpinus fangiana]	eef1as	Elongation factor 1-alpha, somatic form OS=Xenopus laevis OX=8355 GN=eef1as PE=2 SV=1	GO:0000329(fungal-type vacuole membrane);GO:0002182(cytoplasmic translational elongation);GO:0003746(translation elongation factor activity);GO:0003924(GTPase activity);GO:0005516(calmodulin binding);GO:0005525(GTP binding);GO:0005576(extracellular region);GO:0005634(nucleus);GO:0005739(mitochondrion);GO:0005829(cytosol);GO:0006409(tRNA export from nucleus);GO:0009986(cell surface);GO:0019003(GDP…	COG5256(This protein promotes the GTP-dependent binding of aminoacyl-tRNA to the A-site of ribosomes during protein biosynthesis (By similarity))	K03231	elongation factor 1-alpha	-	egr03013(RNA transport)	A0A813U3D8.1 PF22594.1;GTP-eEF1A_C;	-	58.73	60.51	13	5	0	0	10.77	8.99	2.54	1	0	0	7.43	0.33	4.7993	up	6.46916e-05	0.0031084	yes
TRINITY_DN3477_c0_g1	4147	TRINITY_DN3477_c0_g1_i1;TRINITY_DN3477_c0_g1_i10;TRINITY_DN3477_c0_g1_i11;TRINITY_DN3477_c0_g1_i13;TRINITY_DN3477_c0_g1_i14;TRINITY_DN3477_c0_g1_i15;TRINITY_DN3477_c0_g1_i16;TRINITY_DN3477_c0_g1_i17;TRINITY_DN3477_c0_g1_i18;TRINITY_DN3477_c0_g1_i19;TRINITY_DN3477_c0_g1_i2;TRINITY_DN3477_c0_g1_i20;TRINITY_DN3477_c0_g1_i21;TRINITY_DN3477_c0_g1_i22;TRINITY_DN3477_c0_g1_i23;TRINITY_DN3477_c0_g1_i24;T…	protein PTST homolog 2, chloroplastic-like [Nymphaea colorata]	PTST2	Protein PTST homolog 2, chloroplastic OS=Arabidopsis thaliana OX=3702 GN=PTST2 PE=1 SV=1	GO:0005515(protein binding);GO:0009507(chloroplast);GO:0010581(regulation of starch biosynthetic process);GO:0019252(starch biosynthetic process);GO:0030247(polysaccharide binding);GO:2001071(maltoheptaose binding)	ENOG410XUJI(NA)	-	-	-	-	A0A8B7CWF4.1 PF16561.10;AMPK1_CBM;	-	34	48	42	928.41	886.93	62	0.35	0.89	0.56	17.99	15.92	1.11	0.6	11.67	-3.77433	down	6.56906e-05	0.0031468	yes
TRINITY_DN7470_c0_g1	394	TRINITY_DN7470_c0_g1_i1	-	-	-	-	-	-	-	-	-	-	-	3	2	8.85	176.47	18.52	106.77	0.96	0.89	3.19	93.35	9.91	47.3	1.68	50.19	-4.22581	down	6.57143e-05	0.0031468	yes
TRINITY_DN68381_c0_g1	1394	TRINITY_DN68381_c0_g1_i1;TRINITY_DN68381_c0_g1_i2;TRINITY_DN68381_c0_g1_i3;TRINITY_DN68381_c0_g1_i4;TRINITY_DN68381_c0_g1_i5;TRINITY_DN68381_c0_g1_i7	GDSL esterase/lipase At5g33370-like [Nymphaea colorata]	At5g33370	GDSL esterase/lipase At5g33370 OS=Arabidopsis thaliana OX=3702 GN=At5g33370 PE=2 SV=1	GO:0005576(extracellular region);GO:0016042(lipid catabolic process);GO:0016788(hydrolase activity, acting on ester bonds);GO:0042335(cuticle development);GO:0052689(carboxylic ester hydrolase activity)	COG3240(GDSL esterase lipase)	K00679	phospholipid:diacylglycerol acyltransferase	EC:2.3.1.158	cic00561(Glycerolipid metabolism)	A0A7I8L1V2.1 PF00657.27;Lipase_GDSL;	-	5	53.02	43.01	1324.58	2049.01	19	0.14	2.16	1.36	65.62	99.36	0.77	1.22	55.25	-4.99407	down	6.69277e-05	0.00319946	yes
TRINITY_DN7962_c0_g1	3158	TRINITY_DN7962_c0_g1_i1;TRINITY_DN7962_c0_g1_i10;TRINITY_DN7962_c0_g1_i11;TRINITY_DN7962_c0_g1_i12;TRINITY_DN7962_c0_g1_i13;TRINITY_DN7962_c0_g1_i14;TRINITY_DN7962_c0_g1_i15;TRINITY_DN7962_c0_g1_i16;TRINITY_DN7962_c0_g1_i17;TRINITY_DN7962_c0_g1_i19;TRINITY_DN7962_c0_g1_i2;TRINITY_DN7962_c0_g1_i21;TRINITY_DN7962_c0_g1_i22;TRINITY_DN7962_c0_g1_i23;TRINITY_DN7962_c0_g1_i24;TRINITY_DN7962_c0_g1_i25;T…	cytochrome P450 711A1 [Nymphaea colorata]	CYP711A1	Cytochrome P450 711A1 OS=Arabidopsis thaliana OX=3702 GN=CYP711A1 PE=1 SV=1	GO:0009926(auxin polar transport);GO:0009934(regulation of meristem structural organization);GO:0009963(positive regulation of flavonoid biosynthetic process);GO:0010223(secondary shoot formation);GO:0016117(carotenoid biosynthetic process);GO:0019825(oxygen binding)	COG2124(Cytochrome p450)	NA	NA	NA	-	A0A6A6LSC1.1 PF00067.27;p450;	-	241.48	3328.3	596	114.1	30	169	4.36	89.74	12.99	3.61	0.81	4.21	35.7	2.88	3.78257	up	6.71903e-05	0.00320657	yes
TRINITY_DN22932_c0_g1	1528	TRINITY_DN22932_c0_g1_i1;TRINITY_DN22932_c0_g1_i2	protein decapping 5-like isoform X3 [Dioscorea cayenensis subsp. rotundata]	lsm14a	Protein LSM14 homolog A OS=Xenopus tropicalis OX=8364 GN=lsm14a PE=2 SV=1	GO:0000932(P-body);GO:0003690(double-stranded DNA binding);GO:0003725(double-stranded RNA binding);GO:0003727(single-stranded RNA binding);GO:0010494(cytoplasmic stress granule);GO:0033962(cytoplasmic mRNA processing body assembly);GO:0039529(RIG-I signaling pathway);GO:0043231(intracellular membrane-bounded organelle);GO:0060340(positive regulation of type I interferon-mediated signaling pathway)	ENOG41122RA(LSM14A, SCD6 homolog A (S. cerevisiae))	NA	NA	NA	-	A0A817J2Y7.1 PF09532.15;FDF;	-	42	105.42	10	1	5	0	1.04	3.66	0.28	0.04	0.21	0	1.66	0.08	4.73209	up	6.74882e-05	0.00321534	yes
TRINITY_DN77809_c0_g1	401	TRINITY_DN77809_c0_g1_i1;TRINITY_DN77809_c0_g1_i2	NADPH-dependent aldo-keto reductase, chloroplastic-like isoform X2 [Nymphaea colorata]	-	-	-	COG0656(reductase)	K00002	alcohol dehydrogenase (NADP+)	EC:1.1.1.2	bna00010(Glycolysis / Gluconeogenesis);bna00040(Pentose and glucuronate interconversions);bna00561(Glycerolipid metabolism)	-	-	79.72	31.93	34.21	2	2	7.68	24.52	13.71	11.86	1.02	1.03	3.27	16.7	1.77	3.81535	up	6.78051e-05	0.00322498	yes
TRINITY_DN8267_c0_g1	856	TRINITY_DN8267_c0_g1_i1;TRINITY_DN8267_c0_g1_i2	-	-	-	-	-	-	-	-	-	-	-	53.03	4.18	97.53	2	2	2	3.23	0.34	6.53	0.2	0.19	0.16	3.37	0.18	4.8268	up	6.88392e-05	0.00326397	yes
TRINITY_DN8546_c0_g2	471	TRINITY_DN8546_c0_g2_i1	hypothetical protein EJ110_NYTH41801 [Nymphaea thermarum]	-	-	GO:0006952(defense response);GO:0009506(plasmodesma);GO:0046658(anchored component of plasma membrane)	ENOG410YH2V(Late embryogenesis abundant protein)	-	-	-	-	-	-	79.72	12	96.66	3.04	1.01	7	16.48	3.46	22.61	1.06	0.35	2.02	14.18	1.14	4.30152	up	6.89066e-05	0.00326397	yes
TRINITY_DN14313_c0_g2	1203	TRINITY_DN14313_c0_g2_i1	-	-	-	-	-	-	-	-	-	-	-	30.26	0	80.2	0	0	0	1.04	0	3.06	0	0	0	1.37	0	8.33455	up	6.91657e-05	0.00326397	yes
TRINITY_DN60286_c0_g1	437	TRINITY_DN60286_c0_g1_i1;TRINITY_DN60286_c0_g1_i2	-	-	-	-	-	-	-	-	-	-	-	94.68	0	55.86	0	1	0	23.69	0	15.79	0	0.42	0	13.16	0.14	7.05001	up	6.91845e-05	0.00326397	yes
TRINITY_DN8954_c0_g1	1231	TRINITY_DN8954_c0_g1_i1;TRINITY_DN8954_c0_g1_i2;TRINITY_DN8954_c0_g1_i3	Magnesium protoporphyrin IX methyltransferase [Nymphaea thermarum]	CHLM	Magnesium protoporphyrin IX methyltransferase, chloroplastic OS=Arabidopsis thaliana OX=3702 GN=CHLM PE=1 SV=1	GO:0005737(cytoplasm);GO:0008757(S-adenosylmethionine-dependent methyltransferase activity);GO:0032259(methylation)	COG2227(Non-specific O-methyltransferase that catalyzes the 2 O- methylation steps in the ubiquinone biosynthetic pathway (By similarity))	K03428	magnesium-protoporphyrin O-methyltransferase	EC:2.1.1.11	gra00860(Porphyrin and chlorophyll metabolism)	A0A9R1XEC5.1 PF01209.23;Ubie_methyltran;	-	52	68	51	351	335.47	809	1.72	3.15	1.88	19.85	18.67	36.2	2.25	24.91	-2.94991	down	6.92044e-05	0.00326397	yes
TRINITY_DN21845_c0_g1	806	TRINITY_DN21845_c0_g1_i1;TRINITY_DN21845_c0_g1_i2;TRINITY_DN21845_c0_g1_i3	uncharacterized protein LOC116248707 [Nymphaea colorata]	-	-	-	-	-	-	-	-	-	-	0	1	5	96.06	343.35	3	0	0.1	0.39	11.33	40.28	0.29	0.16	17.3	-5.98976	down	6.95051e-05	0.00327267	yes
TRINITY_DN88144_c0_g1	809	TRINITY_DN88144_c0_g1_i1	-	-	-	-	-	-	-	-	-	-	-	1	2	0	27	8	78	0.06	0.18	0	2.93	0.86	6.78	0.08	3.52	-4.91151	down	7.10303e-05	0.0033389	yes
TRINITY_DN11525_c0_g1	749	TRINITY_DN11525_c0_g1_i1	Basic leucine zipper 43 [Nymphaea thermarum]	-	-	-	-	-	-	-	-	-	bZIP	236	110	82	13	12	0	17.26	11.2	6.71	1.62	1.48	0	11.72	1.03	4.30077	up	7.12664e-05	0.00334441	yes
TRINITY_DN37926_c0_g2	1236	TRINITY_DN37926_c0_g2_i1	Leucine-rich repeat receptor-like serine/threonine-protein kinase [Nymphaea thermarum]	-	-	-	COG0515(Serine Threonine protein kinase);COG4886(leucine Rich Repeat)	NA	NA	NA	-	-	-	0	1.75	0	95.12	72.96	1	0	0.08	0	5.35	4.04	0.04	0.03	3.14	-6.07946	down	7.15817e-05	0.00334948	yes
TRINITY_DN13678_c0_g1	1012	TRINITY_DN13678_c0_g1_i1;TRINITY_DN13678_c0_g1_i2;TRINITY_DN13678_c0_g1_i3	uncharacterized protein LOC116263553 [Nymphaea colorata]	-	-	GO:0003674(molecular_function);GO:0005739(mitochondrion);GO:0008150(biological_process)	ENOG410XRAE(RING finger)	-	-	-	-	-	-	7	202	42	5	3	2	0.31	12.44	2.07	0.38	0.22	0.12	4.94	0.24	4.62539	up	7.1671e-05	0.00334948	yes
TRINITY_DN30340_c0_g1	1483	TRINITY_DN30340_c0_g1_i1;TRINITY_DN30340_c0_g1_i2;TRINITY_DN30340_c0_g1_i3;TRINITY_DN30340_c0_g1_i4;TRINITY_DN30340_c0_g1_i5;TRINITY_DN30340_c0_g1_i6;TRINITY_DN30340_c0_g1_i7	-	-	-	-	-	-	-	-	-	-	-	21	120.95	6	0	0	3	0.56	4.75	0.18	0	0	0.14	1.83	0.05	5.52804	up	7.17312e-05	0.00334948	yes
TRINITY_DN1389_c0_g3	1678	TRINITY_DN1389_c0_g3_i1	-	-	-	-	-	-	-	-	-	-	-	18.48	20	86.96	0	4	0	0.41	0.61	2.13	0	0.15	0	1.05	0.05	4.9927	up	7.20428e-05	0.00335846	yes
TRINITY_DN14674_c0_g1	1377	TRINITY_DN14674_c0_g1_i1;TRINITY_DN14674_c0_g1_i2	uncharacterized protein LOC116251064 [Nymphaea colorata]	-	-	GO:0003677(DNA binding);GO:0005634(nucleus);GO:0008150(biological_process)	ENOG410YRI5(WW domain containing protein)	-	-	-	-	A0A4Y7J648.1 PF00397.31;WW;	-	5	7	9	457.16	512.4	2	0.14	0.28	0.28	22.44	24.6	0.09	0.23	15.71	-5.36605	down	7.25845e-05	0.0033752	yes
TRINITY_DN8470_c0_g1	2347	TRINITY_DN8470_c0_g1_i1;TRINITY_DN8470_c0_g1_i3;TRINITY_DN8470_c0_g1_i4;TRINITY_DN8470_c0_g1_i5;TRINITY_DN8470_c0_g1_i6;TRINITY_DN8470_c0_g1_i7;TRINITY_DN8470_c0_g1_i8	putative metal-nicotianamine transporter [Nymphaea thermarum]	YSL12	Probable metal-nicotianamine transporter YSL12 OS=Oryza sativa subsp. japonica OX=39947 GN=YSL12 PE=2 SV=2	GO:0005886(plasma membrane);GO:0006857(oligopeptide transport);GO:0016021(integral component of membrane);GO:0022857(transmembrane transporter activity);GO:0055085(transmembrane transport)	COG1297(oligo-peptide transporter)	-	-	-	-	A0A6J0PPA2.1 PF03169.20;OPT;	-	58	541.45	87	4102.34	8195.64	443	1.02	12.67	1.87	114.41	224.45	10.4	5.19	116.42	-4.17542	down	7.26416e-05	0.0033752	yes
TRINITY_DN277_c0_g1	5013	TRINITY_DN277_c0_g1_i1;TRINITY_DN277_c0_g1_i10;TRINITY_DN277_c0_g1_i12;TRINITY_DN277_c0_g1_i13;TRINITY_DN277_c0_g1_i14;TRINITY_DN277_c0_g1_i15;TRINITY_DN277_c0_g1_i16;TRINITY_DN277_c0_g1_i17;TRINITY_DN277_c0_g1_i18;TRINITY_DN277_c0_g1_i19;TRINITY_DN277_c0_g1_i2;TRINITY_DN277_c0_g1_i20;TRINITY_DN277_c0_g1_i21;TRINITY_DN277_c0_g1_i24;TRINITY_DN277_c0_g1_i25;TRINITY_DN277_c0_g1_i26;TRINITY_DN277_c0_…	-	-	-	-	-	-	-	-	-	-	-	405	81	1245.43	39	16	70	8.57	2.56	30.45	1.95	0.74	2.13	13.86	1.61	3.99561	up	7.28441e-05	0.00337903	yes
TRINITY_DN38638_c0_g1	1118	TRINITY_DN38638_c0_g1_i1;TRINITY_DN38638_c0_g1_i10;TRINITY_DN38638_c0_g1_i12;TRINITY_DN38638_c0_g1_i13;TRINITY_DN38638_c0_g1_i14;TRINITY_DN38638_c0_g1_i15;TRINITY_DN38638_c0_g1_i16;TRINITY_DN38638_c0_g1_i17;TRINITY_DN38638_c0_g1_i2;TRINITY_DN38638_c0_g1_i3;TRINITY_DN38638_c0_g1_i4;TRINITY_DN38638_c0_g1_i5;TRINITY_DN38638_c0_g1_i7;TRINITY_DN38638_c0_g1_i9	BTB/POZ domain-containing protein At3g56230-like isoform X1 [Nymphaea colorata]	At1g01640	BTB/POZ domain-containing protein At1g01640 OS=Arabidopsis thaliana OX=3702 GN=At1g01640 PE=1 SV=1	GO:0005515(protein binding);GO:0005737(cytoplasm);GO:0009908(flower development)	ENOG410XQV8(meprin and TRAF homology domain-containing protein MATH domain-containing protein)	NA	NA	NA	-	A0A1U8A6E4.1 PF00651.36;BTB;	-	42	62	52	4	3	10	2.95	5.01	3.64	0.68	0.89	1.65	3.87	1.07	3.33339	up	7.31804e-05	0.00338905	yes
TRINITY_DN2033_c0_g1	4269	TRINITY_DN2033_c0_g1_i1;TRINITY_DN2033_c0_g1_i2	probable LRR receptor-like serine/threonine-protein kinase At3g47570 [Nymphaea colorata]	XA21	Receptor kinase-like protein Xa21 OS=Oryza sativa subsp. japonica OX=39947 GN=XA21 PE=1 SV=1	GO:0005515(protein binding)	COG0515(Serine Threonine protein kinase);COG4886(leucine Rich Repeat)	K13420	LRR receptor-like serine/threonine-protein kinase FLS2	EC:2.7.11.1	pper04016(MAPK signaling pathway - plant);pper04626(Plant-pathogen interaction)	A0A7N2KU01.1 PF00069.30;Pkinase;	-	293	64	222	16	4	26	2.58	0.81	2.12	0.24	0.06	0.31	1.84	0.2	3.9014	up	7.35835e-05	0.00340212	yes
TRINITY_DN38348_c0_g1	1680	TRINITY_DN38348_c0_g1_i1	cytochrome P450 94A2-like [Nymphaea colorata]	CYP94A2	Cytochrome P450 94A2 OS=Vicia sativa OX=3908 GN=CYP94A2 PE=2 SV=1	GO:0005506(iron ion binding);GO:0009507(chloroplast);GO:0009611(response to wounding);GO:0009694(jasmonic acid metabolic process);GO:0016021(integral component of membrane);GO:0016705(oxidoreductase activity, acting on paired donors, with incorporation or reduction of molecular oxygen);GO:0019825(oxygen binding);GO:0020037(heme binding);GO:0052694(jasmonoyl-isoleucine-12-hydroxylase activity);GO:…	COG2124(Cytochrome p450)	K20769	fatty acid omega-hydroxylase	EC:1.14.-.-	gra00073(Cutin, suberine and wax biosynthesis)	A0A7J7GDI9.1 PF00067.27;p450;	-	28	3085.74	860	41	80	74	0.61	94.67	21	1.54	2.94	2.18	38.76	2.22	4.38398	up	7.39545e-05	0.00340783	yes
TRINITY_DN34537_c0_g1	265	TRINITY_DN34537_c0_g1_i1	putative UDP-rhamnose:rhamnosyltransferase 1 [Nymphaea colorata]	UGT91C1	UDP-glycosyltransferase 91C1 OS=Arabidopsis thaliana OX=3702 GN=UGT91C1 PE=1 SV=1	GO:0009813(flavonoid biosynthetic process);GO:0043231(intracellular membrane-bounded organelle);GO:0052696(flavonoid glucuronidation);GO:0080043(quercetin 3-O-glucosyltransferase activity);GO:0080044(quercetin 7-O-glucosyltransferase activity)	COG1819(Transferase)	NA	NA	NA	-	-	-	0	2	0	18.99	131.64	4.03	0	1.82	0	19.46	135.32	3.41	0.61	52.73	-5.94174	down	7.39639e-05	0.00340783	yes
TRINITY_DN14902_c0_g2	571	TRINITY_DN14902_c0_g2_i1	-	-	-	-	-	-	-	-	-	-	-	0	78	31	0	0	0	0	14.05	4.52	0	0	0	6.19	0	8.15331	up	7.40702e-05	0.00340783	yes
TRINITY_DN7428_c0_g1	1078	TRINITY_DN7428_c0_g1_i1	unnamed protein product [Nymphaea colorata]	-	Auxin-induced protein X10A OS=Glycine max OX=3847 PE=2 SV=1	GO:0005515(protein binding);GO:0005516(calmodulin binding);GO:0005634(nucleus);GO:0005777(peroxisome);GO:0009733(response to auxin)	ENOG410YR0G(Auxin responsive protein)	K14488	SAUR family protein	-	sind04075(Plant hormone signal transduction)	A0A6I9TAM8.1 PF02519.19;Auxin_inducible;	-	30	22	12	348.6	113	312	1.2	1.23	0.54	23.86	7.62	16.95	0.99	16.14	-3.38399	down	7.46601e-05	0.00342452	yes
TRINITY_DN90294_c0_g1	439	TRINITY_DN90294_c0_g1_i1	-	-	-	-	-	-	-	-	-	-	-	4	33	25	0	0	1	0.99	11.34	6.96	0	0	0.34	6.43	0.11	5.57972	up	7.47951e-05	0.00342452	yes
TRINITY_DN6187_c0_g3	501	TRINITY_DN6187_c0_g3_i1;TRINITY_DN6187_c0_g3_i2;TRINITY_DN6187_c0_g3_i3;TRINITY_DN6187_c0_g3_i4	predicted protein [Hordeum vulgare subsp. vulgare]	CTSL	Procathepsin L OS=Bos taurus OX=9913 GN=CTSL PE=1 SV=3	GO:0004197(cysteine-type endopeptidase activity);GO:0005615(extracellular space);GO:0005764(lysosome);GO:0051603(proteolysis involved in cellular protein catabolic process)	COG4870(cathepsin)	K01365	cathepsin L	EC:3.4.22.15	smo04145(Phagosome)	A0A814J784.1 PF08246.17;Inhibitor_I29;	-	51.66	162.2	11	6	0	2	9.53	42.05	2.21	1.8	0	0.5	17.93	0.77	4.8373	up	7.47977e-05	0.00342452	yes
TRINITY_DN22949_c0_g1	492	TRINITY_DN22949_c0_g1_i1	-	-	-	-	-	-	-	-	-	-	-	0	0	0	95.99	32	0	0	0	0	30.05	10.1	0	0	13.38	-8.3646	down	7.54654e-05	0.00344948	yes
TRINITY_DN5459_c0_g1	497	TRINITY_DN5459_c0_g1_i1	-	-	-	-	-	-	-	-	-	-	-	20.76	177.04	73.66	0	0	9	3.76	44.63	15.07	0	0	2.27	21.15	0.76	4.95434	up	7.58787e-05	0.00346275	yes
TRINITY_DN20416_c0_g1	759	TRINITY_DN20416_c0_g1_i1;TRINITY_DN20416_c0_g1_i10;TRINITY_DN20416_c0_g1_i11;TRINITY_DN20416_c0_g1_i12;TRINITY_DN20416_c0_g1_i2;TRINITY_DN20416_c0_g1_i3;TRINITY_DN20416_c0_g1_i4;TRINITY_DN20416_c0_g1_i5;TRINITY_DN20416_c0_g1_i6;TRINITY_DN20416_c0_g1_i7;TRINITY_DN20416_c0_g1_i8;TRINITY_DN20416_c0_g1_i9	60S ribosomal protein L11 [Zea mays]	RPL11	Large ribosomal subunit protein uL5 OS=Bos taurus OX=9913 GN=RPL11 PE=2 SV=3	GO:0000027(ribosomal large subunit assembly);GO:0003735(structural constituent of ribosome);GO:0006412(translation);GO:0022625(cytosolic large ribosomal subunit)	COG0094(This is 1 of the proteins that binds and probably mediates the attachment of the 5S RNA into the large ribosomal subunit, where it forms part of the central protuberance. In the 70S ribosome it contacts protein S13 of the 30S subunit (bridge B1b), connecting the 2 subunits)	K02868	large subunit ribosomal protein L11e	-	obr03010(Ribosome)	A0A813NH56.1 PF00673.26;Ribosomal_L5_C;	-	29	53	7	2	0	1	3.03	5.87	1.08	0.41	0	0.21	3.33	0.21	4.85627	up	7.70908e-05	0.00350313	yes
TRINITY_DN6343_c0_g1	2001	TRINITY_DN6343_c0_g1_i1;TRINITY_DN6343_c0_g1_i10;TRINITY_DN6343_c0_g1_i11;TRINITY_DN6343_c0_g1_i12;TRINITY_DN6343_c0_g1_i13;TRINITY_DN6343_c0_g1_i14;TRINITY_DN6343_c0_g1_i15;TRINITY_DN6343_c0_g1_i16;TRINITY_DN6343_c0_g1_i17;TRINITY_DN6343_c0_g1_i18;TRINITY_DN6343_c0_g1_i19;TRINITY_DN6343_c0_g1_i2;TRINITY_DN6343_c0_g1_i20;TRINITY_DN6343_c0_g1_i21;TRINITY_DN6343_c0_g1_i22;TRINITY_DN6343_c0_g1_i3;TR…	beta-carotene hydroxylase 2, chloroplastic-like [Nymphaea colorata]	CA1	Beta-carotene hydroxylase 1, chloroplastic OS=Capsicum annuum OX=4072 GN=CA1 PE=1 SV=2	GO:0005506(iron ion binding);GO:0009507(chloroplast);GO:0010291(carotene beta-ring hydroxylase activity);GO:0016021(integral component of membrane);GO:0016119(carotene metabolic process);GO:0016123(xanthophyll biosynthetic process);GO:0016491(oxidoreductase activity);GO:0016787(hydrolase activity);GO:0031969(chloroplast membrane);GO:0055114(oxidation-reduction process)	ENOG4111G77(Beta-carotene hydroxylase)	K15746	beta-carotene 3-hydroxylase	EC:1.14.15.24	var00906(Carotenoid biosynthesis)	A0A2I0IQA8.1 PF04116.18;FA_hydroxylase;	-	82	49	21	487	200	1460.74	2.21	2.27	0.61	25.05	10.46	58.28	1.7	31.26	-3.57348	down	7.71238e-05	0.00350313	yes
TRINITY_DN10383_c0_g1	1292	TRINITY_DN10383_c0_g1_i1;TRINITY_DN10383_c0_g1_i10;TRINITY_DN10383_c0_g1_i11;TRINITY_DN10383_c0_g1_i12;TRINITY_DN10383_c0_g1_i13;TRINITY_DN10383_c0_g1_i14;TRINITY_DN10383_c0_g1_i15;TRINITY_DN10383_c0_g1_i16;TRINITY_DN10383_c0_g1_i17;TRINITY_DN10383_c0_g1_i18;TRINITY_DN10383_c0_g1_i19;TRINITY_DN10383_c0_g1_i2;TRINITY_DN10383_c0_g1_i20;TRINITY_DN10383_c0_g1_i21;TRINITY_DN10383_c0_g1_i22;TRINITY_DN1…	unknown [Lotus japonicus]	ABT	ADP,ATP carrier protein OS=Chlamydomonas reinhardtii OX=3055 GN=ABT PE=2 SV=1	GO:0003735(structural constituent of ribosome);GO:0006412(translation)	ENOG410XNW0(transmembrane transport)	NA	NA	NA	-	A0A818U0Z8.1 PF00153.32;Mito_carr;	-	68.73	272.57	10	9	1	2	4.31	22.75	1.28	0.65	0.12	0.13	9.45	0.3	4.89816	up	7.71951e-05	0.00350313	yes
TRINITY_DN52874_c0_g1	309	TRINITY_DN52874_c0_g1_i1	-	-	-	-	-	-	-	-	-	-	-	55.21	0	39.91	0	0	0	28.53	0	22.44	0	0	0	16.99	0	8.18974	up	7.72612e-05	0.00350313	yes
TRINITY_DN48962_c1_g1	1192	TRINITY_DN48962_c1_g1_i1;TRINITY_DN48962_c1_g1_i2;TRINITY_DN48962_c1_g1_i3;TRINITY_DN48962_c1_g1_i4;TRINITY_DN48962_c1_g1_i5	-	-	-	-	-	-	-	-	-	-	-	0	59	40	0	0	0	0	4.92	1.86	0	0	0	2.26	0	8.03373	up	7.74228e-05	0.00350481	yes
TRINITY_DN10948_c0_g3	1002	TRINITY_DN10948_c0_g3_i1;TRINITY_DN10948_c0_g3_i2;TRINITY_DN10948_c0_g3_i3;TRINITY_DN10948_c0_g3_i4;TRINITY_DN10948_c0_g3_i5;TRINITY_DN10948_c0_g3_i6	RpoB, partial [Delilia biflora]	rpoB	DNA-directed RNA polymerase subunit beta OS=Nymphaea alba OX=34301 GN=rpoB PE=3 SV=1	GO:0000428(DNA-directed RNA polymerase complex);GO:0003899(DNA-directed 5'-3' RNA polymerase activity)	COG0085(DNA-dependent RNA polymerase catalyzes the transcription of DNA into RNA using the four ribonucleoside triphosphates as substrates (By similarity))	K03043	DNA-directed RNA polymerase subunit beta	EC:2.7.7.6	atr00230(Purine metabolism);atr00240(Pyrimidine metabolism);atr03020(RNA polymerase)	A0A8K0HDE3.1 PF00562.33;RNA_pol_Rpb2_6;	-	107.45	42	100.63	7	13	5	8.03	5.3	8.45	1.38	1.64	0.3	7.26	1.11	3.52208	up	7.78801e-05	0.00351986	yes
TRINITY_DN1874_c0_g1	2917	TRINITY_DN1874_c0_g1_i1;TRINITY_DN1874_c0_g1_i11;TRINITY_DN1874_c0_g1_i12;TRINITY_DN1874_c0_g1_i13;TRINITY_DN1874_c0_g1_i14;TRINITY_DN1874_c0_g1_i15;TRINITY_DN1874_c0_g1_i16;TRINITY_DN1874_c0_g1_i17;TRINITY_DN1874_c0_g1_i18;TRINITY_DN1874_c0_g1_i19;TRINITY_DN1874_c0_g1_i2;TRINITY_DN1874_c0_g1_i20;TRINITY_DN1874_c0_g1_i21;TRINITY_DN1874_c0_g1_i22;TRINITY_DN1874_c0_g1_i23;TRINITY_DN1874_c0_g1_i24;T…	sanguinarine reductase [Nymphaea colorata]	-	-	-	COG0702(epimerase dehydratase)	-	-	-	-	A0A5J5C8A8.1 PF13460.11;NAD_binding_10;	-	52.03	95	70	445.39	207	1896.28	2.54	6.15	2.73	31.26	16.29	111.44	3.81	53	-3.38598	down	7.80263e-05	0.00352081	yes
TRINITY_DN19037_c0_g1	1251	TRINITY_DN19037_c0_g1_i1	putative xyloglucan endotransglucosylase/hydrolase protein 33 [Nymphaea thermarum]	XTH33	Probable xyloglucan endotransglucosylase/hydrolase protein 33 OS=Arabidopsis thaliana OX=3702 GN=XTH33 PE=1 SV=2	GO:0004553(hydrolase activity, hydrolyzing O-glycosyl compounds);GO:0005576(extracellular region);GO:0005618(cell wall);GO:0005887(integral component of plasma membrane);GO:0009831(plant-type cell wall modification involved in multidimensional cell growth);GO:0010411(xyloglucan metabolic process);GO:0016762(xyloglucan:xyloglucosyl transferase activity);GO:0016798(hydrolase activity, acting on gly…	COG2273(hydrolase family 16)	NA	NA	NA	-	A0A1U8AVE6.1 PF00722.27;Glyco_hydro_16;	-	1	6	6	234	146	7	0.03	0.27	0.22	12.94	7.94	0.31	0.17	7.06	-4.76047	down	7.88343e-05	0.00355158	yes
TRINITY_DN18575_c0_g1	1689	TRINITY_DN18575_c0_g1_i1	serine/threonine-protein kinase D6PKL2-like [Nymphaea colorata]	AGC1-5	Serine/threonine-protein kinase AGC1-5 OS=Arabidopsis thaliana OX=3702 GN=AGC1-5 PE=1 SV=1	GO:0004674(protein serine/threonine kinase activity);GO:0005634(nucleus);GO:0005737(cytoplasm);GO:0005886(plasma membrane);GO:0035556(intracellular signal transduction)	ENOG410XQ0C(serine threonine-protein kinase)	NA	NA	NA	-	A0A0D2LXS5.1 PF00069.30;Pkinase;	-	2	2	0	237.05	221.13	0	0.04	0.06	0	8.83	8.08	0	0.03	5.64	-6.55757	down	7.90781e-05	0.00355687	yes
TRINITY_DN42917_c0_g1	375	TRINITY_DN42917_c0_g1_i1;TRINITY_DN42917_c0_g1_i2	hypothetical protein EJ110_NYTH06221 [Nymphaea thermarum]	DTX16	Protein DETOXIFICATION 16 OS=Arabidopsis thaliana OX=3702 GN=DTX16 PE=2 SV=1	GO:0006855(drug transmembrane transport)	COG0534(Mate efflux family protein)	NA	NA	NA	-	A0A9D5HCL3.1 PF01554.23;MatE;	-	61.2	0	35.12	0	0	0	25.11	0	16.4	0	0	0	13.84	0	8.21678	up	7.9752e-05	0.00357911	yes
TRINITY_DN2242_c0_g1	2809	TRINITY_DN2242_c0_g1_i1;TRINITY_DN2242_c0_g1_i11;TRINITY_DN2242_c0_g1_i12;TRINITY_DN2242_c0_g1_i13;TRINITY_DN2242_c0_g1_i14;TRINITY_DN2242_c0_g1_i15;TRINITY_DN2242_c0_g1_i16;TRINITY_DN2242_c0_g1_i17;TRINITY_DN2242_c0_g1_i18;TRINITY_DN2242_c0_g1_i19;TRINITY_DN2242_c0_g1_i2;TRINITY_DN2242_c0_g1_i20;TRINITY_DN2242_c0_g1_i21;TRINITY_DN2242_c0_g1_i22;TRINITY_DN2242_c0_g1_i23;TRINITY_DN2242_c0_g1_i24;T…	amino-acid permease BAT1 homolog [Nymphaea colorata]	BAT1	Amino-acid permease BAT1 homolog OS=Oryza sativa subsp. japonica OX=39947 GN=BAT1 PE=2 SV=1	GO:0005313(L-glutamate transmembrane transporter activity);GO:0005887(integral component of plasma membrane);GO:0015180(L-alanine transmembrane transporter activity);GO:0015181(arginine transmembrane transporter activity);GO:0015185(gamma-aminobutyric acid transmembrane transporter activity);GO:0015189(L-lysine transmembrane transporter activity);GO:0015297(antiporter activity);GO:0015812(gamma-a…	COG0531(amino acid)	-	-	-	-	A0A843TMZ4.1 PF13520.11;AA_permease_2;	-	2354.27	1075.34	3823.85	262.52	568.49	363	71.55	48.16	123.86	12.78	32.32	14.81	81.19	19.97	2.8089	up	7.98356e-05	0.00357911	yes
TRINITY_DN14134_c0_g1	1148	TRINITY_DN14134_c0_g1_i10;TRINITY_DN14134_c0_g1_i11;TRINITY_DN14134_c0_g1_i12;TRINITY_DN14134_c0_g1_i13;TRINITY_DN14134_c0_g1_i14;TRINITY_DN14134_c0_g1_i15;TRINITY_DN14134_c0_g1_i18;TRINITY_DN14134_c0_g1_i19;TRINITY_DN14134_c0_g1_i2;TRINITY_DN14134_c0_g1_i20;TRINITY_DN14134_c0_g1_i21;TRINITY_DN14134_c0_g1_i22;TRINITY_DN14134_c0_g1_i23;TRINITY_DN14134_c0_g1_i24;TRINITY_DN14134_c0_g1_i26;TRINITY_DN…	microtubule-destabilizing protein 60 [Nymphaea colorata]	MDP60	Microtubule-destabilizing protein 60 OS=Arabidopsis thaliana OX=3702 GN=MDP60 PE=2 SV=1	GO:0005634(nucleus);GO:0005819(spindle);GO:0005874(microtubule);GO:0032147(activation of protein kinase activity);GO:0060236(regulation of mitotic spindle organization)	ENOG410YPGC(Targeting protein for Xklp2 (TPX2))	-	-	-	-	A0A068U085.1 PF06886.16;TPX2;	-	292.54	0	158.02	1.01	3	0	14.01	0	8.27	0.07	0.22	0	7.43	0.1	6.97211	up	7.99539e-05	0.00357911	yes
TRINITY_DN22356_c0_g3	261	TRINITY_DN22356_c0_g3_i1	GDSL esterase/lipase [Nymphaea thermarum]	-	-	-	COG3240(GDSL esterase lipase)	-	-	-	-	A0A8X9AAH4.1 PF00657.27;Lipase_GDSL;	-	45.06	5	49.08	2	1	0	30.05	4.65	35.32	2.1	1.06	0	23.34	1.05	5.10671	up	8.09144e-05	0.00361636	yes
TRINITY_DN11798_c0_g1	967	TRINITY_DN11798_c0_g1_i1;TRINITY_DN11798_c0_g1_i2	Proline-rich protein 2 [Nymphaea thermarum]	-	-	-	ENOG410YNJG(Proline-rich protein)	-	-	-	-	A0A834ZGN2.1 PF01190.22;Pollen_Ole_e_1;	-	0	0	2	238.23	110.72	0	0	0	0.11	19.28	8.84	0	0.04	9.37	-7.07505	down	8.13224e-05	0.00362549	yes
TRINITY_DN65904_c0_g1	1349	TRINITY_DN65904_c0_g1_i1;TRINITY_DN65904_c0_g1_i2;TRINITY_DN65904_c0_g1_i3	predicted protein [Hordeum vulgare subsp. vulgare]	LGMN	Legumain OS=Homo sapiens OX=9606 GN=LGMN PE=1 SV=1	GO:0004197(cysteine-type endopeptidase activity);GO:0006624(vacuolar protein processing);GO:0051603(proteolysis involved in cellular protein catabolic process)	COG5206(phosphatidylinositol glycan anchor biosynthesis, class K)	NA	NA	NA	-	A0A814X7T0.1 PF01650.23;Peptidase_C13;	-	21	52.44	3	0	1	0	0.61	5.18	0.94	0	0.05	0	2.24	0.02	5.88993	up	8.13761e-05	0.00362549	yes
TRINITY_DN37432_c0_g1	3028	TRINITY_DN37432_c0_g1_i1;TRINITY_DN37432_c0_g1_i2;TRINITY_DN37432_c0_g1_i3;TRINITY_DN37432_c0_g1_i4	-	-	-	-	-	-	-	-	-	-	-	36.23	17	87.69	4	4	4	2.02	0.61	4.49	0.51	0.49	0.41	2.37	0.47	3.70323	up	8.16246e-05	0.00363081	yes
TRINITY_DN55530_c0_g1	505	TRINITY_DN55530_c0_g1_i1;TRINITY_DN55530_c0_g1_i10;TRINITY_DN55530_c0_g1_i2;TRINITY_DN55530_c0_g1_i3;TRINITY_DN55530_c0_g1_i4;TRINITY_DN55530_c0_g1_i5;TRINITY_DN55530_c0_g1_i6;TRINITY_DN55530_c0_g1_i7;TRINITY_DN55530_c0_g1_i8	hypothetical protein RD792_009454 [Penstemon davidsonii]	His2Av	Histone H2A.v OS=Drosophila melanogaster OX=7227 GN=His2Av PE=1 SV=2	GO:0000790(nuclear chromatin);GO:0003677(DNA binding);GO:0006342(chromatin silencing)	COG5262(histone h2a)	NA	NA	NA	-	A0A6G0YYG1.1 PF00125.29;Histone;	-	22	28.09	9	1	0	1	5.69	10.07	2.91	0.44	0	0.37	6.22	0.27	4.7998	up	8.17664e-05	0.00363138	yes
TRINITY_DN12953_c0_g2	2879	TRINITY_DN12953_c0_g2_i1;TRINITY_DN12953_c0_g2_i10;TRINITY_DN12953_c0_g2_i11;TRINITY_DN12953_c0_g2_i12;TRINITY_DN12953_c0_g2_i13;TRINITY_DN12953_c0_g2_i14;TRINITY_DN12953_c0_g2_i15;TRINITY_DN12953_c0_g2_i16;TRINITY_DN12953_c0_g2_i17;TRINITY_DN12953_c0_g2_i2;TRINITY_DN12953_c0_g2_i3;TRINITY_DN12953_c0_g2_i4;TRINITY_DN12953_c0_g2_i5;TRINITY_DN12953_c0_g2_i6;TRINITY_DN12953_c0_g2_i7;TRINITY_DN12953_…	beta-galactosidase 10 [Nymphaea colorata]	Os01g0875500	Beta-galactosidase 3 OS=Oryza sativa subsp. japonica OX=39947 GN=Os01g0875500 PE=3 SV=1	GO:0004565(beta-galactosidase activity);GO:0005618(cell wall);GO:0005773(vacuole)	COG1874(beta-galactosidase)	K12309	beta-galactosidase	EC:3.2.1.23	ath00052(Galactose metabolism);ath00600(Sphingolipid metabolism);ath00531(Glycosaminoglycan degradation);ath00604(Glycosphingolipid biosynthesis - ganglio series);ath00511(Other glycan degradation)	A0A1Q3AXI0.1 PF01301.24;Glyco_hydro_35;	-	129	55	206.02	2023.5	10413.2	83	2	1.35	4.03	54.55	259.23	2.7	2.46	105.49	-4.806	down	8.23166e-05	0.00365006	yes
TRINITY_DN5472_c1_g2	3653	TRINITY_DN5472_c1_g2_i1;TRINITY_DN5472_c1_g2_i2;TRINITY_DN5472_c1_g2_i3;TRINITY_DN5472_c1_g2_i4;TRINITY_DN5472_c1_g2_i5;TRINITY_DN5472_c1_g2_i6	respiratory burst oxidase homolog protein A [Nymphaea colorata]	RBOHF	Respiratory burst oxidase homolog protein F OS=Arabidopsis thaliana OX=3702 GN=RBOHF PE=1 SV=1	GO:0002679(respiratory burst involved in defense response);GO:0004601(peroxidase activity);GO:0005509(calcium ion binding);GO:0005515(protein binding);GO:0005886(plasma membrane);GO:0005887(integral component of plasma membrane);GO:0006952(defense response);GO:0007231(osmosensory signaling pathway);GO:0009723(response to ethylene);GO:0009738(abscisic acid-activated signaling pathway);GO:0009873(e…	ENOG410XNZY(NADPH Oxidase)	K13447	respiratory burst oxidase	EC:1.6.3.- 1.11.1.-	pda04016(MAPK signaling pathway - plant);pda04626(Plant-pathogen interaction)	A0A843WDV4.1 PF08030.17;NAD_binding_6;	-	719.71	12934	3114.63	278.8	226	846.8	7.43	187	35.51	5.25	4.09	12.04	76.65	7.13	3.69083	up	8.30446e-05	0.00367655	yes
TRINITY_DN2607_c0_g1	2546	TRINITY_DN2607_c0_g1_i1;TRINITY_DN2607_c0_g1_i10;TRINITY_DN2607_c0_g1_i11;TRINITY_DN2607_c0_g1_i2;TRINITY_DN2607_c0_g1_i4;TRINITY_DN2607_c0_g1_i5;TRINITY_DN2607_c0_g1_i6;TRINITY_DN2607_c0_g1_i7;TRINITY_DN2607_c0_g1_i8;TRINITY_DN2607_c0_g1_i9	uncharacterized protein LOC116264981 isoform X2 [Nymphaea colorata]	-	-	-	-	-	-	-	-	-	-	143.34	396.22	184.33	2478.67	2677.82	611.62	4.04	13.8	4.9	110.02	113.88	20.85	7.58	81.58	-2.89104	down	8.32908e-05	0.00368166	yes
TRINITY_DN60090_c0_g1	1009	TRINITY_DN60090_c0_g1_i1	cysteine protease 1 [Brachiaria hybrid cultivar]	RD21B	Probable cysteine protease RD21B OS=Arabidopsis thaliana OX=3702 GN=RD21B PE=1 SV=1	GO:0004197(cysteine-type endopeptidase activity);GO:0005615(extracellular space);GO:0005764(lysosome);GO:0051603(proteolysis involved in cellular protein catabolic process)	COG4870(cathepsin)	NA	NA	NA	-	A0A1R2D2H4.1 PF00112.28;Peptidase_C1;	-	7	62	108	2	1	6	0.31	3.84	5.34	0.15	0.07	0.36	3.16	0.19	4.35862	up	8.397e-05	0.00370587	yes
TRINITY_DN7279_c0_g1	3471	TRINITY_DN7279_c0_g1_i1;TRINITY_DN7279_c0_g1_i10;TRINITY_DN7279_c0_g1_i11;TRINITY_DN7279_c0_g1_i12;TRINITY_DN7279_c0_g1_i2;TRINITY_DN7279_c0_g1_i3;TRINITY_DN7279_c0_g1_i5;TRINITY_DN7279_c0_g1_i6;TRINITY_DN7279_c0_g1_i7;TRINITY_DN7279_c0_g1_i8	pentatricopeptide repeat-containing protein At1g08070, chloroplastic-like [Nymphaea colorata]	PCMP-H38	Pentatricopeptide repeat-containing protein At5g48910 OS=Arabidopsis thaliana OX=3702 GN=PCMP-H38 PE=2 SV=1	GO:0003723(RNA binding);GO:0004519(endonuclease activity);GO:0008270(zinc ion binding);GO:0009451(RNA modification);GO:0009507(chloroplast)	ENOG410Z7Z7(Pentatricopeptide repeat-containing protein)	NA	NA	NA	-	A0A1E5W5N7.1 PF17177.9;PPR_long;	-	119	196	236.9	2431.43	3668.21	258	1.79	5.62	6.23	70.73	124.38	4.98	4.55	66.7	-3.38904	down	8.42821e-05	0.00371382	yes
TRINITY_DN4133_c0_g1	3159	TRINITY_DN4133_c0_g1_i1;TRINITY_DN4133_c0_g1_i10;TRINITY_DN4133_c0_g1_i11;TRINITY_DN4133_c0_g1_i12;TRINITY_DN4133_c0_g1_i14;TRINITY_DN4133_c0_g1_i15;TRINITY_DN4133_c0_g1_i2;TRINITY_DN4133_c0_g1_i3;TRINITY_DN4133_c0_g1_i5;TRINITY_DN4133_c0_g1_i7;TRINITY_DN4133_c0_g1_i8;TRINITY_DN4133_c0_g1_i9	CHLOROPLAST IMPORT APPARATUS 2 protein [Nymphaea thermarum]	COL6	Zinc finger protein CONSTANS-LIKE 6 OS=Arabidopsis thaliana OX=3702 GN=COL6 PE=2 SV=2	GO:0003700(DNA binding transcription factor activity);GO:0005634(nucleus);GO:0006355(regulation of transcription, DNA-templated);GO:0008270(zinc ion binding)	COG5641(Transcription factor)	-	-	-	-	V4WIC3.1 PF06203.19;CCT;	CO-like	16	126	65	230	213.08	4814.94	0.24	2.77	1.15	6.08	5.78	104.11	1.39	38.66	-4.55238	down	8.45011e-05	0.00371765	yes
TRINITY_DN87745_c0_g1	1218	TRINITY_DN87745_c0_g1_i1	hypothetical protein FH972_026488 [Carpinus fangiana]	pstI	Aqualysin-1 OS=Thermus aquaticus OX=271 GN=pstI PE=1 SV=2	GO:0004252(serine-type endopeptidase activity)	COG1404(peptidase (S8 and S53, subtilisin, kexin, sedolisin)	K00134	glyceraldehyde 3-phosphate dehydrogenase	EC:1.2.1.12	apro00010(Glycolysis / Gluconeogenesis);apro00710(Carbon fixation in photosynthetic organisms)	A0A4Q7JC18.1 PF00082.27;Peptidase_S8;	-	30	72	0	0	0	0	1.01	3.38	0	0	0	0	1.46	0	8.13047	up	8.56968e-05	0.0037586	yes
TRINITY_DN7895_c0_g1	2065	TRINITY_DN7895_c0_g1_i1	EIN3-binding F-box protein 2-like [Nymphaea colorata]	-	-	-	ENOG410XQ54(F-box and leucine-rich repeat protein)	K14515	EIN3-binding F-box protein	-	egu04016(MAPK signaling pathway - plant);egu04075(Plant hormone signal transduction)	-	-	4	113	47	1413.68	1073.93	220	0.07	2.69	0.89	41.1	30.61	5.02	1.22	25.58	-4.00304	down	8.56988e-05	0.0037586	yes
TRINITY_DN14215_c0_g1	2102	TRINITY_DN14215_c0_g1_i1	subtilisin-like protease SBT5.3 [Nymphaea colorata]	AIR3	Subtilisin-like protease SBT5.3 OS=Arabidopsis thaliana OX=3702 GN=AIR3 PE=2 SV=1	GO:0004252(serine-type endopeptidase activity);GO:0005618(cell wall)	COG1404(peptidase (S8 and S53, subtilisin, kexin, sedolisin)	NA	NA	NA	-	A0A540NAQ8.1 PF00082.27;Peptidase_S8;	-	1	0	1	52	250.06	0	0.02	0	0.02	1.48	6.98	0	0.01	2.82	-6.81052	down	8.63737e-05	0.00377963	yes
[truncated: 1,319 more rows]
