# Supplementary material for: Integrated multi-omics and WGCNA analyses reveal pathways and candidate genes associated with branching flower development in Nymphaea prolifera: focusing on hormone homeostasis and flavonoid biosynthesis
Source: BMC Plant Biol. 2026 May 29;26:1280. doi: 10.1186/s12870-026-09140-2 (PMC13418433; doi:10.1186/s12870-026-09140-2)
Supplement: Supplementary file 6 — Supplementary Material 6. [file 12870_2026_9140_MOESM6_ESM.xlsx]

## Sheet: Sheet1
Gene_ID	Length	Trans_ID	Annotation	Name	swissprot_description	GO_Term	NOG	KOEntry	KODescription	EC	KEGG_Pathway	Pfam_description	Family	T4_1_count	T4_2_count	T4_3_count	CK1_count	CK2_count	CK3_count	T4_1_TPM	T4_2_TPM	T4_3_TPM	CK1_TPM	CK2_TPM	CK3_TPM	T4_mean_TPM	CK_mean_TPM	log2FC	regulation	pvalue	FDR	significant
TRINITY_DN4292_c0_g1	1996	TRINITY_DN4292_c0_g1_i1;TRINITY_DN4292_c0_g1_i2;TRINITY_DN4292_c0_g1_i3;TRINITY_DN4292_c0_g1_i5	MYB-like transcription factor ODO1 isoform X2 [Nymphaea colorata]	MYB15	Transcription factor MYB15 OS=Arabidopsis thaliana OX=3702 GN=MYB15 PE=1 SV=1	GO:0000981(RNA polymerase II transcription factor activity, sequence-specific DNA binding);GO:0001135(transcription factor activity, RNA polymerase II transcription factor recruiting);GO:0003677(DNA binding);GO:0003700(DNA binding transcription factor activity);GO:0005515(protein binding);GO:0005634(nucleus);GO:0006351(transcription, DNA-templated);GO:0006355(regulation of transcription, DNA-temp…	COG5147(Myblike DNAbinding domain containing protein)	NA	NA	NA	-	A0A2Z6NTY4.1 PF13921.11;Myb_DNA-bind_6;	MYB	744.98	2456.72	3720.99	2	0	1	26.98	54.65	112.5	0.09	0	0.03	64.71	0.04	11.2692	up	1.94003e-23	5.49515e-19	yes
TRINITY_DN39886_c0_g1	2049	TRINITY_DN39886_c0_g1_i1;TRINITY_DN39886_c0_g1_i2	UDP-glycosyltransferase [Nymphaea thermarum]	UGT708G2	UDP-glycosyltransferase 708G2 OS=Citrus unshiu OX=55188 GN=UGT708G2 PE=1 SV=1	GO:0009813(flavonoid biosynthetic process);GO:0043231(intracellular membrane-bounded organelle);GO:0052696(flavonoid glucuronidation);GO:0080043(quercetin 3-O-glucosyltransferase activity);GO:0080044(quercetin 7-O-glucosyltransferase activity)	COG1819(Transferase)	NA	NA	NA	-	A0A6I9UUS0.1 PF00201.23;UDPGT;	-	2350.33	7486.27	11847.7	9	26	9	62.26	122.06	263.03	0.27	0.77	0.21	149.12	0.42	9.22832	up	1.95369e-20	2.76691e-16	yes
TRINITY_DN13889_c0_g2	387	TRINITY_DN13889_c0_g2_i1;TRINITY_DN13889_c0_g2_i2	Hevamine-A [Nymphaea thermarum]	CHIT3	Acidic endochitinase OS=Vitis vinifera OX=29760 GN=CHIT3 PE=2 SV=1	GO:0004568(chitinase activity);GO:0005576(extracellular region);GO:0006032(chitin catabolic process);GO:0008061(chitin binding)	ENOG4111GPA(chitinase)	K01183	chitinase	EC:3.2.1.14	zju00520(Amino sugar and nucleotide sugar metabolism)	A0A835IPG9.1 PF00704.33;Glyco_hydro_18;	-	360.11	3489	1561.89	2	0	1	232.45	1433.98	854.46	1.26	0	0.6	840.3	0.62	10.971	up	4.44827e-18	4.19991e-14	yes
TRINITY_DN12287_c0_g1	595	TRINITY_DN12287_c0_g1_i1;TRINITY_DN12287_c0_g1_i2;TRINITY_DN12287_c0_g1_i3;TRINITY_DN12287_c0_g1_i4	hevamine-A-like [Nymphaea colorata]	-	Hevamine-A OS=Hevea brasiliensis OX=3981 PE=1 SV=2	GO:0004568(chitinase activity);GO:0005576(extracellular region);GO:0006032(chitin catabolic process);GO:0008061(chitin binding)	ENOG4111GPA(chitinase)	K01183	chitinase	EC:3.2.1.14	jcu00520(Amino sugar and nucleotide sugar metabolism)	A0A6P4DQX3.1 PF00704.33;Glyco_hydro_18;	-	342.75	6297.98	2462.62	1	0.96	0	66.25	1162.7	607.55	0.34	0.32	0	612.17	0.22	12.2348	up	1.90003e-17	1.34546e-13	yes
TRINITY_DN40_c0_g5	1504	TRINITY_DN40_c0_g5_i1;TRINITY_DN40_c0_g5_i2;TRINITY_DN40_c0_g5_i3;TRINITY_DN40_c0_g5_i4	cytochrome c oxidase subunit 1 [Salix dunnii]	mt:CoI	Cytochrome c oxidase subunit 1 OS=Drosophila yakuba OX=7245 GN=mt:CoI PE=3 SV=2	GO:0004129(cytochrome-c oxidase activity);GO:0005506(iron ion binding);GO:0005751(mitochondrial respiratory chain complex IV);GO:0006123(mitochondrial electron transport, cytochrome c to oxygen);GO:0009060(aerobic respiration);GO:0015990(electron transport coupled proton transport);GO:0016021(integral component of membrane);GO:0020037(heme binding);GO:0022904(respiratory electron transport chain)…	COG0843(Cytochrome C oxidase subunit I)	K02256	cytochrome c oxidase subunit 1	EC:1.9.3.1	soe00190(Oxidative phosphorylation)	B3LEY9.1 PF00115.25;COX1;	-	7560.39	2144.94	287.19	0	0	0	289.18	52.34	20.2	0	0	0	120.57	0	14.9174	up	3.42949e-17	1.63829e-13	yes
TRINITY_DN3864_c0_g1	6279	TRINITY_DN3864_c0_g1_i1;TRINITY_DN3864_c0_g1_i10;TRINITY_DN3864_c0_g1_i11;TRINITY_DN3864_c0_g1_i12;TRINITY_DN3864_c0_g1_i13;TRINITY_DN3864_c0_g1_i14;TRINITY_DN3864_c0_g1_i15;TRINITY_DN3864_c0_g1_i16;TRINITY_DN3864_c0_g1_i17;TRINITY_DN3864_c0_g1_i18;TRINITY_DN3864_c0_g1_i19;TRINITY_DN3864_c0_g1_i2;TRINITY_DN3864_c0_g1_i20;TRINITY_DN3864_c0_g1_i21;TRINITY_DN3864_c0_g1_i22;TRINITY_DN3864_c0_g1_i23;T…	AGAMOUS-like protein, partial [Nymphaea sp. EMK-2003]	AGL11	Agamous-like MADS-box protein AGL11 OS=Vitis vinifera OX=29760 GN=AGL11 PE=2 SV=1	GO:0005515(protein binding)	COG5068(Transcription factor)	NA	NA	NA	-	A0A8J5M0D2.1 PF01486.22;K-box;	MIKC_MADS	0	0	0	5914.99	6635.85	221	0	0	0	398.34	429.82	13.14	0	280.43	-14.891	down	3.47033e-17	1.63829e-13	yes
TRINITY_DN9539_c0_g1	649	TRINITY_DN9539_c0_g1_i1;TRINITY_DN9539_c0_g1_i10;TRINITY_DN9539_c0_g1_i12;TRINITY_DN9539_c0_g1_i15;TRINITY_DN9539_c0_g1_i16;TRINITY_DN9539_c0_g1_i2;TRINITY_DN9539_c0_g1_i3;TRINITY_DN9539_c0_g1_i4;TRINITY_DN9539_c0_g1_i6;TRINITY_DN9539_c0_g1_i7;TRINITY_DN9539_c0_g1_i9	Glucan endo-1-3-beta-D-glucosidase [Nymphaea thermarum]	-	-	GO:0003674(molecular_function);GO:0005886(plasma membrane);GO:0008150(biological_process)	ENOG410YQBI(X8 domain)	K19892	glucan endo-1,3-beta-glucosidase 4	EC:3.2.1.39	han00500(Starch and sucrose metabolism)	A0A7I8JNL0.1 PF07983.18;X8;	-	167.91	1695	1766	2	1	0	27.04	176.12	248.93	0.36	0.23	0	150.7	0.2	10.3586	up	1.48962e-16	6.02763e-13	yes
TRINITY_DN11617_c0_g1	1029	TRINITY_DN11617_c0_g1_i1;TRINITY_DN11617_c0_g1_i2;TRINITY_DN11617_c0_g1_i3;TRINITY_DN11617_c0_g1_i5;TRINITY_DN11617_c0_g1_i6;TRINITY_DN11617_c0_g1_i7	-	-	-	-	-	-	-	-	-	-	-	189	843.3	540.99	0	0	0	12.87	39.07	31.7	0	0	0	27.88	0	12.2164	up	2.77618e-16	9.8294e-13	yes
TRINITY_DN5552_c0_g1	1366	TRINITY_DN5552_c0_g1_i1;TRINITY_DN5552_c0_g1_i2;TRINITY_DN5552_c0_g1_i3;TRINITY_DN5552_c0_g1_i5;TRINITY_DN5552_c0_g1_i6	Laccase-14 [Nymphaea thermarum]	LAC2	Laccase-2 OS=Oryza sativa subsp. japonica OX=39947 GN=LAC2 PE=2 SV=1	GO:0005507(copper ion binding);GO:0009809(lignin biosynthetic process);GO:0016722(oxidoreductase activity, oxidizing metal ions)	COG2132(Multicopper oxidase)	NA	NA	NA	-	A0A8J4RI21.1 PF07731.19;Cu-oxidase_2;	-	540.92	744.62	957.19	5	11.14	6.42	28.63	23.55	40.79	0.68	0.6	0.28	30.99	0.52	6.95564	up	4.50665e-16	1.41834e-12	yes
TRINITY_DN6698_c0_g1	2826	TRINITY_DN6698_c0_g1_i1;TRINITY_DN6698_c0_g1_i10;TRINITY_DN6698_c0_g1_i12;TRINITY_DN6698_c0_g1_i13;TRINITY_DN6698_c0_g1_i14;TRINITY_DN6698_c0_g1_i15;TRINITY_DN6698_c0_g1_i16;TRINITY_DN6698_c0_g1_i17;TRINITY_DN6698_c0_g1_i18;TRINITY_DN6698_c0_g1_i19;TRINITY_DN6698_c0_g1_i2;TRINITY_DN6698_c0_g1_i20;TRINITY_DN6698_c0_g1_i21;TRINITY_DN6698_c0_g1_i22;TRINITY_DN6698_c0_g1_i24;TRINITY_DN6698_c0_g1_i25;T…	cytochrome P450 72A397-like [Nymphaea colorata]	CYP72A397	Cytochrome P450 72A397 OS=Kalopanax septemlobus OX=228393 GN=CYP72A397 PE=1 SV=1	GO:0004497(monooxygenase activity)	COG2124(Cytochrome p450)	NA	NA	NA	-	A0A6I9QPX1.1 PF00067.27;p450;	-	2658.3	9191.77	8195.28	83	93.94	33	90.54	194.71	235.97	3.64	3.9	0.99	173.74	2.84	6.89796	up	1.04354e-15	2.95582e-12	yes
TRINITY_DN6672_c0_g1	3698	TRINITY_DN6672_c0_g1_i1;TRINITY_DN6672_c0_g1_i10;TRINITY_DN6672_c0_g1_i11;TRINITY_DN6672_c0_g1_i2;TRINITY_DN6672_c0_g1_i3;TRINITY_DN6672_c0_g1_i4;TRINITY_DN6672_c0_g1_i5;TRINITY_DN6672_c0_g1_i6;TRINITY_DN6672_c0_g1_i7;TRINITY_DN6672_c0_g1_i8;TRINITY_DN6672_c0_g1_i9	laccase-14-like [Nymphaea colorata]	LAC14	Laccase-14 OS=Arabidopsis thaliana OX=3702 GN=LAC14 PE=2 SV=1	GO:0005507(copper ion binding);GO:0009809(lignin biosynthetic process);GO:0016722(oxidoreductase activity, oxidizing metal ions)	COG2132(Multicopper oxidase)	NA	NA	NA	-	A0A200R2U3.1 PF07731.19;Cu-oxidase_2;	-	2547.83	4867.37	8222.58	118	61.22	57	72.21	88.47	202.38	4.15	1.69	1.26	121.02	2.37	6.33378	up	1.80793e-15	4.65541e-12	yes
TRINITY_DN31508_c0_g1	704	TRINITY_DN31508_c0_g1_i1;TRINITY_DN31508_c0_g1_i2;TRINITY_DN31508_c0_g1_i3;TRINITY_DN31508_c0_g1_i4;TRINITY_DN31508_c0_g1_i5;TRINITY_DN31508_c0_g1_i6;TRINITY_DN31508_c0_g1_i7	-	-	-	-	-	-	-	-	-	-	-	498.88	2415.31	2320.3	19.7	5	8.04	214.56	678.97	891.14	5.46	1.47	4.06	594.89	3.66	7.59671	up	2.07231e-15	4.89151e-12	yes
TRINITY_DN2416_c0_g1	1446	TRINITY_DN2416_c0_g1_i1;TRINITY_DN2416_c0_g1_i10;TRINITY_DN2416_c0_g1_i2;TRINITY_DN2416_c0_g1_i3;TRINITY_DN2416_c0_g1_i4;TRINITY_DN2416_c0_g1_i5;TRINITY_DN2416_c0_g1_i6;TRINITY_DN2416_c0_g1_i7;TRINITY_DN2416_c0_g1_i8;TRINITY_DN2416_c0_g1_i9	hevamine-A-like [Nymphaea colorata]	-	Hevamine-A OS=Hevea brasiliensis OX=3981 PE=1 SV=2	GO:0004568(chitinase activity);GO:0005576(extracellular region);GO:0006032(chitin catabolic process);GO:0008061(chitin binding)	ENOG4111GPA(chitinase)	K01183	chitinase	EC:3.2.1.14	mdm00520(Amino sugar and nucleotide sugar metabolism)	A0A6P4DQX3.1 PF00704.33;Glyco_hydro_18;	-	11919.7	752879	298922	247.83	158.02	237.18	616.3	24291.2	12989.6	14.78	9.21	11.11	12632.4	11.7	11.0363	up	4.35006e-15	9.47811e-12	yes
TRINITY_DN4283_c0_g1	1474	TRINITY_DN4283_c0_g1_i1;TRINITY_DN4283_c0_g1_i11;TRINITY_DN4283_c0_g1_i12;TRINITY_DN4283_c0_g1_i13;TRINITY_DN4283_c0_g1_i14;TRINITY_DN4283_c0_g1_i15;TRINITY_DN4283_c0_g1_i17;TRINITY_DN4283_c0_g1_i18;TRINITY_DN4283_c0_g1_i19;TRINITY_DN4283_c0_g1_i2;TRINITY_DN4283_c0_g1_i20;TRINITY_DN4283_c0_g1_i22;TRINITY_DN4283_c0_g1_i23;TRINITY_DN4283_c0_g1_i24;TRINITY_DN4283_c0_g1_i27;TRINITY_DN4283_c0_g1_i28;T…	desiccation-related protein PCC13-62-like [Nymphaea colorata]	NEC2	Ferritin-like catalase Nec2 OS=Nesocodon mauritianus OX=519296 GN=NEC2 PE=1 SV=1	GO:0003674(molecular_function);GO:0005576(extracellular region);GO:0008150(biological_process)	ENOG410ZAWX(capping protein (actin filament) muscle Z-line, alpha)	NA	NA	NA	-	A0A200Q1G4.1 PF13668.11;Ferritin_2;	-	12049.9	58147.8	60975.5	338.3	95.32	387.96	811.26	2521.37	3643.42	25.14	7.29	27	2325.35	19.81	7.61093	up	6.2851e-15	1.27161e-11	yes
TRINITY_DN2849_c0_g1	1063	TRINITY_DN2849_c0_g1_i1;TRINITY_DN2849_c0_g1_i10;TRINITY_DN2849_c0_g1_i11;TRINITY_DN2849_c0_g1_i12;TRINITY_DN2849_c0_g1_i13;TRINITY_DN2849_c0_g1_i15;TRINITY_DN2849_c0_g1_i16;TRINITY_DN2849_c0_g1_i17;TRINITY_DN2849_c0_g1_i18;TRINITY_DN2849_c0_g1_i19;TRINITY_DN2849_c0_g1_i2;TRINITY_DN2849_c0_g1_i20;TRINITY_DN2849_c0_g1_i22;TRINITY_DN2849_c0_g1_i23;TRINITY_DN2849_c0_g1_i24;TRINITY_DN2849_c0_g1_i25;T…	hypothetical protein EJ110_NYTH07636 [Nymphaea thermarum]	-	-	-	-	-	-	-	-	-	-	1180.53	11389.6	4824.97	1	14	17	577.37	3608.73	2035.65	0.14	7.92	4.03	2073.92	4.03	9.4144	up	1.17468e-14	2.21818e-11	yes
TRINITY_DN444_c0_g1	4959	TRINITY_DN444_c0_g1_i1;TRINITY_DN444_c0_g1_i10;TRINITY_DN444_c0_g1_i11;TRINITY_DN444_c0_g1_i12;TRINITY_DN444_c0_g1_i13;TRINITY_DN444_c0_g1_i14;TRINITY_DN444_c0_g1_i15;TRINITY_DN444_c0_g1_i16;TRINITY_DN444_c0_g1_i17;TRINITY_DN444_c0_g1_i18;TRINITY_DN444_c0_g1_i19;TRINITY_DN444_c0_g1_i2;TRINITY_DN444_c0_g1_i20;TRINITY_DN444_c0_g1_i21;TRINITY_DN444_c0_g1_i22;TRINITY_DN444_c0_g1_i23;TRINITY_DN444_c0_…	tryptamine hydroxycinnamoyltransferase 2-like [Nymphaea colorata]	TBT1	Tryptamine benzoyltransferase 1 OS=Oryza sativa subsp. japonica OX=39947 GN=TBT1 PE=1 SV=1	GO:0050266(rosmarinate synthase activity)	ENOG410YCGX(Transferase family)	K13065	shikimate O-hydroxycinnamoyltransferase	EC:2.3.1.133	atr00940(Phenylpropanoid biosynthesis);atr00945(Stilbenoid, diarylheptanoid and gingerol biosynthesis);atr00941(Flavonoid biosynthesis)	A0A200QM17.1 PF02458.20;Transferase;	-	190.09	3746.37	4252.09	0	0	4	4.35	73.91	113.84	0	0	0.05	64.03	0.02	11.1395	up	3.12769e-14	5.53698e-11	yes
TRINITY_DN15844_c0_g1	403	TRINITY_DN15844_c0_g1_i1;TRINITY_DN15844_c0_g1_i2;TRINITY_DN15844_c0_g1_i3;TRINITY_DN15844_c0_g1_i4;TRINITY_DN15844_c0_g1_i5	RAFTIN 1B protein [Nymphaea thermarum]	-	-	-	-	-	-	-	-	-	-	542.44	5603.64	2163.49	5	23	9	594.81	3705.23	2013.61	5.88	19.93	6.52	2104.55	10.78	8.15853	up	1.28371e-13	2.13889e-10	yes
TRINITY_DN803_c0_g1	1829	TRINITY_DN803_c0_g1_i1;TRINITY_DN803_c0_g1_i10;TRINITY_DN803_c0_g1_i11;TRINITY_DN803_c0_g1_i12;TRINITY_DN803_c0_g1_i13;TRINITY_DN803_c0_g1_i14;TRINITY_DN803_c0_g1_i2;TRINITY_DN803_c0_g1_i3;TRINITY_DN803_c0_g1_i4;TRINITY_DN803_c0_g1_i5;TRINITY_DN803_c0_g1_i6;TRINITY_DN803_c0_g1_i7;TRINITY_DN803_c0_g1_i8;TRINITY_DN803_c0_g1_i9	GDSL esterase/lipase At5g45670-like [Nymphaea colorata]	At1g33811	GDSL esterase/lipase At1g33811 OS=Arabidopsis thaliana OX=3702 GN=At1g33811 PE=2 SV=1	GO:0005576(extracellular region);GO:0016042(lipid catabolic process);GO:0016788(hydrolase activity, acting on ester bonds);GO:0052689(carboxylic ester hydrolase activity)	COG3240(GDSL esterase lipase)	K00679	phospholipid:diacylglycerol acyltransferase	EC:2.3.1.158	cic00561(Glycerolipid metabolism)	A0A5N6RNJ0.1 PF00657.27;Lipase_GDSL;	-	1549.66	3759.13	4360.73	87	99	40	75.66	106.55	168.38	4.64	5.07	1.87	116.86	3.86	5.72864	up	1.58728e-13	2.49775e-10	yes
TRINITY_DN3397_c0_g1	3975	TRINITY_DN3397_c0_g1_i1;TRINITY_DN3397_c0_g1_i10;TRINITY_DN3397_c0_g1_i12;TRINITY_DN3397_c0_g1_i13;TRINITY_DN3397_c0_g1_i14;TRINITY_DN3397_c0_g1_i15;TRINITY_DN3397_c0_g1_i16;TRINITY_DN3397_c0_g1_i17;TRINITY_DN3397_c0_g1_i18;TRINITY_DN3397_c0_g1_i19;TRINITY_DN3397_c0_g1_i2;TRINITY_DN3397_c0_g1_i20;TRINITY_DN3397_c0_g1_i21;TRINITY_DN3397_c0_g1_i22;TRINITY_DN3397_c0_g1_i23;TRINITY_DN3397_c0_g1_i24;T…	laccase-14-like [Nymphaea colorata]	LAC3	Laccase-3 OS=Arabidopsis thaliana OX=3702 GN=LAC3 PE=2 SV=2	GO:0005507(copper ion binding);GO:0016722(oxidoreductase activity, oxidizing metal ions)	COG2132(Multicopper oxidase)	NA	NA	NA	-	A0A834G840.1 PF07732.20;Cu-oxidase_3;	-	902.57	1279.71	1684.87	17.05	21.91	53.96	22.76	19.97	37.13	0.29	0.91	1.55	26.62	0.92	5.66525	up	4.03365e-13	6.01332e-10	yes
TRINITY_DN6365_c0_g1	1319	TRINITY_DN6365_c0_g1_i1;TRINITY_DN6365_c0_g1_i2;TRINITY_DN6365_c0_g1_i3;TRINITY_DN6365_c0_g1_i4;TRINITY_DN6365_c0_g1_i5;TRINITY_DN6365_c0_g1_i6;TRINITY_DN6365_c0_g1_i7;TRINITY_DN6365_c0_g1_i8	Bowman-Birk type trypsin inhibitor-like [Nymphaea colorata]	-	-	-	-	-	-	-	-	-	-	49	1593	761	0	0	0	3.15	69.27	42.81	0	0	0	38.41	0	12.8392	up	4.56897e-13	6.4708e-10	yes
TRINITY_DN7120_c0_g1	4717	TRINITY_DN7120_c0_g1_i1;TRINITY_DN7120_c0_g1_i10;TRINITY_DN7120_c0_g1_i11;TRINITY_DN7120_c0_g1_i12;TRINITY_DN7120_c0_g1_i13;TRINITY_DN7120_c0_g1_i14;TRINITY_DN7120_c0_g1_i15;TRINITY_DN7120_c0_g1_i16;TRINITY_DN7120_c0_g1_i17;TRINITY_DN7120_c0_g1_i18;TRINITY_DN7120_c0_g1_i19;TRINITY_DN7120_c0_g1_i2;TRINITY_DN7120_c0_g1_i20;TRINITY_DN7120_c0_g1_i21;TRINITY_DN7120_c0_g1_i3;TRINITY_DN7120_c0_g1_i4;TRI…	hypothetical protein IFM89_012949 [Coptis chinensis]	4CL1	4-coumarate-CoA ligase 1 OS=Narcissus pseudonarcissus OX=39639 GN=4CL1 PE=2 SV=1	GO:0005524(ATP binding);GO:0005634(nucleus);GO:0008152(metabolic process);GO:0009411(response to UV);GO:0009611(response to wounding);GO:0009620(response to fungus);GO:0009698(phenylpropanoid metabolic process);GO:0016207(4-coumarate-CoA ligase activity);GO:0016874(ligase activity)	COG0318(Amp-dependent synthetase and ligase)	K01904	4-coumarate--CoA ligase	EC:6.2.1.12	cit00360(Phenylalanine metabolism);cit00130(Ubiquinone and other terpenoid-quinone biosynthesis);cit00940(Phenylpropanoid biosynthesis)	A0A5N6RFS6.1 PF00501.33;AMP-binding;	-	1838.01	4776.75	7501.11	106.11	113.81	155.05	46.11	75.12	160.21	2.8	3.04	3.43	93.81	3.09	5.5166	up	7.38303e-13	9.9583e-10	yes
TRINITY_DN89481_c0_g1	882	TRINITY_DN89481_c0_g1_i1	Disease resistance response protein 206 [Nymphaea thermarum]	PI206	Disease resistance response protein 206 OS=Pisum sativum OX=3888 GN=PI206 PE=1 SV=2	GO:0009699(phenylpropanoid biosynthetic process);GO:0042349(guiding stereospecific synthesis activity)	ENOG410YHQS(disease resistance response protein 206-like)	-	-	-	-	K7L4H3.1 PF03018.19;Dirigent;	-	123	1865.74	1734.91	0	0	5	10.14	95.24	120	0	0	0.37	75.13	0.12	9.7183	up	8.59634e-13	1.10678e-09	yes
TRINITY_DN79094_c0_g1	819	TRINITY_DN79094_c0_g1_i1	hevamine-A-like [Nymphaea colorata]	-	Hevamine-A OS=Hevea brasiliensis OX=3981 PE=1 SV=2	GO:0004568(chitinase activity);GO:0005576(extracellular region);GO:0006032(chitin catabolic process);GO:0008061(chitin binding)	ENOG4111GPA(chitinase)	K01183	chitinase	EC:3.2.1.14	egu00520(Amino sugar and nucleotide sugar metabolism)	A0A2P5FGK1.1 PF00704.33;Glyco_hydro_18;	-	72.85	1087.4	377.21	0	0	0	6.8	62.95	29.56	0	0	0	33.1	0	12.2086	up	9.238e-13	1.13768e-09	yes
TRINITY_DN5402_c0_g1	979	TRINITY_DN5402_c0_g1_i1;TRINITY_DN5402_c0_g1_i2	protein GRIM REAPER-like [Nymphaea colorata]	-	-	-	-	-	-	-	-	-	-	0	0	0	7475.6	29049.1	46	0	0	0	603.73	2324.37	3.04	0	977.05	-16.3967	down	1.15465e-12	1.36272e-09	yes
TRINITY_DN3931_c0_g2	1681	TRINITY_DN3931_c0_g2_i1;TRINITY_DN3931_c0_g2_i2	dihydroflavonol 4-reductase [Nymphaea colorata]	DFR	Dihydroflavonol 4-reductase OS=Vitis vinifera OX=29760 GN=DFR PE=1 SV=1	GO:0005515(protein binding);GO:0009718(anthocyanin-containing compound biosynthetic process);GO:0042406(extrinsic component of endoplasmic reticulum membrane);GO:0045552(dihydrokaempferol 4-reductase activity);GO:0047890(flavanone 4-reductase activity);GO:0050662(coenzyme binding);GO:0055114(oxidation-reduction process)	COG0451(Nad-dependent epimerase dehydratase)	K13082	bifunctional dihydroflavonol 4-reductase/flavanone 4-reductase	EC:1.1.1.219 1.1.1.234	atr00941(Flavonoid biosynthesis)	A0A834YAZ6.1 PF01370.26;Epimerase;	-	5005.01	12033.1	17222.4	449.65	335	243.84	166.98	246.34	479.67	16.9	12.61	7.28	297.66	12.26	5.35186	up	1.65028e-12	1.86977e-09	yes
TRINITY_DN7587_c0_g1	692	TRINITY_DN7587_c0_g1_i1;TRINITY_DN7587_c0_g1_i2	major pollen allergen Ole e 10-like isoform X1 [Nymphaea colorata]	GLC1	Glucan endo-1,3-beta-glucosidase OS=Triticum aestivum OX=4565 GN=GLC1 PE=2 SV=1	GO:0004553(hydrolase activity, hydrolyzing O-glycosyl compounds);GO:0030247(polysaccharide binding);GO:0046658(anchored component of plasma membrane)	ENOG410YQBI(X8 domain)	K19891	glucan endo-1,3-beta-glucosidase 1/2/3	EC:3.2.1.39	ats00500(Starch and sucrose metabolism)	V4KTZ5.1 PF07983.18;X8;	-	82	473.2	268	0	0	0	10.43	38.07	29.04	0	0	0	25.85	0	11.2872	up	1.87608e-12	2.04385e-09	yes
TRINITY_DN25091_c0_g1	495	TRINITY_DN25091_c0_g1_i1;TRINITY_DN25091_c0_g1_i2	hevamine-A-like [Nymphaea colorata]	-	Hevamine-A OS=Hevea brasiliensis OX=3981 PE=1 SV=2	GO:0004568(chitinase activity);GO:0005576(extracellular region);GO:0006032(chitin catabolic process);GO:0008061(chitin binding)	ENOG4111GPA(chitinase)	K01183	chitinase	EC:3.2.1.14	tcc00520(Amino sugar and nucleotide sugar metabolism)	A0A6P4DQX3.1 PF00704.33;Glyco_hydro_18;	-	1206.97	65499.6	27374.1	29.17	1.02	18.82	663.89	21710.1	12100.2	15.61	0.8	8.67	11491.4	8.36	11.2291	up	2.03579e-12	2.1357e-09	yes
TRINITY_DN2785_c2_g2	4172	TRINITY_DN2785_c2_g2_i1;TRINITY_DN2785_c2_g2_i2;TRINITY_DN2785_c2_g2_i4	putative acyl-activating enzyme 18 [Nymphaea thermarum]	CCL12	Probable CoA ligase CCL12 OS=Humulus lupulus OX=3486 GN=CCL12 PE=2 SV=1	GO:0005737(cytoplasm);GO:0005739(mitochondrion);GO:0005777(peroxisome);GO:0006631(fatty acid metabolic process);GO:0009850(auxin metabolic process);GO:0016874(ligase activity)	COG0365(Catalyzes the conversion of acetate into acetyl-CoA (AcCoA), an essential intermediate at the junction of anabolic and catabolic pathways. AcsA undergoes a two-step reaction. In the first half reaction, AcsA combines acetate with ATP to form acetyl-adenylate (AcAMP) intermediate. In the second half reaction, it can then transfer the acetyl group from AcAMP to the sulfhydryl group of CoA, …	-	-	-	-	-	-	282.56	352.22	631.86	2.02	8.16	4.07	3.46	2.66	6.58	0.03	0.1	0.04	4.23	0.06	6.75466	up	3.28886e-12	3.32704e-09	yes
TRINITY_DN987_c0_g1	2023	TRINITY_DN987_c0_g1_i1;TRINITY_DN987_c0_g1_i11;TRINITY_DN987_c0_g1_i12;TRINITY_DN987_c0_g1_i13;TRINITY_DN987_c0_g1_i14;TRINITY_DN987_c0_g1_i2;TRINITY_DN987_c0_g1_i3;TRINITY_DN987_c0_g1_i4;TRINITY_DN987_c0_g1_i5;TRINITY_DN987_c0_g1_i6;TRINITY_DN987_c0_g1_i7;TRINITY_DN987_c0_g1_i8;TRINITY_DN987_c0_g1_i9	GDSL esterase/lipase At1g29670-like [Nymphaea colorata]	At1g29670	GDSL esterase/lipase At1g29670 OS=Arabidopsis thaliana OX=3702 GN=At1g29670 PE=2 SV=1	GO:0016298(lipase activity)	COG3240(GDSL esterase lipase)	K00679	phospholipid:diacylglycerol acyltransferase	EC:2.3.1.158	cic00561(Glycerolipid metabolism)	A0A443N4Y6.1 PF00657.27;Lipase_GDSL;	-	70	1663.08	1676.57	4	7	3	3.39	49.71	66.11	0.22	0.37	0.13	39.74	0.24	8.19589	up	9.64338e-12	9.41892e-09	yes
TRINITY_DN8483_c0_g1	2205	TRINITY_DN8483_c0_g1_i1;TRINITY_DN8483_c0_g1_i2;TRINITY_DN8483_c0_g1_i3;TRINITY_DN8483_c0_g1_i4;TRINITY_DN8483_c0_g1_i5;TRINITY_DN8483_c0_g1_i6	Laccase-17 [Nymphaea thermarum]	LAC17	Laccase-17 OS=Arabidopsis thaliana OX=3702 GN=LAC17 PE=2 SV=1	GO:0005507(copper ion binding);GO:0009809(lignin biosynthetic process);GO:0016722(oxidoreductase activity, oxidizing metal ions)	COG2132(Multicopper oxidase)	NA	NA	NA	-	A0A9D4XZR2.1 PF07731.19;Cu-oxidase_2;	-	242	297	664.06	2	6	0	9.01	6.84	20.87	0.11	0.41	0	12.24	0.17	7.45254	up	1.08194e-11	1.02153e-08	yes
TRINITY_DN366_c0_g1	807	TRINITY_DN366_c0_g1_i1;TRINITY_DN366_c0_g1_i10;TRINITY_DN366_c0_g1_i11;TRINITY_DN366_c0_g1_i12;TRINITY_DN366_c0_g1_i13;TRINITY_DN366_c0_g1_i14;TRINITY_DN366_c0_g1_i15;TRINITY_DN366_c0_g1_i16;TRINITY_DN366_c0_g1_i17;TRINITY_DN366_c0_g1_i18;TRINITY_DN366_c0_g1_i19;TRINITY_DN366_c0_g1_i2;TRINITY_DN366_c0_g1_i20;TRINITY_DN366_c0_g1_i21;TRINITY_DN366_c0_g1_i22;TRINITY_DN366_c0_g1_i23;TRINITY_DN366_c0_…	predicted protein [Hordeum vulgare subsp. vulgare]	-	-	-	-	-	-	-	-	-	-	246.54	120	561.9	1	3	1	25.82	7.76	50.71	0.11	0.32	0.22	28.1	0.22	7.69215	up	1.30109e-11	1.18882e-08	yes
TRINITY_DN7036_c0_g1	1795	TRINITY_DN7036_c0_g1_i1;TRINITY_DN7036_c0_g1_i10;TRINITY_DN7036_c0_g1_i11;TRINITY_DN7036_c0_g1_i13;TRINITY_DN7036_c0_g1_i14;TRINITY_DN7036_c0_g1_i2;TRINITY_DN7036_c0_g1_i3;TRINITY_DN7036_c0_g1_i4;TRINITY_DN7036_c0_g1_i5;TRINITY_DN7036_c0_g1_i6;TRINITY_DN7036_c0_g1_i7;TRINITY_DN7036_c0_g1_i8;TRINITY_DN7036_c0_g1_i9	MADS-box protein AeAP3-2-like isoform X2 [Nymphaea colorata]	GGM13	MADS-box protein GGM13 OS=Gnetum gnemon OX=3382 GN=GGM13 PE=2 SV=1	GO:0005634(nucleus);GO:0019252(starch biosynthetic process);GO:0043068(positive regulation of programmed cell death);GO:0048316(seed development)	COG5068(Transcription factor)	NA	NA	NA	-	A0A1U8B3S8.1 PF01486.22;K-box;	MIKC_MADS	0	0	0	4817.98	3183.91	15	0	0	0	256.7	167.2	0.65	0	141.52	-14.2238	down	1.48793e-11	1.31705e-08	yes
TRINITY_DN50_c1_g1	680	TRINITY_DN50_c1_g1_i1	peroxidase 21-like [Nymphaea colorata]	PER21	Peroxidase 21 OS=Arabidopsis thaliana OX=3702 GN=PER21 PE=1 SV=1	GO:0004601(peroxidase activity);GO:0009505(plant-type cell wall);GO:0009664(plant-type cell wall organization)	ENOG410YHIH(peroxidase)	K00430	peroxidase	EC:1.11.1.7	mus00940(Phenylpropanoid biosynthesis)	A0A200QIB2.1 PF00141.28;peroxidase;	-	83.55	3581.92	2513.89	5	3.03	10	11	294.22	278.64	0.75	0.45	1.22	194.62	0.81	8.70262	up	1.90497e-11	1.63097e-08	yes
TRINITY_DN9145_c0_g1	921	TRINITY_DN9145_c0_g1_i1;TRINITY_DN9145_c0_g1_i10;TRINITY_DN9145_c0_g1_i11;TRINITY_DN9145_c0_g1_i2;TRINITY_DN9145_c0_g1_i3;TRINITY_DN9145_c0_g1_i4;TRINITY_DN9145_c0_g1_i5;TRINITY_DN9145_c0_g1_i6;TRINITY_DN9145_c0_g1_i7;TRINITY_DN9145_c0_g1_i8;TRINITY_DN9145_c0_g1_i9	-	-	-	-	-	-	-	-	-	-	-	11212.2	4778.06	12	0	0	0	939.16	283	0.83	0	0	0	407.66	0	15.6059	up	1.95774e-11	1.63097e-08	yes
TRINITY_DN3335_c0_g1	2183	TRINITY_DN3335_c0_g1_i1;TRINITY_DN3335_c0_g1_i10;TRINITY_DN3335_c0_g1_i11;TRINITY_DN3335_c0_g1_i12;TRINITY_DN3335_c0_g1_i13;TRINITY_DN3335_c0_g1_i14;TRINITY_DN3335_c0_g1_i15;TRINITY_DN3335_c0_g1_i16;TRINITY_DN3335_c0_g1_i17;TRINITY_DN3335_c0_g1_i18;TRINITY_DN3335_c0_g1_i19;TRINITY_DN3335_c0_g1_i2;TRINITY_DN3335_c0_g1_i20;TRINITY_DN3335_c0_g1_i21;TRINITY_DN3335_c0_g1_i22;TRINITY_DN3335_c0_g1_i23;T…	agamous-like MADS-box protein TM6 isoform X2 [Nymphaea colorata]	MADS9	Agamous-like MADS-box protein MADS9 OS=Vitis vinifera OX=29760 GN=MADS9 PE=2 SV=2	GO:0005634(nucleus);GO:0019252(starch biosynthetic process);GO:0043068(positive regulation of programmed cell death);GO:0048316(seed development)	COG5068(Transcription factor)	NA	NA	NA	-	A0A2G5EJL6.1 PF00319.23;SRF-TF;	MIKC_MADS	103	98	79	3988.66	10673.1	1765.11	3.74	2.06	2.35	164.72	420.33	56.62	2.72	213.89	-5.52394	down	2.50094e-11	2.02398e-08	yes
TRINITY_DN75066_c0_g3	264	TRINITY_DN75066_c0_g3_i1;TRINITY_DN75066_c0_g3_i2;TRINITY_DN75066_c0_g3_i3;TRINITY_DN75066_c0_g3_i4	hypothetical protein EJ110_NYTH14520 [Nymphaea thermarum]	PKS5	Polyketide synthase 5 OS=Rubus idaeus OX=32247 GN=PKS5 PE=1 SV=1	GO:0042803(protein homodimerization activity)	COG3424(synthase)	K00660	chalcone synthase	EC:2.3.1.74	ccaj00941(Flavonoid biosynthesis);ccaj04712(Circadian rhythm - plant)	A0A5A7PF25.1 PF00195.24;Chal_sti_synt_N;	-	544.33	1524.71	2311.74	21.98	16.55	0	547.1	922.69	1863.17	22.74	17.15	0	1110.99	13.3	7.09656	up	2.62122e-11	2.06239e-08	yes
TRINITY_DN7247_c0_g1	2395	TRINITY_DN7247_c0_g1_i10;TRINITY_DN7247_c0_g1_i11;TRINITY_DN7247_c0_g1_i13;TRINITY_DN7247_c0_g1_i14;TRINITY_DN7247_c0_g1_i16;TRINITY_DN7247_c0_g1_i17;TRINITY_DN7247_c0_g1_i18;TRINITY_DN7247_c0_g1_i19;TRINITY_DN7247_c0_g1_i2;TRINITY_DN7247_c0_g1_i20;TRINITY_DN7247_c0_g1_i22;TRINITY_DN7247_c0_g1_i23;TRINITY_DN7247_c0_g1_i25;TRINITY_DN7247_c0_g1_i4;TRINITY_DN7247_c0_g1_i5;TRINITY_DN7247_c0_g1_i6	Peroxidase 35 [Nymphaea thermarum]	PER51	Peroxidase 51 OS=Arabidopsis thaliana OX=3702 GN=PER51 PE=2 SV=1	GO:0004601(peroxidase activity);GO:0005515(protein binding);GO:0005576(extracellular region);GO:0006979(response to oxidative stress);GO:0009651(response to salt stress);GO:0020037(heme binding);GO:0042744(hydrogen peroxide catabolic process);GO:0046872(metal ion binding);GO:0055114(oxidation-reduction process)	ENOG4111FDS(peroxidase)	K00430	peroxidase	EC:1.11.1.7	jcu00940(Phenylpropanoid biosynthesis)	A0A067KJP2.1 PF00141.28;peroxidase;	-	3606.6	16249.7	17466.5	248	311	495.72	101.15	274.67	401.56	7.89	9.45	12.87	259.13	10.07	5.44231	up	3.21128e-11	2.45836e-08	yes
TRINITY_DN6066_c1_g2	2101	TRINITY_DN6066_c1_g2_i1;TRINITY_DN6066_c1_g2_i10;TRINITY_DN6066_c1_g2_i2;TRINITY_DN6066_c1_g2_i3;TRINITY_DN6066_c1_g2_i4;TRINITY_DN6066_c1_g2_i5;TRINITY_DN6066_c1_g2_i6;TRINITY_DN6066_c1_g2_i7;TRINITY_DN6066_c1_g2_i8;TRINITY_DN6066_c1_g2_i9	cinnamoyl-CoA reductase-like SNL6 [Nymphaea colorata]	SNL6	Cinnamoyl-CoA reductase-like SNL6 OS=Oryza sativa subsp. japonica OX=39947 GN=SNL6 PE=3 SV=1	GO:0005575(cellular_component);GO:0009809(lignin biosynthetic process);GO:0016621(cinnamoyl-CoA reductase activity);GO:0080167(response to karrikin)	COG0451(Nad-dependent epimerase dehydratase)	K09753	cinnamoyl-CoA reductase	EC:1.2.1.44	cmo00940(Phenylpropanoid biosynthesis)	A0A059C1I6.1 PF01370.26;Epimerase;	-	8887.99	26947.3	31493.4	1164.86	746.45	610.53	460.02	861.33	1364.44	68.99	43.09	27.78	895.26	46.62	5.04092	up	3.5588e-11	2.65271e-08	yes
TRINITY_DN4833_c0_g1	2241	TRINITY_DN4833_c0_g1_i1;TRINITY_DN4833_c0_g1_i10;TRINITY_DN4833_c0_g1_i11;TRINITY_DN4833_c0_g1_i12;TRINITY_DN4833_c0_g1_i14;TRINITY_DN4833_c0_g1_i16;TRINITY_DN4833_c0_g1_i17;TRINITY_DN4833_c0_g1_i18;TRINITY_DN4833_c0_g1_i19;TRINITY_DN4833_c0_g1_i2;TRINITY_DN4833_c0_g1_i20;TRINITY_DN4833_c0_g1_i21;TRINITY_DN4833_c0_g1_i22;TRINITY_DN4833_c0_g1_i23;TRINITY_DN4833_c0_g1_i24;TRINITY_DN4833_c0_g1_i25;T…	Trans-resveratrol di-O-methyltransferase [Nymphaea thermarum]	OMT3	Probable O-methyltransferase 3 OS=Humulus lupulus OX=3486 GN=OMT3 PE=2 SV=1	GO:0008171(O-methyltransferase activity);GO:0008757(S-adenosylmethionine-dependent methyltransferase activity);GO:0019438(aromatic compound biosynthetic process)	ENOG410XS7T(o-methyltransferase)	K16040	trans-resveratrol di-O-methyltransferase	EC:2.1.1.240	vvi00945(Stilbenoid, diarylheptanoid and gingerol biosynthesis)	A0A835HXA6.1 PF00891.23;Methyltransf_2;	-	721.53	4071.94	2952.41	22	26	86.29	61.33	92.21	90.82	1.83	2.33	5.05	81.45	3.07	6.15837	up	4.23711e-11	3.07734e-08	yes
TRINITY_DN1188_c0_g1	2731	TRINITY_DN1188_c0_g1_i1;TRINITY_DN1188_c0_g1_i10;TRINITY_DN1188_c0_g1_i11;TRINITY_DN1188_c0_g1_i12;TRINITY_DN1188_c0_g1_i13;TRINITY_DN1188_c0_g1_i14;TRINITY_DN1188_c0_g1_i15;TRINITY_DN1188_c0_g1_i16;TRINITY_DN1188_c0_g1_i2;TRINITY_DN1188_c0_g1_i3;TRINITY_DN1188_c0_g1_i5;TRINITY_DN1188_c0_g1_i6;TRINITY_DN1188_c0_g1_i7;TRINITY_DN1188_c0_g1_i8;TRINITY_DN1188_c0_g1_i9	secoisolariciresinol dehydrogenase-like [Nymphaea colorata]	-	Secoisolariciresinol dehydrogenase (Fragment) OS=Forsythia intermedia OX=55183 PE=1 SV=1	GO:0016491(oxidoreductase activity);GO:0055114(oxidation-reduction process)	COG1028(Dehydrogenase reductase)	K09841	xanthoxin dehydrogenase	EC:1.1.1.288	sind00906(Carotenoid biosynthesis)	A0A200QVC5.1 PF13561.11;adh_short_C2;	-	645.11	10262	6966.75	103.37	62.71	38.98	33.3	287.92	228.25	11.71	9.01	2.99	183.16	7.9	6.77054	up	5.25682e-11	3.72249e-08	yes
TRINITY_DN9849_c0_g1	1409	TRINITY_DN9849_c0_g1_i1;TRINITY_DN9849_c0_g1_i2;TRINITY_DN9849_c0_g1_i3	NAC domain-containing protein 43-like [Nymphaea colorata]	NAC043	NAC domain-containing protein 43 OS=Arabidopsis thaliana OX=3702 GN=NAC043 PE=2 SV=2	GO:0003677(DNA binding);GO:0003700(DNA binding transcription factor activity);GO:0005634(nucleus);GO:0006351(transcription, DNA-templated);GO:0007275(multicellular organism development);GO:0009793(embryo development ending in seed dormancy);GO:0009809(lignin biosynthetic process);GO:0009834(plant-type secondary cell wall biogenesis);GO:0009901(anther dehiscence);GO:0010047(fruit dehiscence);GO:00…	ENOG410YG0P(Nac domain-containing protein)	K13126	polyadenylate-binding protein	-	fve03013(RNA transport);fve03015(mRNA surveillance pathway);fve03018(RNA degradation)	A0A443PGH4.1 PF02365.20;NAM;	NAC	121	77	87	0	0	0	5.11	2.04	3.21	0	0	0	3.45	0	9.74478	up	5.44148e-11	3.75927e-08	yes
TRINITY_DN2807_c0_g1	1089	TRINITY_DN2807_c0_g1_i1;TRINITY_DN2807_c0_g1_i10;TRINITY_DN2807_c0_g1_i11;TRINITY_DN2807_c0_g1_i12;TRINITY_DN2807_c0_g1_i13;TRINITY_DN2807_c0_g1_i14;TRINITY_DN2807_c0_g1_i15;TRINITY_DN2807_c0_g1_i2;TRINITY_DN2807_c0_g1_i3;TRINITY_DN2807_c0_g1_i4;TRINITY_DN2807_c0_g1_i5;TRINITY_DN2807_c0_g1_i6;TRINITY_DN2807_c0_g1_i7;TRINITY_DN2807_c0_g1_i8;TRINITY_DN2807_c0_g1_i9	predicted protein [Hordeum vulgare subsp. vulgare]	-	Actin, clone 205 OS=Artemia sp. OX=6662 PE=2 SV=1	GO:0005200(structural constituent of cytoskeleton);GO:0005884(actin filament);GO:0007010(cytoskeleton organization)	COG5277(Actin-related protein)	K05692	actin beta/gamma 1	-	pda04145(Phagosome)	B4G2W4.1 PF00022.24;Actin;	-	2945.3	2054.96	8	0	0	0	480.49	97.55	1.7	0	0	0	193.25	0	13.9359	up	5.69156e-11	3.83841e-08	yes
TRINITY_DN16333_c0_g1	468	TRINITY_DN16333_c0_g1_i1;TRINITY_DN16333_c0_g1_i2	acidic endochitinase-like [Nymphaea colorata]	-	-	-	-	K01183	chitinase	EC:3.2.1.14	var00520(Amino sugar and nucleotide sugar metabolism)	-	-	22	19778.7	1824.87	0	0	0	6.88	4264.44	491.75	0	0	0	1587.69	0	16.0601	up	5.82938e-11	3.83994e-08	yes
TRINITY_DN6611_c0_g1	242	TRINITY_DN6611_c0_g1_i1	GDSL esterase/lipase At1g29670-like isoform X1 [Nymphaea colorata]	At4g18970	GDSL esterase/lipase At4g18970 OS=Arabidopsis thaliana OX=3702 GN=At4g18970 PE=2 SV=1	-	COG3240(GDSL esterase lipase)	-	-	-	-	A0A443N4Y6.1 PF00657.27;Lipase_GDSL;	-	51.09	160.37	216.53	0	0	0	59.2	112.31	202.24	0	0	0	124.58	0	10.3032	up	6.42933e-11	4.13888e-08	yes
TRINITY_DN5058_c0_g1	414	TRINITY_DN5058_c0_g1_i1;TRINITY_DN5058_c0_g1_i10;TRINITY_DN5058_c0_g1_i11;TRINITY_DN5058_c0_g1_i12;TRINITY_DN5058_c0_g1_i13;TRINITY_DN5058_c0_g1_i14;TRINITY_DN5058_c0_g1_i15;TRINITY_DN5058_c0_g1_i2;TRINITY_DN5058_c0_g1_i3;TRINITY_DN5058_c0_g1_i4;TRINITY_DN5058_c0_g1_i5;TRINITY_DN5058_c0_g1_i6;TRINITY_DN5058_c0_g1_i7;TRINITY_DN5058_c0_g1_i8;TRINITY_DN5058_c0_g1_i9	hypothetical protein RND71_044063 [Anisodus tanguticus]	Act5C	Actin-5C OS=Drosophila melanogaster OX=7227 GN=Act5C PE=1 SV=4	-	COG5277(Actin-related protein)	K05692	actin beta/gamma 1	-	pda04145(Phagosome)	A0A7K6J4P8.1 PF00022.24;Actin;	-	3637.45	449.93	120.64	4	0	4.13	1649.19	152.29	66.1	3.24	0	3.1	622.53	2.11	9.31274	up	7.78523e-11	4.85033e-08	yes
TRINITY_DN12858_c0_g1	1607	TRINITY_DN12858_c0_g1_i1;TRINITY_DN12858_c0_g1_i2;TRINITY_DN12858_c0_g1_i3	NAC domain-containing protein 43-like [Nymphaea colorata]	NAC043	NAC domain-containing protein 43 OS=Arabidopsis thaliana OX=3702 GN=NAC043 PE=2 SV=2	GO:0003677(DNA binding);GO:0003700(DNA binding transcription factor activity);GO:0005634(nucleus);GO:0006351(transcription, DNA-templated);GO:0007275(multicellular organism development);GO:0009793(embryo development ending in seed dormancy);GO:0009809(lignin biosynthetic process);GO:0009834(plant-type secondary cell wall biogenesis);GO:0009901(anther dehiscence);GO:0010047(fruit dehiscence);GO:00…	ENOG410YG0P(Nac domain-containing protein)	K03094	S-phase kinase-associated protein 1	-	lja04141(Protein processing in endoplasmic reticulum);lja04120(Ubiquitin mediated proteolysis)	A0A834YEK8.1 PF02365.20;NAM;	NAC	84	158	158	1	0	0	3.37	4.08	5.55	0.04	0	0	4.33	0.01	8.45696	up	7.87697e-11	4.85033e-08	yes
TRINITY_DN14171_c0_g1	1416	TRINITY_DN14171_c0_g1_i1;TRINITY_DN14171_c0_g1_i10;TRINITY_DN14171_c0_g1_i11;TRINITY_DN14171_c0_g1_i12;TRINITY_DN14171_c0_g1_i13;TRINITY_DN14171_c0_g1_i14;TRINITY_DN14171_c0_g1_i2;TRINITY_DN14171_c0_g1_i3;TRINITY_DN14171_c0_g1_i4;TRINITY_DN14171_c0_g1_i5;TRINITY_DN14171_c0_g1_i6;TRINITY_DN14171_c0_g1_i7;TRINITY_DN14171_c0_g1_i8;TRINITY_DN14171_c0_g1_i9	very-long-chain aldehyde decarbonylase GL1-10-like [Nymphaea colorata]	GL1-10	Very-long-chain aldehyde decarbonylase GL1-10 OS=Oryza sativa subsp. japonica OX=39947 GN=GL1-10 PE=2 SV=1	GO:0000254(C-4 methylsterol oxidase activity);GO:0003824(catalytic activity);GO:0005789(endoplasmic reticulum membrane);GO:0016020(membrane);GO:0016126(sterol biosynthetic process);GO:0016491(oxidoreductase activity);GO:0080064(4,4-dimethyl-9beta,19-cyclopropylsterol oxidation)	COG3000(fatty acid hydroxylase)	K14423	methylsterol monooxygenase 1	-	atr00100(Steroid biosynthesis)	A0A8N4EQS4.1 PF04116.18;FA_hydroxylase;	-	343	1332.85	1421.68	19	7	36	20.58	48.61	67.99	2.44	0.47	1.98	45.73	1.63	5.92416	up	8.40551e-11	5.06566e-08	yes
TRINITY_DN13191_c0_g1	201	TRINITY_DN13191_c0_g1_i1	hevamine-A-like [Nymphaea colorata]	CHIT3	Acidic endochitinase OS=Vitis vinifera OX=29760 GN=CHIT3 PE=2 SV=1	GO:0004568(chitinase activity);GO:0005576(extracellular region);GO:0006032(chitin catabolic process);GO:0008061(chitin binding)	ENOG4111GPA(chitinase)	K01183	chitinase	EC:3.2.1.14	mtr00520(Amino sugar and nucleotide sugar metabolism)	A0A835MGC9.1 PF00704.33;Glyco_hydro_18;	-	59.25	4954.89	1975.6	0	1	6	108.15	5482.28	2929.7	0	1.96	9.46	2840.04	3.81	10.2164	up	1.27199e-10	7.50607e-08	yes
TRINITY_DN10642_c0_g1	585	TRINITY_DN10642_c0_g1_i1;TRINITY_DN10642_c0_g1_i10;TRINITY_DN10642_c0_g1_i11;TRINITY_DN10642_c0_g1_i12;TRINITY_DN10642_c0_g1_i13;TRINITY_DN10642_c0_g1_i14;TRINITY_DN10642_c0_g1_i15;TRINITY_DN10642_c0_g1_i16;TRINITY_DN10642_c0_g1_i17;TRINITY_DN10642_c0_g1_i18;TRINITY_DN10642_c0_g1_i19;TRINITY_DN10642_c0_g1_i2;TRINITY_DN10642_c0_g1_i20;TRINITY_DN10642_c0_g1_i21;TRINITY_DN10642_c0_g1_i22;TRINITY_DN1…	predicted protein [Hordeum vulgare subsp. vulgare]	-	Actin-2, muscle-specific OS=Bactrocera dorsalis OX=27457 PE=2 SV=1	GO:0000281(mitotic cytokinesis);GO:0005200(structural constituent of cytoskeleton);GO:0005884(actin filament);GO:0005886(plasma membrane);GO:0007010(cytoskeleton organization);GO:0007507(heart development);GO:0050807(regulation of synapse organization);GO:0098529(neuromuscular junction development, skeletal muscle fiber)	COG5277(Actin-related protein)	NA	NA	NA	-	A0A164LXB2.1 PF00022.24;Actin;	-	4679.77	831.55	268.78	8	1	15.46	1416.56	127.91	68.98	2.04	0.27	6.14	537.82	2.82	8.2282	up	1.85333e-10	1.07134e-07	yes
TRINITY_DN6033_c0_g1	1560	TRINITY_DN6033_c0_g1_i1;TRINITY_DN6033_c0_g1_i2;TRINITY_DN6033_c0_g1_i3;TRINITY_DN6033_c0_g1_i5;TRINITY_DN6033_c0_g1_i6;TRINITY_DN6033_c0_g1_i7	uncharacterized protein LOC116256724 [Nymphaea colorata]	-	-	GO:0003676(nucleic acid binding);GO:0003700(DNA binding transcription factor activity);GO:0005576(extracellular region);GO:0006355(regulation of transcription, DNA-templated);GO:0008270(zinc ion binding);GO:0016021(integral component of membrane);GO:0031225(anchored component of membrane)	ENOG410YA8B(zinc finger)	-	-	-	-	-	C2H2	1633	1503	1708	26	122.03	23	61.49	34.38	53.88	1.26	5.14	0.75	49.92	2.38	5.15688	up	2.25482e-10	1.2619e-07	yes
TRINITY_DN22365_c0_g1	523	TRINITY_DN22365_c0_g1_i1;TRINITY_DN22365_c0_g1_i2	-	-	-	-	-	-	-	-	-	-	-	106	296	352	3	3	3	25.15	44.1	70.13	0.81	0.82	0.67	46.46	0.77	6.62563	up	2.2721e-10	1.2619e-07	yes
TRINITY_DN11517_c0_g1	1780	TRINITY_DN11517_c0_g1_i1;TRINITY_DN11517_c0_g1_i10;TRINITY_DN11517_c0_g1_i11;TRINITY_DN11517_c0_g1_i12;TRINITY_DN11517_c0_g1_i13;TRINITY_DN11517_c0_g1_i14;TRINITY_DN11517_c0_g1_i16;TRINITY_DN11517_c0_g1_i2;TRINITY_DN11517_c0_g1_i3;TRINITY_DN11517_c0_g1_i4;TRINITY_DN11517_c0_g1_i5;TRINITY_DN11517_c0_g1_i6;TRINITY_DN11517_c0_g1_i7;TRINITY_DN11517_c0_g1_i8;TRINITY_DN11517_c0_g1_i9	CRAL-TRIO domain-containing protein [Nymphaea thermarum]	-	-	GO:0005215(transporter activity);GO:0005886(plasma membrane);GO:0006810(transport)	ENOG410Y3Q0(CRAL TRIO domain protein)	K00133	aspartate-semialdehyde dehydrogenase	EC:1.2.1.11	aly00260(Glycine, serine and threonine metabolism);aly00270(Cysteine and methionine metabolism);aly00300(Lysine biosynthesis);aly00261(Monobactam biosynthesis)	A0A2G5CQA9.1 PF00650.25;CRAL_TRIO;	-	2	1	8	808	798.73	152	0.11	0.03	0.52	53.36	51.52	11.12	0.22	38.67	-6.99875	down	2.55324e-10	1.39078e-07	yes
TRINITY_DN1940_c0_g1	3837	TRINITY_DN1940_c0_g1_i1;TRINITY_DN1940_c0_g1_i10;TRINITY_DN1940_c0_g1_i100;TRINITY_DN1940_c0_g1_i101;TRINITY_DN1940_c0_g1_i102;TRINITY_DN1940_c0_g1_i103;TRINITY_DN1940_c0_g1_i104;TRINITY_DN1940_c0_g1_i105;TRINITY_DN1940_c0_g1_i106;TRINITY_DN1940_c0_g1_i107;TRINITY_DN1940_c0_g1_i108;TRINITY_DN1940_c0_g1_i109;TRINITY_DN1940_c0_g1_i11;TRINITY_DN1940_c0_g1_i110;TRINITY_DN1940_c0_g1_i111;TRINITY_DN194…	glucose-1-phosphate adenylyltransferase large subunit 1-like [Nymphaea colorata]	APL2	Glucose-1-phosphate adenylyltransferase large subunit 2, chloroplastic OS=Arabidopsis thaliana OX=3702 GN=APL2 PE=1 SV=2	GO:0005524(ATP binding);GO:0005978(glycogen biosynthetic process);GO:0008878(glucose-1-phosphate adenylyltransferase activity);GO:0009507(chloroplast);GO:0019252(starch biosynthetic process)	COG0448(Catalyzes the synthesis of ADP-glucose, a sugar donor used in elongation reactions on alpha-glucans (By similarity))	K00975	glucose-1-phosphate adenylyltransferase	EC:2.7.7.27	atr00500(Starch and sucrose metabolism);atr00520(Amino sugar and nucleotide sugar metabolism)	A0A1U7ZL73.1 PF00483.28;NTP_transferase;	-	2766.03	11160.6	12869.8	470.01	346.48	195.06	69.24	161.73	255.46	14.29	11.26	5.71	162.14	10.42	5.03231	up	3.26892e-10	1.72728e-07	yes
TRINITY_DN5053_c0_g2	1239	TRINITY_DN5053_c0_g2_i1	Leucoanthocyanidin reductase [Nymphaea thermarum]	EGS1	Eugenol synthase 1 OS=Petunia hybrida OX=4102 GN=EGS1 PE=1 SV=1	GO:0005737(cytoplasm);GO:0005886(plasma membrane);GO:0006979(response to oxidative stress);GO:0016491(oxidoreductase activity);GO:0046686(response to cadmium ion);GO:0055114(oxidation-reduction process)	ENOG410YEHW(Leucoanthocyanidin reductase)	K13081	leucoanthocyanidin reductase	EC:1.17.1.3	mtr00941(Flavonoid biosynthesis)	A0A1L1WJ96.1 PF05368.18;NmrA;	-	173.96	547.81	742.38	6.05	9.1	0	8.62	16.74	30.81	0.34	0.5	0	18.72	0.28	6.87752	up	3.29297e-10	1.72728e-07	yes
TRINITY_DN8016_c0_g1	1301	TRINITY_DN8016_c0_g1_i1;TRINITY_DN8016_c0_g1_i2;TRINITY_DN8016_c0_g1_i3;TRINITY_DN8016_c0_g1_i4;TRINITY_DN8016_c0_g1_i5;TRINITY_DN8016_c0_g1_i6;TRINITY_DN8016_c0_g1_i7;TRINITY_DN8016_c0_g1_i8;TRINITY_DN8016_c0_g1_i9	PREDICTED: ferritin-3, chloroplastic isoform X1 [Lupinus angustifolius]	-	Soma ferritin OS=Lymnaea stagnalis OX=6523 PE=2 SV=2	GO:0005506(iron ion binding);GO:0005737(cytoplasm);GO:0006826(iron ion transport);GO:0006879(cellular iron ion homeostasis);GO:0006880(intracellular sequestering of iron ion);GO:0008199(ferric iron binding);GO:0046872(metal ion binding)	COG1528(Stores iron in a soluble, non-toxic, readily available form. Important for iron homeostasis (By similarity))	NA	NA	NA	-	A0A7R9GBL1.1 PF00210.29;Ferritin;	-	9793.5	2396.46	5	0	0	0	474.01	184.25	0.27	0	0	0	219.51	0	15.2085	up	3.43055e-10	1.76673e-07	yes
TRINITY_DN2840_c0_g1	2323	TRINITY_DN2840_c0_g1_i1;TRINITY_DN2840_c0_g1_i10;TRINITY_DN2840_c0_g1_i11;TRINITY_DN2840_c0_g1_i12;TRINITY_DN2840_c0_g1_i14;TRINITY_DN2840_c0_g1_i15;TRINITY_DN2840_c0_g1_i16;TRINITY_DN2840_c0_g1_i17;TRINITY_DN2840_c0_g1_i18;TRINITY_DN2840_c0_g1_i2;TRINITY_DN2840_c0_g1_i22;TRINITY_DN2840_c0_g1_i24;TRINITY_DN2840_c0_g1_i25;TRINITY_DN2840_c0_g1_i27;TRINITY_DN2840_c0_g1_i28;TRINITY_DN2840_c0_g1_i29;T…	acidic endochitinase-like [Nymphaea colorata]	-	-	GO:0004568(chitinase activity);GO:0005576(extracellular region);GO:0006032(chitin catabolic process);GO:0008061(chitin binding)	-	K01183	chitinase	EC:3.2.1.14	mtr00520(Amino sugar and nucleotide sugar metabolism)	A0A803L9K1.1 PF00704.33;Glyco_hydro_18;	-	1072.6	1.05759e+06	113862	20	15	136.42	84.2	54545.9	7764.18	1.47	1.43	10.03	20798.1	4.31	13.1073	up	3.78923e-10	1.91661e-07	yes
TRINITY_DN18009_c1_g1	265	TRINITY_DN18009_c1_g1_i1	Anthocyanidin reductase [Nymphaea thermarum]	-	-	-	-	K08695	anthocyanidin reductase	EC:1.3.1.77	atr00941(Flavonoid biosynthesis)	-	-	391.39	736.31	1054.13	34.12	33.19	11.65	387.51	439.91	838.71	34.96	34.12	9.86	555.38	26.31	5.0828	up	3.94946e-10	1.96261e-07	yes
TRINITY_DN22662_c0_g1	604	TRINITY_DN22662_c0_g1_i1;TRINITY_DN22662_c0_g1_i2;TRINITY_DN22662_c0_g1_i4;TRINITY_DN22662_c0_g1_i5;TRINITY_DN22662_c0_g1_i6;TRINITY_DN22662_c0_g1_i7	acidic endochitinase-like [Nymphaea colorata]	-	Acidic endochitinase OS=Cucumis sativus OX=3659 PE=1 SV=1	GO:0004568(chitinase activity);GO:0005576(extracellular region);GO:0006032(chitin catabolic process);GO:0008061(chitin binding)	ENOG4111GPA(chitinase)	K01183	chitinase	EC:3.2.1.14	fve00520(Amino sugar and nucleotide sugar metabolism)	A0A8B8IZK0.1 PF00704.33;Glyco_hydro_18;	-	132.97	75977	13542.2	5	0	12.27	25.53	11589.3	2416.77	0.97	0	2	4677.21	0.99	12.688	up	4.06191e-10	1.98368e-07	yes
TRINITY_DN44419_c0_g1	395	TRINITY_DN44419_c0_g1_i1;TRINITY_DN44419_c0_g1_i10;TRINITY_DN44419_c0_g1_i11;TRINITY_DN44419_c0_g1_i2;TRINITY_DN44419_c0_g1_i3;TRINITY_DN44419_c0_g1_i4;TRINITY_DN44419_c0_g1_i7;TRINITY_DN44419_c0_g1_i8;TRINITY_DN44419_c0_g1_i9	secoisolariciresinol dehydrogenase-like [Nymphaea colorata]	-	-	-	COG1028(Dehydrogenase reductase)	-	-	-	-	-	-	24	338.11	295.27	0	0	0	12.1	111.34	133.17	0	0	0	85.54	0	10.9386	up	4.24672e-10	2.02894e-07	yes
TRINITY_DN16333_c1_g1	469	TRINITY_DN16333_c1_g1_i1	acidic endochitinase-like [Nymphaea colorata]	-	-	-	-	K01183	chitinase	EC:3.2.1.14	dct00520(Amino sugar and nucleotide sugar metabolism)	-	-	38.82	40694.9	4731.35	0	0	3.31	12.08	7946.37	1231.67	0	0	0.97	3063.37	0.32	14.0729	up	4.33127e-10	2.02894e-07	yes
TRINITY_DN8415_c0_g1	1245	TRINITY_DN8415_c0_g1_i1;TRINITY_DN8415_c0_g1_i10;TRINITY_DN8415_c0_g1_i11;TRINITY_DN8415_c0_g1_i12;TRINITY_DN8415_c0_g1_i2;TRINITY_DN8415_c0_g1_i3;TRINITY_DN8415_c0_g1_i4;TRINITY_DN8415_c0_g1_i5;TRINITY_DN8415_c0_g1_i6;TRINITY_DN8415_c0_g1_i7;TRINITY_DN8415_c0_g1_i8;TRINITY_DN8415_c0_g1_i9	acidic endochitinase-like [Nymphaea colorata]	-	-	-	-	-	-	-	-	-	-	45	28407.8	3880.29	2	0	5	5.42	4008.4	581.75	0.12	0	1.02	1531.86	0.38	12.4588	up	4.36946e-10	2.02894e-07	yes
TRINITY_DN86481_c0_g1	284	TRINITY_DN86481_c0_g1_i1	Acidic endochitinase [Nymphaea thermarum]	-	Hevamine-A OS=Hevea brasiliensis OX=3981 PE=1 SV=2	GO:0004568(chitinase activity);GO:0005576(extracellular region);GO:0006032(chitin catabolic process);GO:0008061(chitin binding)	ENOG4111GPA(chitinase)	K01183	chitinase	EC:3.2.1.14	fve00520(Amino sugar and nucleotide sugar metabolism)	A0A7I8KR95.1 PF00704.33;Glyco_hydro_18;	-	23.95	23845.1	2215.58	1	0	2	21.27	12797.5	1585.07	0.92	0	1.53	4801.28	0.82	13.2804	up	4.77671e-10	2.15883e-07	yes
TRINITY_DN4147_c0_g1	647	TRINITY_DN4147_c0_g1_i1;TRINITY_DN4147_c0_g1_i2	-	-	-	-	-	-	-	-	-	-	-	65	420	501	4	1	0	9.52	38.54	61.91	0.67	0.17	0	36.66	0.28	7.80709	up	4.80452e-10	2.15883e-07	yes
TRINITY_DN9_c0_g1	1485	TRINITY_DN9_c0_g1_i1;TRINITY_DN9_c0_g1_i2;TRINITY_DN9_c0_g1_i3	cytochrome c oxidase subunit I [Oceaniopteris gibba]	COI	Cytochrome c oxidase subunit 1 OS=Choristoneura fumiferana OX=7141 GN=COI PE=3 SV=2	GO:0004129(cytochrome-c oxidase activity);GO:0005506(iron ion binding);GO:0005751(mitochondrial respiratory chain complex IV);GO:0006123(mitochondrial electron transport, cytochrome c to oxygen);GO:0009060(aerobic respiration);GO:0015990(electron transport coupled proton transport);GO:0016021(integral component of membrane);GO:0020037(heme binding);GO:0022904(respiratory electron transport chain)…	COG0843(Cytochrome C oxidase subunit I)	K02256	cytochrome c oxidase subunit 1	EC:1.9.3.1	ota00190(Oxidative phosphorylation)	B3LEY9.1 PF00115.25;COX1;	-	9703.96	424.08	33	1	0	0	377.23	10.15	13.33	0.58	0	0	133.57	0.19	13.1672	up	4.87786e-10	2.15883e-07	yes
TRINITY_DN1057_c0_g2	4582	TRINITY_DN1057_c0_g2_i1;TRINITY_DN1057_c0_g2_i2;TRINITY_DN1057_c0_g2_i3;TRINITY_DN1057_c0_g2_i4	SNF2 domain-containing protein CLASSY 4-like [Nymphaea colorata]	CLSY3	SNF2 domain-containing protein CLASSY 3 OS=Arabidopsis thaliana OX=3702 GN=CLSY3 PE=1 SV=1	GO:0005634(nucleus)	COG0553(helicase)	K10875	DNA repair and recombination protein RAD54 and RAD54-like protein	EC:3.6.4.-	nnu03440(Homologous recombination)	A0A0E0L247.1 PF00176.28;SNF2-rel_dom;	-	5	3	10	4393.14	4398.57	44	0.07	0.03	0.1	65.11	63.62	0.53	0.07	43.09	-8.61486	down	5.91837e-10	2.57904e-07	yes
TRINITY_DN23553_c0_g1	851	TRINITY_DN23553_c0_g1_i1	peroxidase 21-like [Nymphaea colorata]	PER21	Peroxidase 21 OS=Arabidopsis thaliana OX=3702 GN=PER21 PE=1 SV=1	GO:0004601(peroxidase activity);GO:0009505(plant-type cell wall);GO:0009664(plant-type cell wall organization)	ENOG410YHIH(peroxidase)	K00430	peroxidase	EC:1.11.1.7	nnu00940(Phenylpropanoid biosynthesis)	A0A7J8MRF8.1 PF00141.28;peroxidase;	-	22.01	1191.15	958.55	2	0	2	1.92	64.56	70.37	0.2	0	0.16	45.62	0.12	9.24861	up	6.41532e-10	2.75324e-07	yes
TRINITY_DN67467_c0_g1	1530	TRINITY_DN67467_c0_g1_i1;TRINITY_DN67467_c0_g1_i2;TRINITY_DN67467_c0_g1_i3;TRINITY_DN67467_c0_g1_i5;TRINITY_DN67467_c0_g1_i6	Peroxidase 9 [Nymphaea thermarum]	PER9	Peroxidase 9 OS=Arabidopsis thaliana OX=3702 GN=PER9 PE=1 SV=1	GO:0004601(peroxidase activity);GO:0005576(extracellular region);GO:0006979(response to oxidative stress);GO:0020037(heme binding);GO:0042744(hydrogen peroxide catabolic process);GO:0046872(metal ion binding);GO:0055114(oxidation-reduction process)	ENOG410YFB5(peroxidase)	K00430	peroxidase	EC:1.11.1.7	tcc00940(Phenylpropanoid biosynthesis)	A0A200Q6T7.1 PF00141.28;peroxidase;	-	150	247.89	164.75	1	3.12	4	7.11	7.17	6.53	0.05	0.16	0.16	6.94	0.12	6.39634	up	6.89517e-10	2.91501e-07	yes
TRINITY_DN36189_c0_g1	236	TRINITY_DN36189_c0_g1_i1	-	-	-	-	-	-	-	-	-	-	-	45.01	41	60.02	0	0	0	54.71	30.22	58.91	0	0	0	47.95	0	8.76492	up	7.44859e-10	3.10267e-07	yes
TRINITY_DN5006_c0_g2	1856	TRINITY_DN5006_c0_g2_i1;TRINITY_DN5006_c0_g2_i2;TRINITY_DN5006_c0_g2_i3;TRINITY_DN5006_c0_g2_i4	AG [Nuphar advena]	AG1	Floral homeotic protein AGAMOUS OS=Nicotiana tabacum OX=4097 GN=AG1 PE=2 SV=1	GO:0005515(protein binding)	COG5068(Transcription factor)	NA	NA	NA	-	A0A1I9LM26.1 PF00319.23;SRF-TF;	MIKC_MADS	0	8	4	693.03	4939.29	183.91	0	0.28	0.19	43.22	302.07	9.15	0.16	118.15	-8.51969	down	7.69537e-10	3.15901e-07	yes
TRINITY_DN13111_c0_g1	586	TRINITY_DN13111_c0_g1_i1	glutathione S-transferase-like isoform X1 [Nymphaea colorata]	-	Glutathione S-transferase OS=Hyoscyamus muticus OX=35626 PE=1 SV=1	GO:0004364(glutathione transferase activity);GO:0005737(cytoplasm);GO:0006749(glutathione metabolic process)	COG0625(glutathione Stransferase)	K00799	glutathione S-transferase	EC:2.5.1.18	zju00480(Glutathione metabolism)	A0A8K0E3Y3.1 PF00043.30;GST_C;	-	78.14	112.08	173.16	2	1	1	14.16	12.72	26.41	0.41	0.21	0.17	17.76	0.26	6.65767	up	8.3822e-10	3.3918e-07	yes
TRINITY_DN9500_c0_g1	1227	TRINITY_DN9500_c0_g1_i1;TRINITY_DN9500_c0_g1_i2	carboxyvinyl-carboxyphosphonate phosphorylmutase, chloroplastic-like [Nymphaea colorata]	At1g77060	Carboxyvinyl-carboxyphosphonate phosphorylmutase, chloroplastic OS=Arabidopsis thaliana OX=3702 GN=At1g77060 PE=1 SV=2	GO:0008152(metabolic process);GO:0008807(carboxyvinyl-carboxyphosphonate phosphorylmutase activity);GO:0009507(chloroplast);GO:0009570(chloroplast stroma)	COG2513(methylisocitrate lyase)	-	-	-	-	A0A5J5BUN2.1 PF13714.11;PEP_mutase;	-	48	136	155.42	0	0	1	2.89	5.39	6.7	0	0	0.11	4.99	0.04	8.20482	up	8.6471e-10	3.44971e-07	yes
TRINITY_DN1914_c0_g1	1515	TRINITY_DN1914_c0_g1_i1;TRINITY_DN1914_c0_g1_i2;TRINITY_DN1914_c0_g1_i3;TRINITY_DN1914_c0_g1_i4;TRINITY_DN1914_c0_g1_i5;TRINITY_DN1914_c0_g1_i6;TRINITY_DN1914_c0_g1_i7;TRINITY_DN1914_c0_g1_i8;TRINITY_DN1914_c0_g1_i9	hypothetical protein RND71_044117 [Anisodus tanguticus]	eEF1alpha2	Elongation factor 1-alpha 2 OS=Drosophila melanogaster OX=7227 GN=eEF1alpha2 PE=2 SV=2	GO:0003746(translation elongation factor activity);GO:0003924(GTPase activity);GO:0005622(intracellular)	COG5256(This protein promotes the GTP-dependent binding of aminoacyl-tRNA to the A-site of ribosomes during protein biosynthesis (By similarity))	K03231	elongation factor 1-alpha	-	gsl03013(RNA transport)	S9XBV1.1 PF00009.32;GTP_EFTU;	-	3681.2	736.43	15.78	0	0	2	168.92	17.75	1	0	0	0.11	62.56	0.04	11.1962	up	8.87336e-10	3.4908e-07	yes
TRINITY_DN4440_c0_g1	2315	TRINITY_DN4440_c0_g1_i1;TRINITY_DN4440_c0_g1_i10;TRINITY_DN4440_c0_g1_i2;TRINITY_DN4440_c0_g1_i3;TRINITY_DN4440_c0_g1_i4;TRINITY_DN4440_c0_g1_i5;TRINITY_DN4440_c0_g1_i6;TRINITY_DN4440_c0_g1_i7;TRINITY_DN4440_c0_g1_i8;TRINITY_DN4440_c0_g1_i9	unknown [Lotus japonicus]	Mlp60A	Muscle LIM protein 1 OS=Drosophila melanogaster OX=7227 GN=Mlp60A PE=2 SV=1	GO:0005634(nucleus);GO:0015629(actin cytoskeleton);GO:0030018(Z disc);GO:0060537(muscle tissue development)	ENOG410Z840(Cysteine and glycine-rich protein 3 (Cardiac LIM protein))	-	-	-	-	A0A7R9BP34.1 PF00412.27;LIM;	-	2970.53	1195	3	0	0	0	72.48	17.29	0.07	0	0	0	29.95	0	13.6648	up	1.06828e-09	4.14507e-07	yes
TRINITY_DN10568_c0_g1	1803	TRINITY_DN10568_c0_g1_i2;TRINITY_DN10568_c0_g1_i3	protein NUCLEAR FUSION DEFECTIVE 4 [Nymphaea colorata]	NFD4	Protein NUCLEAR FUSION DEFECTIVE 4 OS=Arabidopsis thaliana OX=3702 GN=NFD4 PE=3 SV=1	GO:0003674(molecular_function);GO:0008150(biological_process);GO:0009507(chloroplast);GO:0016021(integral component of membrane)	ENOG410Y90Q(Nodulin-like)	-	-	-	-	A0A1U7ZTS3.1 PF06813.18;Nodulin-like;	-	3	11.63	3.61	578.2	539.62	284.38	0.09	0.22	0.1	20.51	18.9	7.99	0.14	15.8	-5.83001	down	1.16208e-09	4.43553e-07	yes
TRINITY_DN393_c0_g1	1036	TRINITY_DN393_c0_g1_i1;TRINITY_DN393_c0_g1_i10;TRINITY_DN393_c0_g1_i11;TRINITY_DN393_c0_g1_i12;TRINITY_DN393_c0_g1_i13;TRINITY_DN393_c0_g1_i14;TRINITY_DN393_c0_g1_i15;TRINITY_DN393_c0_g1_i16;TRINITY_DN393_c0_g1_i17;TRINITY_DN393_c0_g1_i18;TRINITY_DN393_c0_g1_i19;TRINITY_DN393_c0_g1_i2;TRINITY_DN393_c0_g1_i20;TRINITY_DN393_c0_g1_i21;TRINITY_DN393_c0_g1_i22;TRINITY_DN393_c0_g1_i24;TRINITY_DN393_c0_…	-	-	-	-	-	-	-	-	-	-	-	85	628	1127.18	6	12	7.02	5.49	25.05	62.82	0.61	0.92	0.41	31.12	0.65	6.45776	up	1.17446e-09	4.43553e-07	yes
TRINITY_DN13000_c0_g1	2712	TRINITY_DN13000_c0_g1_i1;TRINITY_DN13000_c0_g1_i2;TRINITY_DN13000_c0_g1_i3;TRINITY_DN13000_c0_g1_i4	-	-	-	-	-	-	-	-	-	-	-	53	129.97	94	1	0	0	0.99	1.49	1.47	0.02	0	0	1.32	0.01	7.94051	up	1.19423e-09	4.45087e-07	yes
TRINITY_DN13968_c0_g1	1488	TRINITY_DN13968_c0_g1_i1	shikimate O-hydroxycinnamoyltransferase-like [Nymphaea colorata]	HST	Shikimate O-hydroxycinnamoyltransferase OS=Nicotiana tabacum OX=4097 GN=HST PE=1 SV=1	GO:0005515(protein binding);GO:0005737(cytoplasm);GO:0005829(cytosol);GO:0009809(lignin biosynthetic process);GO:0009963(positive regulation of flavonoid biosynthetic process);GO:0010252(auxin homeostasis);GO:0016020(membrane);GO:0016740(transferase activity);GO:0047172(shikimate O-hydroxycinnamoyltransferase activity);GO:0047205(quinate O-hydroxycinnamoyltransferase activity);GO:0071555(cell wal…	ENOG410XPQ7(hydroxycinnamoyl-Coenzyme A shikimate quinate hydroxycinnamoyltransferase-like)	K13065	shikimate O-hydroxycinnamoyltransferase	EC:2.3.1.133	han00940(Phenylpropanoid biosynthesis);han00945(Stilbenoid, diarylheptanoid and gingerol biosynthesis);han00941(Flavonoid biosynthesis)	A0A103YBK8.1 PF02458.20;Transferase;	-	115	210.41	418	0	1	5	4.46	5.02	13.56	0	0.04	0.17	7.68	0.07	7.12529	up	1.26484e-09	4.65281e-07	yes
TRINITY_DN97_c0_g1	1310	TRINITY_DN97_c0_g1_i1;TRINITY_DN97_c0_g1_i10;TRINITY_DN97_c0_g1_i12;TRINITY_DN97_c0_g1_i13;TRINITY_DN97_c0_g1_i14;TRINITY_DN97_c0_g1_i15;TRINITY_DN97_c0_g1_i17;TRINITY_DN97_c0_g1_i18;TRINITY_DN97_c0_g1_i19;TRINITY_DN97_c0_g1_i20;TRINITY_DN97_c0_g1_i21;TRINITY_DN97_c0_g1_i22;TRINITY_DN97_c0_g1_i3;TRINITY_DN97_c0_g1_i4;TRINITY_DN97_c0_g1_i5;TRINITY_DN97_c0_g1_i6;TRINITY_DN97_c0_g1_i7;TRINITY_DN97_c…	uncharacterized protein LOC116254616 [Nymphaea colorata]	-	-	-	ENOG410YJFI(harpin-induced protein 1 domain containing protein, expressed)	-	-	-	-	A0A2C9VGX8.1 PF03168.18;LEA_2;	-	1.38	0	0.94	13362.1	9581.54	3.19	0.6	0	0.34	1000.35	692.22	0.98	0.31	564.52	-12.9523	down	1.64583e-09	5.9767e-07	yes
TRINITY_DN1203_c0_g1	6134	TRINITY_DN1203_c0_g1_i1;TRINITY_DN1203_c0_g1_i10;TRINITY_DN1203_c0_g1_i100;TRINITY_DN1203_c0_g1_i101;TRINITY_DN1203_c0_g1_i102;TRINITY_DN1203_c0_g1_i103;TRINITY_DN1203_c0_g1_i104;TRINITY_DN1203_c0_g1_i105;TRINITY_DN1203_c0_g1_i106;TRINITY_DN1203_c0_g1_i107;TRINITY_DN1203_c0_g1_i108;TRINITY_DN1203_c0_g1_i109;TRINITY_DN1203_c0_g1_i11;TRINITY_DN1203_c0_g1_i110;TRINITY_DN1203_c0_g1_i111;TRINITY_DN120…	ultraviolet-B receptor UVR8-like isoform X2 [Nymphaea colorata]	UVR8	Ultraviolet-B receptor UVR8 OS=Arabidopsis thaliana OX=3702 GN=UVR8 PE=1 SV=1	GO:0005515(protein binding);GO:0005634(nucleus);GO:0005737(cytoplasm);GO:0009631(cold acclimation);GO:0042393(histone binding);GO:0071497(cellular response to freezing);GO:1901141(regulation of lignin biosynthetic process)	COG5184(regulator of chromosome condensation)	K10615	E3 ubiquitin-protein ligase HERC4	EC:2.3.2.26	gsl04120(Ubiquitin mediated proteolysis)	A0A1U7ZRD0.1 PF00415.23;RCC1;	bHLH	2064.15	1530.2	3362.02	58706.8	45914.4	35261.1	49.61	21.95	69.37	1359.37	1061.17	656.01	46.98	1025.52	-4.039	down	1.73156e-09	6.20842e-07	yes
TRINITY_DN4610_c0_g1	1192	TRINITY_DN4610_c0_g1_i1;TRINITY_DN4610_c0_g1_i3;TRINITY_DN4610_c0_g1_i4;TRINITY_DN4610_c0_g1_i5	-	-	-	GO:0005615(extracellular space);GO:0007155(cell adhesion);GO:0030198(extracellular matrix organization);GO:0050839(cell adhesion molecule binding)	COG2335(Beta-Ig-H3 fasciclin)	-	-	-	-	A0A7R9GIU0.1 PF02469.27;Fasciclin;	-	3244.73	1464.05	2	0	0	0	173.39	47.32	0.09	0	0	0	73.6	0	13.8425	up	1.76461e-09	6.24784e-07	yes
TRINITY_DN14871_c2_g1	230	TRINITY_DN14871_c2_g1_i1	Xylanase inhibitor protein 2 [Nymphaea thermarum]	CHIT3	Acidic endochitinase OS=Vitis vinifera OX=29760 GN=CHIT3 PE=2 SV=1	GO:0004568(chitinase activity);GO:0005576(extracellular region);GO:0006032(chitin catabolic process);GO:0008061(chitin binding)	ENOG4111GPA(chitinase)	K01183	chitinase	EC:3.2.1.14	sbi00520(Amino sugar and nucleotide sugar metabolism)	A0A3L6SK66.1 PF00704.33;Glyco_hydro_18;	-	7.37	6306.44	1143.62	1	0	1	9.46	4906.57	1182.8	1.36	0	1.1	2032.94	0.82	11.9635	up	1.90543e-09	6.59105e-07	yes
TRINITY_DN6272_c0_g1	1050	TRINITY_DN6272_c0_g1_i1;TRINITY_DN6272_c0_g1_i2;TRINITY_DN6272_c0_g1_i3;TRINITY_DN6272_c0_g1_i4	-	-	-	-	-	-	-	-	-	-	-	0	0	0	14585.7	12292.1	1	0	0	0	1214.95	1016.97	0.5	0	744.14	-15.9665	down	1.9292e-09	6.59105e-07	yes
TRINITY_DN81595_c0_g1	1381	TRINITY_DN81595_c0_g1_i1;TRINITY_DN81595_c0_g1_i2	uncharacterized protein LOC116265972 [Nymphaea colorata]	-	-	-	ENOG410YWC0(Protein of unknown function (DUF1635))	-	-	-	-	A0A6P5ZRT7.1 PF07795.16;DUF1635;	-	365.01	893.6	1005	10	7	41	17.76	26.67	40.85	0.52	0.38	1.8	28.43	0.9	5.56504	up	1.93136e-09	6.59105e-07	yes
TRINITY_DN29537_c0_g1	706	TRINITY_DN29537_c0_g1_i1	-	-	-	-	-	-	-	-	-	-	-	33	37	78	0	0	0	4.04	2.82	8.03	0	0	0	4.96	0	8.76401	up	1.99875e-09	6.73984e-07	yes
TRINITY_DN14733_c0_g1	713	TRINITY_DN14733_c0_g1_i1;TRINITY_DN14733_c0_g1_i2;TRINITY_DN14733_c0_g1_i3	acidic endochitinase-like [Nymphaea colorata]	-	-	-	COG2801(Retrotransposon protein)	NA	NA	NA	-	-	-	5	8352.18	703.62	0	0	0	0.68	711.23	80.86	0	0	0	264.26	0	14.8066	up	2.07466e-09	6.91351e-07	yes
TRINITY_DN227_c1_g1	1667	TRINITY_DN227_c1_g1_i1;TRINITY_DN227_c1_g1_i2;TRINITY_DN227_c1_g1_i3;TRINITY_DN227_c1_g1_i4;TRINITY_DN227_c1_g1_i5	glyceraldehyde-3-phosphate dehydrogenase, cytosolic [Nymphaea colorata]	GAPC	Glyceraldehyde-3-phosphate dehydrogenase, cytosolic OS=Magnolia liliiflora OX=3403 GN=GAPC PE=2 SV=1	GO:0003677(DNA binding);GO:0004365(glyceraldehyde-3-phosphate dehydrogenase (NAD+) (phosphorylating) activity);GO:0005507(copper ion binding);GO:0005618(cell wall);GO:0005634(nucleus);GO:0005730(nucleolus);GO:0005737(cytoplasm);GO:0005739(mitochondrion);GO:0005777(peroxisome);GO:0005794(Golgi apparatus);GO:0005829(cytosol);GO:0005886(plasma membrane);GO:0006094(gluconeogenesis);GO:0006096(glycoly…	COG0057(glyceraldehyde3phosphate dehydrogenase)	K00134	glyceraldehyde 3-phosphate dehydrogenase	EC:1.2.1.12	cic00010(Glycolysis / Gluconeogenesis);cic00710(Carbon fixation in photosynthetic organisms)	A0A314KQ82.1 PF02800.25;Gp_dh_C;	-	3013.3	12047.8	8482.24	384.94	230.84	48	152.66	376.56	358.75	21.99	13.16	2.12	295.99	12.42	5.48088	up	2.20256e-09	7.25438e-07	yes
TRINITY_DN15520_c0_g1	1018	TRINITY_DN15520_c0_g1_i1;TRINITY_DN15520_c0_g1_i11;TRINITY_DN15520_c0_g1_i12;TRINITY_DN15520_c0_g1_i2;TRINITY_DN15520_c0_g1_i3;TRINITY_DN15520_c0_g1_i4;TRINITY_DN15520_c0_g1_i5;TRINITY_DN15520_c0_g1_i7;TRINITY_DN15520_c0_g1_i8;TRINITY_DN15520_c0_g1_i9	Ent-kaurene oxidase-like 5 [Nymphaea thermarum]	-	-	-	-	-	-	-	-	-	-	43	284.86	167.74	0	1	1	36.18	97.73	82.37	0	1.06	0.87	72.09	0.64	8.01646	up	2.27059e-09	7.32141e-07	yes
TRINITY_DN14973_c0_g2	2743	TRINITY_DN14973_c0_g2_i1;TRINITY_DN14973_c0_g2_i2;TRINITY_DN14973_c0_g2_i3;TRINITY_DN14973_c0_g2_i4	-	-	-	-	-	-	-	-	-	-	-	26	59.1	82.96	0	0	0	1.1	0.75	5.11	0	0	0	2.32	0	8.95716	up	2.27461e-09	7.32141e-07	yes
TRINITY_DN15501_c0_g1	451	TRINITY_DN15501_c0_g1_i1;TRINITY_DN15501_c0_g1_i10;TRINITY_DN15501_c0_g1_i11;TRINITY_DN15501_c0_g1_i12;TRINITY_DN15501_c0_g1_i13;TRINITY_DN15501_c0_g1_i14;TRINITY_DN15501_c0_g1_i15;TRINITY_DN15501_c0_g1_i16;TRINITY_DN15501_c0_g1_i17;TRINITY_DN15501_c0_g1_i2;TRINITY_DN15501_c0_g1_i4;TRINITY_DN15501_c0_g1_i5;TRINITY_DN15501_c0_g1_i6;TRINITY_DN15501_c0_g1_i7;TRINITY_DN15501_c0_g1_i8;TRINITY_DN15501_…	Xylanase inhibitor protein 2 [Nymphaea thermarum]	-	Acidic endochitinase OS=Cucumis sativus OX=3659 PE=1 SV=1	-	-	K01183	chitinase	EC:3.2.1.14	csv00520(Amino sugar and nucleotide sugar metabolism)	D6QXZ9.1 PF00704.33;Glyco_hydro_18;	-	308	246753	28383.7	0	7	27	159.85	77363	11928.4	0	5.32	13.06	29817.1	6.13	13.3384	up	2.38704e-09	7.59695e-07	yes
TRINITY_DN2912_c0_g1	2222	TRINITY_DN2912_c0_g1_i1;TRINITY_DN2912_c0_g1_i10;TRINITY_DN2912_c0_g1_i11;TRINITY_DN2912_c0_g1_i12;TRINITY_DN2912_c0_g1_i14;TRINITY_DN2912_c0_g1_i15;TRINITY_DN2912_c0_g1_i16;TRINITY_DN2912_c0_g1_i17;TRINITY_DN2912_c0_g1_i18;TRINITY_DN2912_c0_g1_i19;TRINITY_DN2912_c0_g1_i20;TRINITY_DN2912_c0_g1_i3;TRINITY_DN2912_c0_g1_i4;TRINITY_DN2912_c0_g1_i5;TRINITY_DN2912_c0_g1_i6;TRINITY_DN2912_c0_g1_i7;TRINI…	putative UDP-rhamnose:rhamnosyltransferase 1 [Nymphaea colorata]	GT4	Putative UDP-rhamnose:rhamnosyltransferase 1 OS=Fragaria ananassa OX=3747 GN=GT4 PE=2 SV=1	GO:0009813(flavonoid biosynthetic process);GO:0043231(intracellular membrane-bounded organelle);GO:0052696(flavonoid glucuronidation);GO:0080043(quercetin 3-O-glucosyltransferase activity);GO:0080044(quercetin 7-O-glucosyltransferase activity)	COG1819(Transferase)	NA	NA	NA	-	A0A8J4RAY9.1 PF00201.23;UDPGT;	-	45	152	200.99	2428.79	12749.3	3639.42	2.22	4.46	8.39	98.73	509.29	138.92	5.02	248.98	-5.24914	down	2.54497e-09	8.00958e-07	yes
TRINITY_DN12603_c0_g2	2064	TRINITY_DN12603_c0_g2_i1;TRINITY_DN12603_c0_g2_i2	L-gulonolactone oxidase 5-like [Nymphaea colorata]	GULLO5	L-gulonolactone oxidase 5 OS=Arabidopsis thaliana OX=3702 GN=GULLO5 PE=1 SV=1	GO:0003885(D-arabinono-1,4-lactone oxidase activity);GO:0005576(extracellular region);GO:0005618(cell wall);GO:0016020(membrane);GO:0019853(L-ascorbic acid biosynthetic process);GO:0050105(L-gulonolactone oxidase activity);GO:0050660(flavin adenine dinucleotide binding);GO:0055114(oxidation-reduction process)	COG0277(FAD linked oxidase domain protein)	K00225	L-galactono-1,4-lactone dehydrogenase	EC:1.3.2.3	mus00053(Ascorbate and aldarate metabolism)	A0A9D5C9P3.1 PF04030.19;ALO;	-	301.01	1244.25	1037.31	23	54	32	7.76	19.71	22.36	0.67	1.54	0.73	16.61	0.98	4.88531	up	2.60911e-09	8.1212e-07	yes
TRINITY_DN7768_c2_g1	1969	TRINITY_DN7768_c2_g1_i1	squamosa promoter-binding-like protein 8 [Nymphaea colorata]	SPL7	Squamosa promoter-binding-like protein 7 OS=Oryza sativa subsp. indica OX=39946 GN=SPL7 PE=2 SV=1	GO:0003677(DNA binding);GO:0003700(DNA binding transcription factor activity);GO:0005634(nucleus);GO:0006351(transcription, DNA-templated);GO:0006355(regulation of transcription, DNA-templated);GO:0046872(metal ion binding);GO:0048510(regulation of timing of transition from vegetative to reproductive phase)	ENOG410YGJH(Squamosa promoter-binding-like protein)	K13415	protein brassinosteroid insensitive 1	EC:2.7.10.1 2.7.11.1	mdm04075(Plant hormone signal transduction)	A0A1R3HGN1.1 PF03110.19;SBP;	SBP	61	128	108	1	2	1	1.66	2.15	2.46	0.03	0.06	0.02	2.09	0.04	6.39751	up	2.97408e-09	9.15661e-07	yes
TRINITY_DN1374_c0_g1	3792	TRINITY_DN1374_c0_g1_i1;TRINITY_DN1374_c0_g1_i10;TRINITY_DN1374_c0_g1_i100;TRINITY_DN1374_c0_g1_i102;TRINITY_DN1374_c0_g1_i103;TRINITY_DN1374_c0_g1_i104;TRINITY_DN1374_c0_g1_i106;TRINITY_DN1374_c0_g1_i109;TRINITY_DN1374_c0_g1_i11;TRINITY_DN1374_c0_g1_i110;TRINITY_DN1374_c0_g1_i111;TRINITY_DN1374_c0_g1_i112;TRINITY_DN1374_c0_g1_i113;TRINITY_DN1374_c0_g1_i114;TRINITY_DN1374_c0_g1_i115;TRINITY_DN137…	probable galactinol--sucrose galactosyltransferase 1 [Nymphaea colorata]	RFS1	Probable galactinol--sucrose galactosyltransferase 1 OS=Arabidopsis thaliana OX=3702 GN=RFS1 PE=2 SV=1	GO:0003676(nucleic acid binding);GO:0004553(hydrolase activity, hydrolyzing O-glycosyl compounds);GO:0004857(enzyme inhibitor activity);GO:0005737(cytoplasm);GO:0005975(carbohydrate metabolic process);GO:0046872(metal ion binding);GO:0047274(galactinol-sucrose galactosyltransferase activity)	ENOG410YBU9(raffinose synthase)	K06617	raffinose synthase	EC:2.4.1.82	atr00052(Galactose metabolism)	U5D9E1.1 PF05691.17;Raffinose_syn;	-	177	1499	827.86	19	34	12	3.53	17.95	13.5	0.43	0.75	0.23	11.66	0.47	5.60506	up	3.31551e-09	1.0098e-06	yes
TRINITY_DN13498_c0_g1	2332	TRINITY_DN13498_c0_g1_i1;TRINITY_DN13498_c0_g1_i10;TRINITY_DN13498_c0_g1_i11;TRINITY_DN13498_c0_g1_i13;TRINITY_DN13498_c0_g1_i14;TRINITY_DN13498_c0_g1_i15;TRINITY_DN13498_c0_g1_i17;TRINITY_DN13498_c0_g1_i18;TRINITY_DN13498_c0_g1_i2;TRINITY_DN13498_c0_g1_i20;TRINITY_DN13498_c0_g1_i21;TRINITY_DN13498_c0_g1_i22;TRINITY_DN13498_c0_g1_i3;TRINITY_DN13498_c0_g1_i4;TRINITY_DN13498_c0_g1_i5;TRINITY_DN1349…	probable mediator of RNA polymerase II transcription subunit 37c [Elaeis guineensis]	-	Heat shock 70 kDa protein cognate 4 OS=Manduca sexta OX=7130 PE=2 SV=1	GO:0000151(ubiquitin ligase complex);GO:0000974(Prp19 complex);GO:0001664(G-protein coupled receptor binding);GO:0001786(phosphatidylserine binding);GO:0005524(ATP binding);GO:0005634(nucleus);GO:0005770(late endosome);GO:0005829(cytosol);GO:0005925(focal adhesion);GO:0016020(membrane);GO:0023026(MHC class II protein complex binding);GO:0031072(heat shock protein binding);GO:0031625(ubiquitin pro…	COG0443(Heat shock protein)	K03283	heat shock 70kDa protein 1/2/6/8	-	egu03040(Spliceosome);egu04141(Protein processing in endoplasmic reticulum);egu04144(Endocytosis)	A0A7R9BK14.1 PF00012.25;HSP70;	-	2739.55	210.81	8	0	0	0	74.04	3.68	0.15	0	0	0	25.96	0	13.1583	up	3.49995e-09	1.05464e-06	yes
TRINITY_DN16483_c0_g1	2473	TRINITY_DN16483_c0_g1_i1;TRINITY_DN16483_c0_g1_i3;TRINITY_DN16483_c0_g1_i4;TRINITY_DN16483_c0_g1_i5	uncharacterized protein LOC116247127 [Nymphaea colorata]	-	-	GO:0003676(nucleic acid binding);GO:0003700(DNA binding transcription factor activity);GO:0005634(nucleus);GO:0006355(regulation of transcription, DNA-templated);GO:0008270(zinc ion binding)	ENOG410YENA(zinc finger)	-	-	-	-	-	C2H2	193	672.52	615	20	16	5	6.41	13.69	17.12	0.62	0.61	0.15	12.41	0.46	5.48111	up	3.65427e-09	1.07992e-06	yes
TRINITY_DN8421_c0_g1	795	TRINITY_DN8421_c0_g1_i1	non-specific lipid-transfer protein-like [Nymphaea colorata]	IWF1'	Non-specific lipid-transfer protein OS=Beta vulgaris OX=161934 GN=IWF1' PE=3 SV=1	GO:0005576(extracellular region);GO:0005886(plasma membrane);GO:0006869(lipid transport);GO:0008289(lipid binding)	ENOG410YX3Q(Plant non-specific lipid-transfer proteins transfer phospholipids as well as galactolipids across membranes. May play a role in wax or cutin deposition in the cell walls of expanding epidermal cells and certain secretory tissues (By similarity))	-	-	-	-	A0A8S0TJR9.1 PF00234.27;Tryp_alpha_amyl;	-	0	0	0	4545.93	5007.66	1	0	0	0	508.04	554.35	0.09	0	354.16	-14.4716	down	3.69039e-09	1.07992e-06	yes
TRINITY_DN12049_c0_g1	1552	TRINITY_DN12049_c0_g1_i2;TRINITY_DN12049_c0_g1_i3;TRINITY_DN12049_c0_g1_i5;TRINITY_DN12049_c0_g1_i6	Blue copper protein [Nymphaea thermarum]	-	-	GO:0046658(anchored component of plasma membrane)	ENOG410YQ18(Plastocyanin-like domain-containing protein)	-	-	-	-	A0A833QEK2.1 PF02298.22;Cu_bind_like;	-	1046	3107.27	2649.74	41	24	156	74.07	137.02	158.11	3.25	1.93	10.1	123.07	5.09	5.24036	up	3.69821e-09	1.07992e-06	yes
TRINITY_DN14420_c0_g1	1026	TRINITY_DN14420_c0_g1_i1	DETOXIFICATION 49 protein [Nymphaea thermarum]	DTX49	Protein DETOXIFICATION 49 OS=Arabidopsis thaliana OX=3702 GN=DTX49 PE=2 SV=1	GO:0006855(drug transmembrane transport)	COG0534(Mate efflux family protein)	NA	NA	NA	-	A0A5E4E5L9.1 PF01554.23;MatE;	-	90.01	62.15	66	1	1	0	5.85	2.5	3.6	0.07	0.07	0	3.98	0.05	6.82417	up	4.00161e-09	1.15659e-06	yes
TRINITY_DN6699_c0_g1	1121	TRINITY_DN6699_c0_g1_i1;TRINITY_DN6699_c0_g1_i2	uncharacterized protein LOC116264787 [Nymphaea colorata]	-	-	GO:0003674(molecular_function);GO:0008150(biological_process);GO:0009507(chloroplast);GO:0016021(integral component of membrane)	ENOG4111AC2(NA)	-	-	-	-	-	-	30	207.29	297	1	1	0	1.72	7.33	14.26	0.07	0.06	0	7.77	0.04	8.07988	up	4.34163e-09	1.24219e-06	yes
TRINITY_DN86849_c0_g2	403	TRINITY_DN86849_c0_g2_i1;TRINITY_DN86849_c0_g2_i2;TRINITY_DN86849_c0_g2_i3	acidic endochitinase-like [Nymphaea colorata]	-	-	-	-	-	-	-	-	-	-	160.2	169142	21139.3	0	13	22	72.8	47950.3	7961.12	0	6.61	9.27	18661.4	5.29	12.7735	up	4.71301e-09	1.33496e-06	yes
TRINITY_DN17282_c0_g2	1750	TRINITY_DN17282_c0_g2_i1;TRINITY_DN17282_c0_g2_i2;TRINITY_DN17282_c0_g2_i3;TRINITY_DN17282_c0_g2_i4;TRINITY_DN17282_c0_g2_i5;TRINITY_DN17282_c0_g2_i6;TRINITY_DN17282_c0_g2_i7	-	-	-	-	-	-	-	-	-	-	-	3.06	1.01	3	112.42	570.9	183.43	0.11	0.02	0.08	7.14	25.69	5.97	0.07	12.93	-6.56396	down	5.61817e-09	1.57559e-06	yes
TRINITY_DN10893_c0_g1	1016	TRINITY_DN10893_c0_g1_i1;TRINITY_DN10893_c0_g1_i10;TRINITY_DN10893_c0_g1_i11;TRINITY_DN10893_c0_g1_i12;TRINITY_DN10893_c0_g1_i15;TRINITY_DN10893_c0_g1_i16;TRINITY_DN10893_c0_g1_i3;TRINITY_DN10893_c0_g1_i4;TRINITY_DN10893_c0_g1_i7	-	-	-	-	-	-	-	-	-	-	-	49.21	65.73	106.11	0	1	1	5.09	2.78	7.63	0	0.07	0.08	5.17	0.05	6.81296	up	5.68512e-09	1.57873e-06	yes
TRINITY_DN5076_c0_g1	1245	TRINITY_DN5076_c0_g1_i1;TRINITY_DN5076_c0_g1_i2;TRINITY_DN5076_c0_g1_i3;TRINITY_DN5076_c0_g1_i4;TRINITY_DN5076_c0_g1_i6;TRINITY_DN5076_c0_g1_i7;TRINITY_DN5076_c0_g1_i8	ethylene-responsive transcription factor ERF104-like [Nymphaea colorata]	ERF5	Ethylene-responsive transcription factor 5 OS=Nicotiana tabacum OX=4097 GN=ERF5 PE=2 SV=1	GO:0000302(response to reactive oxygen species);GO:0003677(DNA binding);GO:0003700(DNA binding transcription factor activity);GO:0005515(protein binding);GO:0005622(intracellular);GO:0005634(nucleus);GO:0006351(transcription, DNA-templated);GO:0006355(regulation of transcription, DNA-templated);GO:0006952(defense response);GO:0009644(response to high light intensity);GO:0009873(ethylene-activated…	ENOG410YIK7(Transcription factor)	NA	NA	NA	-	A0A9E7KEI7.1 PF00847.25;AP2;	ERF	1519	1501.15	3675.73	173.01	34	120	84.14	50.33	168.13	10.26	1.93	5.51	100.87	5.9	4.62177	up	6.29092e-09	1.73e-06	yes
TRINITY_DN4203_c0_g1	689	TRINITY_DN4203_c0_g1_i1;TRINITY_DN4203_c0_g1_i2;TRINITY_DN4203_c0_g1_i3	non-specific lipid-transfer protein-like [Nymphaea colorata]	IWF1'	Non-specific lipid-transfer protein OS=Beta vulgaris OX=161934 GN=IWF1' PE=3 SV=1	GO:0005576(extracellular region);GO:0005618(cell wall);GO:0006869(lipid transport);GO:0008289(lipid binding);GO:0009414(response to water deprivation);GO:0009737(response to abscisic acid);GO:0016020(membrane);GO:0048046(apoplast)	ENOG410YWBC(Plant non-specific lipid-transfer proteins transfer phospholipids as well as galactolipids across membranes. May play a role in wax or cutin deposition in the cell walls of expanding epidermal cells and certain secretory tissues (By similarity))	-	-	-	-	A0A803L3E3.1 PF00234.27;Tryp_alpha_amyl;	-	0	0	0	696	2526.77	3	0	0	0	104.81	381.49	0.36	0	162.22	-12.8945	down	6.38753e-09	1.73968e-06	yes
TRINITY_DN272_c0_g1	1742	TRINITY_DN272_c0_g1_i1;TRINITY_DN272_c0_g1_i11;TRINITY_DN272_c0_g1_i12;TRINITY_DN272_c0_g1_i13;TRINITY_DN272_c0_g1_i14;TRINITY_DN272_c0_g1_i15;TRINITY_DN272_c0_g1_i16;TRINITY_DN272_c0_g1_i18;TRINITY_DN272_c0_g1_i19;TRINITY_DN272_c0_g1_i2;TRINITY_DN272_c0_g1_i20;TRINITY_DN272_c0_g1_i21;TRINITY_DN272_c0_g1_i23;TRINITY_DN272_c0_g1_i24;TRINITY_DN272_c0_g1_i26;TRINITY_DN272_c0_g1_i3;TRINITY_DN272_c0_g…	shikimate O-hydroxycinnamoyltransferase-like [Nymphaea colorata]	HST	Shikimate O-hydroxycinnamoyltransferase OS=Arabidopsis thaliana OX=3702 GN=HST PE=1 SV=1	GO:0005515(protein binding);GO:0005737(cytoplasm);GO:0005829(cytosol);GO:0009809(lignin biosynthetic process);GO:0009963(positive regulation of flavonoid biosynthetic process);GO:0010252(auxin homeostasis);GO:0016020(membrane);GO:0016740(transferase activity);GO:0047172(shikimate O-hydroxycinnamoyltransferase activity);GO:0047205(quinate O-hydroxycinnamoyltransferase activity);GO:0071555(cell wal…	ENOG410XPQ7(hydroxycinnamoyl-Coenzyme A shikimate quinate hydroxycinnamoyltransferase-like)	K13065	shikimate O-hydroxycinnamoyltransferase	EC:2.3.1.133	sind00940(Phenylpropanoid biosynthesis);sind00945(Stilbenoid, diarylheptanoid and gingerol biosynthesis);sind00941(Flavonoid biosynthesis)	A0A6I9THQ9.1 PF02458.20;Transferase;	-	292.81	3740.53	2312.4	22	83.83	47.81	12.84	85.78	72.65	0.94	3.97	1.85	57.09	2.25	5.69955	up	6.69583e-09	1.80235e-06	yes
TRINITY_DN17226_c0_g1	582	TRINITY_DN17226_c0_g1_i1;TRINITY_DN17226_c0_g1_i2;TRINITY_DN17226_c0_g1_i3	cold-shock DNA-binding family protein [Tripterygium wilfordii]	-	Y-box factor homolog OS=Aplysia californica OX=6500 PE=2 SV=1	GO:0071204(histone pre-mRNA 3'end processing complex)	COG1278(Cold shock protein)	NA	NA	NA	-	A0A819RU58.1 PF00313.27;CSD;	-	50.58	37.86	56.99	0	0	1	10.37	5	8.86	0	0	0.17	8.08	0.06	6.99567	up	6.74488e-09	1.80235e-06	yes
TRINITY_DN7748_c0_g1	1139	TRINITY_DN7748_c0_g1_i1;TRINITY_DN7748_c0_g1_i10;TRINITY_DN7748_c0_g1_i11;TRINITY_DN7748_c0_g1_i12;TRINITY_DN7748_c0_g1_i13;TRINITY_DN7748_c0_g1_i14;TRINITY_DN7748_c0_g1_i2;TRINITY_DN7748_c0_g1_i3;TRINITY_DN7748_c0_g1_i5;TRINITY_DN7748_c0_g1_i6;TRINITY_DN7748_c0_g1_i7;TRINITY_DN7748_c0_g1_i8;TRINITY_DN7748_c0_g1_i9	predicted protein [Hordeum vulgare subsp. vulgare]	TUBA1C	Tubulin alpha-1C chain OS=Cricetulus griseus OX=10029 GN=TUBA1C PE=2 SV=1	GO:0000166(nucleotide binding);GO:0000226(microtubule cytoskeleton organization);GO:0000278(mitotic cell cycle);GO:0003674(molecular_function);GO:0003924(GTPase activity);GO:0005200(structural constituent of cytoskeleton);GO:0005525(GTP binding);GO:0005634(nucleus);GO:0005737(cytoplasm);GO:0005856(cytoskeleton);GO:0005874(microtubule);GO:0005881(cytoplasmic microtubule);GO:0007017(microtubule-bas…	COG5023(protein polymerization)	K07374	tubulin alpha	-	vcn04145(Phagosome)	A0A8K0CBW1.1 PF00091.30;Tubulin;	-	803.83	372.94	203.95	9	1	13.67	85.51	14.15	37.44	0.78	0.24	0.84	45.7	0.62	6.15473	up	7.40211e-09	1.95948e-06	yes
TRINITY_DN3210_c0_g1	1330	TRINITY_DN3210_c0_g1_i1;TRINITY_DN3210_c0_g1_i2	unknown [Zea mays]	-	Soma ferritin OS=Lymnaea stagnalis OX=6523 PE=2 SV=2	GO:0005506(iron ion binding);GO:0005737(cytoplasm);GO:0006826(iron ion transport);GO:0006879(cellular iron ion homeostasis);GO:0006880(intracellular sequestering of iron ion);GO:0008199(ferric iron binding);GO:0046872(metal ion binding)	COG1528(Stores iron in a soluble, non-toxic, readily available form. Important for iron homeostasis (By similarity))	NA	NA	NA	-	A0A7R9BZX5.1 PF00210.29;Ferritin;	-	1961.54	1278.02	1	0	0	0	92.51	36.92	0.04	0	0	0	43.16	0	13.3075	up	7.50311e-09	1.96783e-06	yes
TRINITY_DN6533_c0_g1	1813	TRINITY_DN6533_c0_g1_i1;TRINITY_DN6533_c0_g1_i10;TRINITY_DN6533_c0_g1_i11;TRINITY_DN6533_c0_g1_i12;TRINITY_DN6533_c0_g1_i13;TRINITY_DN6533_c0_g1_i2;TRINITY_DN6533_c0_g1_i3;TRINITY_DN6533_c0_g1_i4;TRINITY_DN6533_c0_g1_i5;TRINITY_DN6533_c0_g1_i6;TRINITY_DN6533_c0_g1_i7;TRINITY_DN6533_c0_g1_i8;TRINITY_DN6533_c0_g1_i9	-	OP1	Opsin-1 OS=Manduca sexta OX=7130 GN=OP1 PE=1 SV=2	GO:0005887(integral component of plasma membrane);GO:0007186(G-protein coupled receptor signaling pathway);GO:0007602(phototransduction);GO:0008020(G-protein coupled photoreceptor activity);GO:0071482(cellular response to light stimulus)	ENOG410XRW9(Receptor)	-	-	-	-	A0A7R9C1L5.1 PF00001.26;7tm_1;	-	1531.13	706.99	2	0	0	0	53.74	13.94	0.05	0	0	0	22.58	0	12.7702	up	7.75373e-09	2.0149e-06	yes
TRINITY_DN44_c0_g1	1657	TRINITY_DN44_c0_g1_i1;TRINITY_DN44_c0_g1_i10;TRINITY_DN44_c0_g1_i11;TRINITY_DN44_c0_g1_i12;TRINITY_DN44_c0_g1_i13;TRINITY_DN44_c0_g1_i14;TRINITY_DN44_c0_g1_i2;TRINITY_DN44_c0_g1_i3;TRINITY_DN44_c0_g1_i4;TRINITY_DN44_c0_g1_i5;TRINITY_DN44_c0_g1_i6;TRINITY_DN44_c0_g1_i7;TRINITY_DN44_c0_g1_i8;TRINITY_DN44_c0_g1_i9	-	-	-	-	-	-	-	-	-	-	-	0	3	1	2682.72	7664.98	8	0	0.15	0.07	186.87	494.36	0.63	0.07	227.29	-10.8585	down	8.14054e-09	2.08399e-06	yes
TRINITY_DN227_c0_g1	2082	TRINITY_DN227_c0_g1_i1;TRINITY_DN227_c0_g1_i2;TRINITY_DN227_c0_g1_i3;TRINITY_DN227_c0_g1_i5;TRINITY_DN227_c0_g1_i6;TRINITY_DN227_c0_g1_i7;TRINITY_DN227_c0_g1_i8	glyeraldehyde-3-phosphate dehydrogenase, partial [Marsilea quadrifolia]	Gapdh	Glyceraldehyde-3-phosphate dehydrogenase OS=Glossina morsitans morsitans OX=37546 GN=Gapdh PE=2 SV=1	GO:0005737(cytoplasm);GO:0015630(microtubule cytoskeleton)	COG0057(glyceraldehyde3phosphate dehydrogenase)	K00134	glyceraldehyde 3-phosphate dehydrogenase	EC:1.2.1.12	jcu00010(Glycolysis / Gluconeogenesis);jcu00710(Carbon fixation in photosynthetic organisms)	A0A7R9BEF8.1 PF02800.25;Gp_dh_C;	-	2193.01	568.15	2	0	0	0	57.9	21.59	0.04	0	0	0	26.51	0	13.067	up	8.16676e-09	2.08399e-06	yes
TRINITY_DN1309_c1_g1	757	TRINITY_DN1309_c1_g1_i1	Peroxidase 3 [Nymphaea thermarum]	PER3	Peroxidase 3 OS=Arabidopsis thaliana OX=3702 GN=PER3 PE=2 SV=1	GO:0004601(peroxidase activity);GO:0009505(plant-type cell wall);GO:0009664(plant-type cell wall organization)	ENOG410Y9ME(peroxidase)	K00430	peroxidase	EC:1.11.1.7	pda00940(Phenylpropanoid biosynthesis)	A0A8B7BJ31.1 PF00141.28;peroxidase;	-	85.93	1758.49	1017.68	14	6	0	9.22	117.26	91.77	1.71	0.73	0	72.75	0.81	7.4702	up	8.77887e-09	2.22019e-06	yes
TRINITY_DN50886_c0_g1	458	TRINITY_DN50886_c0_g1_i1;TRINITY_DN50886_c0_g1_i2;TRINITY_DN50886_c0_g1_i3;TRINITY_DN50886_c0_g1_i4;TRINITY_DN50886_c0_g1_i5	hypothetical protein D9Q98_000111 [Chlorella vulgaris]	-	Y-box factor homolog OS=Aplysia californica OX=6500 PE=2 SV=1	GO:0003677(DNA binding);GO:0003723(RNA binding);GO:0005737(cytoplasm);GO:0006351(transcription, DNA-templated);GO:0006355(regulation of transcription, DNA-templated);GO:0006397(mRNA processing);GO:0008380(RNA splicing);GO:0071204(histone pre-mRNA 3'end processing complex)	COG1278(Cold shock protein)	-	-	-	-	A0A6P8IMT1.1 PF00313.27;CSD;	-	28.42	27.14	94.57	0	0	0	16.41	8.84	27.52	0	0	0	17.59	0	8.76176	up	9.35398e-09	2.3447e-06	yes
TRINITY_DN15748_c0_g1	916	TRINITY_DN15748_c0_g1_i1;TRINITY_DN15748_c0_g1_i2;TRINITY_DN15748_c0_g1_i3	-	-	Neurohemerythrin OS=Hirudo medicinalis OX=6421 PE=1 SV=1	-	-	-	-	-	-	A0A1S3JZF7.1 PF01814.28;Hemerythrin;	-	72	89	59	0	0	2	8.08	6.21	3.91	0	0	0.21	6.07	0.07	6.83907	up	9.5607e-09	2.3755e-06	yes
TRINITY_DN3994_c0_g1	759	TRINITY_DN3994_c0_g1_i1;TRINITY_DN3994_c0_g1_i2	36.4 kDa proline-rich protein-like [Nymphaea colorata]	-	-	-	-	-	-	-	-	-	-	0	0	0	24466.9	74653.1	0	0	0	0	2986.77	9033.64	0	0	4006.8	-17.8368	down	9.87078e-09	2.41271e-06	yes
TRINITY_DN4945_c0_g1	2086	TRINITY_DN4945_c0_g1_i1;TRINITY_DN4945_c0_g1_i10;TRINITY_DN4945_c0_g1_i11;TRINITY_DN4945_c0_g1_i12;TRINITY_DN4945_c0_g1_i13;TRINITY_DN4945_c0_g1_i14;TRINITY_DN4945_c0_g1_i15;TRINITY_DN4945_c0_g1_i16;TRINITY_DN4945_c0_g1_i17;TRINITY_DN4945_c0_g1_i18;TRINITY_DN4945_c0_g1_i19;TRINITY_DN4945_c0_g1_i2;TRINITY_DN4945_c0_g1_i20;TRINITY_DN4945_c0_g1_i21;TRINITY_DN4945_c0_g1_i22;TRINITY_DN4945_c0_g1_i23;T…	Chalcone--flavonone isomerase 2 [Nymphaea thermarum]	CHI1	Chalcone--flavanone isomerase 1 OS=Vitis vinifera OX=29760 GN=CHI1 PE=2 SV=1	GO:0005504(fatty acid binding);GO:0005515(protein binding);GO:0005634(nucleus);GO:0005783(endoplasmic reticulum);GO:0006631(fatty acid metabolic process);GO:0009411(response to UV);GO:0009507(chloroplast);GO:0009570(chloroplast stroma);GO:0009705(plant-type vacuole membrane);GO:0009733(response to auxin);GO:0009813(flavonoid biosynthetic process);GO:0010224(response to UV-B);GO:0042406(extrinsic …	ENOG410YEUK(Catalyzes the intramolecular cyclization of bicyclic chalcones into tricyclic (S)-flavanones. Responsible for the isomerization of 4,2',4',6'-tetrahydroxychalcone (also termed chalcone) into naringenin)	K01859	chalcone isomerase	EC:5.5.1.6	sita00941(Flavonoid biosynthesis)	A0A4U6SPX1.1 PF02431.20;Chalcone;	-	3081.81	9368.4	11867	637	554	553	159.6	319.27	537.43	41	32.55	27.52	338.77	33.69	4.09826	up	9.88081e-09	2.41271e-06	yes
TRINITY_DN7681_c0_g1	1011	TRINITY_DN7681_c0_g1_i1;TRINITY_DN7681_c0_g1_i2;TRINITY_DN7681_c0_g1_i3;TRINITY_DN7681_c0_g1_i4	2-hydroxyisoflavanone dehydratase-like [Nymphaea colorata]	HIDM	2-hydroxyisoflavanone dehydratase OS=Glycyrrhiza echinata OX=46348 GN=HIDM PE=1 SV=1	GO:0009717(isoflavonoid biosynthetic process);GO:0033987(2-hydroxyisoflavanone dehydratase activity);GO:0046287(isoflavonoid metabolic process);GO:0052689(carboxylic ester hydrolase activity)	COG0657(alpha beta hydrolase fold-3 domain protein)	NA	NA	NA	-	A0A8B7MX84.1 PF07859.18;Abhydrolase_3;	-	141	78	99.99	3	2	0	9.68	3.6	6.57	0.28	0.15	0	6.62	0.14	6.20569	up	1.00204e-08	2.42587e-06	yes
TRINITY_DN6382_c0_g1	792	TRINITY_DN6382_c0_g1_i1;TRINITY_DN6382_c0_g1_i2;TRINITY_DN6382_c0_g1_i3;TRINITY_DN6382_c0_g1_i4;TRINITY_DN6382_c0_g1_i6;TRINITY_DN6382_c0_g1_i7	hypothetical protein RND71_044116 [Anisodus tanguticus]	eEF1alpha2	Elongation factor 1-alpha 2 OS=Drosophila melanogaster OX=7227 GN=eEF1alpha2 PE=2 SV=2	GO:0003746(translation elongation factor activity);GO:0003924(GTPase activity);GO:0005525(GTP binding);GO:0005737(cytoplasm);GO:0005853(eukaryotic translation elongation factor 1 complex);GO:0006412(translation);GO:0006414(translational elongation)	COG5256(This protein promotes the GTP-dependent binding of aminoacyl-tRNA to the A-site of ribosomes during protein biosynthesis (By similarity))	K03231	elongation factor 1-alpha	-	lang03013(RNA transport)	A0A7L0Q1F7.1 PF00009.32;GTP_EFTU;	-	1746.64	322.34	7	0	0	1	173.21	27.68	0.58	0	0	0.09	67.16	0.03	10.8765	up	1.02562e-08	2.46192e-06	yes
TRINITY_DN35900_c0_g2	1460	TRINITY_DN35900_c0_g2_i1	cytochrome c oxidase subunit 1 [Nephroselmis olivacea]	mt:CoI	Cytochrome c oxidase subunit 1 OS=Drosophila melanogaster OX=7227 GN=mt:CoI PE=2 SV=2	GO:0004129(cytochrome-c oxidase activity);GO:0005506(iron ion binding);GO:0005751(mitochondrial respiratory chain complex IV);GO:0006123(mitochondrial electron transport, cytochrome c to oxygen);GO:0009060(aerobic respiration);GO:0015990(electron transport coupled proton transport);GO:0016021(integral component of membrane);GO:0020037(heme binding);GO:0022904(respiratory electron transport chain)…	COG0843(Cytochrome C oxidase subunit I)	K02256	cytochrome c oxidase subunit 1	EC:1.9.3.1	cvr00190(Oxidative phosphorylation)	Q60HA9.1 PF00115.25;COX1;	-	14	119	181.07	0	0	0	0.56	2.91	6.02	0	0	0	3.16	0	9.84539	up	1.0683e-08	2.54283e-06	yes
TRINITY_DN53573_c0_g1	768	TRINITY_DN53573_c0_g1_i1	cytochrome oxidase subunit 3 [Cymbomonas tetramitiformis]	mt:CoIII	Cytochrome c oxidase subunit 3 OS=Drosophila melanogaster OX=7227 GN=mt:CoIII PE=3 SV=1	GO:0004129(cytochrome-c oxidase activity);GO:0005739(mitochondrion);GO:0005751(mitochondrial respiratory chain complex IV);GO:0006123(mitochondrial electron transport, cytochrome c to oxygen);GO:0009055(electron transfer activity);GO:0009060(aerobic respiration);GO:0015453(oxidoreduction-driven active transmembrane transporter activity);GO:0016020(membrane);GO:0019646(aerobic electron transport c…	COG1845(Cytochrome C Oxidase, Subunit III)	K02262	cytochrome c oxidase subunit 3	-	csl00190(Oxidative phosphorylation)	Q1KPW9.1 PF00510.23;COX3;	-	2867.41	151.53	6	0	0	0	299.67	9.84	0.53	0	0	0	103.35	0	13.1891	up	1.09524e-08	2.55581e-06	yes
TRINITY_DN50_c1_g2	202	TRINITY_DN50_c1_g2_i1	Peroxidase 21 [Nymphaea thermarum]	PER21	Peroxidase 21 OS=Arabidopsis thaliana OX=3702 GN=PER21 PE=1 SV=1	GO:0004601(peroxidase activity);GO:0005576(extracellular region);GO:0005829(cytosol);GO:0006979(response to oxidative stress);GO:0020037(heme binding);GO:0042744(hydrogen peroxide catabolic process);GO:0046872(metal ion binding);GO:0048511(rhythmic process);GO:0050832(defense response to fungus);GO:0055114(oxidation-reduction process)	ENOG410YHIH(peroxidase)	K00430	peroxidase	EC:1.11.1.7	ath00940(Phenylpropanoid biosynthesis)	A0A2P5D7I0.1 PF00141.28;peroxidase;	-	10.44	841.97	601.51	2	1.97	1	18.76	917.48	877.73	3.9	3.81	1.55	604.66	3.09	8.39334	up	1.0971e-08	2.55581e-06	yes
TRINITY_DN2781_c0_g1	2683	TRINITY_DN2781_c0_g1_i1;TRINITY_DN2781_c0_g1_i10;TRINITY_DN2781_c0_g1_i12;TRINITY_DN2781_c0_g1_i13;TRINITY_DN2781_c0_g1_i15;TRINITY_DN2781_c0_g1_i16;TRINITY_DN2781_c0_g1_i17;TRINITY_DN2781_c0_g1_i18;TRINITY_DN2781_c0_g1_i19;TRINITY_DN2781_c0_g1_i2;TRINITY_DN2781_c0_g1_i20;TRINITY_DN2781_c0_g1_i21;TRINITY_DN2781_c0_g1_i23;TRINITY_DN2781_c0_g1_i24;TRINITY_DN2781_c0_g1_i25;TRINITY_DN2781_c0_g1_i26;T…	anthocyanidin reductase ((2S)-flavan-3-ol-forming) [Nymphaea colorata]	ANR	Anthocyanidin reductase ((2S)-flavan-3-ol-forming) OS=Vitis vinifera OX=29760 GN=ANR PE=3 SV=1	GO:0009507(chloroplast);GO:0009813(flavonoid biosynthetic process);GO:0009964(negative regulation of flavonoid biosynthetic process);GO:0016491(oxidoreductase activity);GO:0033729(anthocyanidin reductase activity);GO:0050662(coenzyme binding);GO:0055114(oxidation-reduction process)	COG0451(Nad-dependent epimerase dehydratase)	K08695	anthocyanidin reductase	EC:1.3.1.77	atr00941(Flavonoid biosynthesis)	A0A6A6LQ96.1 PF01370.26;Epimerase;	-	4691.97	8148.05	11330.6	499.97	440.78	60.45	536.04	552.9	1052.36	61.73	49.8	4.16	713.77	38.56	4.90308	up	1.10082e-08	2.55581e-06	yes
TRINITY_DN53738_c0_g1	533	TRINITY_DN53738_c0_g1_i1;TRINITY_DN53738_c0_g1_i10;TRINITY_DN53738_c0_g1_i11;TRINITY_DN53738_c0_g1_i12;TRINITY_DN53738_c0_g1_i14;TRINITY_DN53738_c0_g1_i15;TRINITY_DN53738_c0_g1_i16;TRINITY_DN53738_c0_g1_i17;TRINITY_DN53738_c0_g1_i18;TRINITY_DN53738_c0_g1_i2;TRINITY_DN53738_c0_g1_i3;TRINITY_DN53738_c0_g1_i4;TRINITY_DN53738_c0_g1_i5;TRINITY_DN53738_c0_g1_i6;TRINITY_DN53738_c0_g1_i7;TRINITY_DN53738_…	predicted protein [Hordeum vulgare subsp. vulgare]	ACT-1	Actin-1 OS=Aedes aegypti OX=7159 GN=ACT-1 PE=2 SV=2	GO:0005856(cytoskeleton);GO:0005886(plasma membrane);GO:0005925(focal adhesion);GO:0097433(dense body)	COG5277(Actin-related protein)	K05692	actin beta/gamma 1	-	pda04145(Phagosome)	A0A7K6J4P8.1 PF00022.24;Actin;	-	1145.2	258.84	46	0	0	4	517.21	64.41	19.93	0	0	1.56	200.52	0.52	8.70581	up	1.18478e-08	2.71112e-06	yes
TRINITY_DN3016_c0_g1	1359	TRINITY_DN3016_c0_g1_i1;TRINITY_DN3016_c0_g1_i10;TRINITY_DN3016_c0_g1_i12;TRINITY_DN3016_c0_g1_i13;TRINITY_DN3016_c0_g1_i14;TRINITY_DN3016_c0_g1_i17;TRINITY_DN3016_c0_g1_i3;TRINITY_DN3016_c0_g1_i8;TRINITY_DN3016_c0_g1_i9	-	-	-	-	-	-	-	-	-	-	-	23186.1	35839.8	39371.1	3170.23	3175.92	3350.8	1027.57	977.65	1459.26	158.47	156.84	132.56	1154.83	149.29	3.65328	up	1.18686e-08	2.71112e-06	yes
TRINITY_DN10113_c0_g1	455	TRINITY_DN10113_c0_g1_i1;TRINITY_DN10113_c0_g1_i2;TRINITY_DN10113_c0_g1_i3;TRINITY_DN10113_c0_g1_i4;TRINITY_DN10113_c0_g1_i5;TRINITY_DN10113_c0_g1_i6;TRINITY_DN10113_c0_g1_i7	predicted protein [Hordeum vulgare subsp. vulgare]	-	Cathepsin L OS=Sarcophaga peregrina OX=7386 PE=1 SV=1	GO:0004197(cysteine-type endopeptidase activity);GO:0005615(extracellular space);GO:0005764(lysosome);GO:0051603(proteolysis involved in cellular protein catabolic process)	COG4870(cathepsin)	NA	NA	NA	-	A0A814MIQ9.1 PF00112.28;Peptidase_C1;	-	90.11	24.15	33	0	0	0	46.42	5.5	18.25	0	0	0	23.39	0	8.79829	up	1.34532e-08	3.04848e-06	yes
TRINITY_DN11770_c0_g1	420	TRINITY_DN11770_c0_g1_i2;TRINITY_DN11770_c0_g1_i3;TRINITY_DN11770_c0_g1_i4;TRINITY_DN11770_c0_g1_i5;TRINITY_DN11770_c0_g1_i6;TRINITY_DN11770_c0_g1_i7;TRINITY_DN11770_c0_g1_i8	Acidic endochitinase [Nymphaea thermarum]	-	Hevamine-A OS=Hevea brasiliensis OX=3981 PE=1 SV=2	GO:0004568(chitinase activity);GO:0005576(extracellular region);GO:0006032(chitin catabolic process);GO:0008061(chitin binding)	ENOG4111GPA(chitinase)	K01183	chitinase	EC:3.2.1.14	lja00520(Amino sugar and nucleotide sugar metabolism)	A0A7I8KR95.1 PF00704.33;Glyco_hydro_18;	-	85.72	119579	11487.4	0	0	11	58.5	48437.9	7045.56	0	0	6.35	18514	2.12	13.8538	up	1.40251e-08	3.1497e-06	yes
TRINITY_DN65718_c0_g1	205	TRINITY_DN65718_c0_g1_i1	-	-	-	-	-	-	-	-	-	-	-	25.74	570.64	203.17	0	0	2	44.21	593.83	283.17	0	0	2.97	307.07	0.99	8.71702	up	1.41222e-08	3.1497e-06	yes
TRINITY_DN12437_c0_g1	1319	TRINITY_DN12437_c0_g1_i1;TRINITY_DN12437_c0_g1_i10;TRINITY_DN12437_c0_g1_i11;TRINITY_DN12437_c0_g1_i15;TRINITY_DN12437_c0_g1_i16;TRINITY_DN12437_c0_g1_i17;TRINITY_DN12437_c0_g1_i19;TRINITY_DN12437_c0_g1_i2;TRINITY_DN12437_c0_g1_i4;TRINITY_DN12437_c0_g1_i6;TRINITY_DN12437_c0_g1_i9	-	-	-	-	-	-	-	-	-	-	-	34.03	47.03	108.01	1890.06	1360.73	818.15	1.56	1.33	4.19	99.9	70.32	34.13	2.36	68.12	-4.14481	down	1.42368e-08	3.15044e-06	yes
TRINITY_DN4573_c0_g1	1641	TRINITY_DN4573_c0_g1_i1;TRINITY_DN4573_c0_g1_i2;TRINITY_DN4573_c0_g1_i3	hypothetical protein RGQ29_005632 [Quercus rubra]	-	-	GO:0005634(nucleus)	ENOG410Y914(Late embryogenesis)	-	-	-	-	A0A8M8UYJ7.1 PF06830.16;Root_cap;	-	0	0	0	11928.3	43925.6	0	0	0	0	560.05	2027.98	0	0	862.68	-17.0079	down	1.5513e-08	3.40624e-06	yes
TRINITY_DN628_c3_g1	897	TRINITY_DN628_c3_g1_i1;TRINITY_DN628_c3_g1_i2;TRINITY_DN628_c3_g1_i3	predicted protein [Hordeum vulgare subsp. vulgare]	ACT1	Actin-1 OS=Oryza sativa subsp. indica OX=39946 GN=ACT1 PE=2 SV=1	GO:0003729(mRNA binding);GO:0005200(structural constituent of cytoskeleton);GO:0005507(copper ion binding);GO:0005524(ATP binding);GO:0005737(cytoplasm);GO:0005773(vacuole);GO:0005829(cytosol);GO:0005856(cytoskeleton);GO:0005886(plasma membrane);GO:0009506(plasmodesma);GO:0009507(chloroplast);GO:0009570(chloroplast stroma);GO:0009651(response to salt stress);GO:0009941(chloroplast envelope);GO:00…	COG5277(Actin-related protein)	NA	NA	NA	-	X6N6X6.1 PF00022.24;Actin;	-	59.31	503.42	45.16	1	0	0	8.52	25.63	9.43	0.28	0	0	14.53	0.09	9.1337	up	1.57495e-08	3.43157e-06	yes
TRINITY_DN21819_c0_g1	642	TRINITY_DN21819_c0_g1_i1;TRINITY_DN21819_c0_g1_i10;TRINITY_DN21819_c0_g1_i11;TRINITY_DN21819_c0_g1_i12;TRINITY_DN21819_c0_g1_i13;TRINITY_DN21819_c0_g1_i14;TRINITY_DN21819_c0_g1_i15;TRINITY_DN21819_c0_g1_i2;TRINITY_DN21819_c0_g1_i3;TRINITY_DN21819_c0_g1_i4;TRINITY_DN21819_c0_g1_i5;TRINITY_DN21819_c0_g1_i6;TRINITY_DN21819_c0_g1_i8;TRINITY_DN21819_c0_g1_i9	-	-	-	-	-	-	-	-	-	-	-	89.9	44.53	117.9	0	3.28	0	20.59	6.78	43.25	0	0.73	0	23.54	0.24	6.51429	up	1.66957e-08	3.60997e-06	yes
TRINITY_DN11895_c0_g1	646	TRINITY_DN11895_c0_g1_i1;TRINITY_DN11895_c0_g1_i10;TRINITY_DN11895_c0_g1_i11;TRINITY_DN11895_c0_g1_i12;TRINITY_DN11895_c0_g1_i13;TRINITY_DN11895_c0_g1_i14;TRINITY_DN11895_c0_g1_i15;TRINITY_DN11895_c0_g1_i16;TRINITY_DN11895_c0_g1_i2;TRINITY_DN11895_c0_g1_i3;TRINITY_DN11895_c0_g1_i4;TRINITY_DN11895_c0_g1_i5;TRINITY_DN11895_c0_g1_i6;TRINITY_DN11895_c0_g1_i7;TRINITY_DN11895_c0_g1_i8;TRINITY_DN11895_c…	beta-1 tubulin [Dendrobium catenatum]	-	Tubulin beta-3 chain OS=Gallus gallus OX=9031 PE=2 SV=1	GO:0003924(GTPase activity);GO:0005200(structural constituent of cytoskeleton);GO:0005525(GTP binding);GO:0005737(cytoplasm);GO:0005874(microtubule);GO:0007017(microtubule-based process)	COG5023(protein polymerization)	K07375	tubulin beta	-	smo04145(Phagosome)	A0A915P0K6.1 PF00091.30;Tubulin;	-	71.22	151.47	157.64	4	0	2	12.65	14.47	35.15	1.78	0	0.77	20.76	0.85	6.19352	up	1.71112e-08	3.67179e-06	yes
TRINITY_DN9695_c0_g1	922	TRINITY_DN9695_c0_g1_i1;TRINITY_DN9695_c0_g1_i10;TRINITY_DN9695_c0_g1_i11;TRINITY_DN9695_c0_g1_i13;TRINITY_DN9695_c0_g1_i14;TRINITY_DN9695_c0_g1_i15;TRINITY_DN9695_c0_g1_i16;TRINITY_DN9695_c0_g1_i17;TRINITY_DN9695_c0_g1_i18;TRINITY_DN9695_c0_g1_i2;TRINITY_DN9695_c0_g1_i20;TRINITY_DN9695_c0_g1_i21;TRINITY_DN9695_c0_g1_i22;TRINITY_DN9695_c0_g1_i3;TRINITY_DN9695_c0_g1_i6	-	-	-	-	-	-	-	-	-	-	-	9	557.02	155	0	0	0	1.44	33.26	14.24	0	0	0	16.31	0	11.1253	up	1.85666e-08	3.95413e-06	yes
TRINITY_DN4978_c0_g1	601	TRINITY_DN4978_c0_g1_i1;TRINITY_DN4978_c0_g1_i10;TRINITY_DN4978_c0_g1_i11;TRINITY_DN4978_c0_g1_i12;TRINITY_DN4978_c0_g1_i13;TRINITY_DN4978_c0_g1_i14;TRINITY_DN4978_c0_g1_i15;TRINITY_DN4978_c0_g1_i16;TRINITY_DN4978_c0_g1_i17;TRINITY_DN4978_c0_g1_i18;TRINITY_DN4978_c0_g1_i19;TRINITY_DN4978_c0_g1_i2;TRINITY_DN4978_c0_g1_i20;TRINITY_DN4978_c0_g1_i21;TRINITY_DN4978_c0_g1_i22;TRINITY_DN4978_c0_g1_i23;T…	-	-	-	-	-	-	-	-	-	-	-	4432.15	530.23	1	0	0	0	1554.08	93.77	0.5	0	0	0	549.45	0	13.9067	up	1.96309e-08	4.14959e-06	yes
TRINITY_DN5205_c0_g1	2977	TRINITY_DN5205_c0_g1_i1;TRINITY_DN5205_c0_g1_i10;TRINITY_DN5205_c0_g1_i11;TRINITY_DN5205_c0_g1_i12;TRINITY_DN5205_c0_g1_i13;TRINITY_DN5205_c0_g1_i14;TRINITY_DN5205_c0_g1_i15;TRINITY_DN5205_c0_g1_i17;TRINITY_DN5205_c0_g1_i18;TRINITY_DN5205_c0_g1_i19;TRINITY_DN5205_c0_g1_i2;TRINITY_DN5205_c0_g1_i21;TRINITY_DN5205_c0_g1_i22;TRINITY_DN5205_c0_g1_i23;TRINITY_DN5205_c0_g1_i24;TRINITY_DN5205_c0_g1_i25;T…	GDSL esterase/lipase At1g28590-like [Nymphaea colorata]	At1g28610	GDSL esterase/lipase At1g28610 OS=Arabidopsis thaliana OX=3702 GN=At1g28610 PE=2 SV=2	GO:0005576(extracellular region);GO:0016042(lipid catabolic process);GO:0016298(lipase activity);GO:0016788(hydrolase activity, acting on ester bonds);GO:0052689(carboxylic ester hydrolase activity)	ENOG410YC5Z(GDSL esterase lipase)	K21026	acetylajmaline esterase	EC:3.1.1.80	atr00901(Indole alkaloid biosynthesis)	A0A8J4VCA6.1 PF00657.27;Lipase_GDSL;	-	156	473.52	646.74	10	6	22	5.52	13.46	20.13	0.38	0.24	0.51	13.04	0.38	5.337	up	1.99451e-08	4.18478e-06	yes
TRINITY_DN8407_c0_g1	2567	TRINITY_DN8407_c0_g1_i1;TRINITY_DN8407_c0_g1_i10;TRINITY_DN8407_c0_g1_i11;TRINITY_DN8407_c0_g1_i12;TRINITY_DN8407_c0_g1_i2;TRINITY_DN8407_c0_g1_i3;TRINITY_DN8407_c0_g1_i4;TRINITY_DN8407_c0_g1_i5;TRINITY_DN8407_c0_g1_i6;TRINITY_DN8407_c0_g1_i7;TRINITY_DN8407_c0_g1_i8;TRINITY_DN8407_c0_g1_i9	hypothetical protein RND71_044133 [Anisodus tanguticus]	Eno	Enolase OS=Drosophila melanogaster OX=7227 GN=Eno PE=1 SV=2	GO:0000015(phosphopyruvate hydratase complex);GO:0000287(magnesium ion binding);GO:0004634(phosphopyruvate hydratase activity);GO:0005737(cytoplasm);GO:0005886(plasma membrane);GO:0006096(glycolytic process);GO:0010906(regulation of glucose metabolic process)	COG0148(Catalyzes the reversible conversion of 2- phosphoglycerate into phosphoenolpyruvate. It is essential for the degradation of carbohydrates via glycolysis (By similarity))	K01689	enolase	EC:4.2.1.11	cit00010(Glycolysis / Gluconeogenesis);cit03018(RNA degradation)	A0A1D2NE37.1 PF00113.27;Enolase_C;	-	1488.43	743	1	0	0	0	34.98	11.11	0.11	0	0	0	15.4	0	12.7661	up	2.05207e-08	4.23487e-06	yes
TRINITY_DN3424_c0_g1	824	TRINITY_DN3424_c0_g1_i1;TRINITY_DN3424_c0_g1_i10;TRINITY_DN3424_c0_g1_i11;TRINITY_DN3424_c0_g1_i12;TRINITY_DN3424_c0_g1_i13;TRINITY_DN3424_c0_g1_i14;TRINITY_DN3424_c0_g1_i16;TRINITY_DN3424_c0_g1_i17;TRINITY_DN3424_c0_g1_i18;TRINITY_DN3424_c0_g1_i19;TRINITY_DN3424_c0_g1_i2;TRINITY_DN3424_c0_g1_i20;TRINITY_DN3424_c0_g1_i21;TRINITY_DN3424_c0_g1_i22;TRINITY_DN3424_c0_g1_i23;TRINITY_DN3424_c0_g1_i24;T…	-	-	-	-	-	-	-	-	-	-	-	1897.54	629.01	1	0	0	0	274.36	72.6	0.08	0	0	0	115.68	0	12.9412	up	2.05453e-08	4.23487e-06	yes
TRINITY_DN11186_c0_g1	921	TRINITY_DN11186_c0_g1_i1;TRINITY_DN11186_c0_g1_i10;TRINITY_DN11186_c0_g1_i11;TRINITY_DN11186_c0_g1_i12;TRINITY_DN11186_c0_g1_i2;TRINITY_DN11186_c0_g1_i4;TRINITY_DN11186_c0_g1_i7;TRINITY_DN11186_c0_g1_i9	pterocarpan synthase 1-like [Nymphaea colorata]	DIR21	Dirigent protein 21 OS=Arabidopsis thaliana OX=3702 GN=DIR21 PE=3 SV=1	GO:0009699(phenylpropanoid biosynthetic process);GO:0042349(guiding stereospecific synthesis activity)	ENOG410YGJA(Disease resistance response protein)	K01870	isoleucyl-tRNA synthetase	EC:6.1.1.5	eus00970(Aminoacyl-tRNA biosynthesis)	A0A059DHS5.1 PF03018.19;Dirigent;	-	236	1349.97	1293.36	56	56	31	22.86	81.1	106.98	5.97	6.45	2.8	70.31	5.07	4.64147	up	2.06713e-08	4.23487e-06	yes
TRINITY_DN4531_c0_g1	1254	TRINITY_DN4531_c0_g1_i1;TRINITY_DN4531_c0_g1_i2	Fasciclin-like arabinogalactan protein 11 [Nymphaea thermarum]	FLA11	Fasciclin-like arabinogalactan protein 11 OS=Arabidopsis thaliana OX=3702 GN=FLA11 PE=2 SV=2	GO:0005886(plasma membrane);GO:0009834(plant-type secondary cell wall biogenesis);GO:0031225(anchored component of membrane)	ENOG410YFHZ(Arabinogalactan protein)	NA	NA	NA	-	A0A8X8XTN3.1 PF02469.27;Fasciclin;	-	270	1171	1348.12	44	30	4	13.25	35.45	55.42	2.44	1.64	0.17	34.71	1.42	5.46201	up	2.07819e-08	4.23487e-06	yes
TRINITY_DN73015_c0_g2	490	TRINITY_DN73015_c0_g2_i1;TRINITY_DN73015_c0_g2_i2;TRINITY_DN73015_c0_g2_i3	hypothetical protein Lal_00045071 [Lupinus albus]	RpL10	Large ribosomal subunit protein uL16 OS=Drosophila melanogaster OX=7227 GN=RpL10 PE=1 SV=1	GO:0000027(ribosomal large subunit assembly);GO:0002181(cytoplasmic translation);GO:0003723(RNA binding);GO:0003735(structural constituent of ribosome);GO:0005737(cytoplasm);GO:0005840(ribosome);GO:0006412(translation);GO:0022625(cytosolic large ribosomal subunit);GO:0022626(cytosolic ribosome);GO:0043025(neuronal cell body)	COG0197(Binds 23S rRNA and is also seen to make contacts with the A and possibly P site tRNAs (By similarity))	K02866	large subunit ribosomal protein L10e	-	cme03010(Ribosome)	A0A8X7C294.1 PF00252.23;Ribosomal_L16;	-	41	57	33.86	0	0	1	11.43	9.98	8.61	0	0	0.26	10.01	0.09	6.88049	up	2.14878e-08	4.34745e-06	yes
TRINITY_DN20427_c0_g1	2196	TRINITY_DN20427_c0_g1_i10;TRINITY_DN20427_c0_g1_i11;TRINITY_DN20427_c0_g1_i12;TRINITY_DN20427_c0_g1_i14;TRINITY_DN20427_c0_g1_i16;TRINITY_DN20427_c0_g1_i2;TRINITY_DN20427_c0_g1_i3;TRINITY_DN20427_c0_g1_i4;TRINITY_DN20427_c0_g1_i5;TRINITY_DN20427_c0_g1_i6;TRINITY_DN20427_c0_g1_i7;TRINITY_DN20427_c0_g1_i8;TRINITY_DN20427_c0_g1_i9	GDSL esterase/lipase [Nymphaea thermarum]	At1g71691	GDSL esterase/lipase At1g71691 OS=Arabidopsis thaliana OX=3702 GN=At1g71691 PE=2 SV=1	GO:0005576(extracellular region);GO:0016042(lipid catabolic process);GO:0016788(hydrolase activity, acting on ester bonds);GO:0052689(carboxylic ester hydrolase activity)	COG3240(GDSL esterase lipase)	K00679	phospholipid:diacylglycerol acyltransferase	EC:2.3.1.158	cic00561(Glycerolipid metabolism)	A0A6A6L6B4.1 PF00657.27;Lipase_GDSL;	-	0	0	0	5951.89	5907.95	0	0	0	0	281	274.4	0	0	185.13	-14.7845	down	2.26427e-08	4.54862e-06	yes
TRINITY_DN9160_c0_g1	1697	TRINITY_DN9160_c0_g1_i1;TRINITY_DN9160_c0_g1_i2;TRINITY_DN9160_c0_g1_i3;TRINITY_DN9160_c0_g1_i4;TRINITY_DN9160_c0_g1_i5;TRINITY_DN9160_c0_g1_i6	DETOXIFICATION 55 protein [Nymphaea thermarum]	DTX55	Protein DETOXIFICATION 55 OS=Arabidopsis thaliana OX=3702 GN=DTX55 PE=2 SV=1	GO:0006855(drug transmembrane transport)	COG0534(Mate efflux family protein)	NA	NA	NA	-	A0A835M758.1 PF01554.23;MatE;	-	18.07	11.08	7.01	6172.78	13325	20.58	0.61	0.28	0.2	296.26	658.21	0.63	0.36	318.37	-8.70605	down	2.37353e-08	4.73453e-06	yes
TRINITY_DN47059_c0_g1	405	TRINITY_DN47059_c0_g1_i1	acidic endochitinase-like [Nymphaea colorata]	-	Acidic endochitinase OS=Nicotiana tabacum OX=4097 PE=1 SV=1	GO:0004568(chitinase activity);GO:0005576(extracellular region);GO:0006032(chitin catabolic process);GO:0008061(chitin binding)	COG0515(Serine Threonine protein kinase)	K01183	chitinase	EC:3.2.1.14	cam00520(Amino sugar and nucleotide sugar metabolism)	A0A8R7UBJ9.1 PF00704.33;Glyco_hydro_18;	-	2	11253.7	852.67	0	0	1	0.9	3152.65	317.39	0	0	0.42	1156.98	0.14	13.4496	up	2.40235e-08	4.73739e-06	yes
TRINITY_DN15099_c0_g1	1060	TRINITY_DN15099_c0_g1_i1;TRINITY_DN15099_c0_g1_i2;TRINITY_DN15099_c0_g1_i3;TRINITY_DN15099_c0_g1_i4;TRINITY_DN15099_c0_g1_i5;TRINITY_DN15099_c0_g1_i6;TRINITY_DN15099_c0_g1_i7;TRINITY_DN15099_c0_g1_i8;TRINITY_DN15099_c0_g1_i9	serine protease 27-like [Chlorella sorokiniana]	-	Trypsin-1 OS=Astacus astacus OX=6715 PE=1 SV=1	GO:0005515(protein binding)	COG5640(protease)	-	-	-	-	A0A7R9GGP9.1 PF00089.31;Trypsin;	-	5031.99	499	1	0	0	0	314.99	20.94	0.12	0	0	0	112.02	0	14.0623	up	2.40842e-08	4.73739e-06	yes
TRINITY_DN6611_c0_g2	1354	TRINITY_DN6611_c0_g2_i1;TRINITY_DN6611_c0_g2_i2;TRINITY_DN6611_c0_g2_i3;TRINITY_DN6611_c0_g2_i4	GDSL esterase/lipase At1g29670-like isoform X1 [Nymphaea colorata]	At1g29670	GDSL esterase/lipase At1g29670 OS=Arabidopsis thaliana OX=3702 GN=At1g29670 PE=2 SV=1	GO:0016298(lipase activity)	COG3240(GDSL esterase lipase)	K00679	phospholipid:diacylglycerol acyltransferase	EC:2.3.1.158	cic00561(Glycerolipid metabolism)	A0A443N4Y6.1 PF00657.27;Lipase_GDSL;	-	37	47.07	60	1	0	1	1.73	1.33	2.27	0.06	0	0.05	1.78	0.04	6.20411	up	2.66484e-08	5.20563e-06	yes
TRINITY_DN14776_c0_g1	1021	TRINITY_DN14776_c0_g1_i1;TRINITY_DN14776_c0_g1_i2;TRINITY_DN14776_c0_g1_i3	60S acidic ribosomal protein P0 [Cucumis sativus]	RpLP0	Large ribosomal subunit protein uL10 OS=Drosophila melanogaster OX=7227 GN=RpLP0 PE=1 SV=1	GO:0002181(cytoplasmic translation);GO:0003735(structural constituent of ribosome);GO:0022625(cytosolic large ribosomal subunit);GO:0030687(preribosome, large subunit precursor);GO:0070180(large ribosomal subunit rRNA binding)	COG0244(50s ribosomal protein L10)	K02941	large subunit ribosomal protein LP0	-	csv03010(Ribosome)	A0A4C1ZRA2.1 PF00466.25;Ribosomal_L10;	-	76	115	41	0	0	2	5.85	5.48	2.29	0	0	0.14	4.54	0.05	6.9346	up	3.01215e-08	5.84377e-06	yes
TRINITY_DN16446_c0_g1	259	TRINITY_DN16446_c0_g1_i1	flavonoid 3',5'-hydroxylase 1-like [Nymphaea colorata]	CYP75A6	Flavonoid 3',5'-hydroxylase OS=Campanula medium OX=56154 GN=CYP75A6 PE=2 SV=1	GO:0016020(membrane);GO:0016709(oxidoreductase activity, acting on paired donors, with incorporation or reduction of molecular oxygen, NAD(P)H as one donor, and incorporation of one atom of oxygen);GO:0044550(secondary metabolite biosynthetic process)	COG2124(Cytochrome p450)	K13083	flavonoid 3',5'-hydroxylase	EC:1.14.14.81	vvi00941(Flavonoid biosynthesis);vvi00944(Flavone and flavonol biosynthesis)	A0A834L7V6.1 PF00067.27;p450;	-	191.5	369.87	578.37	19.18	10.61	2	196.88	229.7	477.92	20.46	11.34	1.75	301.5	11.18	5.43402	up	3.16538e-08	6.09927e-06	yes
TRINITY_DN4539_c0_g1	743	TRINITY_DN4539_c0_g1_i1;TRINITY_DN4539_c0_g1_i2	predicted protein [Hordeum vulgare subsp. vulgare]	-	-	-	-	-	-	-	-	-	-	198	7	230	0	0	0	22.27	0.48	21.73	0	0	0	14.83	0	10.3024	up	3.26037e-08	6.23986e-06	yes
TRINITY_DN796_c2_g1	1075	TRINITY_DN796_c2_g1_i1	-	-	-	-	-	-	-	-	-	-	-	32.2	73.33	118.01	1	2	1	1.95	2.75	6	0.07	0.14	0.05	3.57	0.09	5.95184	up	3.75864e-08	7.03903e-06	yes
TRINITY_DN13801_c0_g1	824	TRINITY_DN13801_c0_g1_i1	Ethylene-responsive transcription factor [Nymphaea thermarum]	ERF039	Ethylene-responsive transcription factor ERF039 OS=Arabidopsis thaliana OX=3702 GN=ERF039 PE=2 SV=1	GO:0003677(DNA binding);GO:0003700(DNA binding transcription factor activity);GO:0005634(nucleus);GO:0006351(transcription, DNA-templated);GO:0006355(regulation of transcription, DNA-templated);GO:0007275(multicellular organism development);GO:0009873(ethylene-activated signaling pathway)	ENOG410YNYS(AP2)	NA	NA	NA	-	A0A834LW62.1 PF00847.25;AP2;	ERF	19	85.99	206.65	0	0	1	1.75	4.93	16.03	0	0	0.08	7.57	0.03	8.04251	up	3.76066e-08	7.03903e-06	yes
TRINITY_DN76128_c0_g1	913	TRINITY_DN76128_c0_g1_i1	acidic endochitinase-like [Nymphaea colorata]	-	Acidic endochitinase OS=Cucumis sativus OX=3659 PE=1 SV=1	GO:0004568(chitinase activity);GO:0005576(extracellular region);GO:0006032(chitin catabolic process);GO:0008061(chitin binding)	ENOG4111GPA(chitinase)	K01183	chitinase	EC:3.2.1.14	zma00520(Amino sugar and nucleotide sugar metabolism)	A0A8B8IZK0.1 PF00704.33;Glyco_hydro_18;	-	1	3043.67	343.75	0	0	0	0.08	146.83	22.48	0	0	0	56.46	0	13.3828	up	3.77935e-08	7.03903e-06	yes
TRINITY_DN2410_c0_g1	289	TRINITY_DN2410_c0_g1_i1;TRINITY_DN2410_c0_g1_i2;TRINITY_DN2410_c0_g1_i3	unknown [Zea mays]	ACTIA	Actin-1/2 OS=Podocoryna carnea OX=6096 GN=ACTIA PE=2 SV=1	GO:0005856(cytoskeleton);GO:0005886(plasma membrane);GO:0005925(focal adhesion);GO:0097433(dense body)	COG5277(Actin-related protein)	K05692	actin beta/gamma 1	-	pda04145(Phagosome)	A0A8N5EZG4.1 PF00022.24;Actin;	-	39.83	62.54	41	1	0	1	35.57	33.17	31.26	0.99	0	0.75	33.33	0.58	6.23082	up	3.793e-08	7.03903e-06	yes
TRINITY_DN43653_c0_g1	1598	TRINITY_DN43653_c0_g1_i1;TRINITY_DN43653_c0_g1_i10;TRINITY_DN43653_c0_g1_i11;TRINITY_DN43653_c0_g1_i12;TRINITY_DN43653_c0_g1_i13;TRINITY_DN43653_c0_g1_i14;TRINITY_DN43653_c0_g1_i16;TRINITY_DN43653_c0_g1_i2;TRINITY_DN43653_c0_g1_i3;TRINITY_DN43653_c0_g1_i6;TRINITY_DN43653_c0_g1_i7;TRINITY_DN43653_c0_g1_i8;TRINITY_DN43653_c0_g1_i9	Paired amphipathic helix protein Sin3-like 4 [Nymphaea thermarum]	SNL3	Paired amphipathic helix protein Sin3-like 3 OS=Arabidopsis thaliana OX=3702 GN=SNL3 PE=1 SV=3	GO:0000118(histone deacetylase complex);GO:0000122(negative regulation of transcription by RNA polymerase II);GO:0000785(chromatin);GO:0004407(histone deacetylase activity);GO:0016575(histone deacetylation)	COG5602(Paired AMPhipathic helix protein)	NA	NA	NA	-	A0A8H6I4F7.1 PF00389.35;2-Hacid_dh;	-	0	0	0	882.88	735.01	2	0	0	0	66.12	55.4	0.12	0	40.55	-11.9147	down	3.82498e-08	7.03903e-06	yes
TRINITY_DN1192_c0_g2	667	TRINITY_DN1192_c0_g2_i1;TRINITY_DN1192_c0_g2_i2;TRINITY_DN1192_c0_g2_i3;TRINITY_DN1192_c0_g2_i4;TRINITY_DN1192_c0_g2_i5;TRINITY_DN1192_c0_g2_i6;TRINITY_DN1192_c0_g2_i7	hypothetical protein SOVF_215730, partial [Spinacia oleracea]	-	-	-	ENOG410XUGJ(NA)	-	-	-	-	-	-	35	60.73	119.69	0	0	2	7.97	9	19.33	0	0	0.45	12.1	0.15	6.75854	up	3.82705e-08	7.03903e-06	yes
TRINITY_DN20870_c0_g1	1369	TRINITY_DN20870_c0_g1_i1;TRINITY_DN20870_c0_g1_i10;TRINITY_DN20870_c0_g1_i11;TRINITY_DN20870_c0_g1_i12;TRINITY_DN20870_c0_g1_i13;TRINITY_DN20870_c0_g1_i15;TRINITY_DN20870_c0_g1_i17;TRINITY_DN20870_c0_g1_i18;TRINITY_DN20870_c0_g1_i3;TRINITY_DN20870_c0_g1_i5;TRINITY_DN20870_c0_g1_i6;TRINITY_DN20870_c0_g1_i7;TRINITY_DN20870_c0_g1_i8;TRINITY_DN20870_c0_g1_i9	hypothetical protein PPROV_000104400 [Pycnococcus provasolii]	-	Carboxypeptidase B OS=Astacus astacus OX=6715 PE=1 SV=1	GO:0004181(metallocarboxypeptidase activity);GO:0005615(extracellular space)	COG2866(metallocarboxypeptidase activity)	-	-	-	-	A0A7R9BMA2.1 PF00246.29;Peptidase_M14;	-	3353.75	327.28	1	0	0	0	149.84	13.8	0.09	0	0	0	54.58	0	13.475	up	3.95022e-08	7.21871e-06	yes
TRINITY_DN75402_c0_g1	903	TRINITY_DN75402_c0_g1_i1;TRINITY_DN75402_c0_g1_i2;TRINITY_DN75402_c0_g1_i3	hypothetical protein L1887_12720 [Cichorium endivia]	Rps2	Small ribosomal subunit protein uS5 OS=Mus musculus OX=10090 GN=Rps2 PE=1 SV=3	GO:0003735(structural constituent of ribosome);GO:0006412(translation);GO:0022627(cytosolic small ribosomal subunit)	COG0098(Located at the back of the 30S subunit body where it stabilizes the conformation of the head with respect to the body (By similarity))	K02981	small subunit ribosomal protein S2e	-	adu03010(Ribosome)	A0A915G1I2.1 PF03719.20;Ribosomal_S5_C;	-	71	101	12	0	0	0	5.68	5.01	0.8	0	0	0	3.83	0	9.1676	up	3.99327e-08	7.24346e-06	yes
TRINITY_DN60040_c0_g1	240	TRINITY_DN60040_c0_g1_i1	Anthocyanidin reductase [Nymphaea thermarum]	-	Putative anthocyanidin reductase OS=Ginkgo biloba OX=3311 PE=2 SV=1	GO:0003824(catalytic activity);GO:0004022(alcohol dehydrogenase (NAD) activity);GO:0009809(lignin biosynthetic process);GO:0045551(cinnamyl-alcohol dehydrogenase activity);GO:0050662(coenzyme binding);GO:0055114(oxidation-reduction process)	COG0451(Nad-dependent epimerase dehydratase)	K08695	anthocyanidin reductase	EC:1.3.1.77	nnu00941(Flavonoid biosynthesis)	A0A803KP23.1 PF01370.26;Epimerase;	-	9.22	112.58	157.49	0	0	0	10.86	80.17	149.47	0	0	0	80.17	0	9.67889	up	4.01491e-08	7.24346e-06	yes
TRINITY_DN14297_c0_g1	326	TRINITY_DN14297_c0_g1_i1;TRINITY_DN14297_c0_g1_i2;TRINITY_DN14297_c0_g1_i3;TRINITY_DN14297_c0_g1_i4;TRINITY_DN14297_c0_g1_i5;TRINITY_DN14297_c0_g1_i6	acidic endochitinase-like [Nymphaea colorata]	CHIT3	Acidic endochitinase OS=Vitis vinifera OX=29760 GN=CHIT3 PE=2 SV=1	GO:0004674(protein serine/threonine kinase activity);GO:0005886(plasma membrane);GO:0006468(protein phosphorylation);GO:0006952(defense response);GO:0009506(plasmodesma)	ENOG4111GPA(chitinase)	K01183	chitinase	EC:3.2.1.14	mus00520(Amino sugar and nucleotide sugar metabolism)	A0A8R7UBJ9.1 PF00704.33;Glyco_hydro_18;	-	116.57	80710	8372.38	0	0	15	87.39	36967.3	5092.75	0	0	10.03	14049.2	3.34	12.8616	up	4.11983e-08	7.3857e-06	yes
TRINITY_DN60348_c0_g1	607	TRINITY_DN60348_c0_g1_i1;TRINITY_DN60348_c0_g1_i2	shikimate O-hydroxycinnamoyltransferase precursor [Gossypium hirsutum]	HST	Shikimate O-hydroxycinnamoyltransferase OS=Arabidopsis thaliana OX=3702 GN=HST PE=1 SV=1	GO:0005515(protein binding);GO:0005737(cytoplasm);GO:0005829(cytosol);GO:0009809(lignin biosynthetic process);GO:0009963(positive regulation of flavonoid biosynthetic process);GO:0010252(auxin homeostasis);GO:0016020(membrane);GO:0016740(transferase activity);GO:0047172(shikimate O-hydroxycinnamoyltransferase activity);GO:0047205(quinate O-hydroxycinnamoyltransferase activity);GO:0071555(cell wal…	ENOG410XPQ7(hydroxycinnamoyl-Coenzyme A shikimate quinate hydroxycinnamoyltransferase-like)	K13065	shikimate O-hydroxycinnamoyltransferase	EC:2.3.1.133	gra00940(Phenylpropanoid biosynthesis);gra00945(Stilbenoid, diarylheptanoid and gingerol biosynthesis);gra00941(Flavonoid biosynthesis)	A0A6A3A5Q5.1 PF02458.20;Transferase;	-	55.54	61	41	2	0	0	12.56	6.39	5.78	0.38	0	0	8.24	0.13	6.36849	up	4.27721e-08	7.61962e-06	yes
TRINITY_DN4496_c0_g1	655	TRINITY_DN4496_c0_g1_i1;TRINITY_DN4496_c0_g1_i10;TRINITY_DN4496_c0_g1_i11;TRINITY_DN4496_c0_g1_i12;TRINITY_DN4496_c0_g1_i13;TRINITY_DN4496_c0_g1_i14;TRINITY_DN4496_c0_g1_i2;TRINITY_DN4496_c0_g1_i3;TRINITY_DN4496_c0_g1_i4;TRINITY_DN4496_c0_g1_i5;TRINITY_DN4496_c0_g1_i6;TRINITY_DN4496_c0_g1_i7;TRINITY_DN4496_c0_g1_i8;TRINITY_DN4496_c0_g1_i9	non-specific lipid-transfer protein 1-like [Nymphaea colorata]	-	Non-specific lipid-transfer protein OS=Prunus avium OX=42229 PE=1 SV=1	-	ENOG410YT63(Plant non-specific lipid-transfer proteins transfer phospholipids as well as galactolipids across membranes. May play a role in wax or cutin deposition in the cell walls of expanding epidermal cells and certain secretory tissues (By similarity))	-	-	-	-	A0A6P4APY2.1 PF00234.27;Tryp_alpha_amyl;	-	88	11385.6	28	2	1	0	12.53	1186.18	3.84	0.71	0.36	0	400.85	0.36	12.1322	up	4.33691e-08	7.67769e-06	yes
TRINITY_DN17412_c0_g1	610	TRINITY_DN17412_c0_g1_i1	early nodulin-93-like [Nymphaea colorata]	-	Early nodulin-93 OS=Glycine max OX=3847 PE=2 SV=1	GO:0003674(molecular_function);GO:0005739(mitochondrion);GO:0016021(integral component of membrane)	ENOG410YVQQ(early nodulin)	-	-	-	-	A0A4S8IM73.1 PF03386.19;ENOD93;	-	4	462	255	0	0	0	0.66	47.87	35.55	0	0	0	28.03	0	11.0955	up	4.68639e-08	8.20608e-06	yes
TRINITY_DN12083_c0_g1	2065	TRINITY_DN12083_c0_g1_i1;TRINITY_DN12083_c0_g1_i2;TRINITY_DN12083_c0_g1_i3;TRINITY_DN12083_c0_g1_i4;TRINITY_DN12083_c0_g1_i5	hypothetical protein M9434_003623 [Picochlorum sp. BPE23]	ATP5F1B	ATP synthase subunit beta, mitochondrial OS=Gallus gallus OX=9031 GN=ATP5F1B PE=1 SV=1	GO:0005524(ATP binding);GO:0015986(ATP synthesis coupled proton transport);GO:0015991(ATP hydrolysis coupled proton transport);GO:0045261(proton-transporting ATP synthase complex, catalytic core F(1));GO:0046933(proton-transporting ATP synthase activity, rotational mechanism)	COG0055(Produces ATP from ADP in the presence of a proton gradient across the membrane. The catalytic sites are hosted primarily by the beta subunits (By similarity))	K02133	F-type H+-transporting ATPase subunit beta	EC:3.6.3.14	gsl00190(Oxidative phosphorylation)	A0A4S2KW44.1 PF00006.30;ATP-synt_ab;	-	892	243.12	6	1	0	0	27.64	13.97	0.39	0.15	0	0	14	0.05	10.0219	up	4.69333e-08	8.20608e-06	yes
TRINITY_DN7232_c0_g1	1417	TRINITY_DN7232_c0_g1_i1;TRINITY_DN7232_c0_g1_i2;TRINITY_DN7232_c0_g1_i3	mitochondrial ATP synthase subunit 9 [Allium cepa]	-	ATP synthase lipid-binding protein, mitochondrial OS=Manduca sexta OX=7130 PE=2 SV=1	GO:0000276(mitochondrial proton-transporting ATP synthase complex, coupling factor F(o));GO:0015986(ATP synthesis coupled proton transport);GO:0015991(ATP hydrolysis coupled proton transport);GO:0045263(proton-transporting ATP synthase complex, coupling factor F(o));GO:0046933(proton-transporting ATP synthase activity, rotational mechanism)	COG0636(F(1)F(0) ATP synthase produces ATP from ADP in the presence of a proton or sodium gradient. F-type ATPases consist of two structural domains, F(1) containing the extramembraneous catalytic core and F(0) containing the membrane proton channel, linked together by a central stalk and a peripheral stalk. During catalysis, ATP synthesis in the catalytic domain of F(1) is coupled via a rotary m…	K02128	F-type H+-transporting ATPase subunit c	-	ccp00190(Oxidative phosphorylation)	B7Q6S9.1 PF00137.26;ATP-synt_C;	-	1061	549	1	0	0	0	44.03	15.31	0.03	0	0	0	19.79	0	12.2962	up	4.74829e-08	8.25125e-06	yes
TRINITY_DN628_c1_g1	690	TRINITY_DN628_c1_g1_i1;TRINITY_DN628_c1_g1_i10;TRINITY_DN628_c1_g1_i11;TRINITY_DN628_c1_g1_i12;TRINITY_DN628_c1_g1_i13;TRINITY_DN628_c1_g1_i14;TRINITY_DN628_c1_g1_i15;TRINITY_DN628_c1_g1_i2;TRINITY_DN628_c1_g1_i3;TRINITY_DN628_c1_g1_i4;TRINITY_DN628_c1_g1_i5;TRINITY_DN628_c1_g1_i6;TRINITY_DN628_c1_g1_i7;TRINITY_DN628_c1_g1_i8;TRINITY_DN628_c1_g1_i9	predicted protein [Hordeum vulgare subsp. vulgare]	actb	Actin, cytoplasmic 1 OS=Xenopus laevis OX=8355 GN=actb PE=1 SV=1	GO:0005623(cell);GO:0005856(cytoskeleton);GO:0005886(plasma membrane);GO:0005925(focal adhesion);GO:0097433(dense body)	COG5277(Actin-related protein)	K05692	actin beta/gamma 1	-	pda04145(Phagosome)	A0A8N5EZG4.1 PF00022.24;Actin;	-	2886.9	340.25	21	0	2	6	898.96	250.24	8.28	0	1.08	2.6	385.83	1.23	8.94379	up	4.8562e-08	8.3873e-06	yes
TRINITY_DN13290_c0_g1	739	TRINITY_DN13290_c0_g1_i10;TRINITY_DN13290_c0_g1_i14;TRINITY_DN13290_c0_g1_i15;TRINITY_DN13290_c0_g1_i17;TRINITY_DN13290_c0_g1_i2;TRINITY_DN13290_c0_g1_i3;TRINITY_DN13290_c0_g1_i5;TRINITY_DN13290_c0_g1_i6;TRINITY_DN13290_c0_g1_i8	predicted protein [Hordeum vulgare subsp. vulgare]	-	-	-	-	-	-	-	-	-	-	55	12	194.66	0	0	0	6.27	0.85	18.74	0	0	0	8.62	0	9.53676	up	4.93413e-08	8.47026e-06	yes
TRINITY_DN5800_c0_g1	460	TRINITY_DN5800_c0_g1_i1;TRINITY_DN5800_c0_g1_i10;TRINITY_DN5800_c0_g1_i11;TRINITY_DN5800_c0_g1_i13;TRINITY_DN5800_c0_g1_i14;TRINITY_DN5800_c0_g1_i2;TRINITY_DN5800_c0_g1_i3;TRINITY_DN5800_c0_g1_i4;TRINITY_DN5800_c0_g1_i5;TRINITY_DN5800_c0_g1_i6;TRINITY_DN5800_c0_g1_i7;TRINITY_DN5800_c0_g1_i8	predicted protein [Hordeum vulgare subsp. vulgare]	TUBA1A	Tubulin alpha-1A chain OS=Gallus gallus OX=9031 GN=TUBA1A PE=1 SV=2	GO:0003924(GTPase activity);GO:0005200(structural constituent of cytoskeleton);GO:0005525(GTP binding);GO:0005737(cytoplasm);GO:0005874(microtubule);GO:0007017(microtubule-based process)	COG5023(protein polymerization)	K07374	tubulin alpha	-	cit04145(Phagosome)	A0A6I9L7U8.1 PF00091.30;Tubulin;	-	120.46	148.39	123.72	6	0	1	39.42	30.66	35.68	2.53	0	0.33	35.25	0.95	6.0467	up	5.09161e-08	8.68795e-06	yes
TRINITY_DN8038_c0_g1	2717	TRINITY_DN8038_c0_g1_i1;TRINITY_DN8038_c0_g1_i2;TRINITY_DN8038_c0_g1_i3;TRINITY_DN8038_c0_g1_i4;TRINITY_DN8038_c0_g1_i5;TRINITY_DN8038_c0_g1_i6;TRINITY_DN8038_c0_g1_i7;TRINITY_DN8038_c0_g1_i8;TRINITY_DN8038_c0_g1_i9	hypothetical protein RND71_044026 [Anisodus tanguticus]	-	Myosin regulatory light chain 2 OS=Bombyx mori OX=7091 PE=1 SV=1	GO:0003674(molecular_function);GO:0005575(cellular_component);GO:0008150(biological_process)	COG5126(Calcium-binding protein)	K13412	calcium-dependent protein kinase	EC:2.7.11.1	aip04626(Plant-pathogen interaction)	A0A834ILW0.1 PF13833.11;EF-hand_8;	-	3753.26	1192	0	0	0	0	76.58	20.34	0	0	0	0	32.31	0	13.9087	up	5.16462e-08	8.71464e-06	yes
TRINITY_DN12484_c0_g1	387	TRINITY_DN12484_c0_g1_i1;TRINITY_DN12484_c0_g1_i2;TRINITY_DN12484_c0_g1_i3	beta-1 tubulin [Dendrobium catenatum]	-	Tubulin beta chain OS=Paracentrotus lividus OX=7656 PE=2 SV=1	GO:0003725(double-stranded RNA binding);GO:0003924(GTPase activity);GO:0005200(structural constituent of cytoskeleton);GO:0005525(GTP binding);GO:0005634(nucleus);GO:0005737(cytoplasm);GO:0005874(microtubule);GO:0007017(microtubule-based process);GO:0043209(myelin sheath);GO:0070062(extracellular exosome)	COG5023(protein polymerization)	K07375	tubulin beta	-	cre04145(Phagosome)	A0A7J8IUE0.1 PF00091.30;Tubulin;	-	54.62	48.33	16	0	0	0	38.88	29.24	7.02	0	0	0	25.05	0	8.52076	up	5.21655e-08	8.71464e-06	yes
TRINITY_DN31567_c0_g1	763	TRINITY_DN31567_c0_g1_i1;TRINITY_DN31567_c0_g1_i2;TRINITY_DN31567_c0_g1_i3	LOB domain-containing protein 12 [Nymphaea colorata]	LBD12	LOB domain-containing protein 12 OS=Arabidopsis thaliana OX=3702 GN=LBD12 PE=1 SV=2	GO:0003677(DNA binding);GO:0005515(protein binding);GO:0005634(nucleus);GO:0009965(leaf morphogenesis);GO:0010016(shoot system morphogenesis)	ENOG410YM9V(LOB domain-containing protein)	NA	NA	NA	-	A0A1J7G3M1.1 PF03195.19;LOB;	LBD	90	133	291.32	3	2	7	11.09	8.74	28.44	0.36	0.24	0.68	16.09	0.43	5.64104	up	5.22032e-08	8.71464e-06	yes
TRINITY_DN227_c1_g2	425	TRINITY_DN227_c1_g2_i1	glyceraldehyde-3-phosphate dehydrogenase, cytosolic [Nymphaea colorata]	GAPC	Glyceraldehyde-3-phosphate dehydrogenase, cytosolic OS=Magnolia liliiflora OX=3403 GN=GAPC PE=2 SV=1	GO:0003677(DNA binding);GO:0004365(glyceraldehyde-3-phosphate dehydrogenase (NAD+) (phosphorylating) activity);GO:0005507(copper ion binding);GO:0005618(cell wall);GO:0005634(nucleus);GO:0005730(nucleolus);GO:0005737(cytoplasm);GO:0005739(mitochondrion);GO:0005777(peroxisome);GO:0005794(Golgi apparatus);GO:0005829(cytosol);GO:0005886(plasma membrane);GO:0006094(gluconeogenesis);GO:0006096(glycoly…	COG0057(glyceraldehyde3phosphate dehydrogenase)	K00134	glyceraldehyde 3-phosphate dehydrogenase	EC:1.2.1.12	gra00010(Glycolysis / Gluconeogenesis);gra00710(Carbon fixation in photosynthetic organisms)	A0A5D2ZXA2.1 PF00044.29;Gp_dh_N;	-	278.63	894.62	759.55	41.42	20.47	4	111.09	223.12	251.85	18.44	9.22	1.49	195.35	9.72	5.20973	up	5.23032e-08	8.71464e-06	yes
TRINITY_DN14516_c0_g1	1105	TRINITY_DN14516_c0_g1_i1;TRINITY_DN14516_c0_g1_i10;TRINITY_DN14516_c0_g1_i11;TRINITY_DN14516_c0_g1_i12;TRINITY_DN14516_c0_g1_i13;TRINITY_DN14516_c0_g1_i14;TRINITY_DN14516_c0_g1_i15;TRINITY_DN14516_c0_g1_i16;TRINITY_DN14516_c0_g1_i17;TRINITY_DN14516_c0_g1_i18;TRINITY_DN14516_c0_g1_i19;TRINITY_DN14516_c0_g1_i2;TRINITY_DN14516_c0_g1_i22;TRINITY_DN14516_c0_g1_i3;TRINITY_DN14516_c0_g1_i4;TRINITY_DN145…	hypothetical protein FOA52_010834 [Chlamydomonas sp. UWO 241]	OVCH1	Ovochymase-1 OS=Homo sapiens OX=9606 GN=OVCH1 PE=1 SV=3	GO:0004252(serine-type endopeptidase activity);GO:0005615(extracellular space);GO:0006508(proteolysis)	COG5640(protease)	NA	NA	NA	-	A0A7R8XD43.1 PF00089.31;Trypsin;	-	1542.13	221	2	0	0	0	95.16	8.32	0.12	0	0	0	34.53	0	12.4161	up	5.293e-08	8.72459e-06	yes
TRINITY_DN41861_c0_g1	830	TRINITY_DN41861_c0_g1_i1;TRINITY_DN41861_c0_g1_i10;TRINITY_DN41861_c0_g1_i11;TRINITY_DN41861_c0_g1_i13;TRINITY_DN41861_c0_g1_i3;TRINITY_DN41861_c0_g1_i4;TRINITY_DN41861_c0_g1_i5;TRINITY_DN41861_c0_g1_i7;TRINITY_DN41861_c0_g1_i8;TRINITY_DN41861_c0_g1_i9	hypothetical protein ZIOFF_026369 [Zingiber officinale]	-	-	-	ENOG4111IA8(NA)	-	-	-	-	-	-	34.58	17	60.75	0	0	0	10.58	3.03	17.12	0	0	0	10.24	0	8.36854	up	5.2979e-08	8.72459e-06	yes
TRINITY_DN12124_c0_g1	2133	TRINITY_DN12124_c0_g1_i1;TRINITY_DN12124_c0_g1_i10;TRINITY_DN12124_c0_g1_i11;TRINITY_DN12124_c0_g1_i12;TRINITY_DN12124_c0_g1_i13;TRINITY_DN12124_c0_g1_i14;TRINITY_DN12124_c0_g1_i15;TRINITY_DN12124_c0_g1_i16;TRINITY_DN12124_c0_g1_i2;TRINITY_DN12124_c0_g1_i3;TRINITY_DN12124_c0_g1_i4;TRINITY_DN12124_c0_g1_i5;TRINITY_DN12124_c0_g1_i6;TRINITY_DN12124_c0_g1_i7;TRINITY_DN12124_c0_g1_i8;TRINITY_DN12124_c…	hypothetical protein FH972_021748 [Carpinus fangiana]	DDX5	Probable ATP-dependent RNA helicase DDX5 OS=Homo sapiens OX=9606 GN=DDX5 PE=1 SV=1	GO:0004004(ATP-dependent RNA helicase activity);GO:0010501(RNA secondary structure unwinding);GO:0045893(positive regulation of transcription, DNA-templated)	COG0513(purine NTP-dependent helicase activity)	K12823	ATP-dependent RNA helicase DDX5/DBP2	EC:3.6.4.13	vvi03040(Spliceosome)	A0A7R9BLQ2.1 PF00270.34;DEAD;	-	692.82	117	6	0	0	0	17.79	1.86	0.13	0	0	0	6.59	0	11.3033	up	5.58761e-08	9.14851e-06	yes
TRINITY_DN2227_c0_g1	2970	TRINITY_DN2227_c0_g1_i1;TRINITY_DN2227_c0_g1_i10;TRINITY_DN2227_c0_g1_i11;TRINITY_DN2227_c0_g1_i12;TRINITY_DN2227_c0_g1_i13;TRINITY_DN2227_c0_g1_i15;TRINITY_DN2227_c0_g1_i2;TRINITY_DN2227_c0_g1_i3;TRINITY_DN2227_c0_g1_i5;TRINITY_DN2227_c0_g1_i8	uncharacterized protein LOC116260084 isoform X2 [Nymphaea colorata]	-	-	GO:0003674(molecular_function);GO:0005634(nucleus);GO:0008150(biological_process)	ENOG410YARK(CCT motif)	-	-	-	-	-	-	533.26	2184.98	1453.91	113	130.6	39.98	22.12	60.36	54.08	5.03	6.15	1.41	45.52	4.2	4.21366	up	5.6588e-08	9.21181e-06	yes
TRINITY_DN21482_c0_g1	480	TRINITY_DN21482_c0_g1_i1;TRINITY_DN21482_c0_g1_i10;TRINITY_DN21482_c0_g1_i2;TRINITY_DN21482_c0_g1_i3;TRINITY_DN21482_c0_g1_i4;TRINITY_DN21482_c0_g1_i5;TRINITY_DN21482_c0_g1_i6;TRINITY_DN21482_c0_g1_i7;TRINITY_DN21482_c0_g1_i8	predicted protein [Hordeum vulgare subsp. vulgare]	-	Soma ferritin OS=Lymnaea stagnalis OX=6523 PE=2 SV=2	GO:0006955(immune response);GO:0008285(negative regulation of cell proliferation)	COG1528(Stores iron in a soluble, non-toxic, readily available form. Important for iron homeostasis (By similarity))	NA	NA	NA	-	A0A820YHY0.1 PF00210.29;Ferritin;	-	92.25	9	77.94	0	0	0	57.07	4.83	24.81	0	0	0	28.9	0	9.04127	up	5.92585e-08	9.5914e-06	yes
TRINITY_DN35698_c0_g1	1472	TRINITY_DN35698_c0_g1_i1;TRINITY_DN35698_c0_g1_i2;TRINITY_DN35698_c0_g1_i3;TRINITY_DN35698_c0_g1_i4;TRINITY_DN35698_c0_g1_i5	hypothetical protein IEQ34_023261 [Dendrobium chrysotoxum]	-	Myosin heavy chain, striated muscle OS=Argopecten irradians OX=31199 PE=1 SV=1	GO:0003774(motor activity);GO:0005524(ATP binding);GO:0005703(polytene chromosome puff);GO:0006936(muscle contraction);GO:0007298(border follicle cell migration);GO:0007427(epithelial cell migration, open tracheal system);GO:0007517(muscle organ development);GO:0007527(adult somatic muscle development);GO:0008307(structural constituent of muscle);GO:0016459(myosin complex);GO:0030017(sarcomere);G…	COG5022(myosin heavy chain)	NA	NA	NA	-	T1EHS6.1 PF00063.26;Myosin_head;	-	414.07	37	20	0	0	0	26.39	1.67	0.73	0	0	0	9.6	0	10.5015	up	5.98695e-08	9.63524e-06	yes
TRINITY_DN3850_c0_g2	657	TRINITY_DN3850_c0_g2_i1	hypothetical protein EJ110_NYTH06322 [Nymphaea thermarum]	-	-	GO:0005576(extracellular region);GO:0006869(lipid transport);GO:0008289(lipid binding)	ENOG4111CMZ(Protease inhibitor seed storage lipid transfer protein)	-	-	-	-	A0A565C6D6.1 PF00234.27;Tryp_alpha_amyl;	-	12816.6	10136.5	8923.45	625.82	1367.98	1266.86	1810.5	894.06	1061.18	100.94	219.82	165.78	1255.25	162.18	3.6193	up	6.17929e-08	9.88861e-06	yes
TRINITY_DN14134_c0_g1	1148	TRINITY_DN14134_c0_g1_i10;TRINITY_DN14134_c0_g1_i11;TRINITY_DN14134_c0_g1_i12;TRINITY_DN14134_c0_g1_i13;TRINITY_DN14134_c0_g1_i14;TRINITY_DN14134_c0_g1_i15;TRINITY_DN14134_c0_g1_i18;TRINITY_DN14134_c0_g1_i19;TRINITY_DN14134_c0_g1_i2;TRINITY_DN14134_c0_g1_i20;TRINITY_DN14134_c0_g1_i21;TRINITY_DN14134_c0_g1_i22;TRINITY_DN14134_c0_g1_i23;TRINITY_DN14134_c0_g1_i24;TRINITY_DN14134_c0_g1_i26;TRINITY_DN…	microtubule-destabilizing protein 60 [Nymphaea colorata]	MDP60	Microtubule-destabilizing protein 60 OS=Arabidopsis thaliana OX=3702 GN=MDP60 PE=2 SV=1	GO:0005634(nucleus);GO:0005819(spindle);GO:0005874(microtubule);GO:0032147(activation of protein kinase activity);GO:0060236(regulation of mitotic spindle organization)	ENOG410YPGC(Targeting protein for Xklp2 (TPX2))	-	-	-	-	A0A068U085.1 PF06886.16;TPX2;	-	41	95.04	62.53	1.01	3	0	3.26	4.2	4.43	0.07	0.22	0	3.96	0.1	5.8369	up	6.88989e-08	1.09638e-05	yes
TRINITY_DN2781_c1_g1	275	TRINITY_DN2781_c1_g1_i1	-	-	-	-	-	-	-	-	-	-	-	9	62.11	79.44	0	0	0	8.41	34.99	59.65	0	0	0	34.35	0	8.792	up	7.56548e-08	1.19296e-05	yes
TRINITY_DN3789_c0_g1	4356	TRINITY_DN3789_c0_g1_i1;TRINITY_DN3789_c0_g1_i10;TRINITY_DN3789_c0_g1_i11;TRINITY_DN3789_c0_g1_i12;TRINITY_DN3789_c0_g1_i14;TRINITY_DN3789_c0_g1_i15;TRINITY_DN3789_c0_g1_i16;TRINITY_DN3789_c0_g1_i2;TRINITY_DN3789_c0_g1_i3;TRINITY_DN3789_c0_g1_i4;TRINITY_DN3789_c0_g1_i5;TRINITY_DN3789_c0_g1_i6;TRINITY_DN3789_c0_g1_i7;TRINITY_DN3789_c0_g1_i8;TRINITY_DN3789_c0_g1_i9	putative chalcone--flavonone isomerase 3 [Nymphaea thermarum]	CHIL2	Chalcone isomerase-like protein 2 OS=Humulus lupulus OX=3486 GN=CHIL2 PE=1 SV=1	GO:0005504(fatty acid binding);GO:0005783(endoplasmic reticulum);GO:0006631(fatty acid metabolic process);GO:0009507(chloroplast);GO:0009570(chloroplast stroma);GO:0009813(flavonoid biosynthetic process);GO:0045430(chalcone isomerase activity);GO:0080167(response to karrikin)	ENOG4111ZUZ(isomerase)	K01859	chalcone isomerase	EC:5.5.1.6	nnu00941(Flavonoid biosynthesis)	A0A1U7ZJ24.1 PF02431.20;Chalcone;	-	2926	8465.29	11360	311.1	291	15	68.97	119.6	221.01	8.15	7.73	0.3	136.53	5.39	5.51253	up	7.58101e-08	1.19296e-05	yes
TRINITY_DN3908_c0_g1	1399	TRINITY_DN3908_c0_g1_i1;TRINITY_DN3908_c0_g1_i2	-	-	-	-	ENOG4112BYJ(Destabilase)	-	-	-	-	A0A1Y3B7M8.1 PF05497.17;Destabilase;	-	2150.23	990	0	0	0	0	90.79	25.75	0	0	0	0	38.85	0	13.2576	up	7.91086e-08	1.23798e-05	yes
TRINITY_DN16597_c0_g1	1691	TRINITY_DN16597_c0_g1_i1;TRINITY_DN16597_c0_g1_i2;TRINITY_DN16597_c0_g1_i3;TRINITY_DN16597_c0_g1_i4	-	-	-	-	-	-	-	-	-	-	-	19.05	26.27	53.02	0	0	0	0.95	0.61	1.92	0	0	0	1.16	0	8.17009	up	8.03522e-08	1.24962e-05	yes
TRINITY_DN207_c1_g1	1800	TRINITY_DN207_c1_g1_i1;TRINITY_DN207_c1_g1_i2;TRINITY_DN207_c1_g1_i3;TRINITY_DN207_c1_g1_i4;TRINITY_DN207_c1_g1_i5;TRINITY_DN207_c1_g1_i6;TRINITY_DN207_c1_g1_i7;TRINITY_DN207_c1_g1_i8;TRINITY_DN207_c1_g1_i9	-	-	-	-	-	-	-	-	-	-	-	417.62	291.92	390.81	7724.16	5914.7	2854.83	19.09	9.04	17.78	366.56	242.4	103.34	15.3	237.43	-3.58617	down	8.07344e-08	1.24962e-05	yes
TRINITY_DN13905_c0_g1	1176	TRINITY_DN13905_c0_g1_i1;TRINITY_DN13905_c0_g1_i2;TRINITY_DN13905_c0_g1_i3;TRINITY_DN13905_c0_g1_i4;TRINITY_DN13905_c0_g1_i5;TRINITY_DN13905_c0_g1_i6;TRINITY_DN13905_c0_g1_i7	-	-	-	-	-	-	-	-	-	-	-	0	0	0	2598.96	1392.22	0	0	0	0	254.03	136.13	0	0	130.05	-13.2195	down	8.14631e-08	1.25404e-05	yes
TRINITY_DN11718_c0_g1	5472	TRINITY_DN11718_c0_g1_i1;TRINITY_DN11718_c0_g1_i2;TRINITY_DN11718_c0_g1_i3;TRINITY_DN11718_c0_g1_i4	-	-	-	-	-	-	-	-	-	-	-	4455.02	67.84	3	0	0	0	38.65	0.36	0.02	0	0	0	13.01	0	13.7686	up	8.25422e-08	1.26379e-05	yes
TRINITY_DN1185_c0_g1	1086	TRINITY_DN1185_c0_g1_i1;TRINITY_DN1185_c0_g1_i2;TRINITY_DN1185_c0_g1_i5;TRINITY_DN1185_c0_g1_i6;TRINITY_DN1185_c0_g1_i7	-	-	-	-	-	-	-	-	-	-	-	2530.84	209.63	1	0	0	0	153.91	19.71	0.05	0	0	0	57.89	0	13.0491	up	8.39704e-08	1.27874e-05	yes
TRINITY_DN13581_c0_g2	502	TRINITY_DN13581_c0_g2_i1	dirigent protein 22-like [Nymphaea colorata]	DIR22	Dirigent protein 22 OS=Arabidopsis thaliana OX=3702 GN=DIR22 PE=2 SV=1	GO:0009699(phenylpropanoid biosynthetic process);GO:0042349(guiding stereospecific synthesis activity)	ENOG410YGJA(Disease resistance response protein)	K01870	isoleucyl-tRNA synthetase	EC:6.1.1.5	csat00970(Aminoacyl-tRNA biosynthesis)	A0A6A1WUV8.1 PF03018.19;Dirigent;	-	79.67	233.01	283.14	1.94	2	8.94	20.91	38.4	62.34	0.58	0.6	2.2	40.55	1.13	5.76264	up	8.53116e-08	1.28258e-05	yes
TRINITY_DN29891_c0_g2	1374	TRINITY_DN29891_c0_g2_i1	multicopper oxidase LPR1 homolog 1-like [Nymphaea colorata]	LPR1	Multicopper oxidase LPR1 homolog 1 OS=Oryza sativa subsp. japonica OX=39947 GN=LPR1 PE=2 SV=1	GO:0005507(copper ion binding);GO:0016722(oxidoreductase activity, oxidizing metal ions)	COG2132(Multicopper oxidase)	-	-	-	-	A0A4S4EJ69.1 PF00394.27;Cu-oxidase;	-	10	49	75	0	0	0	0.43	1.3	2.7	0	0	0	1.48	0	8.62177	up	8.54698e-08	1.28258e-05	yes
TRINITY_DN14324_c0_g1	739	TRINITY_DN14324_c0_g1_i1;TRINITY_DN14324_c0_g1_i10;TRINITY_DN14324_c0_g1_i11;TRINITY_DN14324_c0_g1_i12;TRINITY_DN14324_c0_g1_i13;TRINITY_DN14324_c0_g1_i15;TRINITY_DN14324_c0_g1_i17;TRINITY_DN14324_c0_g1_i18;TRINITY_DN14324_c0_g1_i19;TRINITY_DN14324_c0_g1_i2;TRINITY_DN14324_c0_g1_i20;TRINITY_DN14324_c0_g1_i21;TRINITY_DN14324_c0_g1_i3;TRINITY_DN14324_c0_g1_i4;TRINITY_DN14324_c0_g1_i5;TRINITY_DN1432…	beta-glucosidase 12-like [Nymphaea colorata]	BGLU13	Beta-glucosidase 13 OS=Oryza sativa subsp. japonica OX=39947 GN=BGLU13 PE=2 SV=2	GO:0008422(beta-glucosidase activity);GO:1901657(glycosyl compound metabolic process)	COG2723(beta-glucosidase)	K01188	beta-glucosidase	EC:3.2.1.21	zma00500(Starch and sucrose metabolism);zma00460(Cyanoamino acid metabolism);zma00940(Phenylpropanoid biosynthesis)	A0A804MEQ4.1 PF00232.23;Glyco_hydro_1;	-	5	1336.57	438.71	2	3	1	1.49	297.56	108.36	0.56	1.33	0.15	135.8	0.68	8.48208	up	8.55809e-08	1.28258e-05	yes
TRINITY_DN9889_c0_g1	2046	TRINITY_DN9889_c0_g1_i1;TRINITY_DN9889_c0_g1_i10;TRINITY_DN9889_c0_g1_i11;TRINITY_DN9889_c0_g1_i12;TRINITY_DN9889_c0_g1_i13;TRINITY_DN9889_c0_g1_i14;TRINITY_DN9889_c0_g1_i15;TRINITY_DN9889_c0_g1_i16;TRINITY_DN9889_c0_g1_i17;TRINITY_DN9889_c0_g1_i18;TRINITY_DN9889_c0_g1_i19;TRINITY_DN9889_c0_g1_i2;TRINITY_DN9889_c0_g1_i20;TRINITY_DN9889_c0_g1_i21;TRINITY_DN9889_c0_g1_i22;TRINITY_DN9889_c0_g1_i23;T…	transcription factor BHLH6-like [Nymphaea colorata]	BHLH35	Transcription factor bHLH35 OS=Arabidopsis thaliana OX=3702 GN=BHLH35 PE=2 SV=1	GO:0003677(DNA binding);GO:0005634(nucleus);GO:0048653(anther development);GO:0048654(anther morphogenesis);GO:0048657(anther wall tapetum cell differentiation)	ENOG410YDYS(Transcription factor)	K16190	glucuronokinase	EC:2.7.1.43	bdi00040(Pentose and glucuronate interconversions);bdi00053(Ascorbate and aldarate metabolism);bdi00520(Amino sugar and nucleotide sugar metabolism)	A0A3S3MGS9.1 PF00010.31;HLH;	bHLH	51	559.35	284	0	7	3	2.23	14.59	10.02	0	0.58	0.23	8.95	0.27	6.77389	up	8.65719e-08	1.2906e-05	yes
TRINITY_DN7180_c0_g1	813	TRINITY_DN7180_c0_g1_i1;TRINITY_DN7180_c0_g1_i2;TRINITY_DN7180_c0_g1_i3;TRINITY_DN7180_c0_g1_i4	-	-	-	-	-	-	-	-	-	-	-	42	241	199	0	0	4	3.98	14.17	15.83	0	0	0.35	11.33	0.12	7.07407	up	8.72999e-08	1.29464e-05	yes
TRINITY_DN11225_c0_g1	734	TRINITY_DN11225_c0_g1_i1	21 kDa protein-like [Nymphaea colorata]	-	21 kDa protein OS=Daucus carota OX=4039 PE=2 SV=1	GO:0004857(enzyme inhibitor activity)	ENOG410YKJY(Invertase pectin methylesterase inhibitor family protein)	K01051	pectinesterase	EC:3.1.1.11	lja00040(Pentose and glucuronate interconversions)	A0A059BEU0.1 PF04043.20;PMEI;	-	38	155	109	0	0	3	4.32	10.95	10.41	0	0	0.31	8.56	0.1	6.78289	up	8.85748e-08	1.30671e-05	yes
TRINITY_DN14285_c0_g1	941	TRINITY_DN14285_c0_g1_i1	Agamous-like MADS-box protein [Nymphaea thermarum]	AGL12	Agamous-like MADS-box protein AGL12 OS=Arabidopsis thaliana OX=3702 GN=AGL12 PE=1 SV=2	GO:0000977(RNA polymerase II regulatory region sequence-specific DNA binding);GO:0003700(DNA binding transcription factor activity);GO:0005515(protein binding);GO:0005634(nucleus);GO:0006351(transcription, DNA-templated);GO:0009908(flower development);GO:0010228(vegetative to reproductive phase transition of meristem);GO:0040008(regulation of growth);GO:0044212(transcription regulatory region DNA…	COG5068(Transcription factor)	NA	NA	NA	-	K7X0L1.1 PF01486.22;K-box;	MIKC_MADS	29	148.09	120	3	1	0	2.15	6.81	7.48	0.25	0.08	0	5.48	0.11	6.39369	up	8.92434e-08	1.30975e-05	yes
TRINITY_DN3638_c0_g1	3488	TRINITY_DN3638_c0_g1_i1;TRINITY_DN3638_c0_g1_i10;TRINITY_DN3638_c0_g1_i11;TRINITY_DN3638_c0_g1_i12;TRINITY_DN3638_c0_g1_i13;TRINITY_DN3638_c0_g1_i14;TRINITY_DN3638_c0_g1_i15;TRINITY_DN3638_c0_g1_i16;TRINITY_DN3638_c0_g1_i17;TRINITY_DN3638_c0_g1_i18;TRINITY_DN3638_c0_g1_i19;TRINITY_DN3638_c0_g1_i2;TRINITY_DN3638_c0_g1_i20;TRINITY_DN3638_c0_g1_i21;TRINITY_DN3638_c0_g1_i22;TRINITY_DN3638_c0_g1_i23;T…	laccase-4-like [Nymphaea colorata]	LAC22	Laccase-22 OS=Oryza sativa subsp. japonica OX=39947 GN=LAC22 PE=2 SV=2	GO:0005507(copper ion binding);GO:0009809(lignin biosynthetic process);GO:0016722(oxidoreductase activity, oxidizing metal ions)	COG2132(Multicopper oxidase)	NA	NA	NA	-	A0A7J9HY61.1 PF07731.19;Cu-oxidase_2;	-	318	53	202	1	6	0	6.64	0.79	3.86	0.03	0.14	0	3.76	0.06	6.59397	up	9.00876e-08	1.31533e-05	yes
TRINITY_DN3976_c0_g1	1857	TRINITY_DN3976_c0_g1_i1;TRINITY_DN3976_c0_g1_i10;TRINITY_DN3976_c0_g1_i2;TRINITY_DN3976_c0_g1_i3;TRINITY_DN3976_c0_g1_i4;TRINITY_DN3976_c0_g1_i5;TRINITY_DN3976_c0_g1_i6;TRINITY_DN3976_c0_g1_i7;TRINITY_DN3976_c0_g1_i8;TRINITY_DN3976_c0_g1_i9	hypothetical protein CBR_g8681 [Chara braunii]	Slc25a5	ADP/ATP translocase 2 OS=Mus musculus OX=10090 GN=Slc25a5 PE=1 SV=3	GO:0005471(ATP:ADP antiporter activity);GO:0005739(mitochondrion);GO:0005743(mitochondrial inner membrane);GO:0016020(membrane);GO:0016021(integral component of membrane);GO:0022857(transmembrane transporter activity);GO:0046902(regulation of mitochondrial membrane permeability);GO:0055085(transmembrane transport)	ENOG410XNW0(transmembrane transport)	NA	NA	NA	-	A0A8K0P3K9.1 PF00153.32;Mito_carr;	-	2556.65	751.42	0	0	0	0	87.63	25.22	0	0	0	0	37.62	0	13.328	up	9.6177e-08	1.39359e-05	yes
TRINITY_DN3776_c0_g1	7632	TRINITY_DN3776_c0_g1_i1;TRINITY_DN3776_c0_g1_i10;TRINITY_DN3776_c0_g1_i2;TRINITY_DN3776_c0_g1_i3;TRINITY_DN3776_c0_g1_i4;TRINITY_DN3776_c0_g1_i5;TRINITY_DN3776_c0_g1_i6;TRINITY_DN3776_c0_g1_i7;TRINITY_DN3776_c0_g1_i8;TRINITY_DN3776_c0_g1_i9	hypothetical protein FH972_025116 [Carpinus fangiana]	Mhc	Myosin heavy chain, muscle OS=Drosophila melanogaster OX=7227 GN=Mhc PE=1 SV=4	GO:0003774(motor activity);GO:0005524(ATP binding);GO:0005703(polytene chromosome puff);GO:0006936(muscle contraction);GO:0007298(border follicle cell migration);GO:0007427(epithelial cell migration, open tracheal system);GO:0007517(muscle organ development);GO:0007527(adult somatic muscle development);GO:0008307(structural constituent of muscle);GO:0016459(myosin complex);GO:0030017(sarcomere);G…	COG5022(myosin heavy chain)	NA	NA	NA	-	A0A8S1CT32.1 PF00063.26;Myosin_head;	-	5449.64	794.29	0	0	0	0	59.96	7.94	0	0	0	0	22.63	0	14.239	up	9.64321e-08	1.39359e-05	yes
TRINITY_DN5338_c0_g1	1647	TRINITY_DN5338_c0_g1_i1;TRINITY_DN5338_c0_g1_i2;TRINITY_DN5338_c0_g1_i3;TRINITY_DN5338_c0_g1_i4;TRINITY_DN5338_c0_g1_i7	ethylene-responsive transcription factor ERF104-like [Nymphaea colorata]	ERF6	Ethylene-responsive transcription factor 6 OS=Arabidopsis thaliana OX=3702 GN=ERF6 PE=1 SV=2	GO:0000302(response to reactive oxygen species);GO:0003677(DNA binding);GO:0003700(DNA binding transcription factor activity);GO:0005515(protein binding);GO:0005622(intracellular);GO:0005634(nucleus);GO:0006351(transcription, DNA-templated);GO:0006355(regulation of transcription, DNA-templated);GO:0006952(defense response);GO:0009644(response to high light intensity);GO:0009873(ethylene-activated…	ENOG410Z37D(Transcription factor)	NA	NA	NA	-	A0A834GJU2.1 PF00847.25;AP2;	ERF	2566.97	2810.8	5585.49	335	72	353.6	99.18	66.91	180.46	14.58	2.97	11.98	115.52	9.84	4.12079	up	9.73308e-08	1.39944e-05	yes
TRINITY_DN43171_c0_g1	1795	TRINITY_DN43171_c0_g1_i1;TRINITY_DN43171_c0_g1_i2;TRINITY_DN43171_c0_g1_i3;TRINITY_DN43171_c0_g1_i4;TRINITY_DN43171_c0_g1_i5;TRINITY_DN43171_c0_g1_i6	beta-1,4-xylosyltransferase IRX9 [Nymphaea colorata]	IRX9	Beta-1,4-xylosyltransferase IRX9 OS=Arabidopsis thaliana OX=3702 GN=IRX9 PE=1 SV=1	GO:0009834(plant-type secondary cell wall biogenesis);GO:0010417(glucuronoxylan biosynthetic process);GO:0042285(xylosyltransferase activity)	ENOG410XP79(glucuronosyltransferase)	NA	NA	NA	-	A0A200R621.1 PF03360.21;Glyco_transf_43;	-	117.58	358	473.04	16	16	8	4.9	7.3	12.4	0.82	0.54	0.53	8.2	0.63	4.85466	up	9.81707e-08	1.40303e-05	yes
TRINITY_DN11566_c0_g1	2168	TRINITY_DN11566_c0_g1_i1;TRINITY_DN11566_c0_g1_i2;TRINITY_DN11566_c0_g1_i3;TRINITY_DN11566_c0_g1_i4;TRINITY_DN11566_c0_g1_i5	trichome birefringence-like 1 protein [Nymphaea thermarum]	TBR	Protein trichome birefringence OS=Arabidopsis thaliana OX=3702 GN=TBR PE=1 SV=1	GO:0005794(Golgi apparatus);GO:0016413(O-acetyltransferase activity);GO:0071554(cell wall organization or biogenesis)	ENOG410YC5G(Pfam:DUF231)	NA	NA	NA	-	A0A8K0I1P1.1 PF13839.11;PC-Esterase;	-	430	487	78	14	5	9	13.2	9.76	1.98	0.41	0.14	0.3	8.31	0.28	5.49611	up	9.85712e-08	1.40303e-05	yes
TRINITY_DN6927_c0_g2	1585	TRINITY_DN6927_c0_g2_i1;TRINITY_DN6927_c0_g2_i3	Arogenate dehydratase/prephenate dehydratase 6 [Nymphaea thermarum]	ADT3	Arogenate dehydratase 3 OS=Petunia hybrida OX=4102 GN=ADT3 PE=1 SV=1	GO:0004664(prephenate dehydratase activity);GO:0009094(L-phenylalanine biosynthetic process);GO:0009507(chloroplast);GO:0009570(chloroplast stroma);GO:0047769(arogenate dehydratase activity)	COG0077(Prephenate dehydratase)	K05359	arogenate/prephenate dehydratase	EC:4.2.1.91 4.2.1.51	nnu00400(Phenylalanine, tyrosine and tryptophan biosynthesis)	A0A835D594.1 PF00800.23;PDT;	-	695	2678.79	3064.47	165	214	165.17	24.85	58.92	91.66	6.66	8.48	5.25	58.48	6.8	3.86827	up	1.02168e-07	1.44695e-05	yes
TRINITY_DN3340_c0_g1	3374	TRINITY_DN3340_c0_g1_i1;TRINITY_DN3340_c0_g1_i10;TRINITY_DN3340_c0_g1_i11;TRINITY_DN3340_c0_g1_i12;TRINITY_DN3340_c0_g1_i13;TRINITY_DN3340_c0_g1_i14;TRINITY_DN3340_c0_g1_i15;TRINITY_DN3340_c0_g1_i16;TRINITY_DN3340_c0_g1_i17;TRINITY_DN3340_c0_g1_i18;TRINITY_DN3340_c0_g1_i19;TRINITY_DN3340_c0_g1_i2;TRINITY_DN3340_c0_g1_i20;TRINITY_DN3340_c0_g1_i21;TRINITY_DN3340_c0_g1_i3;TRINITY_DN3340_c0_g1_i4;TRI…	-	-	-	-	-	-	-	-	-	-	-	1877.54	837	0	0	0	0	28.19	7.69	0	0	0	0	11.96	0	13.0474	up	1.03962e-07	1.46503e-05	yes
TRINITY_DN13099_c0_g1	2391	TRINITY_DN13099_c0_g1_i1;TRINITY_DN13099_c0_g1_i2;TRINITY_DN13099_c0_g1_i3;TRINITY_DN13099_c0_g1_i4;TRINITY_DN13099_c0_g1_i5;TRINITY_DN13099_c0_g1_i6	-	-	Globin OS=Nerita albicilla OX=52928 PE=1 SV=1	-	COG1018(Is involved in NO detoxification in an aerobic process, termed nitric oxide dioxygenase (NOD) reaction that utilizes O(2) and NAD(P)H to convert NO to nitrate, which protects the bacterium from various noxious nitrogen compounds. Therefore, plays a central role in the inducible response to nitrosative stress (By similarity))	-	-	-	-	A0A7R9BPL5.1 PF00042.27;Globin;	-	2757.34	170.17	1	0	0	0	81.99	15.45	0.02	0	0	0	32.49	0	13.1427	up	1.0453e-07	1.46575e-05	yes
TRINITY_DN69167_c0_g1	673	TRINITY_DN69167_c0_g1_i1;TRINITY_DN69167_c0_g1_i10;TRINITY_DN69167_c0_g1_i11;TRINITY_DN69167_c0_g1_i12;TRINITY_DN69167_c0_g1_i13;TRINITY_DN69167_c0_g1_i14;TRINITY_DN69167_c0_g1_i2;TRINITY_DN69167_c0_g1_i3;TRINITY_DN69167_c0_g1_i4;TRINITY_DN69167_c0_g1_i5;TRINITY_DN69167_c0_g1_i6;TRINITY_DN69167_c0_g1_i7;TRINITY_DN69167_c0_g1_i8;TRINITY_DN69167_c0_g1_i9	predicted protein [Hordeum vulgare subsp. vulgare]	-	-	-	-	-	-	-	-	-	-	63	26	160	1	1	1	12.26	2.7	20.83	0.2	0.16	0.17	11.93	0.18	6.44606	up	1.05241e-07	1.46845e-05	yes
TRINITY_DN52928_c0_g1	329	TRINITY_DN52928_c0_g1_i1	acidic endochitinase-like [Nymphaea colorata]	-	-	-	-	-	-	-	-	-	-	5	602.24	108.5	0	0	0	3.51	258.17	61.88	0	0	0	107.85	0	11.1273	up	1.0589e-07	1.47026e-05	yes
TRINITY_DN3292_c0_g2	1899	TRINITY_DN3292_c0_g2_i1;TRINITY_DN3292_c0_g2_i2;TRINITY_DN3292_c0_g2_i3;TRINITY_DN3292_c0_g2_i4	scopoletin glucosyltransferase-like [Nymphaea colorata]	UGT73B6	Probable UDP-glucosyl transferase 73B6 OS=Rhodiola sachalinensis OX=265354 GN=UGT73B6 PE=2 SV=1	GO:0008194(UDP-glycosyltransferase activity);GO:0009813(flavonoid biosynthetic process);GO:0043231(intracellular membrane-bounded organelle);GO:0052696(flavonoid glucuronidation)	COG1819(Transferase)	NA	NA	NA	-	A0A022RBE4.1 PF00201.23;UDPGT;	-	244	2345.54	1532.55	80	23	76	6.97	41.12	36.56	2.59	0.73	1.93	28.22	1.75	4.83905	up	1.06876e-07	1.47672e-05	yes
TRINITY_DN37127_c0_g1	279	TRINITY_DN37127_c0_g1_i1;TRINITY_DN37127_c0_g1_i2;TRINITY_DN37127_c0_g1_i3	cytochrome P450 CYP72A219-like [Coffea eugenioides]	7DLH	7-deoxyloganic acid hydroxylase OS=Catharanthus roseus OX=4058 GN=7DLH PE=1 SV=1	GO:0004497(monooxygenase activity)	COG2124(Cytochrome p450)	NA	NA	NA	-	A0A834ZT48.1 PF02453.22;Reticulon;	-	13.35	116.11	97.54	0	1	0	12.19	63.99	71.69	0	0.94	0	49.29	0.31	7.64717	up	1.1161e-07	1.53463e-05	yes
TRINITY_DN3573_c0_g1	1364	TRINITY_DN3573_c0_g1_i1;TRINITY_DN3573_c0_g1_i10;TRINITY_DN3573_c0_g1_i11;TRINITY_DN3573_c0_g1_i12;TRINITY_DN3573_c0_g1_i13;TRINITY_DN3573_c0_g1_i14;TRINITY_DN3573_c0_g1_i15;TRINITY_DN3573_c0_g1_i16;TRINITY_DN3573_c0_g1_i17;TRINITY_DN3573_c0_g1_i18;TRINITY_DN3573_c0_g1_i19;TRINITY_DN3573_c0_g1_i2;TRINITY_DN3573_c0_g1_i20;TRINITY_DN3573_c0_g1_i21;TRINITY_DN3573_c0_g1_i22;TRINITY_DN3573_c0_g1_i24;T…	alpha-galactosidase-like isoform X2 [Nymphaea colorata]	-	Alpha-galactosidase OS=Coffea arabica OX=13443 PE=1 SV=1	GO:0009505(plant-type cell wall)	ENOG410XPF1(alpha-galactosidase)	K07407	alpha-galactosidase	EC:3.2.1.22	atr00052(Galactose metabolism);atr00561(Glycerolipid metabolism);atr00600(Sphingolipid metabolism);atr00603(Glycosphingolipid biosynthesis - globo and isoglobo series)	W1PQA0.1 PF17801.6;Melibiase_C;	-	180.02	227.72	286.36	3659.43	10263.1	1560.53	19.46	15.47	31.03	347.05	926.58	206.22	21.99	493.28	-4.1517	down	1.13669e-07	1.55539e-05	yes
TRINITY_DN22808_c0_g1	499	TRINITY_DN22808_c0_g1_i1	uncharacterized protein LOC116253440 [Nymphaea colorata]	-	-	-	ENOG4111ABN(NA)	-	-	-	-	A0A9J6AK78.1 PF14009.11;PADRE;	-	32	65	128	1	0	3	8.53	10.87	28.6	0.3	0	0.75	16	0.35	5.94293	up	1.2506e-07	1.70303e-05	yes
TRINITY_DN30791_c0_g1	1806	TRINITY_DN30791_c0_g1_i1	hypothetical protein CYMTET_43067, partial [Cymbomonas tetramitiformis]	DD3-3	Protein DD3-3 OS=Dictyostelium discoideum OX=44689 GN=DD3-3 PE=2 SV=1	GO:0003674(molecular_function);GO:0005575(cellular_component);GO:0008150(biological_process);GO:0016020(membrane);GO:0016021(integral component of membrane)	ENOG410XS6Y(protein Hydra magnipapillata)	-	-	-	-	-	-	106	11	176	0	0	1	3.22	0.21	4.47	0	0	0.03	2.63	0.01	7.94876	up	1.26523e-07	1.71472e-05	yes
TRINITY_DN2448_c0_g1	3731	TRINITY_DN2448_c0_g1_i1;TRINITY_DN2448_c0_g1_i10;TRINITY_DN2448_c0_g1_i11;TRINITY_DN2448_c0_g1_i12;TRINITY_DN2448_c0_g1_i3;TRINITY_DN2448_c0_g1_i4;TRINITY_DN2448_c0_g1_i5;TRINITY_DN2448_c0_g1_i6;TRINITY_DN2448_c0_g1_i7;TRINITY_DN2448_c0_g1_i8;TRINITY_DN2448_c0_g1_i9	-	-	-	-	-	-	-	-	-	-	-	2413.36	618.4	0	0	0	0	31.62	4.97	0	0	0	0	12.2	0	13.2006	up	1.28308e-07	1.73063e-05	yes
TRINITY_DN12926_c0_g1	852	TRINITY_DN12926_c0_g1_i1;TRINITY_DN12926_c0_g1_i10;TRINITY_DN12926_c0_g1_i11;TRINITY_DN12926_c0_g1_i12;TRINITY_DN12926_c0_g1_i14;TRINITY_DN12926_c0_g1_i15;TRINITY_DN12926_c0_g1_i16;TRINITY_DN12926_c0_g1_i18;TRINITY_DN12926_c0_g1_i19;TRINITY_DN12926_c0_g1_i2;TRINITY_DN12926_c0_g1_i20;TRINITY_DN12926_c0_g1_i21;TRINITY_DN12926_c0_g1_i22;TRINITY_DN12926_c0_g1_i23;TRINITY_DN12926_c0_g1_i24;TRINITY_DN1…	nucleoside diphosphate kinase [Raphidocelis subcapitata]	awd	Nucleoside diphosphate kinase OS=Drosophila melanogaster OX=7227 GN=awd PE=1 SV=3	GO:0004550(nucleoside diphosphate kinase activity);GO:0005622(intracellular);GO:0006163(purine nucleotide metabolic process);GO:0006220(pyrimidine nucleotide metabolic process);GO:0009142(nucleoside triphosphate biosynthetic process);GO:0042981(regulation of apoptotic process)	COG0105(Major role in the synthesis of nucleoside triphosphates other than ATP. The ATP gamma phosphate is transferred to the NDP beta phosphate via a ping-pong mechanism, using a phosphorylated active-site intermediate (By similarity))	K00940	nucleoside-diphosphate kinase	EC:2.7.4.6	ota00230(Purine metabolism);ota00240(Pyrimidine metabolism);ota04016(MAPK signaling pathway - plant)	A0A7R9BNZ3.1 PF00334.24;NDK;	-	437.03	180.97	3	0	0	0	51.48	15.59	0.29	0	0	0	22.45	0	10.9178	up	1.33236e-07	1.78858e-05	yes
TRINITY_DN10451_c0_g1	1124	TRINITY_DN10451_c0_g1_i1;TRINITY_DN10451_c0_g1_i2;TRINITY_DN10451_c0_g1_i3;TRINITY_DN10451_c0_g1_i4;TRINITY_DN10451_c0_g1_i5	-	CRYAB	Alpha-crystallin B chain OS=Mesocricetus auratus OX=10036 GN=CRYAB PE=2 SV=1	GO:0005634(nucleus);GO:0005737(cytoplasm);GO:0042803(protein homodimerization activity)	ENOG410YERS(Heat shock protein)	-	-	-	-	A0A7R9GF50.1 PF00011.26;HSP20;	-	851.06	319	1	0	0	0	50.14	11.6	0.05	0	0	0	20.6	0	11.8323	up	1.34577e-07	1.79806e-05	yes
TRINITY_DN4093_c0_g1	1191	TRINITY_DN4093_c0_g1_i1;TRINITY_DN4093_c0_g1_i2;TRINITY_DN4093_c0_g1_i3;TRINITY_DN4093_c0_g1_i4;TRINITY_DN4093_c0_g1_i5;TRINITY_DN4093_c0_g1_i6	KH domain-containing protein [Striga hermonthica]	FUBP1	Far upstream element-binding protein 1 OS=Homo sapiens OX=9606 GN=FUBP1 PE=1 SV=3	GO:0003676(nucleic acid binding);GO:0003729(mRNA binding);GO:0005829(cytosol)	ENOG410XZYE(Far upstream element (FUSE) binding protein)	NA	NA	NA	-	A0A7R9BNG8.1 PF00013.34;KH_1;	-	1626.82	112	2	0	0	0	114.99	5.13	0.13	0	0	0	40.08	0	12.393	up	1.39046e-07	1.84905e-05	yes
TRINITY_DN5749_c0_g1	1995	TRINITY_DN5749_c0_g1_i1;TRINITY_DN5749_c0_g1_i10;TRINITY_DN5749_c0_g1_i11;TRINITY_DN5749_c0_g1_i12;TRINITY_DN5749_c0_g1_i13;TRINITY_DN5749_c0_g1_i14;TRINITY_DN5749_c0_g1_i15;TRINITY_DN5749_c0_g1_i16;TRINITY_DN5749_c0_g1_i17;TRINITY_DN5749_c0_g1_i18;TRINITY_DN5749_c0_g1_i19;TRINITY_DN5749_c0_g1_i2;TRINITY_DN5749_c0_g1_i20;TRINITY_DN5749_c0_g1_i21;TRINITY_DN5749_c0_g1_i22;TRINITY_DN5749_c0_g1_i23;T…	-	-	Tropomyosin Cha f 1.0101 (Fragment) OS=Charybdis feriata OX=65693 PE=1 SV=1	GO:0003674(molecular_function);GO:0005575(cellular_component);GO:0008150(biological_process)	ENOG410XR5K(Tropomyosin)	-	-	-	-	A0A6A4XA68.1 PF00261.25;Tropomyosin;	-	1548.04	746.26	0	0	0	0	87.37	25.45	0	0	0	0	37.61	0	12.8053	up	1.41872e-07	1.87782e-05	yes
TRINITY_DN7600_c0_g1	4706	TRINITY_DN7600_c0_g1_i2;TRINITY_DN7600_c0_g1_i3;TRINITY_DN7600_c0_g1_i4;TRINITY_DN7600_c0_g1_i5;TRINITY_DN7600_c0_g1_i6;TRINITY_DN7600_c0_g1_i7;TRINITY_DN7600_c0_g1_i9	Leucine-rich repeat receptor protein kinase [Nymphaea thermarum]	MSP1	Leucine-rich repeat receptor protein kinase MSP1 OS=Oryza sativa subsp. japonica OX=39947 GN=MSP1 PE=1 SV=1	GO:0004674(protein serine/threonine kinase activity);GO:0005515(protein binding);GO:0009554(megasporogenesis);GO:0009556(microsporogenesis);GO:0048658(anther wall tapetum development)	COG0515(Serine Threonine protein kinase);COG4886(leucine Rich Repeat)	K13415	protein brassinosteroid insensitive 1	EC:2.7.10.1 2.7.11.1	pda04075(Plant hormone signal transduction)	A0A8B7C6V1.1 PF07714.22;PK_Tyr_Ser-Thr;	WRKY	25	41	45	5888.07	7740.53	56	0.26	0.27	0.38	76.13	96.82	0.55	0.3	57.83	-6.61215	down	1.55185e-07	2.04448e-05	yes
TRINITY_DN12389_c0_g1	1050	TRINITY_DN12389_c0_g1_i1;TRINITY_DN12389_c0_g1_i2;TRINITY_DN12389_c0_g1_i3;TRINITY_DN12389_c0_g1_i4;TRINITY_DN12389_c0_g1_i5;TRINITY_DN12389_c0_g1_i6;TRINITY_DN12389_c0_g1_i7;TRINITY_DN12389_c0_g1_i8	uncharacterized protein LOC116259837 [Nymphaea colorata]	-	-	-	-	-	-	-	-	-	-	9	119	45	0	0	0	2.03	6.92	3.36	0	0	0	4.1	0	9.05541	up	1.56851e-07	2.05685e-05	yes
TRINITY_DN15618_c0_g1	748	TRINITY_DN15618_c0_g1_i1;TRINITY_DN15618_c0_g1_i2	putative oxidoreductase [Nymphaea thermarum]	At4g09670	Uncharacterized oxidoreductase At4g09670 OS=Arabidopsis thaliana OX=3702 GN=At4g09670 PE=1 SV=1	GO:0016491(oxidoreductase activity);GO:0055114(oxidation-reduction process)	COG0673(oxidoreductase)	-	-	-	-	A0A444YWW5.1 PF01408.27;GFO_IDH_MocA;	-	50.99	179.5	138.88	2	5	0	5.69	12.38	12.92	0.26	0.64	0	10.33	0.3	5.97749	up	1.58205e-07	2.06244e-05	yes
TRINITY_DN3292_c0_g1	1756	TRINITY_DN3292_c0_g1_i1;TRINITY_DN3292_c0_g1_i10;TRINITY_DN3292_c0_g1_i11;TRINITY_DN3292_c0_g1_i12;TRINITY_DN3292_c0_g1_i13;TRINITY_DN3292_c0_g1_i14;TRINITY_DN3292_c0_g1_i15;TRINITY_DN3292_c0_g1_i16;TRINITY_DN3292_c0_g1_i17;TRINITY_DN3292_c0_g1_i18;TRINITY_DN3292_c0_g1_i19;TRINITY_DN3292_c0_g1_i2;TRINITY_DN3292_c0_g1_i20;TRINITY_DN3292_c0_g1_i21;TRINITY_DN3292_c0_g1_i22;TRINITY_DN3292_c0_g1_i23;T…	scopoletin glucosyltransferase-like [Nymphaea colorata]	TOGT1	Scopoletin glucosyltransferase OS=Nicotiana tabacum OX=4097 GN=TOGT1 PE=1 SV=1	GO:0008194(UDP-glycosyltransferase activity);GO:0009813(flavonoid biosynthetic process);GO:0043231(intracellular membrane-bounded organelle);GO:0052696(flavonoid glucuronidation)	COG1819(Transferase)	K22771	flavonol-3-O-L-rhamnoside-7-O-glucosyltransferase	EC:2.4.1.-	zju00944(Flavone and flavonol biosynthesis)	A0A4Y7K7H8.1 PF00201.23;UDPGT;	-	4348.82	4054.53	3433.31	517.24	516.11	536.63	150.79	88.45	101.01	21.58	19.79	16.88	113.42	19.42	3.24178	up	1.59101e-07	2.06244e-05	yes
TRINITY_DN6000_c0_g1	2511	TRINITY_DN6000_c0_g1_i1;TRINITY_DN6000_c0_g1_i10;TRINITY_DN6000_c0_g1_i2;TRINITY_DN6000_c0_g1_i3;TRINITY_DN6000_c0_g1_i4;TRINITY_DN6000_c0_g1_i5;TRINITY_DN6000_c0_g1_i6;TRINITY_DN6000_c0_g1_i7;TRINITY_DN6000_c0_g1_i8;TRINITY_DN6000_c0_g1_i9	ferric reduction oxidase 7, chloroplastic-like [Nymphaea colorata]	FRO7	Ferric reduction oxidase 7, chloroplastic OS=Arabidopsis thaliana OX=3702 GN=FRO7 PE=2 SV=1	GO:0000293(ferric-chelate reductase activity);GO:0006811(ion transport);GO:0009507(chloroplast);GO:0009767(photosynthetic electron transport chain);GO:0016020(membrane);GO:0016021(integral component of membrane);GO:0016491(oxidoreductase activity);GO:0031969(chloroplast membrane);GO:0046872(metal ion binding);GO:0055114(oxidation-reduction process)	ENOG410XNZY(NADPH Oxidase)	NA	NA	NA	-	A0A3S3Q4M7.1 PF08030.17;NAD_binding_6;	-	1240.49	1285.01	1423.03	196.02	195	143	39	19.06	32.68	8.35	5.31	3.52	30.25	5.73	3.2037	up	1.59461e-07	2.06244e-05	yes
TRINITY_DN24799_c0_g1	1548	TRINITY_DN24799_c0_g1_i1;TRINITY_DN24799_c0_g1_i2;TRINITY_DN24799_c0_g1_i3;TRINITY_DN24799_c0_g1_i4;TRINITY_DN24799_c0_g1_i5;TRINITY_DN24799_c0_g1_i6;TRINITY_DN24799_c0_g1_i7;TRINITY_DN24799_c0_g1_i8	hypothetical protein CYMTET_52044 [Cymbomonas tetramitiformis]	GH7B	Exoglucanase GH7B OS=Limnoria quadripunctata OX=161573 GN=GH7B PE=1 SV=1	GO:0005576(extracellular region);GO:0009251(glucan catabolic process);GO:0016162(cellulose 1,4-beta-cellobiosidase activity);GO:0030248(cellulose binding)	ENOG41101KD(The biological conversion of cellulose to glucose generally requires three types of hydrolytic enzymes (1) Endoglucanases which cut internal beta-1,4-glucosidic bonds)	-	-	-	-	A0A6A0H7L8.1 PF00840.26;Glyco_hydro_7;	-	334	640	1	0	0	0	13.94	14.6	0.06	0	0	0	9.53	0	11.5886	up	1.63716e-07	2.10784e-05	yes
TRINITY_DN17938_c0_g1	459	TRINITY_DN17938_c0_g1_i1;TRINITY_DN17938_c0_g1_i11;TRINITY_DN17938_c0_g1_i13;TRINITY_DN17938_c0_g1_i14;TRINITY_DN17938_c0_g1_i15;TRINITY_DN17938_c0_g1_i16;TRINITY_DN17938_c0_g1_i17;TRINITY_DN17938_c0_g1_i18;TRINITY_DN17938_c0_g1_i19;TRINITY_DN17938_c0_g1_i2;TRINITY_DN17938_c0_g1_i3;TRINITY_DN17938_c0_g1_i4;TRINITY_DN17938_c0_g1_i5;TRINITY_DN17938_c0_g1_i7;TRINITY_DN17938_c0_g1_i8;TRINITY_DN17938_…	secoisolariciresinol dehydrogenase-like [Nymphaea colorata]	Os04g0179200	Momilactone A synthase OS=Oryza sativa subsp. japonica OX=39947 GN=Os04g0179200 PE=2 SV=1	GO:0004022(alcohol dehydrogenase (NAD) activity);GO:0005829(cytosol);GO:0006561(proline biosynthetic process);GO:0009408(response to heat);GO:0009414(response to water deprivation);GO:0009688(abscisic acid biosynthetic process);GO:0009750(response to fructose);GO:0010115(regulation of abscisic acid biosynthetic process);GO:0010182(sugar mediated signaling pathway);GO:0010301(xanthoxin dehydrogena…	COG1028(Dehydrogenase reductase)	K13070	momilactone-A synthase	EC:1.1.1.295	osa00904(Diterpenoid biosynthesis)	A0A8T1ND39.1 PF13561.11;adh_short_C2;	-	189	4006.36	2514.22	85.03	95.3	27	100.14	1216.87	1014.92	43.05	48.78	13.32	777.31	35.05	5.35444	up	1.66998e-07	2.14037e-05	yes
TRINITY_DN21935_c0_g1	273	TRINITY_DN21935_c0_g1_i1;TRINITY_DN21935_c0_g1_i2	-	-	-	-	-	-	-	-	-	-	-	15.87	296.64	92.11	0	1	1	17.71	202.66	85.98	0	1.23	1	102.12	0.74	7.7511	up	1.73464e-07	2.21324e-05	yes
TRINITY_DN8902_c0_g1	2680	TRINITY_DN8902_c0_g1_i1;TRINITY_DN8902_c0_g1_i10;TRINITY_DN8902_c0_g1_i11;TRINITY_DN8902_c0_g1_i12;TRINITY_DN8902_c0_g1_i13;TRINITY_DN8902_c0_g1_i14;TRINITY_DN8902_c0_g1_i15;TRINITY_DN8902_c0_g1_i16;TRINITY_DN8902_c0_g1_i17;TRINITY_DN8902_c0_g1_i3;TRINITY_DN8902_c0_g1_i4;TRINITY_DN8902_c0_g1_i5;TRINITY_DN8902_c0_g1_i6;TRINITY_DN8902_c0_g1_i7;TRINITY_DN8902_c0_g1_i8;TRINITY_DN8902_c0_g1_i9	-	-	-	-	-	-	-	-	-	-	-	2214	503	0	0	0	0	62.6	8.65	0	0	0	0	23.75	0	13.0418	up	1.75832e-07	2.23338e-05	yes
TRINITY_DN5134_c0_g1	1148	TRINITY_DN5134_c0_g1_i1;TRINITY_DN5134_c0_g1_i2;TRINITY_DN5134_c0_g1_i3;TRINITY_DN5134_c0_g1_i4;TRINITY_DN5134_c0_g1_i5;TRINITY_DN5134_c0_g1_i6;TRINITY_DN5134_c0_g1_i7	xyloglucan endotransglucosylase/hydrolase protein 2-like [Nymphaea colorata]	XTH2	Xyloglucan endotransglucosylase/hydrolase protein 2 OS=Arabidopsis thaliana OX=3702 GN=XTH2 PE=2 SV=1	GO:0004553(hydrolase activity, hydrolyzing O-glycosyl compounds);GO:0005576(extracellular region);GO:0005618(cell wall);GO:0010411(xyloglucan metabolic process);GO:0016762(xyloglucan:xyloglucosyl transferase activity);GO:0016798(hydrolase activity, acting on glycosyl bonds);GO:0042546(cell wall biogenesis);GO:0048046(apoplast);GO:0071555(cell wall organization)	COG2273(hydrolase family 16)	NA	NA	NA	-	A0A834Y8W1.1 PF00722.27;Glyco_hydro_16;	-	0	0	0	1471.69	1131.49	0	0	0	0	103.27	78.27	0	0	60.51	-12.5995	down	1.81184e-07	2.28439e-05	yes
TRINITY_DN16460_c0_g1	1111	TRINITY_DN16460_c0_g1_i1;TRINITY_DN16460_c0_g1_i2;TRINITY_DN16460_c0_g1_i3;TRINITY_DN16460_c0_g1_i4;TRINITY_DN16460_c0_g1_i5;TRINITY_DN16460_c0_g1_i6	hypothetical protein CHLNCDRAFT_11918, partial [Chlorella variabilis]	-	Trypsin-1 OS=Astacus astacus OX=6715 PE=1 SV=1	GO:0005515(protein binding)	COG5640(protease)	NA	NA	NA	-	A0A7R9GCJ1.1 PF00089.31;Trypsin;	-	4209	1146	0	0	0	1	243.99	42.98	0	0	0	0.06	95.66	0.02	12.2453	up	1.81461e-07	2.28439e-05	yes
TRINITY_DN310_c1_g1	1422	TRINITY_DN310_c1_g1_i1	Two-component response regulator [Nymphaea thermarum]	ARR5	Two-component response regulator ARR5 OS=Arabidopsis thaliana OX=3702 GN=ARR5 PE=1 SV=2	GO:0000156(phosphorelay response regulator activity);GO:0000160(phosphorelay signal transduction system);GO:0005515(protein binding);GO:0005634(nucleus);GO:0005737(cytoplasm);GO:0006351(transcription, DNA-templated);GO:0006355(regulation of transcription, DNA-templated);GO:0007623(circadian rhythm);GO:0009735(response to cytokinin);GO:0009736(cytokinin-activated signaling pathway);GO:0010114(resp…	COG5641(Transcription factor)	K14492	two-component response regulator ARR-A family	-	zju04075(Plant hormone signal transduction)	A0A834Z9S0.1 PF00072.29;Response_reg;	ARR-B	17	21	11	1888.89	1073.84	71.04	0.7	0.53	0.38	87.82	49.05	2.61	0.54	46.49	-5.59245	down	1.82461e-07	2.28554e-05	yes
TRINITY_DN2196_c0_g1	1161	TRINITY_DN2196_c0_g1_i1	17.8 kDa class I heat shock protein-like [Nymphaea colorata]	-	17.8 kDa class I heat shock protein OS=Daucus carota OX=4039 PE=3 SV=1	GO:0005515(protein binding);GO:0005737(cytoplasm);GO:0009408(response to heat)	COG0071(response to heat)	K13993	HSP20 family protein	-	ini04141(Protein processing in endoplasmic reticulum)	A0A9R1XST2.1 PF00011.26;HSP20;	-	4	299	122.11	0	0	0	0.22	10.01	5.55	0	0	0	5.26	0	10.3477	up	1.83166e-07	2.28554e-05	yes
TRINITY_DN4226_c0_g1	2128	TRINITY_DN4226_c0_g1_i1;TRINITY_DN4226_c0_g1_i10;TRINITY_DN4226_c0_g1_i11;TRINITY_DN4226_c0_g1_i12;TRINITY_DN4226_c0_g1_i13;TRINITY_DN4226_c0_g1_i14;TRINITY_DN4226_c0_g1_i15;TRINITY_DN4226_c0_g1_i16;TRINITY_DN4226_c0_g1_i17;TRINITY_DN4226_c0_g1_i18;TRINITY_DN4226_c0_g1_i19;TRINITY_DN4226_c0_g1_i2;TRINITY_DN4226_c0_g1_i20;TRINITY_DN4226_c0_g1_i21;TRINITY_DN4226_c0_g1_i22;TRINITY_DN4226_c0_g1_i23;T…	alcohol dehydrogenase-like 2 [Nymphaea colorata]	At5g42250	Alcohol dehydrogenase-like 7 OS=Arabidopsis thaliana OX=3702 GN=At5g42250 PE=2 SV=1	GO:0004022(alcohol dehydrogenase (NAD) activity);GO:0004181(metallocarboxypeptidase activity);GO:0005737(cytoplasm);GO:0006508(proteolysis);GO:0008270(zinc ion binding);GO:0016021(integral component of membrane);GO:0055114(oxidation-reduction process)	COG1062(alcohol dehydrogenase)	K00121	S-(hydroxymethyl)glutathione dehydrogenase / alcohol dehydrogenase	EC:1.1.1.284 1.1.1.1	vvi00010(Glycolysis / Gluconeogenesis);vvi00071(Fatty acid degradation);vvi00350(Tyrosine metabolism)	A0A834LLY0.1 PF08240.17;ADH_N;	-	149	1391.79	1300.64	31	50	61	6.11	35.11	43.75	1.48	2.28	2.01	28.32	1.92	4.62541	up	1.90102e-07	2.36169e-05	yes
TRINITY_DN90_c0_g2	1816	TRINITY_DN90_c0_g2_i1	probable auxin efflux carrier component 1d [Nymphaea colorata]	PIN1B	Probable auxin efflux carrier component 1b OS=Oryza sativa subsp. japonica OX=39947 GN=PIN1B PE=2 SV=1	GO:0005783(endoplasmic reticulum);GO:0005886(plasma membrane);GO:0009926(auxin polar transport);GO:0010252(auxin homeostasis);GO:0010329(auxin efflux transmembrane transporter activity)	-	NA	NA	NA	-	A0A1U8ALT9.1 PF03547.23;Mem_trans;	-	97	370	528	13	18	5	2.92	6.85	13.31	0.44	0.6	0.13	7.69	0.39	5.07241	up	1.9398e-07	2.39934e-05	yes
TRINITY_DN2325_c0_g1	2578	TRINITY_DN2325_c0_g1_i1;TRINITY_DN2325_c0_g1_i10;TRINITY_DN2325_c0_g1_i13;TRINITY_DN2325_c0_g1_i16;TRINITY_DN2325_c0_g1_i19;TRINITY_DN2325_c0_g1_i20;TRINITY_DN2325_c0_g1_i3;TRINITY_DN2325_c0_g1_i4;TRINITY_DN2325_c0_g1_i6;TRINITY_DN2325_c0_g1_i8;TRINITY_DN2325_c0_g1_i9	B3 domain-containing protein [Nymphaea thermarum]	Os03g0621600	Putative B3 domain-containing protein Os03g0621600 OS=Oryza sativa subsp. japonica OX=39947 GN=Os03g0621600 PE=3 SV=1	-	ENOG410ZPCJ(transcription, DNA-dependent)	-	-	-	-	A0A540N1K3.1 PF02362.26;B3;	-	0	0	0	1392.16	1087.46	0	0	0	0	63.44	49.09	0	0	37.51	-12.5289	down	1.97558e-07	2.43298e-05	yes
TRINITY_DN212_c0_g1	1602	TRINITY_DN212_c0_g1_i1;TRINITY_DN212_c0_g1_i10;TRINITY_DN212_c0_g1_i11;TRINITY_DN212_c0_g1_i12;TRINITY_DN212_c0_g1_i13;TRINITY_DN212_c0_g1_i14;TRINITY_DN212_c0_g1_i15;TRINITY_DN212_c0_g1_i17;TRINITY_DN212_c0_g1_i18;TRINITY_DN212_c0_g1_i19;TRINITY_DN212_c0_g1_i2;TRINITY_DN212_c0_g1_i20;TRINITY_DN212_c0_g1_i21;TRINITY_DN212_c0_g1_i22;TRINITY_DN212_c0_g1_i23;TRINITY_DN212_c0_g1_i24;TRINITY_DN212_c0_…	isoflavone reductase homolog [Nymphaea colorata]	-	Isoflavone reductase homolog OS=Lupinus albus OX=3870 PE=2 SV=1	GO:0009807(lignan biosynthetic process);GO:0010283(pinoresinol reductase activity);GO:0010284(lariciresinol reductase activity);GO:1902125((+)-pinoresinol catabolic process);GO:1902131((+)-lariciresinol catabolic process);GO:1902132((+)-lariciresinol biosynthetic process);GO:1902138((-)-secoisolariciresinol biosynthetic process)	ENOG4111CCH(Isoflavone reductase)	NA	NA	NA	-	A0A6I9UEI7.1 PF05368.18;NmrA;	-	1062.23	5327.51	8924.45	369.94	420.59	291.87	47.78	143.96	329.19	20.61	22.28	12.21	173.64	18.37	4.10425	up	2.04856e-07	2.51192e-05	yes
TRINITY_DN8584_c0_g1	1090	TRINITY_DN8584_c0_g1_i1;TRINITY_DN8584_c0_g1_i10;TRINITY_DN8584_c0_g1_i11;TRINITY_DN8584_c0_g1_i12;TRINITY_DN8584_c0_g1_i13;TRINITY_DN8584_c0_g1_i14;TRINITY_DN8584_c0_g1_i2;TRINITY_DN8584_c0_g1_i4;TRINITY_DN8584_c0_g1_i5;TRINITY_DN8584_c0_g1_i6;TRINITY_DN8584_c0_g1_i7;TRINITY_DN8584_c0_g1_i8;TRINITY_DN8584_c0_g1_i9	60S acidic ribosomal protein P0 [Cucumis sativus]	RPLP0	Large ribosomal subunit protein uL10 OS=Gallus gallus OX=9031 GN=RPLP0 PE=2 SV=1	GO:0005634(nucleus);GO:0005925(focal adhesion);GO:0016020(membrane);GO:0022625(cytosolic large ribosomal subunit);GO:0036464(cytoplasmic ribonucleoprotein granule);GO:0042254(ribosome biogenesis);GO:0070062(extracellular exosome)	COG0244(50s ribosomal protein L10)	K02941	large subunit ribosomal protein LP0	-	csv03010(Ribosome)	A0A7R9BV89.1 PF00466.25;Ribosomal_L10;	-	799	237.9	1	0	0	0	51.56	11.84	0.07	0	0	0	21.16	0	11.656	up	2.11978e-07	2.58806e-05	yes
TRINITY_DN5377_c0_g1	1407	TRINITY_DN5377_c0_g1_i1;TRINITY_DN5377_c0_g1_i10;TRINITY_DN5377_c0_g1_i11;TRINITY_DN5377_c0_g1_i12;TRINITY_DN5377_c0_g1_i13;TRINITY_DN5377_c0_g1_i14;TRINITY_DN5377_c0_g1_i15;TRINITY_DN5377_c0_g1_i16;TRINITY_DN5377_c0_g1_i17;TRINITY_DN5377_c0_g1_i18;TRINITY_DN5377_c0_g1_i19;TRINITY_DN5377_c0_g1_i2;TRINITY_DN5377_c0_g1_i20;TRINITY_DN5377_c0_g1_i21;TRINITY_DN5377_c0_g1_i22;TRINITY_DN5377_c0_g1_i24;T…	-	-	-	-	-	-	-	-	-	-	-	624.32	342.6	455.37	9304.83	7120.99	3585.92	38.31	12.26	26.81	560.88	362.6	167.88	25.79	363.79	-3.49186	down	2.14944e-07	2.613e-05	yes
TRINITY_DN3345_c0_g2	1116	TRINITY_DN3345_c0_g2_i1	putative expansin-A17 [Nymphaea colorata]	EXPA17	Putative expansin-A17 OS=Arabidopsis thaliana OX=3702 GN=EXPA17 PE=2 SV=1	GO:0005576(extracellular region);GO:0005618(cell wall);GO:0009826(unidimensional cell growth);GO:0009828(plant-type cell wall loosening);GO:0009831(plant-type cell wall modification involved in multidimensional cell growth);GO:0010311(lateral root formation);GO:0016020(membrane)	ENOG410YDKU(plant-type cell wall organization)	NA	NA	NA	-	A0A8K0HXM7.1 PF03330.23;DPBB_1;	-	34.45	523	845.29	0	0	8.28	1.98	18.54	40.69	0	0	0.43	20.4	0.14	7.63648	up	2.28333e-07	2.7639e-05	yes
TRINITY_DN11079_c0_g1	4270	TRINITY_DN11079_c0_g1_i1;TRINITY_DN11079_c0_g1_i2;TRINITY_DN11079_c0_g1_i3;TRINITY_DN11079_c0_g1_i4	hypothetical protein EJ110_NYTH26707 [Nymphaea thermarum]	-	-	-	ENOG410YJN0(NA)	-	-	-	-	A0A9E7GM14.1 PF05553.16;DUF761;	-	418	2543.78	2654.43	111	190	85	4.74	17.7	25.18	1.42	2.37	0.85	15.87	1.55	4.17472	up	2.38762e-07	2.87785e-05	yes
TRINITY_DN16775_c0_g1	503	TRINITY_DN16775_c0_g1_i1	beta-1 tubulin [Dendrobium catenatum]	TUBB4B	Tubulin beta-4B chain OS=Bos taurus OX=9913 GN=TUBB4B PE=1 SV=1	GO:0003924(GTPase activity);GO:0005200(structural constituent of cytoskeleton);GO:0005525(GTP binding);GO:0005737(cytoplasm);GO:0005874(microtubule);GO:0007017(microtubule-based process)	COG5023(protein polymerization)	K07375	tubulin beta	-	smo04145(Phagosome)	A0A2K6T9X3.1 PF03953.22;Tubulin_C;	-	51.56	98.8	7	0	0	0	13.47	16.2	1.53	0	0	0	10.4	0	8.95547	up	2.40058e-07	2.88121e-05	yes
TRINITY_DN26403_c1_g1	230	TRINITY_DN26403_c1_g1_i1	Ent-kaurene oxidase-like 5 [Nymphaea thermarum]	CYP72A397	Cytochrome P450 72A397 OS=Kalopanax septemlobus OX=228393 GN=CYP72A397 PE=1 SV=1	GO:0004497(monooxygenase activity)	COG2124(Cytochrome p450)	NA	NA	NA	-	A0A3S3NF26.1 PF00067.27;p450;	-	7	57	65	0	0	0	8.99	44.35	67.23	0	0	0	40.19	0	8.58028	up	2.48112e-07	2.96531e-05	yes
TRINITY_DN13518_c0_g1	339	TRINITY_DN13518_c0_g1_i1;TRINITY_DN13518_c0_g1_i2	-	-	-	-	-	-	-	-	-	-	-	0	0	1	32.23	169.37	28	0	0	0.54	22.68	120.47	16.59	0.18	53.25	-7.10895	down	2.51564e-07	2.99393e-05	yes
TRINITY_DN7488_c0_g1	1750	TRINITY_DN7488_c0_g1_i1;TRINITY_DN7488_c0_g1_i10;TRINITY_DN7488_c0_g1_i11;TRINITY_DN7488_c0_g1_i12;TRINITY_DN7488_c0_g1_i13;TRINITY_DN7488_c0_g1_i14;TRINITY_DN7488_c0_g1_i15;TRINITY_DN7488_c0_g1_i16;TRINITY_DN7488_c0_g1_i17;TRINITY_DN7488_c0_g1_i18;TRINITY_DN7488_c0_g1_i19;TRINITY_DN7488_c0_g1_i2;TRINITY_DN7488_c0_g1_i20;TRINITY_DN7488_c0_g1_i21;TRINITY_DN7488_c0_g1_i22;TRINITY_DN7488_c0_g1_i23;T…	protein XRI1 isoform X1 [Nymphaea colorata]	-	-	GO:0003674(molecular_function);GO:0005634(nucleus);GO:0008150(biological_process)	ENOG410YQ91(NA)	-	-	-	-	-	-	324.03	328.52	583.47	38.55	31	20.41	13.37	8.32	20.6	1.68	1.42	0.75	14.1	1.28	4.07006	up	2.56775e-07	3.04316e-05	yes
TRINITY_DN24793_c0_g1	1001	TRINITY_DN24793_c0_g1_i1;TRINITY_DN24793_c0_g1_i10;TRINITY_DN24793_c0_g1_i11;TRINITY_DN24793_c0_g1_i12;TRINITY_DN24793_c0_g1_i13;TRINITY_DN24793_c0_g1_i14;TRINITY_DN24793_c0_g1_i2;TRINITY_DN24793_c0_g1_i3;TRINITY_DN24793_c0_g1_i4;TRINITY_DN24793_c0_g1_i5;TRINITY_DN24793_c0_g1_i7;TRINITY_DN24793_c0_g1_i9	hypothetical protein Lal_00005292 [Lupinus albus]	ATP5F1B	ATP synthase subunit beta, mitochondrial OS=Gallus gallus OX=9031 GN=ATP5F1B PE=1 SV=1	GO:0000166(nucleotide binding);GO:0005524(ATP binding);GO:0006754(ATP biosynthetic process);GO:0015986(ATP synthesis coupled proton transport);GO:0045261(proton-transporting ATP synthase complex, catalytic core F(1));GO:0046034(ATP metabolic process);GO:0046933(proton-transporting ATP synthase activity, rotational mechanism)	COG0055(Produces ATP from ADP in the presence of a proton gradient across the membrane. The catalytic sites are hosted primarily by the beta subunits (By similarity))	K02133	F-type H+-transporting ATPase subunit beta	EC:3.6.3.14	vcn00190(Oxidative phosphorylation)	A0A4S2KW44.1 PF00006.30;ATP-synt_ab;	-	50	21	132.29	2	1	1	5.18	1.56	12.87	0.4	0.13	0.09	6.54	0.21	5.77992	up	2.58944e-07	3.05608e-05	yes
TRINITY_DN85724_c0_g1	756	TRINITY_DN85724_c0_g1_i1;TRINITY_DN85724_c0_g1_i3;TRINITY_DN85724_c0_g1_i4;TRINITY_DN85724_c0_g1_i6;TRINITY_DN85724_c0_g1_i7;TRINITY_DN85724_c0_g1_i8;TRINITY_DN85724_c0_g1_i9	predicted protein [Hordeum vulgare subsp. vulgare]	-	-	-	-	-	-	-	-	-	-	53	85	13.11	1	0	0	8.99	7.83	7.69	0.14	0	0	8.17	0.05	7.11136	up	2.6249e-07	3.08508e-05	yes
TRINITY_DN70302_c0_g1	265	TRINITY_DN70302_c0_g1_i1;TRINITY_DN70302_c0_g1_i2;TRINITY_DN70302_c0_g1_i3;TRINITY_DN70302_c0_g1_i4;TRINITY_DN70302_c0_g1_i5;TRINITY_DN70302_c0_g1_i6	acidic endochitinase-like [Nymphaea colorata]	-	-	-	-	-	-	-	-	-	-	3	6952.93	429.71	3	0	0	2.97	4157.03	342.06	3.07	0	0	1500.69	1.02	11.4746	up	2.66856e-07	3.12343e-05	yes
TRINITY_DN20231_c0_g2	986	TRINITY_DN20231_c0_g2_i1;TRINITY_DN20231_c0_g2_i2;TRINITY_DN20231_c0_g2_i3;TRINITY_DN20231_c0_g2_i4	hypothetical protein DS421_16g542390 [Arachis hypogaea]	TAR1	Protein TAR1 OS=Saccharomyces cerevisiae (strain ATCC 204508 / S288c) OX=559292 GN=TAR1 PE=2 SV=1	GO:0003674(molecular_function);GO:0005739(mitochondrion);GO:0043457(regulation of cellular respiration)	ENOG410Y21X(NA)	-	-	-	-	-	-	33	35	107.05	0	1	2	2.98	1.66	7.91	0	0.11	0.15	4.18	0.09	5.94669	up	2.68061e-07	3.12463e-05	yes
TRINITY_DN8330_c1_g1	722	TRINITY_DN8330_c1_g1_i1	glutathione S-transferase-like [Nymphaea colorata]	GSTF13	Glutathione S-transferase F13 OS=Arabidopsis thaliana OX=3702 GN=GSTF13 PE=3 SV=1	GO:0004364(glutathione transferase activity);GO:0005737(cytoplasm);GO:0006749(glutathione metabolic process)	COG0625(glutathione Stransferase)	K00799	glutathione S-transferase	EC:2.5.1.18	nnu00480(Glutathione metabolism)	A0A443P4Q3.1 PF00043.30;GST_C;	-	205	153	32.81	3	4	1	24.02	11.16	3.23	0.4	0.53	0.11	12.8	0.35	5.91055	up	2.75925e-07	3.2013e-05	yes
TRINITY_DN10586_c0_g1	472	TRINITY_DN10586_c0_g1_i1	hypothetical protein SLEP1_g58504 [Rubroshorea leprosula]	-	-	-	-	-	-	-	-	-	-	2.01	0	2	70.05	79.47	63.07	0.61	0	0.51	24.27	27.78	18.12	0.37	23.39	-5.31182	down	2.769e-07	3.2013e-05	yes
TRINITY_DN21465_c0_g1	1547	TRINITY_DN21465_c0_g1_i1;TRINITY_DN21465_c0_g1_i2;TRINITY_DN21465_c0_g1_i3;TRINITY_DN21465_c0_g1_i4;TRINITY_DN21465_c0_g1_i5	hypothetical protein RND71_044077 [Anisodus tanguticus]	-	Elongation factor 1-gamma OS=Artemia salina OX=85549 PE=1 SV=3	GO:0003746(translation elongation factor activity);GO:0006412(translation);GO:0006414(translational elongation)	COG0625(glutathione Stransferase)	NA	NA	NA	-	A0A7R9GF07.1 PF00647.24;EF1G;	-	842.09	189.09	1	0	0	0	33.41	4.66	0.03	0	0	0	12.7	0	11.6452	up	2.81432e-07	3.24047e-05	yes
TRINITY_DN7767_c0_g1	2697	TRINITY_DN7767_c0_g1_i10;TRINITY_DN7767_c0_g1_i11;TRINITY_DN7767_c0_g1_i12;TRINITY_DN7767_c0_g1_i13;TRINITY_DN7767_c0_g1_i17;TRINITY_DN7767_c0_g1_i18;TRINITY_DN7767_c0_g1_i19;TRINITY_DN7767_c0_g1_i2;TRINITY_DN7767_c0_g1_i3;TRINITY_DN7767_c0_g1_i4;TRINITY_DN7767_c0_g1_i5;TRINITY_DN7767_c0_g1_i9	Flavonoid 3'-monooxygenase [Nymphaea thermarum]	CYP75B137	Flavonoid 3'-monooxygenase CYP75B137 OS=Crocosmia x crocosmiiflora OX=1053288 GN=CYP75B137 PE=1 SV=1	GO:0016020(membrane);GO:0016709(oxidoreductase activity, acting on paired donors, with incorporation or reduction of molecular oxygen, NAD(P)H as one donor, and incorporation of one atom of oxygen);GO:0044550(secondary metabolite biosynthetic process)	COG2124(Cytochrome p450)	K05280	flavonoid 3'-monooxygenase	EC:1.14.14.82	pavi00941(Flavonoid biosynthesis);pavi00944(Flavone and flavonol biosynthesis)	A0A7J7FZS3.1 PF00067.27;p450;	-	4373.1	5850.04	7114.26	827	696	207.35	148.1	121.82	200.52	32.24	25.24	5.85	156.81	21.11	3.64124	up	2.91177e-07	3.3391e-05	yes
TRINITY_DN8756_c0_g1	1396	TRINITY_DN8756_c0_g1_i1;TRINITY_DN8756_c0_g1_i10;TRINITY_DN8756_c0_g1_i11;TRINITY_DN8756_c0_g1_i12;TRINITY_DN8756_c0_g1_i13;TRINITY_DN8756_c0_g1_i14;TRINITY_DN8756_c0_g1_i15;TRINITY_DN8756_c0_g1_i16;TRINITY_DN8756_c0_g1_i17;TRINITY_DN8756_c0_g1_i18;TRINITY_DN8756_c0_g1_i19;TRINITY_DN8756_c0_g1_i2;TRINITY_DN8756_c0_g1_i20;TRINITY_DN8756_c0_g1_i21;TRINITY_DN8756_c0_g1_i22;TRINITY_DN8756_c0_g1_i23;T…	-	wupA	Troponin I OS=Drosophila melanogaster OX=7227 GN=wupA PE=2 SV=3	GO:0005861(troponin complex);GO:0006936(muscle contraction)	ENOG410Y9IX(Troponin I type)	-	-	-	-	A0A5E4Q3D8.1 PF00992.25;Troponin;	-	1573.89	431.19	0	0	0	0	76	16.22	0	0	0	0	30.74	0	12.6051	up	2.95108e-07	3.36086e-05	yes
TRINITY_DN4569_c0_g1	1097	TRINITY_DN4569_c0_g1_i1;TRINITY_DN4569_c0_g1_i2;TRINITY_DN4569_c0_g1_i3;TRINITY_DN4569_c0_g1_i4;TRINITY_DN4569_c0_g1_i5;TRINITY_DN4569_c0_g1_i6;TRINITY_DN4569_c0_g1_i7;TRINITY_DN4569_c0_g1_i8;TRINITY_DN4569_c0_g1_i9	-	-	-	-	-	-	-	-	-	-	-	357.79	1003.77	1292.57	91	14	16	53.27	92.98	64.65	6.36	0.92	1.37	70.3	2.88	4.74487	up	2.95447e-07	3.36086e-05	yes
TRINITY_DN3120_c0_g1	2643	TRINITY_DN3120_c0_g1_i1;TRINITY_DN3120_c0_g1_i10;TRINITY_DN3120_c0_g1_i11;TRINITY_DN3120_c0_g1_i12;TRINITY_DN3120_c0_g1_i13;TRINITY_DN3120_c0_g1_i2;TRINITY_DN3120_c0_g1_i4;TRINITY_DN3120_c0_g1_i5;TRINITY_DN3120_c0_g1_i6;TRINITY_DN3120_c0_g1_i7;TRINITY_DN3120_c0_g1_i8;TRINITY_DN3120_c0_g1_i9	hypothetical protein L1887_63339 [Cichorium endivia]	-	Myophilin OS=Echinococcus granulosus OX=6210 PE=2 SV=1	GO:0003779(actin binding);GO:0005515(protein binding);GO:0005865(striated muscle thin filament);GO:0006939(smooth muscle contraction);GO:0035626(juvenile hormone mediated signaling pathway);GO:0070594(juvenile hormone response element binding)	COG5199(Calponin)	NA	NA	NA	-	A0A7R9GC42.1 PF00307.36;CH;	-	4158.08	58	1	0	0	0	81.59	0.95	0.02	0	0	0	27.52	0	13.6666	up	3.03247e-07	3.43578e-05	yes
TRINITY_DN72751_c0_g1	261	TRINITY_DN72751_c0_g1_i1	Acidic endochitinase [Nymphaea thermarum]	-	Hevamine-A OS=Hevea brasiliensis OX=3981 PE=1 SV=2	GO:0004568(chitinase activity);GO:0005576(extracellular region);GO:0006032(chitin catabolic process);GO:0008061(chitin binding)	COG0515(Serine Threonine protein kinase)	K01183	chitinase	EC:3.2.1.14	sita00520(Amino sugar and nucleotide sugar metabolism)	A0A7I8KR95.1 PF00704.33;Glyco_hydro_18;	-	1	1341.27	126	0	0	0	1.02	822.61	102.79	0	0	0	308.81	0	12.1792	up	3.09843e-07	3.49653e-05	yes
TRINITY_DN20188_c0_g1	417	TRINITY_DN20188_c0_g1_i1	acidic endochitinase-like [Nymphaea colorata]	-	-	-	-	-	-	-	-	-	-	0	2199.16	299.61	0	0	0	0	574.38	103.99	0	0	0	226.12	0	12.9394	up	3.1699e-07	3.56299e-05	yes
TRINITY_DN17866_c0_g1	2365	TRINITY_DN17866_c0_g1_i1;TRINITY_DN17866_c0_g1_i2;TRINITY_DN17866_c0_g1_i3;TRINITY_DN17866_c0_g1_i4;TRINITY_DN17866_c0_g1_i5;TRINITY_DN17866_c0_g1_i6	-	-	-	-	-	-	-	-	-	-	-	884	663	0	0	0	0	21.5	10.3	0	0	0	0	10.6	0	12.2425	up	3.18797e-07	3.56914e-05	yes
TRINITY_DN2787_c0_g1	1229	TRINITY_DN2787_c0_g1_i1;TRINITY_DN2787_c0_g1_i2;TRINITY_DN2787_c0_g1_i3;TRINITY_DN2787_c0_g1_i4;TRINITY_DN2787_c0_g1_i5	Ethylene-responsive transcription factor [Nymphaea thermarum]	ERF110	Ethylene-responsive transcription factor ERF110 OS=Arabidopsis thaliana OX=3702 GN=ERF110 PE=2 SV=2	GO:0003677(DNA binding);GO:0003700(DNA binding transcription factor activity);GO:0005634(nucleus);GO:0006351(transcription, DNA-templated);GO:0006355(regulation of transcription, DNA-templated);GO:0009873(ethylene-activated signaling pathway);GO:0045893(positive regulation of transcription, DNA-templated);GO:0048510(regulation of timing of transition from vegetative to reproductive phase)	ENOG410YN6X(transcription factor)	K12900	FUS-interacting serine-arginine-rich protein 1	-	lang03040(Spliceosome)	F6H4K8.1 PF00847.25;AP2;	ERF	522	1097.54	2424.51	61	1	45	45.69	56.93	183.51	4.9	0.06	3.63	95.38	2.86	5.49178	up	3.24224e-07	3.61561e-05	yes
TRINITY_DN7978_c0_g3	1226	TRINITY_DN7978_c0_g3_i1;TRINITY_DN7978_c0_g3_i2;TRINITY_DN7978_c0_g3_i3	hypothetical protein C2S53_000963 [Perilla frutescens var. hirtella]	-	-	-	-	-	-	-	-	-	-	7	345	107	0	1	0	0.37	16.24	6.48	0	0.14	0	7.7	0.05	8.7093	up	3.27212e-07	3.63462e-05	yes
TRINITY_DN9165_c0_g1	1080	TRINITY_DN9165_c0_g1_i1;TRINITY_DN9165_c0_g1_i2;TRINITY_DN9165_c0_g1_i3;TRINITY_DN9165_c0_g1_i4;TRINITY_DN9165_c0_g1_i5;TRINITY_DN9165_c0_g1_i6	heavy metal-associated isoprenylated plant protein 43-like [Nymphaea colorata]	-	-	GO:0005737(cytoplasm);GO:0030001(metal ion transport);GO:0046914(transition metal ion binding);GO:0046916(cellular transition metal ion homeostasis)	COG2608(heavy metal transport detoxification protein)	-	-	-	-	A0A6P4AV89.1 PF00403.31;HMA;	-	11	107.57	140	0	1	1	4.39	26.3	39.64	0	0.07	0.05	23.44	0.04	7.03785	up	3.29562e-07	3.64642e-05	yes
TRINITY_DN9249_c0_g1	1247	TRINITY_DN9249_c0_g1_i1	E3 ubiquitin-protein ligase At1g63170-like [Nymphaea colorata]	At1g63170	E3 ubiquitin-protein ligase At1g63170 OS=Arabidopsis thaliana OX=3702 GN=At1g63170 PE=2 SV=2	GO:0043161(proteasome-mediated ubiquitin-dependent protein catabolic process);GO:0061630(ubiquitin protein ligase activity)	ENOG41121N2(zinc ion binding)	NA	NA	NA	-	A0A0D2W6B5.1 PF13639.11;zf-RING_2;	-	27	45	60	2	2	0	1.33	1.36	2.47	0.11	0.11	0	1.72	0.07	5.21233	up	3.36076e-07	3.70403e-05	yes
TRINITY_DN654_c0_g1	1912	TRINITY_DN654_c0_g1_i1;TRINITY_DN654_c0_g1_i3;TRINITY_DN654_c0_g1_i4	UDP-glycosyltransferase 88A1-like [Nymphaea colorata]	RhGT1	Anthocyanidin 5,3-O-glucosyltransferase OS=Rosa hybrid cultivar OX=128735 GN=RhGT1 PE=2 SV=1	GO:0009813(flavonoid biosynthetic process);GO:0043231(intracellular membrane-bounded organelle);GO:0052696(flavonoid glucuronidation);GO:0080043(quercetin 3-O-glucosyltransferase activity);GO:0080044(quercetin 7-O-glucosyltransferase activity)	COG1819(Transferase)	K12938	anthocyanidin 5,3-O-glucosyltransferase	EC:2.4.1.-	fve00942(Anthocyanin biosynthesis)	A0A5J5ARN7.1 PF00201.23;UDPGT;	-	533.22	3035	3878.94	73	170.11	11	20.3	74.25	127.02	3.15	6.91	0.28	73.86	3.45	5.18611	up	3.37452e-07	3.70477e-05	yes
TRINITY_DN13677_c0_g1	695	TRINITY_DN13677_c0_g1_i1;TRINITY_DN13677_c0_g1_i10;TRINITY_DN13677_c0_g1_i11;TRINITY_DN13677_c0_g1_i3;TRINITY_DN13677_c0_g1_i4;TRINITY_DN13677_c0_g1_i5;TRINITY_DN13677_c0_g1_i6;TRINITY_DN13677_c0_g1_i7;TRINITY_DN13677_c0_g1_i9	unknown [Zea mays]	act-1	Actin-1 OS=Caenorhabditis elegans OX=6239 GN=act-1 PE=1 SV=1	-	COG5277(Actin-related protein)	K05692	actin beta/gamma 1	-	pda04145(Phagosome)	A0A8N5EZG4.1 PF00022.24;Actin;	-	1491.85	392.75	0	0	0	0	274.78	35.03	0	0	0	0	103.27	0	12.5157	up	3.4604e-07	3.78439e-05	yes
TRINITY_DN8768_c0_g1	3916	TRINITY_DN8768_c0_g1_i1;TRINITY_DN8768_c0_g1_i2;TRINITY_DN8768_c0_g1_i3;TRINITY_DN8768_c0_g1_i4	Receptor-like protein kinase 2 [Nymphaea thermarum]	RGI1	LRR receptor-like serine/threonine-protein kinase RGI1 OS=Arabidopsis thaliana OX=3702 GN=RGI1 PE=1 SV=1	GO:0004674(protein serine/threonine kinase activity);GO:0005515(protein binding);GO:0005524(ATP binding);GO:0005886(plasma membrane);GO:0006468(protein phosphorylation);GO:0007169(transmembrane receptor protein tyrosine kinase signaling pathway);GO:0010082(regulation of root meristem growth);GO:0010449(root meristem growth);GO:0016021(integral component of membrane);GO:0016032(viral process)	COG0515(Serine Threonine protein kinase);COG4886(leucine Rich Repeat)	NA	NA	NA	-	A0A8T1NAL5.1 PF00069.30;Pkinase;	-	197.99	244	441	6	20	1	2.61	2.06	5.06	0.09	0.31	0.01	3.24	0.14	5.3197	up	3.51857e-07	3.83322e-05	yes
TRINITY_DN1675_c0_g1	901	TRINITY_DN1675_c0_g1_i1	Ethylene-responsive transcription factor 9 [Nymphaea thermarum]	ERF9	Ethylene-responsive transcription factor 9 OS=Arabidopsis thaliana OX=3702 GN=ERF9 PE=1 SV=1	GO:0003677(DNA binding);GO:0003700(DNA binding transcription factor activity);GO:0005622(intracellular);GO:0005634(nucleus);GO:0006351(transcription, DNA-templated);GO:0006355(regulation of transcription, DNA-templated);GO:0006952(defense response);GO:0009873(ethylene-activated signaling pathway);GO:0016020(membrane);GO:0019760(glucosinolate metabolic process);GO:0043565(sequence-specific DNA bin…	ENOG41123N5(Transcription factor)	NA	NA	NA	-	A0A9E7JY13.1 PF00847.25;AP2;	ERF	627	1689.53	2861.7	174	150	197	49.92	83.28	191.16	15.72	13.39	14.2	108.12	14.44	3.59213	up	3.549e-07	3.84162e-05	yes
TRINITY_DN6535_c0_g1	2394	TRINITY_DN6535_c0_g1_i1;TRINITY_DN6535_c0_g1_i10;TRINITY_DN6535_c0_g1_i11;TRINITY_DN6535_c0_g1_i12;TRINITY_DN6535_c0_g1_i13;TRINITY_DN6535_c0_g1_i14;TRINITY_DN6535_c0_g1_i15;TRINITY_DN6535_c0_g1_i17;TRINITY_DN6535_c0_g1_i18;TRINITY_DN6535_c0_g1_i19;TRINITY_DN6535_c0_g1_i2;TRINITY_DN6535_c0_g1_i20;TRINITY_DN6535_c0_g1_i21;TRINITY_DN6535_c0_g1_i22;TRINITY_DN6535_c0_g1_i23;TRINITY_DN6535_c0_g1_i24;T…	-	-	-	-	-	-	-	-	-	-	-	362	393	209	10696.8	1349.03	15550.3	15.9	9.85	7.36	471.66	61.15	585	11.04	372.6	-4.51332	down	3.55341e-07	3.84162e-05	yes
TRINITY_DN12489_c0_g1	394	TRINITY_DN12489_c0_g1_i1;TRINITY_DN12489_c0_g1_i2	-	-	-	-	-	-	-	-	-	-	-	28	65.67	121.81	3	0	2	14.62	23.62	58.53	1.59	0	1.25	32.26	0.95	5.59409	up	3.63719e-07	3.91724e-05	yes
TRINITY_DN24044_c0_g1	1931	TRINITY_DN24044_c0_g1_i1;TRINITY_DN24044_c0_g1_i3;TRINITY_DN24044_c0_g1_i4;TRINITY_DN24044_c0_g1_i5;TRINITY_DN24044_c0_g1_i6;TRINITY_DN24044_c0_g1_i7;TRINITY_DN24044_c0_g1_i8;TRINITY_DN24044_c0_g1_i9	hypothetical protein Cgig2_013989 [Carnegiea gigantea]	Ald1	Fructose-bisphosphate aldolase OS=Drosophila melanogaster OX=7227 GN=Ald1 PE=1 SV=5	GO:0004332(fructose-bisphosphate aldolase activity);GO:0005829(cytosol);GO:0006096(glycolytic process);GO:0007095(mitotic G2 DNA damage checkpoint);GO:0007498(mesoderm development);GO:0030018(Z disc);GO:0031430(M band)	COG3588(fructose-bisphosphate aldolase)	K01623	fructose-bisphosphate aldolase, class I	EC:4.1.2.13	brp00010(Glycolysis / Gluconeogenesis);brp00030(Pentose phosphate pathway);brp00051(Fructose and mannose metabolism);brp00710(Carbon fixation in photosynthetic organisms)	A0A8K0P292.1 PF00274.24;Glycolytic;	-	1439.91	380.46	0	0	0	0	40.66	10.72	0	0	0	0	17.13	0	12.4651	up	3.68399e-07	3.94443e-05	yes
TRINITY_DN98_c0_g1	1002	TRINITY_DN98_c0_g1_i1;TRINITY_DN98_c0_g1_i10;TRINITY_DN98_c0_g1_i11;TRINITY_DN98_c0_g1_i12;TRINITY_DN98_c0_g1_i13;TRINITY_DN98_c0_g1_i14;TRINITY_DN98_c0_g1_i15;TRINITY_DN98_c0_g1_i16;TRINITY_DN98_c0_g1_i17;TRINITY_DN98_c0_g1_i18;TRINITY_DN98_c0_g1_i19;TRINITY_DN98_c0_g1_i2;TRINITY_DN98_c0_g1_i20;TRINITY_DN98_c0_g1_i21;TRINITY_DN98_c0_g1_i22;TRINITY_DN98_c0_g1_i23;TRINITY_DN98_c0_g1_i24;TRINITY_DN…	hypothetical protein IFM89_025895 [Coptis chinensis]	MLC1	Myosin light chain 1 OS=Procambarus clarkii OX=6728 GN=MLC1 PE=1 SV=1	GO:0005859(muscle myosin complex)	COG5126(Calcium-binding protein)	K02183	calmodulin	-	zma04016(MAPK signaling pathway - plant);zma04070(Phosphatidylinositol signaling system);zma04626(Plant-pathogen interaction)	A0A1X7TIJ0.1 PF13499.11;EF-hand_7;	-	1149.32	456.63	0	0	0	0	98.03	95.56	0	0	0	0	64.53	0	12.2887	up	3.69028e-07	3.94443e-05	yes
TRINITY_DN11740_c0_g1	747	TRINITY_DN11740_c0_g1_i1;TRINITY_DN11740_c0_g1_i10;TRINITY_DN11740_c0_g1_i11;TRINITY_DN11740_c0_g1_i12;TRINITY_DN11740_c0_g1_i13;TRINITY_DN11740_c0_g1_i2;TRINITY_DN11740_c0_g1_i3;TRINITY_DN11740_c0_g1_i4;TRINITY_DN11740_c0_g1_i5;TRINITY_DN11740_c0_g1_i6;TRINITY_DN11740_c0_g1_i7;TRINITY_DN11740_c0_g1_i8;TRINITY_DN11740_c0_g1_i9	beta-1 tubulin [Dendrobium catenatum]	-	Tubulin beta chain OS=Paracentrotus lividus OX=7656 PE=2 SV=1	GO:0003725(double-stranded RNA binding);GO:0003924(GTPase activity);GO:0005200(structural constituent of cytoskeleton);GO:0005525(GTP binding);GO:0005634(nucleus);GO:0005737(cytoplasm);GO:0005874(microtubule);GO:0007017(microtubule-based process);GO:0043209(myelin sheath);GO:0070062(extracellular exosome)	COG5023(protein polymerization)	K07375	tubulin beta	-	cre04145(Phagosome)	F2Z5K5.3 PF00091.30;Tubulin;	-	25.23	49.93	114.81	3	0	1	8.31	7.57	11.02	0.63	0	0.1	8.97	0.24	5.6973	up	3.75877e-07	4.00252e-05	yes
TRINITY_DN4871_c0_g1	1816	TRINITY_DN4871_c0_g1_i10;TRINITY_DN4871_c0_g1_i11;TRINITY_DN4871_c0_g1_i2;TRINITY_DN4871_c0_g1_i3;TRINITY_DN4871_c0_g1_i4;TRINITY_DN4871_c0_g1_i5;TRINITY_DN4871_c0_g1_i6;TRINITY_DN4871_c0_g1_i7;TRINITY_DN4871_c0_g1_i9	phospholipase A2-alpha-like [Nymphaea colorata]	PLA2-ALPHA	Phospholipase A2-alpha OS=Arabidopsis thaliana OX=3702 GN=PLA2-ALPHA PE=1 SV=1	GO:0004623(phospholipase A2 activity);GO:0005509(calcium ion binding);GO:0005515(protein binding);GO:0005576(extracellular region);GO:0005634(nucleus);GO:0005773(vacuole);GO:0005794(Golgi apparatus);GO:0006644(phospholipid metabolic process);GO:0016042(lipid catabolic process);GO:0031410(cytoplasmic vesicle);GO:0050482(arachidonic acid secretion);GO:0102567(phospholipase A2 activity (consuming 1,…	ENOG410YKKM(Phospholipase A2)	K01047	secretory phospholipase A2	EC:3.1.1.4	tcc00564(Glycerophospholipid metabolism);tcc00565(Ether lipid metabolism);tcc00590(Arachidonic acid metabolism);tcc00591(Linoleic acid metabolism);tcc00592(alpha-Linolenic acid metabolism)	A0A830CHV7.1 PF00068.24;Phospholip_A2_1;	-	708	3244.95	2701.74	236	228	88.06	38.04	114.19	126.36	14.25	13.44	4.39	92.86	10.69	3.91566	up	3.80375e-07	4.03525e-05	yes
TRINITY_DN12095_c0_g1	343	TRINITY_DN12095_c0_g1_i1;TRINITY_DN12095_c0_g1_i2;TRINITY_DN12095_c0_g1_i3;TRINITY_DN12095_c0_g1_i4;TRINITY_DN12095_c0_g1_i5	actin, partial [Derbesia tenuissima]	ACT3	Actin-3 OS=Dibothriocephalus dendriticus OX=28845 GN=ACT3 PE=2 SV=1	GO:0005856(cytoskeleton);GO:0005886(plasma membrane);GO:0005925(focal adhesion);GO:0097433(dense body)	COG5277(Actin-related protein)	NA	NA	NA	-	A0A7N9AT12.1 PF00022.24;Actin;	-	16	18	47.95	0	0	0	14.97	8.36	34.61	0	0	0	19.31	0	7.90468	up	3.96384e-07	4.18939e-05	yes
TRINITY_DN18814_c0_g1	318	TRINITY_DN18814_c0_g1_i1;TRINITY_DN18814_c0_g1_i2	-	-	-	-	-	-	-	-	-	-	-	77.07	285.64	233.1	8.64	0	4	58.88	133.5	144.63	6.95	0	2.64	112.34	3.2	5.7842	up	4.0452e-07	4.25949e-05	yes
TRINITY_DN5909_c0_g1	1171	TRINITY_DN5909_c0_g1_i1;TRINITY_DN5909_c0_g1_i11;TRINITY_DN5909_c0_g1_i12;TRINITY_DN5909_c0_g1_i13;TRINITY_DN5909_c0_g1_i2;TRINITY_DN5909_c0_g1_i3;TRINITY_DN5909_c0_g1_i4;TRINITY_DN5909_c0_g1_i5;TRINITY_DN5909_c0_g1_i6;TRINITY_DN5909_c0_g1_i8;TRINITY_DN5909_c0_g1_i9	-	-	-	GO:0003674(molecular_function);GO:0005615(extracellular space);GO:0005829(cytosol);GO:0008150(biological_process)	ENOG4111MP7(NA)	-	-	-	-	A0A7R9BLZ2.1 PF15430.11;SVWC;	-	825	551.78	0	0	0	0	45.49	18.29	0	0	0	0	21.26	0	12.0731	up	4.06797e-07	4.2676e-05	yes
TRINITY_DN7477_c0_g1	1691	TRINITY_DN7477_c0_g1_i1;TRINITY_DN7477_c0_g1_i2;TRINITY_DN7477_c0_g1_i3;TRINITY_DN7477_c0_g1_i4;TRINITY_DN7477_c0_g1_i5;TRINITY_DN7477_c0_g1_i6;TRINITY_DN7477_c0_g1_i7	F-box protein FBW2-like [Nymphaea colorata]	FBW2	F-box protein FBW2 OS=Arabidopsis thaliana OX=3702 GN=FBW2 PE=1 SV=1	GO:0004842(ubiquitin-protein transferase activity);GO:0005515(protein binding);GO:0005634(nucleus);GO:0006511(ubiquitin-dependent protein catabolic process);GO:0009737(response to abscisic acid);GO:0010608(posttranscriptional regulation of gene expression);GO:0010629(negative regulation of gene expression);GO:0016567(protein ubiquitination)	ENOG410XQ54(F-box and leucine-rich repeat protein)	NA	NA	NA	-	-	-	0	0	1	2123.47	1087	0	0	0	0.04	134.84	68.63	0	0.01	67.82	-10.9426	down	4.15172e-07	4.33939e-05	yes
TRINITY_DN8785_c0_g1	1305	TRINITY_DN8785_c0_g1_i1;TRINITY_DN8785_c0_g1_i2;TRINITY_DN8785_c0_g1_i3;TRINITY_DN8785_c0_g1_i4;TRINITY_DN8785_c0_g1_i5;TRINITY_DN8785_c0_g1_i6;TRINITY_DN8785_c0_g1_i7;TRINITY_DN8785_c0_g1_i8;TRINITY_DN8785_c0_g1_i9	hypothetical protein EJ110_NYTH48175 [Nymphaea thermarum]	-	-	GO:0005634(nucleus)	ENOG410Y914(Late embryogenesis)	-	-	-	-	A0A6J1I078.1 PF06830.16;Root_cap;	-	2	827	471	0	2	0	0.11	26.83	22.7	0	0.13	0	16.55	0.04	9.41877	up	4.20912e-07	4.38321e-05	yes
TRINITY_DN45515_c0_g1	1295	TRINITY_DN45515_c0_g1_i1;TRINITY_DN45515_c0_g1_i2;TRINITY_DN45515_c0_g1_i3;TRINITY_DN45515_c0_g1_i4;TRINITY_DN45515_c0_g1_i5	-	-	-	-	-	-	-	-	-	-	-	3300.21	47.43	1	0	0	0	170.92	12.39	0.04	0	0	0	61.12	0	13.3337	up	4.2643e-07	4.41821e-05	yes
TRINITY_DN44662_c0_g1	1728	TRINITY_DN44662_c0_g1_i1	sugar transport protein MST6-like [Nymphaea colorata]	MST6	Sugar transport protein MST6 OS=Oryza sativa subsp. japonica OX=39947 GN=MST6 PE=1 SV=1	GO:0005351(carbohydrate:proton symporter activity);GO:0005355(glucose transmembrane transporter activity);GO:0005887(integral component of plasma membrane);GO:0046323(glucose import)	ENOG410XNQK(Transporter)	NA	NA	NA	-	A0A835IYQ2.1 PF00083.29;Sugar_tr;	-	0	4	2	128	96	86.98	0	0.08	0.05	4.63	3.41	2.48	0.04	3.51	-5.29386	down	4.27393e-07	4.41821e-05	yes
TRINITY_DN9539_c0_g2	665	TRINITY_DN9539_c0_g2_i1	Glucan endo-1-3-beta-D-glucosidase [Nymphaea thermarum]	-	-	GO:0003674(molecular_function);GO:0005886(plasma membrane);GO:0008150(biological_process)	ENOG410YQBI(X8 domain)	K19891	glucan endo-1,3-beta-glucosidase 1/2/3	EC:3.2.1.39	zma00500(Starch and sucrose metabolism)	A0A7I8JNL0.1 PF07983.18;X8;	-	49	827	1074.97	5	1	21	6.75	71.12	124.68	0.79	0.16	2.68	67.52	1.21	6.42129	up	4.54314e-07	4.67943e-05	yes
TRINITY_DN33508_c1_g1	368	TRINITY_DN33508_c1_g1_i1;TRINITY_DN33508_c1_g1_i2	-	-	-	-	-	-	-	-	-	-	-	17.08	50.41	84.83	0	0	2	9.6	17.49	39.14	0	0	1.02	22.08	0.34	6.25465	up	4.60822e-07	4.72927e-05	yes
TRINITY_DN9672_c0_g1	1268	TRINITY_DN9672_c0_g1_i1;TRINITY_DN9672_c0_g1_i10;TRINITY_DN9672_c0_g1_i11;TRINITY_DN9672_c0_g1_i12;TRINITY_DN9672_c0_g1_i13;TRINITY_DN9672_c0_g1_i14;TRINITY_DN9672_c0_g1_i15;TRINITY_DN9672_c0_g1_i17;TRINITY_DN9672_c0_g1_i18;TRINITY_DN9672_c0_g1_i2;TRINITY_DN9672_c0_g1_i3;TRINITY_DN9672_c0_g1_i4;TRINITY_DN9672_c0_g1_i5;TRINITY_DN9672_c0_g1_i6;TRINITY_DN9672_c0_g1_i7;TRINITY_DN9672_c0_g1_i8;TRINITY…	hypothetical protein SUGI_1496520 [Cryptomeria japonica]	up	Troponin T, skeletal muscle OS=Drosophila melanogaster OX=7227 GN=up PE=1 SV=3	GO:0003009(skeletal muscle contraction);GO:0005509(calcium ion binding);GO:0005515(protein binding);GO:0005523(tropomyosin binding);GO:0005861(troponin complex);GO:0005865(striated muscle thin filament);GO:0006874(cellular calcium ion homeostasis);GO:0006936(muscle contraction);GO:0006937(regulation of muscle contraction);GO:0007005(mitochondrion organization);GO:0007498(mesoderm development);GO:…	ENOG410XS6A(Troponin T type)	-	-	-	-	A0A8B8I4K9.1 PF00992.25;Troponin;	-	1628.23	285.61	0	0	0	0	100.51	11.92	0	0	0	0	37.48	0	12.5345	up	4.72594e-07	4.83257e-05	yes
TRINITY_DN252_c0_g1	1971	TRINITY_DN252_c0_g1_i1;TRINITY_DN252_c0_g1_i2;TRINITY_DN252_c0_g1_i3;TRINITY_DN252_c0_g1_i4;TRINITY_DN252_c0_g1_i5;TRINITY_DN252_c0_g1_i6	2-hydroxymuconate semialdehyde hydrolase [Nymphaea thermarum]	BDG1	Probable lysophospholipase BODYGUARD 1 OS=Arabidopsis thaliana OX=3702 GN=BDG1 PE=2 SV=1	GO:0016787(hydrolase activity)	ENOG4111I4P(alpha/beta hydrolase fold)	-	-	-	-	A0A3S3MYW8.1 PF00561.25;Abhydrolase_1;	-	187.97	2257.05	2045.35	104.96	37	89	5.22	39.06	48.88	3.37	1.16	2.18	31.05	2.24	4.57941	up	4.75214e-07	4.83599e-05	yes
TRINITY_DN1141_c0_g1	614	TRINITY_DN1141_c0_g1_i1;TRINITY_DN1141_c0_g1_i10;TRINITY_DN1141_c0_g1_i11;TRINITY_DN1141_c0_g1_i12;TRINITY_DN1141_c0_g1_i13;TRINITY_DN1141_c0_g1_i14;TRINITY_DN1141_c0_g1_i15;TRINITY_DN1141_c0_g1_i16;TRINITY_DN1141_c0_g1_i17;TRINITY_DN1141_c0_g1_i18;TRINITY_DN1141_c0_g1_i19;TRINITY_DN1141_c0_g1_i2;TRINITY_DN1141_c0_g1_i20;TRINITY_DN1141_c0_g1_i21;TRINITY_DN1141_c0_g1_i22;TRINITY_DN1141_c0_g1_i23;T…	-	-	-	-	-	-	-	-	-	-	-	4106.49	454	0	0	0	1	764.12	54.87	0	0	0	0.18	273	0.06	12.007	up	4.76343e-07	4.83599e-05	yes
TRINITY_DN102_c3_g1	544	TRINITY_DN102_c3_g1_i1	-	-	-	-	ENOG411288N(NA)	-	-	-	-	-	-	7.84	24.34	142.62	0	0	0	1.69	3.29	25.86	0	0	0	10.28	0	8.94883	up	4.84806e-07	4.88836e-05	yes
TRINITY_DN15180_c0_g1	4908	TRINITY_DN15180_c0_g1_i1;TRINITY_DN15180_c0_g1_i10;TRINITY_DN15180_c0_g1_i11;TRINITY_DN15180_c0_g1_i12;TRINITY_DN15180_c0_g1_i13;TRINITY_DN15180_c0_g1_i14;TRINITY_DN15180_c0_g1_i15;TRINITY_DN15180_c0_g1_i16;TRINITY_DN15180_c0_g1_i17;TRINITY_DN15180_c0_g1_i2;TRINITY_DN15180_c0_g1_i3;TRINITY_DN15180_c0_g1_i4;TRINITY_DN15180_c0_g1_i5;TRINITY_DN15180_c0_g1_i6;TRINITY_DN15180_c0_g1_i7;TRINITY_DN15180_…	predicted protein [Hordeum vulgare subsp. vulgare]	SERCA	Calcium-transporting ATPase sarcoplasmic/endoplasmic reticulum type OS=Anopheles gambiae OX=7165 GN=SERCA PE=3 SV=5	GO:0005388(calcium-transporting ATPase activity);GO:0005887(integral component of plasma membrane);GO:0006874(cellular calcium ion homeostasis);GO:0033017(sarcoplasmic reticulum membrane)	COG0474(P-type atpase)	NA	NA	NA	-	B7PXU2.1 PF00702.31;Hydrolase;	-	1174.85	371.15	0	0	0	0	12.06	2.32	0	0	0	0	4.79	0	12.2314	up	4.84953e-07	4.88836e-05	yes
TRINITY_DN15757_c0_g1	751	TRINITY_DN15757_c0_g1_i1;TRINITY_DN15757_c0_g1_i10;TRINITY_DN15757_c0_g1_i11;TRINITY_DN15757_c0_g1_i12;TRINITY_DN15757_c0_g1_i13;TRINITY_DN15757_c0_g1_i2;TRINITY_DN15757_c0_g1_i3;TRINITY_DN15757_c0_g1_i4;TRINITY_DN15757_c0_g1_i5;TRINITY_DN15757_c0_g1_i6;TRINITY_DN15757_c0_g1_i7;TRINITY_DN15757_c0_g1_i8;TRINITY_DN15757_c0_g1_i9	uncharacterized protein LOC100259635 [Vitis vinifera]	UBI11	Polyubiquitin OS=Nicotiana sylvestris OX=4096 GN=UBI11 PE=2 SV=1	GO:0003674(molecular_function)	COG5272(ubiquitin)	NA	NA	NA	-	A0A816GH23.1 PF13598.11;DUF4139;	-	66.82	14.53	453.76	0	0	2	15.07	5.25	127.91	0	0	0.75	49.41	0.25	7.99883	up	4.90116e-07	4.90282e-05	yes
TRINITY_DN24013_c0_g1	1962	TRINITY_DN24013_c0_g1_i1;TRINITY_DN24013_c0_g1_i10;TRINITY_DN24013_c0_g1_i2;TRINITY_DN24013_c0_g1_i3;TRINITY_DN24013_c0_g1_i4;TRINITY_DN24013_c0_g1_i5;TRINITY_DN24013_c0_g1_i6;TRINITY_DN24013_c0_g1_i8;TRINITY_DN24013_c0_g1_i9	hypothetical protein MRB53_039795 [Persea americana]	Mp20	Muscle-specific protein 20 OS=Drosophila melanogaster OX=7227 GN=Mp20 PE=2 SV=2	GO:0003779(actin binding);GO:0007520(myoblast fusion);GO:1901739(regulation of myoblast fusion)	COG5199(Calponin)	NA	NA	NA	-	A0A7R9GF43.1 PF00307.36;CH;	-	1280.01	335.6	0	0	0	0	35.32	6.9	0	0	0	0	14.07	0	12.2936	up	4.90726e-07	4.90282e-05	yes
TRINITY_DN1544_c0_g1	2105	TRINITY_DN1544_c0_g1_i1;TRINITY_DN1544_c0_g1_i2;TRINITY_DN1544_c0_g1_i3;TRINITY_DN1544_c0_g1_i4;TRINITY_DN1544_c0_g1_i5;TRINITY_DN1544_c0_g1_i6;TRINITY_DN1544_c0_g1_i7	unknown [Zea mays]	-	Arginine kinase Scy p 2.0101 OS=Scylla paramamosain OX=85552 PE=1 SV=1	GO:0004054(arginine kinase activity);GO:0016310(phosphorylation)	COG3869(ATP guanido phosphotransferase)	-	-	-	-	A0A7R9BNT8.1 PF00217.24;ATP-gua_Ptrans;	-	2557.97	1566.6	0	0	0	2	67.69	25.62	0	0	0	0.05	31.1	0.02	11.1019	up	4.92481e-07	4.90282e-05	yes
TRINITY_DN22356_c0_g3	261	TRINITY_DN22356_c0_g3_i1	GDSL esterase/lipase [Nymphaea thermarum]	-	-	-	COG3240(GDSL esterase lipase)	-	-	-	-	A0A8X9AAH4.1 PF00657.27;Lipase_GDSL;	-	36.95	36.22	32.02	2	1	0	37.52	22.22	26.12	2.1	1.06	0	28.62	1.05	5.27449	up	4.93311e-07	4.90282e-05	yes
TRINITY_DN2723_c0_g1	1839	TRINITY_DN2723_c0_g1_i1;TRINITY_DN2723_c0_g1_i10;TRINITY_DN2723_c0_g1_i11;TRINITY_DN2723_c0_g1_i2;TRINITY_DN2723_c0_g1_i3;TRINITY_DN2723_c0_g1_i4;TRINITY_DN2723_c0_g1_i5;TRINITY_DN2723_c0_g1_i6;TRINITY_DN2723_c0_g1_i7;TRINITY_DN2723_c0_g1_i8;TRINITY_DN2723_c0_g1_i9	predicted protein [Hordeum vulgare subsp. vulgare]	-	Tubulin alpha-1B chain OS=Bos taurus OX=9913 PE=1 SV=2	GO:0000226(microtubule cytoskeleton organization);GO:0003725(double-stranded RNA binding);GO:0003924(GTPase activity);GO:0005200(structural constituent of cytoskeleton);GO:0005525(GTP binding);GO:0005829(cytosol);GO:0005881(cytoplasmic microtubule);GO:0018410(C-terminal protein amino acid modification);GO:0031625(ubiquitin protein ligase binding);GO:0043209(myelin sheath);GO:0070062(extracellular…	COG5023(protein polymerization)	K07374	tubulin alpha	-	smo04145(Phagosome)	A0A7M7PFH8.1 PF00091.30;Tubulin;	-	609.62	36.79	781.37	13	3	14.33	22.87	1.53	21.68	0.56	0.16	0.92	15.36	0.55	5.80879	up	5.10697e-07	5.05786e-05	yes
TRINITY_DN24015_c0_g1	869	TRINITY_DN24015_c0_g1_i1;TRINITY_DN24015_c0_g1_i2;TRINITY_DN24015_c0_g1_i3;TRINITY_DN24015_c0_g1_i4	40S ribosomal protein S2-like [Physcomitrium patens]	RPS2	Small ribosomal subunit protein uS5 OS=Urechis caupo OX=6431 GN=RPS2 PE=2 SV=1	GO:0003735(structural constituent of ribosome);GO:0006412(translation);GO:0022627(cytosolic small ribosomal subunit)	COG0098(Located at the back of the 30S subunit body where it stabilizes the conformation of the head with respect to the body (By similarity))	K02981	small subunit ribosomal protein S2e	-	smo03010(Ribosome)	F4WZV4.1 PF03719.20;Ribosomal_S5_C;	-	475.57	99.98	2	0	0	0	40.77	5.26	0.14	0	0	0	15.39	0	10.8082	up	5.1786e-07	5.11093e-05	yes
TRINITY_DN7720_c0_g1	4559	TRINITY_DN7720_c0_g1_i1;TRINITY_DN7720_c0_g1_i2;TRINITY_DN7720_c0_g1_i3;TRINITY_DN7720_c0_g1_i4;TRINITY_DN7720_c0_g1_i5;TRINITY_DN7720_c0_g1_i6;TRINITY_DN7720_c0_g1_i7	-	Prm	Paramyosin, long form OS=Drosophila melanogaster OX=7227 GN=Prm PE=1 SV=1	GO:0003774(motor activity);GO:0007498(mesoderm development);GO:0016459(myosin complex);GO:0030239(myofibril assembly)	COG5022(myosin heavy chain)	-	-	-	-	A0A7R9BRI0.1 PF01576.24;Myosin_tail_1;	-	1201.45	337.09	0	0	0	0	18.86	6.74	0	0	0	0	8.53	0	12.2228	up	5.32528e-07	5.23745e-05	yes
TRINITY_DN16389_c0_g1	1075	TRINITY_DN16389_c0_g1_i1;TRINITY_DN16389_c0_g1_i2;TRINITY_DN16389_c0_g1_i3;TRINITY_DN16389_c0_g1_i4;TRINITY_DN16389_c0_g1_i5	-	-	-	-	-	-	-	-	-	-	-	1730.34	250.31	0	0	0	0	135.26	13.79	0	0	0	0	49.68	0	12.5822	up	5.3682e-07	5.2614e-05	yes
TRINITY_DN18090_c0_g2	1001	TRINITY_DN18090_c0_g2_i1;TRINITY_DN18090_c0_g2_i2	heat shock protein [Nymphaea thermarum]	HSP22.0	22.0 kDa class IV heat shock protein OS=Glycine max OX=3847 GN=HSP22.0 PE=3 SV=1	GO:0003674(molecular_function);GO:0005783(endoplasmic reticulum);GO:0009408(response to heat);GO:0009507(chloroplast)	COG0071(response to heat)	K13993	HSP20 family protein	-	gmx04141(Protein processing in endoplasmic reticulum)	A0A803LK28.1 PF00011.26;HSP20;	-	25	109.85	139	1	3	3	1.9	5.27	8.82	0.09	0.27	0.21	5.33	0.19	5.50546	up	5.39033e-07	5.26486e-05	yes
TRINITY_DN33676_c0_g1	1966	TRINITY_DN33676_c0_g1_i10;TRINITY_DN33676_c0_g1_i11;TRINITY_DN33676_c0_g1_i12;TRINITY_DN33676_c0_g1_i13;TRINITY_DN33676_c0_g1_i14;TRINITY_DN33676_c0_g1_i15;TRINITY_DN33676_c0_g1_i16;TRINITY_DN33676_c0_g1_i17;TRINITY_DN33676_c0_g1_i18;TRINITY_DN33676_c0_g1_i19;TRINITY_DN33676_c0_g1_i2;TRINITY_DN33676_c0_g1_i20;TRINITY_DN33676_c0_g1_i21;TRINITY_DN33676_c0_g1_i22;TRINITY_DN33676_c0_g1_i23;TRINITY_DN…	uncharacterized protein LOC116263192 isoform X1 [Nymphaea colorata]	-	-	GO:0008270(zinc ion binding)	COG5183((Membrane-Associated Ring finger (C3HC4)))	-	-	-	-	A0A8T3ABK8.1 PF12906.12;RINGv;	-	15	36	57	0	1	0	1.78	1.78	4.97	0	0.2	0	2.84	0.07	6.55208	up	5.48261e-07	5.33659e-05	yes
TRINITY_DN1157_c1_g1	385	TRINITY_DN1157_c1_g1_i1	actin [Cucumis melo var. makuwa]	-	-	-	-	-	-	-	-	-	-	206.66	146.41	2	0	0	0	104.86	46.08	0.84	0	0	0	50.59	0	10.1177	up	5.66098e-07	5.49135e-05	yes
TRINITY_DN9671_c1_g1	1148	TRINITY_DN9671_c1_g1_i1;TRINITY_DN9671_c1_g1_i2;TRINITY_DN9671_c1_g1_i3;TRINITY_DN9671_c1_g1_i4;TRINITY_DN9671_c1_g1_i5;TRINITY_DN9671_c1_g1_i6;TRINITY_DN9671_c1_g1_i7;TRINITY_DN9671_c1_g1_i8	hypothetical protein RND71_044113 [Anisodus tanguticus]	HSPA8	Heat shock cognate 71 kDa protein OS=Bos taurus OX=9913 GN=HSPA8 PE=1 SV=2	GO:0000151(ubiquitin ligase complex);GO:0000974(Prp19 complex);GO:0001664(G-protein coupled receptor binding);GO:0001786(phosphatidylserine binding);GO:0005524(ATP binding);GO:0005634(nucleus);GO:0005770(late endosome);GO:0005829(cytosol);GO:0005925(focal adhesion);GO:0016020(membrane);GO:0023026(MHC class II protein complex binding);GO:0031072(heat shock protein binding);GO:0031625(ubiquitin pro…	COG0443(Heat shock protein)	K03283	heat shock 70kDa protein 1/2/6/8	-	nta03040(Spliceosome);nta04141(Protein processing in endoplasmic reticulum);nta04144(Endocytosis)	A0A813R626.1 PF00012.25;HSP70;	-	62.23	17.11	116.08	2	1	0	4.81	1.27	7.14	0.18	0.06	0	4.41	0.08	6.10435	up	5.6831e-07	5.49399e-05	yes
TRINITY_DN58132_c0_g1	865	TRINITY_DN58132_c0_g1_i1	uncharacterized protein LOC116259407 [Nymphaea colorata]	-	-	GO:0003674(molecular_function);GO:0005576(extracellular region);GO:0008150(biological_process)	ENOG410Z0P8(allergen and extensin family protein)	-	-	-	-	F6GZ02.1 PF01190.22;Pollen_Ole_e_1;	-	18	53	92	0	3	0	1.53	2.79	6.57	0	0.29	0	3.63	0.1	5.87389	up	5.80144e-07	5.58255e-05	yes
TRINITY_DN23725_c0_g1	1008	TRINITY_DN23725_c0_g1_i10;TRINITY_DN23725_c0_g1_i11;TRINITY_DN23725_c0_g1_i12;TRINITY_DN23725_c0_g1_i13;TRINITY_DN23725_c0_g1_i14;TRINITY_DN23725_c0_g1_i15;TRINITY_DN23725_c0_g1_i16;TRINITY_DN23725_c0_g1_i17;TRINITY_DN23725_c0_g1_i18;TRINITY_DN23725_c0_g1_i19;TRINITY_DN23725_c0_g1_i20;TRINITY_DN23725_c0_g1_i21;TRINITY_DN23725_c0_g1_i22;TRINITY_DN23725_c0_g1_i23;TRINITY_DN23725_c0_g1_i24;TRINITY_D…	MAG: hypothetical protein FRX49_01985 [Trebouxia sp. A1-2]	Tctp	Translationally-controlled tumor protein homolog OS=Plutella xylostella OX=51655 GN=Tctp PE=2 SV=1	GO:0005509(calcium ion binding);GO:0045298(tubulin complex)	ENOG4111FVP(tumor protein)	-	-	-	-	R4FMW9.1 PF00838.23;TCTP;	-	1012.32	356	0	0	0	0	98.7	18.58	0	0	0	0	39.09	0	12.0561	up	5.81784e-07	5.58255e-05	yes
TRINITY_DN7310_c0_g1	1268	TRINITY_DN7310_c0_g1_i1;TRINITY_DN7310_c0_g1_i2	-	-	-	GO:0016021(integral component of membrane);GO:0035208(positive regulation of hemocyte proliferation)	ENOG4111UC0(Membrane-associating domain)	-	-	-	-	A0A7R8XK88.1 PF01284.28;MARVEL;	-	985.05	359	0	0	0	0	48.03	10.76	0	0	0	0	19.6	0	12.0309	up	5.83384e-07	5.58255e-05	yes
TRINITY_DN7828_c0_g1	1062	TRINITY_DN7828_c0_g1_i1;TRINITY_DN7828_c0_g1_i10;TRINITY_DN7828_c0_g1_i11;TRINITY_DN7828_c0_g1_i12;TRINITY_DN7828_c0_g1_i2;TRINITY_DN7828_c0_g1_i3;TRINITY_DN7828_c0_g1_i4;TRINITY_DN7828_c0_g1_i5;TRINITY_DN7828_c0_g1_i6;TRINITY_DN7828_c0_g1_i7;TRINITY_DN7828_c0_g1_i8;TRINITY_DN7828_c0_g1_i9	hypothetical protein CYMTET_27280 [Cymbomonas tetramitiformis]	-	Trypsin OS=Phaedon cochleariae OX=80249 PE=2 SV=1	GO:0004252(serine-type endopeptidase activity);GO:0006508(proteolysis)	COG5640(protease)	-	-	-	-	A0A7R8XK61.1 PF00089.31;Trypsin;	-	1075.48	329	0	0	0	0	67.73	13.79	0	0	0	0	27.17	0	12.0921	up	5.90518e-07	5.63179e-05	yes
TRINITY_DN2989_c7_g1	2313	TRINITY_DN2989_c7_g1_i1	-	-	-	-	-	-	-	-	-	-	-	9	93.62	52.65	0	1	0	0.2	1.29	0.99	0	0.02	0	0.83	0.01	7.12671	up	5.93161e-07	5.63801e-05	yes
TRINITY_DN16400_c0_g1	1409	TRINITY_DN16400_c0_g1_i1	F-box/kelch-repeat protein At5g60570-like [Nymphaea colorata]	-	-	-	-	-	-	-	-	-	-	258	860.41	1360.55	76	67	19	10.75	22.06	47.43	3.58	3.1	0.71	26.75	2.46	4.22596	up	6.09126e-07	5.7524e-05	yes
TRINITY_DN21495_c0_g1	247	TRINITY_DN21495_c0_g1_i1;TRINITY_DN21495_c0_g1_i2;TRINITY_DN21495_c0_g1_i3;TRINITY_DN21495_c0_g1_i4	hypothetical protein RND71_044063 [Anisodus tanguticus]	-	Actin, muscle-type A2 OS=Bombyx mori OX=7091 PE=3 SV=1	GO:0000166(nucleotide binding);GO:0000902(cell morphogenesis);GO:0001891(phagocytic cup);GO:0005200(structural constituent of cytoskeleton);GO:0005515(protein binding);GO:0005524(ATP binding);GO:0005737(cytoplasm);GO:0005856(cytoskeleton);GO:0006909(phagocytosis);GO:0015629(actin cytoskeleton);GO:0017022(myosin binding);GO:0030864(cortical actin cytoskeleton);GO:0032009(early phagosome);GO:003201…	COG5277(Actin-related protein)	K05692	actin beta/gamma 1	-	pda04145(Phagosome)	A0A8N5EZG4.1 PF00022.24;Actin;	-	59.42	62.97	5	0	0	0	67.97	48.99	4.49	0	0	0	40.48	0	8.63463	up	6.09257e-07	5.7524e-05	yes
TRINITY_DN24417_c0_g1	947	TRINITY_DN24417_c0_g1_i1;TRINITY_DN24417_c0_g1_i10;TRINITY_DN24417_c0_g1_i11;TRINITY_DN24417_c0_g1_i12;TRINITY_DN24417_c0_g1_i13;TRINITY_DN24417_c0_g1_i14;TRINITY_DN24417_c0_g1_i15;TRINITY_DN24417_c0_g1_i16;TRINITY_DN24417_c0_g1_i17;TRINITY_DN24417_c0_g1_i18;TRINITY_DN24417_c0_g1_i19;TRINITY_DN24417_c0_g1_i2;TRINITY_DN24417_c0_g1_i20;TRINITY_DN24417_c0_g1_i3;TRINITY_DN24417_c0_g1_i4;TRINITY_DN244…	hypothetical protein HYH02_014217 [Chlamydomonas schloesseri]	-	-	-	ENOG4111VHW(Nuclear protein set)	K11423	histone-lysine N-methyltransferase SETD2	EC:2.1.1.43	ats00310(Lysine degradation)	A0A819J2L3.1 PF00856.33;SET;	-	78	12	114	1	2	1	8.95	1.1	10.09	0.22	0.26	0.14	6.71	0.21	5.80387	up	6.16609e-07	5.8e-05	yes
TRINITY_DN3649_c0_g1	649	TRINITY_DN3649_c0_g1_i1;TRINITY_DN3649_c0_g1_i2;TRINITY_DN3649_c0_g1_i3;TRINITY_DN3649_c0_g1_i4;TRINITY_DN3649_c0_g1_i5;TRINITY_DN3649_c0_g1_i6;TRINITY_DN3649_c0_g1_i7;TRINITY_DN3649_c0_g1_i8;TRINITY_DN3649_c0_g1_i9	antimicrobial peptide 1-like [Nymphaea colorata]	-	-	-	-	-	-	-	-	-	-	85.03	652.19	481	1	3	19	15.05	69.15	69.77	0.29	0.58	2.91	51.32	1.26	6.00469	up	6.18394e-07	5.8e-05	yes
TRINITY_DN8372_c0_g1	671	TRINITY_DN8372_c0_g1_i1;TRINITY_DN8372_c0_g1_i2;TRINITY_DN8372_c0_g1_i3	Non-specific lipid-transfer protein 1 [Nymphaea thermarum]	-	Non-specific lipid-transfer protein 1 OS=Lens culinaris OX=3864 PE=3 SV=1	GO:0005576(extracellular region);GO:0006869(lipid transport);GO:0008289(lipid binding);GO:0009414(response to water deprivation);GO:0009651(response to salt stress);GO:0009737(response to abscisic acid);GO:0016020(membrane)	ENOG410YT63(Plant non-specific lipid-transfer proteins transfer phospholipids as well as galactolipids across membranes. May play a role in wax or cutin deposition in the cell walls of expanding epidermal cells and certain secretory tissues (By similarity))	-	-	-	-	A0A7J6HFY0.1 PF00234.27;Tryp_alpha_amyl;	-	3	680	51	0	0	0	0.52	63.02	6.68	0	0	0	23.41	0	11.1826	up	6.23425e-07	5.82789e-05	yes
TRINITY_DN8460_c0_g1	3683	TRINITY_DN8460_c0_g1_i1;TRINITY_DN8460_c0_g1_i2;TRINITY_DN8460_c0_g1_i3;TRINITY_DN8460_c0_g1_i4;TRINITY_DN8460_c0_g1_i5;TRINITY_DN8460_c0_g1_i6;TRINITY_DN8460_c0_g1_i9	UDP-glucuronate:xylan alpha-glucuronosyltransferase 2 isoform X1 [Nymphaea colorata]	GUX2	UDP-glucuronate:xylan alpha-glucuronosyltransferase 2 OS=Arabidopsis thaliana OX=3702 GN=GUX2 PE=2 SV=1	GO:0000139(Golgi membrane);GO:0005634(nucleus);GO:0005794(Golgi apparatus);GO:0005982(starch metabolic process);GO:0009058(biosynthetic process);GO:0009834(plant-type secondary cell wall biogenesis);GO:0010417(glucuronoxylan biosynthetic process);GO:0015020(glucuronosyltransferase activity);GO:0016021(integral component of membrane);GO:0016757(transferase activity, transferring glycosyl groups);G…	COG5597(Glycosyl Transferase)	NA	NA	NA	-	A0A8S0UFQ8.1 PF01501.25;Glyco_transf_8;	-	104	758.54	509	11	7	32	2.46	10.35	9.55	0.22	0.12	0.72	7.45	0.35	5.07834	up	6.43119e-07	5.99222e-05	yes
TRINITY_DN31155_c0_g4	1160	TRINITY_DN31155_c0_g4_i1	-	-	-	-	-	-	-	-	-	-	-	24	40.18	40	0	2	1	1.3	1.35	1.82	0	0.12	0.05	1.49	0.06	5.25177	up	6.59166e-07	6.1216e-05	yes
TRINITY_DN625_c0_g1	883	TRINITY_DN625_c0_g1_i1;TRINITY_DN625_c0_g1_i10;TRINITY_DN625_c0_g1_i11;TRINITY_DN625_c0_g1_i12;TRINITY_DN625_c0_g1_i13;TRINITY_DN625_c0_g1_i14;TRINITY_DN625_c0_g1_i15;TRINITY_DN625_c0_g1_i16;TRINITY_DN625_c0_g1_i17;TRINITY_DN625_c0_g1_i18;TRINITY_DN625_c0_g1_i19;TRINITY_DN625_c0_g1_i2;TRINITY_DN625_c0_g1_i20;TRINITY_DN625_c0_g1_i21;TRINITY_DN625_c0_g1_i22;TRINITY_DN625_c0_g1_i23;TRINITY_DN625_c0_…	-	-	-	-	-	-	-	-	-	A0A7R9BPL5.1 PF00042.27;Globin;	-	899.31	345.14	0	0	0	0	137.66	43.16	0	0	0	0	60.27	0	11.9199	up	6.70726e-07	6.2086e-05	yes
TRINITY_DN8290_c0_g1	1344	TRINITY_DN8290_c0_g1_i10;TRINITY_DN8290_c0_g1_i11;TRINITY_DN8290_c0_g1_i12;TRINITY_DN8290_c0_g1_i13;TRINITY_DN8290_c0_g1_i14;TRINITY_DN8290_c0_g1_i15;TRINITY_DN8290_c0_g1_i16;TRINITY_DN8290_c0_g1_i18;TRINITY_DN8290_c0_g1_i19;TRINITY_DN8290_c0_g1_i2;TRINITY_DN8290_c0_g1_i20;TRINITY_DN8290_c0_g1_i22;TRINITY_DN8290_c0_g1_i23;TRINITY_DN8290_c0_g1_i24;TRINITY_DN8290_c0_g1_i25;TRINITY_DN8290_c0_g1_i27;…	-	-	-	-	-	-	-	-	-	-	-	22	10	66	0	0	0	3.53	1.08	11.34	0	0	0	5.32	0	8.13918	up	6.80311e-07	6.25726e-05	yes
TRINITY_DN15029_c0_g1	1035	TRINITY_DN15029_c0_g1_i1;TRINITY_DN15029_c0_g1_i2;TRINITY_DN15029_c0_g1_i3;TRINITY_DN15029_c0_g1_i4;TRINITY_DN15029_c0_g1_i5;TRINITY_DN15029_c0_g1_i6	hypothetical protein RND71_043888 [Anisodus tanguticus]	RpS4	Small ribosomal subunit protein eS4 OS=Ixodes scapularis OX=6945 GN=RpS4 PE=2 SV=1	GO:0003735(structural constituent of ribosome);GO:0006412(translation);GO:0019843(rRNA binding);GO:0022627(cytosolic small ribosomal subunit)	COG1471((ribosomal) protein)	K02987	small subunit ribosomal protein S4e	-	gsl03010(Ribosome)	A0A7R9BKR4.1 PF00900.25;Ribosomal_S4e;	-	436	159	1	0	0	0	32.52	8.17	0.06	0	0	0	13.58	0	10.8578	up	6.80401e-07	6.25726e-05	yes
TRINITY_DN15635_c0_g1	937	TRINITY_DN15635_c0_g1_i1;TRINITY_DN15635_c0_g1_i11;TRINITY_DN15635_c0_g1_i12;TRINITY_DN15635_c0_g1_i13;TRINITY_DN15635_c0_g1_i14;TRINITY_DN15635_c0_g1_i15;TRINITY_DN15635_c0_g1_i16;TRINITY_DN15635_c0_g1_i17;TRINITY_DN15635_c0_g1_i18;TRINITY_DN15635_c0_g1_i19;TRINITY_DN15635_c0_g1_i2;TRINITY_DN15635_c0_g1_i20;TRINITY_DN15635_c0_g1_i21;TRINITY_DN15635_c0_g1_i22;TRINITY_DN15635_c0_g1_i23;TRINITY_DN1…	hypothetical protein L1887_22549 [Cichorium endivia]	rps2	Small ribosomal subunit protein uS5 OS=Ictalurus punctatus OX=7998 GN=rps2 PE=2 SV=1	GO:0003735(structural constituent of ribosome);GO:0006412(translation);GO:0022627(cytosolic small ribosomal subunit)	COG0098(Located at the back of the 30S subunit body where it stabilizes the conformation of the head with respect to the body (By similarity))	K02981	small subunit ribosomal protein S2e	-	nnu03010(Ribosome)	A0A820CF51.1 PF03719.20;Ribosomal_S5_C;	-	68.04	22	163.78	2	3	1	6.02	1.03	12.5	0.23	0.42	0.21	6.52	0.29	5.56923	up	6.85631e-07	6.28495e-05	yes
TRINITY_DN8453_c0_g1	2263	TRINITY_DN8453_c0_g1_i1;TRINITY_DN8453_c0_g1_i10;TRINITY_DN8453_c0_g1_i11;TRINITY_DN8453_c0_g1_i12;TRINITY_DN8453_c0_g1_i13;TRINITY_DN8453_c0_g1_i14;TRINITY_DN8453_c0_g1_i15;TRINITY_DN8453_c0_g1_i16;TRINITY_DN8453_c0_g1_i17;TRINITY_DN8453_c0_g1_i18;TRINITY_DN8453_c0_g1_i19;TRINITY_DN8453_c0_g1_i2;TRINITY_DN8453_c0_g1_i20;TRINITY_DN8453_c0_g1_i21;TRINITY_DN8453_c0_g1_i22;TRINITY_DN8453_c0_g1_i23;T…	-	-	-	-	-	-	-	-	-	-	-	1140	279.46	0	0	0	0	28.1	5.91	0	0	0	0	11.34	0	12.1054	up	6.88621e-07	6.28639e-05	yes
TRINITY_DN24608_c0_g1	372	TRINITY_DN24608_c0_g1_i1;TRINITY_DN24608_c0_g1_i10;TRINITY_DN24608_c0_g1_i11;TRINITY_DN24608_c0_g1_i14;TRINITY_DN24608_c0_g1_i15;TRINITY_DN24608_c0_g1_i16;TRINITY_DN24608_c0_g1_i2;TRINITY_DN24608_c0_g1_i3;TRINITY_DN24608_c0_g1_i4;TRINITY_DN24608_c0_g1_i7;TRINITY_DN24608_c0_g1_i8;TRINITY_DN24608_c0_g1_i9	elongation factor 1-alpha [Axonopus compressus]	TEF1	Elongation factor 1-alpha OS=Serendipita indica OX=65672 GN=TEF1 PE=2 SV=1	GO:0003746(translation elongation factor activity);GO:0003924(GTPase activity);GO:0005622(intracellular)	COG5256(This protein promotes the GTP-dependent binding of aminoacyl-tRNA to the A-site of ribosomes during protein biosynthesis (By similarity))	K03231	elongation factor 1-alpha	-	csl03013(RNA transport)	A0A7J0GQX7.1 PF00009.32;GTP_EFTU;	-	47.95	8	109.26	0	1	0	35.98	4.11	61.32	0	0.72	0	33.8	0.24	7.12402	up	6.90226e-07	6.28639e-05	yes
TRINITY_DN20148_c0_g1	441	TRINITY_DN20148_c0_g1_i1;TRINITY_DN20148_c0_g1_i10;TRINITY_DN20148_c0_g1_i2;TRINITY_DN20148_c0_g1_i3;TRINITY_DN20148_c0_g1_i4;TRINITY_DN20148_c0_g1_i5;TRINITY_DN20148_c0_g1_i6;TRINITY_DN20148_c0_g1_i7;TRINITY_DN20148_c0_g1_i8;TRINITY_DN20148_c0_g1_i9	predicted protein [Hordeum vulgare subsp. vulgare]	actba	Actin, cytoplasmic 1 OS=Takifugu rubripes OX=31033 GN=actba PE=2 SV=1	GO:0000166(nucleotide binding);GO:0000281(mitotic cytokinesis);GO:0000902(cell morphogenesis);GO:0001891(phagocytic cup);GO:0005200(structural constituent of cytoskeleton);GO:0005515(protein binding);GO:0005524(ATP binding);GO:0005737(cytoplasm);GO:0005856(cytoskeleton);GO:0005884(actin filament);GO:0006897(endocytosis);GO:0006909(phagocytosis);GO:0006935(chemotaxis);GO:0006972(hyperosmotic respo…	COG5277(Actin-related protein)	NA	NA	NA	-	A0A1D2MCF0.1 PF00022.24;Actin;	-	38.05	11.06	257.7	0	0	1	34.92	5.15	190.48	0	0	0.78	76.85	0.26	7.97334	up	6.92454e-07	6.28646e-05	yes
TRINITY_DN1977_c0_g1	1295	TRINITY_DN1977_c0_g1_i1;TRINITY_DN1977_c0_g1_i2;TRINITY_DN1977_c0_g1_i3;TRINITY_DN1977_c0_g1_i4;TRINITY_DN1977_c0_g1_i5;TRINITY_DN1977_c0_g1_i6	-	-	Sodium/calcium exchanger regulatory protein 1 OS=Doryteuthis pealeii OX=1051067 PE=1 SV=1	GO:0001972(retinoic acid binding);GO:0002138(retinoic acid biosynthetic process);GO:0005634(nucleus);GO:0005654(nucleoplasm);GO:0005737(cytoplasm);GO:0005783(endoplasmic reticulum);GO:0005829(cytosol);GO:0006869(lipid transport);GO:0008289(lipid binding);GO:0016918(retinal binding);GO:0019841(retinol binding);GO:0035115(embryonic forelimb morphogenesis);GO:0042573(retinoic acid metabolic process)…	ENOG4111US8(acid binding protein)	-	-	-	-	A0A7R9BMX7.1 PF00061.28;Lipocalin;	-	897.24	334.53	0	0	0	0	43.67	10.07	0	0	0	0	17.91	0	11.9057	up	7.06792e-07	6.39088e-05	yes
TRINITY_DN45662_c0_g1	314	TRINITY_DN45662_c0_g1_i1;TRINITY_DN45662_c0_g1_i2	-	-	-	-	-	-	-	-	-	-	-	9	27.11	55.03	0	0	0	6.85	12.67	35.44	0	0	0	18.32	0	8.05482	up	7.08469e-07	6.39088e-05	yes
TRINITY_DN27348_c0_g1	832	TRINITY_DN27348_c0_g1_i1;TRINITY_DN27348_c0_g1_i2;TRINITY_DN27348_c0_g1_i3;TRINITY_DN27348_c0_g1_i4;TRINITY_DN27348_c0_g1_i5	B3 domain-containing protein REM19-like [Nymphaea colorata]	VRN1	B3 domain-containing transcription factor VRN1 OS=Arabidopsis thaliana OX=3702 GN=VRN1 PE=1 SV=1	GO:0003677(DNA binding);GO:0005634(nucleus);GO:0005654(nucleoplasm);GO:0006351(transcription, DNA-templated);GO:0006355(regulation of transcription, DNA-templated);GO:0009909(regulation of flower development);GO:0010048(vernalization response);GO:0043565(sequence-specific DNA binding)	ENOG410YZ3E(B3 domain-containing transcription factor)	-	-	-	-	A0A835KBC6.1 PF02362.26;B3;	B3	1	2	3	1674.67	1095.17	1	0.09	0.12	0.34	180.83	118.58	0.09	0.18	99.83	-8.46136	down	7.15705e-07	6.43567e-05	yes
TRINITY_DN20626_c0_g1	1899	TRINITY_DN20626_c0_g1_i1;TRINITY_DN20626_c0_g1_i2	laccase-3-like [Nymphaea colorata]	LAC3	Laccase-3 OS=Oryza sativa subsp. japonica OX=39947 GN=LAC3 PE=2 SV=1	GO:0005507(copper ion binding);GO:0016722(oxidoreductase activity, oxidizing metal ions)	COG2132(Multicopper oxidase)	NA	NA	NA	-	A0A3S3P274.1 PF07731.19;Cu-oxidase_2;	-	15	107	41	1	0	1	0.44	1.89	0.98	0.03	0	0.03	1.1	0.02	6.42552	up	7.27423e-07	6.52033e-05	yes
TRINITY_DN28130_c0_g1	2460	TRINITY_DN28130_c0_g1_i1;TRINITY_DN28130_c0_g1_i2;TRINITY_DN28130_c0_g1_i3	-	-	-	-	-	-	-	-	-	-	-	2462.99	35	1	0	0	0	51.75	0.45	0.02	0	0	0	17.41	0	12.9118	up	7.30406e-07	6.52642e-05	yes
TRINITY_DN30040_c0_g2	1621	TRINITY_DN30040_c0_g2_i1	-	-	-	-	-	-	-	-	-	-	-	18	30	40.01	0	0	1	0.63	0.64	1.16	0	0	0.03	0.81	0.01	6.26142	up	7.35516e-07	6.55141e-05	yes
TRINITY_DN2714_c0_g1	643	TRINITY_DN2714_c0_g1_i1	-	-	-	-	-	-	-	-	-	-	-	201	367	425.56	20	17	34	29.7	33.88	52.94	3.38	2.86	4.66	38.84	3.63	4.09885	up	7.39198e-07	6.56357e-05	yes
TRINITY_DN13726_c0_g1	1055	TRINITY_DN13726_c0_g1_i1;TRINITY_DN13726_c0_g1_i2;TRINITY_DN13726_c0_g1_i3;TRINITY_DN13726_c0_g1_i4;TRINITY_DN13726_c0_g1_i5	predicted protein [Hordeum vulgare subsp. vulgare]	Parcxpwex01	Small ribosomal subunit protein eS1 OS=Periplaneta americana OX=6978 GN=Parcxpwex01 PE=2 SV=1	GO:0005829(cytosol)	COG1890(Ribosomal protein)	K02984	small subunit ribosomal protein S3Ae	-	ini03010(Ribosome)	A0A7R9BKS3.1 PF01015.23;Ribosomal_S3Ae;	-	504.3	134.28	1	0	0	0	32.37	8.35	0.06	0	0	0	13.59	0	10.9552	up	7.54522e-07	6.6787e-05	yes
TRINITY_DN8524_c0_g1	630	TRINITY_DN8524_c0_g1_i1;TRINITY_DN8524_c0_g1_i2	-	-	-	-	-	-	-	-	-	-	-	1348	227.66	0	0	0	0	208.04	22.11	0	0	0	0	76.72	0	12.254	up	7.77706e-07	6.85846e-05	yes
TRINITY_DN8499_c0_g1	1769	TRINITY_DN8499_c0_g1_i1;TRINITY_DN8499_c0_g1_i2	-	-	-	-	-	-	-	-	-	-	-	186	296.94	263.07	12	13	24	6.03	5.91	6.97	0.42	0.45	0.67	6.3	0.51	4.23142	up	7.79673e-07	6.85846e-05	yes
TRINITY_DN9301_c0_g1	2126	TRINITY_DN9301_c0_g1_i1;TRINITY_DN9301_c0_g1_i10;TRINITY_DN9301_c0_g1_i11;TRINITY_DN9301_c0_g1_i12;TRINITY_DN9301_c0_g1_i13;TRINITY_DN9301_c0_g1_i14;TRINITY_DN9301_c0_g1_i2;TRINITY_DN9301_c0_g1_i3;TRINITY_DN9301_c0_g1_i4;TRINITY_DN9301_c0_g1_i5;TRINITY_DN9301_c0_g1_i6;TRINITY_DN9301_c0_g1_i7;TRINITY_DN9301_c0_g1_i8;TRINITY_DN9301_c0_g1_i9	Protein O-linked-mannose beta-1-4-N-acetylglucosaminyltransferase 2 [Nymphaea thermarum]	XAT3	Alpha-1,3-arabinosyltransferase XAT3 OS=Oryza sativa subsp. japonica OX=39947 GN=XAT3 PE=1 SV=1	GO:0005576(extracellular region);GO:0016021(integral component of membrane);GO:0016757(transferase activity, transferring glycosyl groups)	ENOG410ZHQA(glycosyltransferase)	K18134	EGF domain-specific O-GlcNAc transferase	EC:2.4.1.255	nnu00514(Other types of O-glycan biosynthesis)	A0A9D4VGZ5.1 PF04577.19;Glyco_transf_61;	-	158	197	10	1	0	2	5.12	4.82	0.28	0.03	0	0.07	3.41	0.03	7.11312	up	7.91465e-07	6.94063e-05	yes
TRINITY_DN23939_c0_g1	1026	TRINITY_DN23939_c0_g1_i1	hypothetical protein EJ110_NYTH33805 [Nymphaea thermarum]	-	-	-	-	-	-	-	-	-	-	13	43	20	0	0	0	0.85	1.73	1.09	0	0	0	1.22	0	7.86373	up	8.05171e-07	7.01518e-05	yes
TRINITY_DN7552_c0_g1	746	TRINITY_DN7552_c0_g1_i11;TRINITY_DN7552_c0_g1_i12;TRINITY_DN7552_c0_g1_i13;TRINITY_DN7552_c0_g1_i14;TRINITY_DN7552_c0_g1_i15;TRINITY_DN7552_c0_g1_i16;TRINITY_DN7552_c0_g1_i17;TRINITY_DN7552_c0_g1_i19;TRINITY_DN7552_c0_g1_i2;TRINITY_DN7552_c0_g1_i20;TRINITY_DN7552_c0_g1_i22;TRINITY_DN7552_c0_g1_i23;TRINITY_DN7552_c0_g1_i4;TRINITY_DN7552_c0_g1_i5;TRINITY_DN7552_c0_g1_i6;TRINITY_DN7552_c0_g1_i9	predicted protein [Hordeum vulgare subsp. vulgare]	rps8	Small ribosomal subunit protein eS8 OS=Ictalurus punctatus OX=7998 GN=rps8 PE=2 SV=3	GO:0000462(maturation of SSU-rRNA from tricistronic rRNA transcript (SSU-rRNA, 5.8S rRNA, LSU-rRNA));GO:0003735(structural constituent of ribosome);GO:0005622(intracellular);GO:0005840(ribosome);GO:0006412(translation);GO:0022627(cytosolic small ribosomal subunit);GO:0043009(chordate embryonic development);GO:0051726(regulation of cell cycle)	COG2007(40S ribosomal protein S8)	K02995	small subunit ribosomal protein S8e	-	atr03010(Ribosome)	A0A7R9BPP6.1 PF01201.27;Ribosomal_S8e;	-	403.99	30.72	28	0	0	2	52.81	2.75	3.16	0	0	0.25	19.57	0.08	7.92359	up	8.05301e-07	7.01518e-05	yes
TRINITY_DN14736_c0_g2	1133	TRINITY_DN14736_c0_g2_i1;TRINITY_DN14736_c0_g2_i2;TRINITY_DN14736_c0_g2_i3;TRINITY_DN14736_c0_g2_i4	KH domain-containing protein [Striga hermonthica]	FUBP1	Far upstream element-binding protein 1 OS=Homo sapiens OX=9606 GN=FUBP1 PE=1 SV=3	GO:0003676(nucleic acid binding);GO:0003729(mRNA binding);GO:0005829(cytosol)	ENOG410XZYE(Far upstream element (FUSE) binding protein)	NA	NA	NA	-	A0A7R9BNG8.1 PF00013.34;KH_1;	-	216.68	237.62	1	0	0	0	16.35	17.53	0.06	0	0	0	11.31	0	10.4852	up	8.08498e-07	7.01518e-05	yes
TRINITY_DN92_c0_g1	1364	TRINITY_DN92_c0_g1_i1;TRINITY_DN92_c0_g1_i10;TRINITY_DN92_c0_g1_i11;TRINITY_DN92_c0_g1_i12;TRINITY_DN92_c0_g1_i13;TRINITY_DN92_c0_g1_i14;TRINITY_DN92_c0_g1_i15;TRINITY_DN92_c0_g1_i2;TRINITY_DN92_c0_g1_i3;TRINITY_DN92_c0_g1_i4;TRINITY_DN92_c0_g1_i5;TRINITY_DN92_c0_g1_i6;TRINITY_DN92_c0_g1_i7;TRINITY_DN92_c0_g1_i8;TRINITY_DN92_c0_g1_i9	Peroxidase 5 [Nymphaea thermarum]	GSVIVT00037159001	Peroxidase 5 OS=Vitis vinifera OX=29760 GN=GSVIVT00037159001 PE=1 SV=2	GO:0004601(peroxidase activity);GO:0009505(plant-type cell wall);GO:0009664(plant-type cell wall organization)	ENOG410YDTD(peroxidase)	K00430	peroxidase	EC:1.11.1.7	egr00940(Phenylpropanoid biosynthesis)	A0A835D255.1 PF00141.28;peroxidase;	-	607	407.3	756	43	50	82.59	28.4	16.05	38.48	2.26	2.66	4.2	27.64	3.04	3.62023	up	8.09872e-07	7.01518e-05	yes
TRINITY_DN15565_c0_g1	223	TRINITY_DN15565_c0_g1_i1;TRINITY_DN15565_c0_g1_i2;TRINITY_DN15565_c0_g1_i3	Cytochrome P450 98A2 [Nymphaea thermarum]	C3H	p-coumarate 3-hydroxylase OS=Narcissus pseudonarcissus OX=39639 GN=C3H PE=2 SV=1	GO:0009809(lignin biosynthetic process);GO:0016020(membrane);GO:0016709(oxidoreductase activity, acting on paired donors, with incorporation or reduction of molecular oxygen, NAD(P)H as one donor, and incorporation of one atom of oxygen)	COG2124(Cytochrome p450)	K09754	coumaroylquinate(coumaroylshikimate) 3'-monooxygenase	EC:1.14.13.36	thj00940(Phenylpropanoid biosynthesis);thj00945(Stilbenoid, diarylheptanoid and gingerol biosynthesis);thj00941(Flavonoid biosynthesis)	A0A2R6S0I7.1 PF00067.27;p450;	-	23.06	108.95	62.09	0	0	2.99	35.97	101.7	78.86	0	0	3.76	72.18	1.25	6.15449	up	8.24615e-07	7.09932e-05	yes
TRINITY_DN17227_c0_g1	980	TRINITY_DN17227_c0_g1_i1;TRINITY_DN17227_c0_g1_i2;TRINITY_DN17227_c0_g1_i3;TRINITY_DN17227_c0_g1_i4;TRINITY_DN17227_c0_g1_i5;TRINITY_DN17227_c0_g1_i6	-	-	-	-	-	-	-	-	-	-	-	1315	222.49	0	0	0	0	92.51	10	0	0	0	0	34.17	0	12.2178	up	8.26416e-07	7.09932e-05	yes
TRINITY_DN14506_c0_g1	1878	TRINITY_DN14506_c0_g1_i1;TRINITY_DN14506_c0_g1_i10;TRINITY_DN14506_c0_g1_i11;TRINITY_DN14506_c0_g1_i2;TRINITY_DN14506_c0_g1_i3;TRINITY_DN14506_c0_g1_i4;TRINITY_DN14506_c0_g1_i5;TRINITY_DN14506_c0_g1_i6;TRINITY_DN14506_c0_g1_i7;TRINITY_DN14506_c0_g1_i8;TRINITY_DN14506_c0_g1_i9	predicted protein [Hordeum vulgare subsp. vulgare]	-	-	GO:0030246(carbohydrate binding)	ENOG4110X3U(CLECT)	-	-	-	-	A0A6I9WSP8.1 PF00059.26;Lectin_C;	-	591.9	404.5	0	0	0	0	18.23	7.68	0	0	0	0	8.64	0	11.6061	up	8.27137e-07	7.09932e-05	yes
TRINITY_DN11251_c0_g1	1510	TRINITY_DN11251_c0_g1_i1	cytochrome c oxidase subunit 1 [Orthotrichum pulchellum]	COI	Cytochrome c oxidase subunit 1 OS=Lumbricus terrestris OX=6398 GN=COI PE=3 SV=1	GO:0004129(cytochrome-c oxidase activity);GO:0005506(iron ion binding);GO:0005751(mitochondrial respiratory chain complex IV);GO:0006123(mitochondrial electron transport, cytochrome c to oxygen);GO:0009060(aerobic respiration);GO:0015990(electron transport coupled proton transport);GO:0016021(integral component of membrane);GO:0020037(heme binding);GO:0022904(respiratory electron transport chain)…	COG0843(Cytochrome C oxidase subunit I)	K02256	cytochrome c oxidase subunit 1	EC:1.9.3.1	ath00190(Oxidative phosphorylation)	V9MLX4.1 PF00115.25;COX1;	-	423.16	897	3	0	0	3	16.1	21	0.1	0	0	0.1	12.4	0.03	8.97568	up	8.29611e-07	7.09932e-05	yes
TRINITY_DN18165_c0_g1	696	TRINITY_DN18165_c0_g1_i1;TRINITY_DN18165_c0_g1_i2;TRINITY_DN18165_c0_g1_i4;TRINITY_DN18165_c0_g1_i5;TRINITY_DN18165_c0_g1_i6	-	-	-	-	-	-	-	-	-	-	-	28	8	54	0	0	0	7.49	1.35	17.93	0	0	0	8.92	0	8.02842	up	8.38067e-07	7.15007e-05	yes
TRINITY_DN48962_c1_g1	1192	TRINITY_DN48962_c1_g1_i1;TRINITY_DN48962_c1_g1_i2;TRINITY_DN48962_c1_g1_i3;TRINITY_DN48962_c1_g1_i4;TRINITY_DN48962_c1_g1_i5	-	-	-	-	-	-	-	-	-	-	-	9	26	48	0	0	0	0.47	2.61	4.73	0	0	0	2.6	0	7.92793	up	8.6885e-07	7.39044e-05	yes
TRINITY_DN48391_c0_g1	1064	TRINITY_DN48391_c0_g1_i1;TRINITY_DN48391_c0_g1_i2;TRINITY_DN48391_c0_g1_i3	peroxiredoxin-6 [Selaginella moellendorffii]	PRDX6	Peroxiredoxin-6 OS=Gallus gallus OX=9031 GN=PRDX6 PE=2 SV=3	GO:0004623(phospholipase A2 activity);GO:0005615(extracellular space);GO:0005737(cytoplasm);GO:0006979(response to oxidative stress);GO:0009395(phospholipid catabolic process);GO:0016020(membrane);GO:0031625(ubiquitin protein ligase binding);GO:0051920(peroxiredoxin activity);GO:0055114(oxidation-reduction process);GO:0070062(extracellular exosome);GO:0098869(cellular oxidant detoxification)	COG0450(alkyl hydroperoxide reductase)	K11188	peroxiredoxin 6, 1-Cys peroxiredoxin	EC:1.11.1.7 1.11.1.15 3.1.1.-	smo00940(Phenylpropanoid biosynthesis)	A0A7R9BVW9.1 PF00578.26;AhpC-TSA;	-	870	281	0	0	0	0	56.16	11.11	0	0	0	0	22.42	0	11.8061	up	8.90316e-07	7.55036e-05	yes
TRINITY_DN16868_c0_g2	691	TRINITY_DN16868_c0_g2_i1	hypothetical protein RND71_043453 [Anisodus tanguticus]	atp-2	ATP synthase subunit beta, mitochondrial OS=Caenorhabditis elegans OX=6239 GN=atp-2 PE=1 SV=2	GO:0000166(nucleotide binding);GO:0002119(nematode larval development);GO:0005515(protein binding);GO:0005524(ATP binding);GO:0005739(mitochondrion);GO:0005743(mitochondrial inner membrane);GO:0005929(cilium);GO:0006754(ATP biosynthetic process);GO:0006810(transport);GO:0006811(ion transport);GO:0007610(behavior);GO:0007617(mating behavior);GO:0008340(determination of adult lifespan);GO:0008406(g…	COG0055(Produces ATP from ADP in the presence of a proton gradient across the membrane. The catalytic sites are hosted primarily by the beta subunits (By similarity))	K02133	F-type H+-transporting ATPase subunit beta	EC:3.6.3.14	nta00190(Oxidative phosphorylation)	A0A670HYY6.1 PF00006.30;ATP-synt_ab;	-	39.33	25.24	11	0	0	0	5.02	2.01	1.18	0	0	0	2.74	0	7.85067	up	8.96654e-07	7.57146e-05	yes
TRINITY_DN6515_c0_g2	579	TRINITY_DN6515_c0_g2_i1	ABC transporter G family member 6-like [Nymphaea colorata]	ABCG1	ABC transporter G family member 1 OS=Arabidopsis thaliana OX=3702 GN=ABCG1 PE=2 SV=1	GO:0005886(plasma membrane);GO:0016021(integral component of membrane);GO:0042626(ATPase activity, coupled to transmembrane movement of substances)	COG1131((ABC) transporter)	K05681	ATP-binding cassette, subfamily G (WHITE), member 2	-	nta02010(ABC transporters)	A0A6A6MY39.1 PF00005.32;ABC_tran;	-	10.59	55.32	49.85	0	0	1	1.97	6.46	7.81	0	0	0.17	5.41	0.06	6.66855	up	8.98421e-07	7.57146e-05	yes
TRINITY_DN25193_c0_g1	892	TRINITY_DN25193_c0_g1_i1;TRINITY_DN25193_c0_g1_i10;TRINITY_DN25193_c0_g1_i11;TRINITY_DN25193_c0_g1_i12;TRINITY_DN25193_c0_g1_i13;TRINITY_DN25193_c0_g1_i14;TRINITY_DN25193_c0_g1_i15;TRINITY_DN25193_c0_g1_i16;TRINITY_DN25193_c0_g1_i2;TRINITY_DN25193_c0_g1_i3;TRINITY_DN25193_c0_g1_i4;TRINITY_DN25193_c0_g1_i5;TRINITY_DN25193_c0_g1_i6;TRINITY_DN25193_c0_g1_i7;TRINITY_DN25193_c0_g1_i8;TRINITY_DN25193_c…	NAC domain-containing protein 104-like [Nymphaea colorata]	NAC104	NAC domain-containing protein 104 OS=Arabidopsis thaliana OX=3702 GN=NAC104 PE=2 SV=1	GO:0003677(DNA binding);GO:0003700(DNA binding transcription factor activity);GO:0005634(nucleus);GO:0006351(transcription, DNA-templated);GO:0006355(regulation of transcription, DNA-templated);GO:0007275(multicellular organism development);GO:0010089(xylem development);GO:0043067(regulation of programmed cell death);GO:0048367(shoot system development)	ENOG410YHMV((NAC) domain-containing protein)	NA	NA	NA	-	A0A8M8V752.1 PF02365.20;NAM;	NAC	362	30	32	2	2	1	35.95	1.86	3.39	0.29	0.23	0.14	13.73	0.22	6.64364	up	9.00824e-07	7.57146e-05	yes
TRINITY_DN19318_c0_g1	416	TRINITY_DN19318_c0_g1_i1	anthocyanidin-3-O-glucoside rhamnosyltransferase-like [Nymphaea colorata]	UGT79A2	UDP-glycosyltransferase 79A2 OS=Stevia rebaudiana OX=55670 GN=UGT79A2 PE=2 SV=1	GO:0009813(flavonoid biosynthetic process);GO:0043231(intracellular membrane-bounded organelle);GO:0052696(flavonoid glucuronidation);GO:0080043(quercetin 3-O-glucosyltransferase activity);GO:0080044(quercetin 7-O-glucosyltransferase activity)	COG1819(Transferase)	K22772	flavonol-3-O-glucoside L-rhamnosyltransferase	EC:2.4.1.159	han00944(Flavone and flavonol biosynthesis)	-	-	94.24	24.99	6.94	0	0	0	39.63	6.56	2.42	0	0	0	16.2	0	8.60521	up	9.07796e-07	7.60749e-05	yes
TRINITY_DN26007_c0_g1	207	TRINITY_DN26007_c0_g1_i1	-	-	-	-	-	-	-	-	-	-	-	5.91	50.77	45.96	0	0	0	9.86	51.34	62.11	0	0	0	41.1	0	8.26869	up	9.14094e-07	7.6319e-05	yes
TRINITY_DN15686_c0_g1	718	TRINITY_DN15686_c0_g1_i1;TRINITY_DN15686_c0_g1_i2	uncharacterized protein LOC116254882 [Nymphaea colorata]	-	-	GO:0003674(molecular_function);GO:0005634(nucleus);GO:0008150(biological_process)	ENOG410YQNW(expressed protein)	-	-	-	-	-	-	11	115	81	2	1	1	1.31	8.49	8.08	0.27	0.13	0.11	5.96	0.17	5.87591	up	9.1859e-07	7.6319e-05	yes
TRINITY_DN24854_c0_g1	821	TRINITY_DN24854_c0_g1_i1;TRINITY_DN24854_c0_g1_i2;TRINITY_DN24854_c0_g1_i3;TRINITY_DN24854_c0_g1_i4;TRINITY_DN24854_c0_g1_i5;TRINITY_DN24854_c0_g1_i6;TRINITY_DN24854_c0_g1_i7;TRINITY_DN24854_c0_g1_i8	-	-	-	-	-	-	-	-	-	-	-	54	3	95.03	0	0	0	9.07	0.19	9.83	0	0	0	6.36	0	8.77242	up	9.19112e-07	7.6319e-05	yes
TRINITY_DN2047_c0_g1	1301	TRINITY_DN2047_c0_g1_i1;TRINITY_DN2047_c0_g1_i10;TRINITY_DN2047_c0_g1_i11;TRINITY_DN2047_c0_g1_i2;TRINITY_DN2047_c0_g1_i3;TRINITY_DN2047_c0_g1_i4;TRINITY_DN2047_c0_g1_i5;TRINITY_DN2047_c0_g1_i6;TRINITY_DN2047_c0_g1_i8	peroxidase P7-like isoform X3 [Nymphaea colorata]	PNC1	Cationic peroxidase 1 OS=Arachis hypogaea OX=3818 GN=PNC1 PE=1 SV=2	GO:0004601(peroxidase activity);GO:0005515(protein binding);GO:0005576(extracellular region);GO:0005618(cell wall);GO:0005794(Golgi apparatus);GO:0005829(cytosol);GO:0006979(response to oxidative stress);GO:0009809(lignin biosynthetic process);GO:0010089(xylem development);GO:0020037(heme binding);GO:0042744(hydrogen peroxide catabolic process);GO:0046872(metal ion binding);GO:0048046(apoplast);G…	ENOG410YAKJ(peroxidase)	K00430	peroxidase	EC:1.11.1.7	atr00940(Phenylpropanoid biosynthesis)	A0A4S8IUH6.1 PF00141.28;peroxidase;	-	14	2367.22	109.39	7	6.27	4	1.1	69.01	5.72	0.62	0.51	0.28	25.28	0.47	7.5638	up	9.21486e-07	7.6319e-05	yes
TRINITY_DN18569_c0_g1	736	TRINITY_DN18569_c0_g1_i1	-	-	-	-	-	-	-	-	-	-	-	1	1	7	117.27	131.61	107.28	0.11	0.07	0.67	15.09	16.82	11.12	0.28	14.34	-4.98466	down	9.3136e-07	7.69118e-05	yes
TRINITY_DN6941_c2_g1	2007	TRINITY_DN6941_c2_g1_i1;TRINITY_DN6941_c2_g1_i2	cytochrome P450 94B3-like [Nymphaea colorata]	CYP94B1	Cytochrome P450 94B1 OS=Arabidopsis thaliana OX=3702 GN=CYP94B1 PE=1 SV=1	GO:0005506(iron ion binding);GO:0009507(chloroplast);GO:0009611(response to wounding);GO:0009694(jasmonic acid metabolic process);GO:0016021(integral component of membrane);GO:0016705(oxidoreductase activity, acting on paired donors, with incorporation or reduction of molecular oxygen);GO:0019825(oxygen binding);GO:0020037(heme binding);GO:0052694(jasmonoyl-isoleucine-12-hydroxylase activity);GO:…	COG2124(Cytochrome p450)	NA	NA	NA	-	B9RAH1.1 PF00067.27;p450;	-	15	8	39	239	1755.75	323	0.4	0.13	0.87	7.19	51.8	7.64	0.47	22.21	-4.93037	down	9.41541e-07	7.75266e-05	yes
TRINITY_DN11072_c0_g1	2301	TRINITY_DN11072_c0_g1_i1;TRINITY_DN11072_c0_g1_i2;TRINITY_DN11072_c0_g1_i3;TRINITY_DN11072_c0_g1_i4;TRINITY_DN11072_c0_g1_i5;TRINITY_DN11072_c0_g1_i6	auxin-responsive protein IAA26-like isoform X2 [Nymphaea colorata]	IAA26	Auxin-responsive protein IAA26 OS=Arabidopsis thaliana OX=3702 GN=IAA26 PE=1 SV=2	GO:0003700(DNA binding transcription factor activity);GO:0005515(protein binding);GO:0005634(nucleus);GO:0006351(transcription, DNA-templated);GO:0006355(regulation of transcription, DNA-templated);GO:0009733(response to auxin);GO:0009734(auxin-activated signaling pathway)	ENOG410YI31(Aux IAA proteins are short-lived transcriptional factors that function as repressors of early auxin response genes at low auxin concentrations)	K14484	auxin-responsive protein IAA	-	atr04075(Plant hormone signal transduction)	A0A6I9QU83.1 PF02309.21;AUX_IAA;	ARF	11	2	12	480.03	445	92	0.41	0.05	0.25	21.11	18.59	2.74	0.24	14.15	-5.02862	down	9.48777e-07	7.78959e-05	yes
TRINITY_DN1421_c0_g1	4065	TRINITY_DN1421_c0_g1_i1;TRINITY_DN1421_c0_g1_i10;TRINITY_DN1421_c0_g1_i12;TRINITY_DN1421_c0_g1_i13;TRINITY_DN1421_c0_g1_i15;TRINITY_DN1421_c0_g1_i16;TRINITY_DN1421_c0_g1_i17;TRINITY_DN1421_c0_g1_i18;TRINITY_DN1421_c0_g1_i19;TRINITY_DN1421_c0_g1_i2;TRINITY_DN1421_c0_g1_i20;TRINITY_DN1421_c0_g1_i21;TRINITY_DN1421_c0_g1_i23;TRINITY_DN1421_c0_g1_i3;TRINITY_DN1421_c0_g1_i4;TRINITY_DN1421_c0_g1_i5;TRIN…	putative alpha-glucosidase [Nymphaea thermarum]	Os06g0675700	Probable alpha-glucosidase Os06g0675700 OS=Oryza sativa subsp. japonica OX=39947 GN=Os06g0675700 PE=1 SV=1	GO:0004553(hydrolase activity, hydrolyzing O-glycosyl compounds);GO:0005576(extracellular region);GO:0005773(vacuole);GO:0005829(cytosol);GO:0005975(carbohydrate metabolic process);GO:0009505(plant-type cell wall);GO:0030246(carbohydrate binding);GO:0048046(apoplast)	COG1501(hydrolase, family 31)	K01187	alpha-glucosidase	EC:3.2.1.20	atr00052(Galactose metabolism);atr00500(Starch and sucrose metabolism)	W1NX46.1 PF01055.31;Glyco_hydro_31_2nd;	-	354	3126.18	1456.36	106	175	108	4.78	26.73	16.58	1.65	2.71	1.29	16.03	1.88	4.0137	up	9.54545e-07	7.81139e-05	yes
TRINITY_DN8177_c0_g1	1521	TRINITY_DN8177_c0_g1_i1;TRINITY_DN8177_c0_g1_i2	uncharacterized protein LOC116264870 [Nymphaea colorata]	-	Protein neprosin OS=Nepenthes x ventrata OX=1744888 PE=1 SV=1	GO:0005739(mitochondrion);GO:0008150(biological_process)	ENOG4111S54(carboxyl-terminal peptidase)	-	-	-	-	A0A6J0JFN8.1 PF03080.21;Neprosin;	-	50	281.05	2553.28	11	9	29	1.93	6.57	80.98	0.48	0.39	1	29.83	0.62	6.06605	up	9.56947e-07	7.81139e-05	yes
TRINITY_DN44341_c0_g1	460	TRINITY_DN44341_c0_g1_i1	acidic endochitinase-like [Nymphaea colorata]	-	Hevamine-A OS=Hevea brasiliensis OX=3981 PE=1 SV=2	GO:0004568(chitinase activity);GO:0005576(extracellular region);GO:0006032(chitin catabolic process);GO:0008061(chitin binding)	COG0515(Serine Threonine protein kinase)	K01183	chitinase	EC:3.2.1.14	cmo00520(Amino sugar and nucleotide sugar metabolism)	A0A7I8KR95.1 PF00704.33;Glyco_hydro_18;	-	0	4324.98	221.88	0	0	1	0	886.79	60.59	0	0	0.31	315.79	0.1	12.0405	up	9.76686e-07	7.94961e-05	yes
TRINITY_DN72869_c0_g1	573	TRINITY_DN72869_c0_g1_i1;TRINITY_DN72869_c0_g1_i2;TRINITY_DN72869_c0_g1_i3	Dihydroflavonol-4-reductase [Nymphaea thermarum]	DFR	Dihydroflavonol 4-reductase OS=Vitis vinifera OX=29760 GN=DFR PE=1 SV=1	-	-	K13082	bifunctional dihydroflavonol 4-reductase/flavanone 4-reductase	EC:1.1.1.219 1.1.1.234	bdi00941(Flavonoid biosynthesis)	-	-	31.22	43.01	84.95	1	4	1	7.13	6.03	16.4	0.32	1.11	0.18	9.85	0.54	4.9269	up	9.8189e-07	7.96906e-05	yes
TRINITY_DN20317_c0_g1	1300	TRINITY_DN20317_c0_g1_i1;TRINITY_DN20317_c0_g1_i10;TRINITY_DN20317_c0_g1_i11;TRINITY_DN20317_c0_g1_i12;TRINITY_DN20317_c0_g1_i13;TRINITY_DN20317_c0_g1_i14;TRINITY_DN20317_c0_g1_i15;TRINITY_DN20317_c0_g1_i16;TRINITY_DN20317_c0_g1_i17;TRINITY_DN20317_c0_g1_i18;TRINITY_DN20317_c0_g1_i19;TRINITY_DN20317_c0_g1_i2;TRINITY_DN20317_c0_g1_i20;TRINITY_DN20317_c0_g1_i21;TRINITY_DN20317_c0_g1_i22;TRINITY_DN2…	60S ribosomal protein L3 [Nymphaea colorata]	RPL3	Large ribosomal subunit protein uL3 OS=Homo sapiens OX=9606 GN=RPL3 PE=1 SV=2	GO:0000027(ribosomal large subunit assembly);GO:0003735(structural constituent of ribosome);GO:0005654(nucleoplasm);GO:0005730(nucleolus);GO:0005925(focal adhesion);GO:0006412(translation);GO:0022625(cytosolic large ribosomal subunit);GO:0070062(extracellular exosome);GO:0071353(cellular response to interleukin-4)	COG0087(One of the primary rRNA binding proteins, it binds directly near the 3'-end of the 23S rRNA, where it nucleates assembly of the 50S subunit (By similarity))	K02925	large subunit ribosomal protein L3e	-	egu03010(Ribosome)	A0A813TNC1.1 PF00297.27;Ribosomal_L3;	-	94	26	201.28	4	3	2	5.58	0.99	12.61	0.24	0.56	0.33	6.39	0.38	5.35194	up	9.91164e-07	8.02135e-05	yes
TRINITY_DN13680_c0_g1	522	TRINITY_DN13680_c0_g1_i1;TRINITY_DN13680_c0_g1_i10;TRINITY_DN13680_c0_g1_i2;TRINITY_DN13680_c0_g1_i3;TRINITY_DN13680_c0_g1_i4;TRINITY_DN13680_c0_g1_i5;TRINITY_DN13680_c0_g1_i6;TRINITY_DN13680_c0_g1_i7;TRINITY_DN13680_c0_g1_i8;TRINITY_DN13680_c0_g1_i9	elongation factor 1-alpha [Axonopus compressus]	eef1a	Elongation factor 1-alpha OS=Oryzias latipes OX=8090 GN=eef1a PE=2 SV=1	GO:0003746(translation elongation factor activity);GO:0003924(GTPase activity);GO:0005622(intracellular)	COG5256(This protein promotes the GTP-dependent binding of aminoacyl-tRNA to the A-site of ribosomes during protein biosynthesis (By similarity))	K03231	elongation factor 1-alpha	-	aip03013(RNA transport)	G3RAF3.2 PF00009.32;GTP_EFTU;	-	70.16	8	246.67	1	1	0	19.08	1.2	73.51	0.77	0.78	0	31.26	0.52	7.30882	up	9.9795e-07	8.03219e-05	yes
TRINITY_DN10071_c0_g1	1969	TRINITY_DN10071_c0_g1_i1;TRINITY_DN10071_c0_g1_i2;TRINITY_DN10071_c0_g1_i3;TRINITY_DN10071_c0_g1_i4;TRINITY_DN10071_c0_g1_i5;TRINITY_DN10071_c0_g1_i6;TRINITY_DN10071_c0_g1_i7;TRINITY_DN10071_c0_g1_i8	predicted protein [Hordeum vulgare subsp. vulgare]	eEF2	Eukaryotic translation elongation factor 2 OS=Drosophila melanogaster OX=7227 GN=eEF2 PE=1 SV=4	GO:0003746(translation elongation factor activity);GO:0003924(GTPase activity);GO:0005525(GTP binding);GO:0005829(cytosol);GO:0006414(translational elongation)	COG0480(Catalyzes the GTP-dependent ribosomal translocation step during translation elongation. During this step, the ribosome changes from the pre-translocational (PRE) to the post- translocational (POST) state as the newly formed A-site-bound peptidyl-tRNA and P-site-bound deacylated tRNA move to the P and E sites, respectively. Catalyzes the coordinated movement of the two tRNA molecules, the …	NA	NA	NA	-	A0A7R9BQJ0.1 PF00009.32;GTP_EFTU;	-	954.03	240.73	0	0	0	0	39.99	20.83	0	0	0	0	20.27	0	11.8579	up	9.98175e-07	8.03219e-05	yes
TRINITY_DN14871_c1_g1	242	TRINITY_DN14871_c1_g1_i1	Acidic endochitinase [Nymphaea thermarum]	-	Acidic endochitinase OS=Phaseolus angularis OX=3914 PE=2 SV=1	GO:0004568(chitinase activity);GO:0005576(extracellular region);GO:0006032(chitin catabolic process);GO:0008061(chitin binding)	ENOG4111GPA(chitinase)	K01183	chitinase	EC:3.2.1.14	lja00520(Amino sugar and nucleotide sugar metabolism)	A0A7I8KR95.1 PF00704.33;Glyco_hydro_18;	-	0	12419.1	690.2	0	0	2	0	8697.3	644.65	0	0	1.98	3113.98	0.66	12.7903	up	1.01432e-06	8.13897e-05	yes
TRINITY_DN11808_c0_g1	1830	TRINITY_DN11808_c0_g1_i1;TRINITY_DN11808_c0_g1_i2;TRINITY_DN11808_c0_g1_i3;TRINITY_DN11808_c0_g1_i4;TRINITY_DN11808_c0_g1_i5;TRINITY_DN11808_c0_g1_i6;TRINITY_DN11808_c0_g1_i7;TRINITY_DN11808_c0_g1_i8	-	-	Endocuticle structural glycoprotein SgAbd-2 OS=Schistocerca gregaria OX=7010 PE=1 SV=1	GO:0008010(structural constituent of chitin-based larval cuticle);GO:0031012(extracellular matrix);GO:0040003(chitin-based cuticle development);GO:0042302(structural constituent of cuticle)	ENOG410ZNDD(cuticle protein)	-	-	-	-	A0A7R9BMK8.1 PF00379.28;Chitin_bind_4;	-	8403.65	79	0	0	0	0	421.95	13.43	0	0	0	0	145.13	0	14.6747	up	1.01795e-06	8.14197e-05	yes
TRINITY_DN7191_c0_g1	1368	TRINITY_DN7191_c0_g1_i1;TRINITY_DN7191_c0_g1_i2;TRINITY_DN7191_c0_g1_i3;TRINITY_DN7191_c0_g1_i4;TRINITY_DN7191_c0_g1_i5;TRINITY_DN7191_c0_g1_i6;TRINITY_DN7191_c0_g1_i7;TRINITY_DN7191_c0_g1_i8;TRINITY_DN7191_c0_g1_i9	caffeoylshikimate esterase-like [Nymphaea colorata]	CSE	Caffeoylshikimate esterase OS=Arabidopsis thaliana OX=3702 GN=CSE PE=1 SV=1	GO:0006629(lipid metabolic process);GO:0016020(membrane);GO:0016298(lipase activity)	COG2267(alpha beta hydrolase fold)	K01054	acylglycerol lipase	EC:3.1.1.23	pper00561(Glycerolipid metabolism)	A0A3S3R4I4.1 PF12146.13;Hydrolase_4;	-	0	0	1	1207.84	864.87	0	0	0	0.11	91.75	65.33	0	0.04	52.36	-10.3083	down	1.02201e-06	8.14197e-05	yes
TRINITY_DN1324_c0_g1	2787	TRINITY_DN1324_c0_g1_i1;TRINITY_DN1324_c0_g1_i10;TRINITY_DN1324_c0_g1_i11;TRINITY_DN1324_c0_g1_i12;TRINITY_DN1324_c0_g1_i2;TRINITY_DN1324_c0_g1_i5	SPX domain-containing membrane protein OsI_21475-like [Nymphaea colorata]	At4g22990	SPX domain-containing membrane protein At4g22990 OS=Arabidopsis thaliana OX=3702 GN=At4g22990 PE=2 SV=2	GO:0006817(phosphate ion transport);GO:0009705(plant-type vacuole membrane);GO:0016021(integral component of membrane);GO:0055085(transmembrane transport);GO:1905011(transmembrane phosphate ion transport from cytosol to vacuole)	ENOG41101S9(SPX domain-containing membrane protein)	-	-	-	-	A0A1S4BAS3.1 PF07690.21;MFS_1;	-	68	848.46	826.1	37	19	13	1.28	9.78	12.96	0.79	0.38	0.22	8.01	0.46	4.95663	up	1.02332e-06	8.14197e-05	yes
TRINITY_DN13745_c0_g1	1494	TRINITY_DN13745_c0_g1_i1;TRINITY_DN13745_c0_g1_i10;TRINITY_DN13745_c0_g1_i11;TRINITY_DN13745_c0_g1_i12;TRINITY_DN13745_c0_g1_i13;TRINITY_DN13745_c0_g1_i16;TRINITY_DN13745_c0_g1_i17;TRINITY_DN13745_c0_g1_i18;TRINITY_DN13745_c0_g1_i19;TRINITY_DN13745_c0_g1_i20;TRINITY_DN13745_c0_g1_i21;TRINITY_DN13745_c0_g1_i22;TRINITY_DN13745_c0_g1_i23;TRINITY_DN13745_c0_g1_i25;TRINITY_DN13745_c0_g1_i26;TRINITY_DN…	transcription factor KUA1-like [Nymphaea colorata]	KUA1	Transcription factor KUA1 OS=Arabidopsis thaliana OX=3702 GN=KUA1 PE=1 SV=1	GO:0003682(chromatin binding);GO:0003700(DNA binding transcription factor activity);GO:0003713(transcription coactivator activity);GO:0004402(histone acetyltransferase activity);GO:0005634(nucleus);GO:0006338(chromatin remodeling);GO:0006357(regulation of transcription by RNA polymerase II);GO:0035066(positive regulation of histone acetylation)	ENOG410YK2X(Transcription factor)	NA	NA	NA	-	A0A1U8E989.1 PF00249.36;Myb_DNA-binding;	MYB_related	37	118.01	190.02	3	1	6	2.19	4.29	8.98	0.2	0.05	0.23	5.15	0.16	5.32545	up	1.04639e-06	8.30225e-05	yes
TRINITY_DN80751_c0_g4	936	TRINITY_DN80751_c0_g4_i1	-	-	-	-	-	-	-	-	-	-	-	6	40.9	50.11	0	0	0	0.45	1.9	3.15	0	0	0	1.83	0	8.16749	up	1.06349e-06	8.41435e-05	yes
TRINITY_DN21714_c0_g1	535	TRINITY_DN21714_c0_g1_i1	DETOXIFICATION 49 protein [Nymphaea thermarum]	DTX48	Protein DETOXIFICATION 48 OS=Arabidopsis thaliana OX=3702 GN=DTX48 PE=2 SV=1	GO:0006855(drug transmembrane transport)	COG0534(Mate efflux family protein)	NA	NA	NA	-	A0A8J4RW38.1 PF01554.23;MatE;	-	38.31	25.17	31.38	1	2	0	8.6	3.55	5.92	0.26	0.51	0	6.02	0.26	5.11131	up	1.07256e-06	8.46248e-05	yes
TRINITY_DN85358_c0_g1	391	TRINITY_DN85358_c0_g1_i1;TRINITY_DN85358_c0_g1_i2;TRINITY_DN85358_c0_g1_i3;TRINITY_DN85358_c0_g1_i4;TRINITY_DN85358_c0_g1_i5;TRINITY_DN85358_c0_g1_i6;TRINITY_DN85358_c0_g1_i8	-	-	-	-	-	-	-	-	-	-	-	45.2	98.26	252.83	1	1	7.05	34.18	43.71	148.72	0.54	0.54	4.48	75.54	1.85	5.64661	up	1.08522e-06	8.53856e-05	yes
TRINITY_DN1209_c0_g1	1297	TRINITY_DN1209_c0_g1_i1;TRINITY_DN1209_c0_g1_i10;TRINITY_DN1209_c0_g1_i2;TRINITY_DN1209_c0_g1_i3;TRINITY_DN1209_c0_g1_i4;TRINITY_DN1209_c0_g1_i5;TRINITY_DN1209_c0_g1_i6;TRINITY_DN1209_c0_g1_i7;TRINITY_DN1209_c0_g1_i8;TRINITY_DN1209_c0_g1_i9	B3 domain-containing protein [Nymphaea thermarum]	Os01g0723700	B3 domain-containing protein Os03g0120900 OS=Oryza sativa subsp. japonica OX=39947 GN=Os01g0723700 PE=2 SV=1	-	ENOG41105MW(B3 DNA binding domain)	-	-	-	-	W1NV06.1 PF02362.26;B3;	-	1	6	7	2237.97	1582.08	3	0.2	0.22	0.51	247.8	161.04	0.33	0.31	136.39	-7.74573	down	1.09059e-06	8.54483e-05	yes
TRINITY_DN8891_c0_g1	1667	TRINITY_DN8891_c0_g1_i1;TRINITY_DN8891_c0_g1_i2;TRINITY_DN8891_c0_g1_i3	Cysteine proteinase [Nymphaea thermarum]	MUCUNAIN	Cysteine proteinase mucunain (Fragment) OS=Mucuna pruriens OX=157652 GN=MUCUNAIN PE=1 SV=2	GO:0004197(cysteine-type endopeptidase activity);GO:0005615(extracellular space);GO:0005764(lysosome);GO:0051603(proteolysis involved in cellular protein catabolic process)	COG4870(cathepsin)	K01365	cathepsin L	EC:3.4.22.15	mdm04145(Phagosome)	A0A6P5RK98.1 PF00112.28;Peptidase_C1;	-	2	2126.8	256	0	0	3	0.07	44.05	7.18	0	0	0.09	17.1	0.03	9.81944	up	1.0925e-06	8.54483e-05	yes
TRINITY_DN70911_c1_g1	474	TRINITY_DN70911_c1_g1_i1;TRINITY_DN70911_c1_g1_i2	predicted protein [Hordeum vulgare subsp. vulgare]	-	Soma ferritin OS=Lymnaea stagnalis OX=6523 PE=2 SV=2	GO:0004322(ferroxidase activity);GO:0005506(iron ion binding);GO:0005515(protein binding);GO:0005737(cytoplasm);GO:0006826(iron ion transport);GO:0006879(cellular iron ion homeostasis);GO:0006880(intracellular sequestering of iron ion);GO:0008199(ferric iron binding);GO:0016491(oxidoreductase activity);GO:0042802(identical protein binding);GO:0046872(metal ion binding);GO:0050830(defense response…	COG1528(Stores iron in a soluble, non-toxic, readily available form. Important for iron homeostasis (By similarity))	NA	NA	NA	-	A0A820YHY0.1 PF00210.29;Ferritin;	-	28.93	17.51	33.1	1	0	0	8.76	3.33	12.76	0.51	0	0	8.28	0.17	6.12843	up	1.09507e-06	8.54483e-05	yes
TRINITY_DN11726_c0_g1	2489	TRINITY_DN11726_c0_g1_i1;TRINITY_DN11726_c0_g1_i2;TRINITY_DN11726_c0_g1_i3	phosphatidylinositol/phosphatidylcholine transfer protein SFH3-like isoform X2 [Nymphaea colorata]	SFH8	Phosphatidylinositol/phosphatidylcholine transfer protein SFH8 OS=Arabidopsis thaliana OX=3702 GN=SFH8 PE=2 SV=1	GO:0005215(transporter activity);GO:0005739(mitochondrion);GO:0005794(Golgi apparatus);GO:0006810(transport)	ENOG410XRSQ(Transfer protein)	K02433	aspartyl-tRNA(Asn)/glutamyl-tRNA(Gln) amidotransferase subunit A	EC:6.3.5.6 6.3.5.7	apro00970(Aminoacyl-tRNA biosynthesis)	W1PGI8.1 PF00650.25;CRAL_TRIO;	-	136	220	177	10.01	16	9	2.91	3.15	3.06	0.26	0.37	0.19	3.04	0.27	4.24344	up	1.11056e-06	8.6419e-05	yes
TRINITY_DN51558_c0_g1	1493	TRINITY_DN51558_c0_g1_i1;TRINITY_DN51558_c0_g1_i2;TRINITY_DN51558_c0_g1_i3	auxin efflux carrier component 5-like [Nymphaea colorata]	PIN5A	Probable auxin efflux carrier component 5a OS=Oryza sativa subsp. japonica OX=39947 GN=PIN5A PE=2 SV=1	GO:0005783(endoplasmic reticulum);GO:0005886(plasma membrane);GO:0009926(auxin polar transport);GO:0010252(auxin homeostasis);GO:0010329(auxin efflux transmembrane transporter activity)	ENOG410YAQ9(auxin efflux carrier component)	NA	NA	NA	-	A0A3S3NGE1.1 PF03547.23;Mem_trans;	-	11	279	163.24	0	0	3	0.5	7.87	6.13	0	0	0.12	4.83	0.04	7.37081	up	1.12094e-06	8.69054e-05	yes
TRINITY_DN28408_c0_g1	570	TRINITY_DN28408_c0_g1_i1	probable (S)-N-methylcoclaurine 3'-hydroxylase isozyme 2 [Nymphaea colorata]	CYP80B2	Probable (S)-N-methylcoclaurine 3'-hydroxylase isozyme 2 OS=Coptis japonica OX=3442 GN=CYP80B2 PE=2 SV=1	GO:0016020(membrane);GO:0016709(oxidoreductase activity, acting on paired donors, with incorporation or reduction of molecular oxygen, NAD(P)H as one donor, and incorporation of one atom of oxygen);GO:0044550(secondary metabolite biosynthetic process)	COG2124(Cytochrome p450)	NA	NA	NA	-	A0A8B8N647.1 PF00067.27;p450;	-	43.09	53.65	11.6	1	0	0	8.32	6.5	1.88	0.22	0	0	5.57	0.07	6.63437	up	1.12516e-06	8.69054e-05	yes
TRINITY_DN44702_c0_g1	1674	TRINITY_DN44702_c0_g1_i1;TRINITY_DN44702_c0_g1_i2;TRINITY_DN44702_c0_g1_i3;TRINITY_DN44702_c0_g1_i4;TRINITY_DN44702_c0_g1_i5;TRINITY_DN44702_c0_g1_i6;TRINITY_DN44702_c0_g1_i7;TRINITY_DN44702_c0_g1_i8	hypothetical protein CYMTET_7662 [Cymbomonas tetramitiformis]	Mgst3	Glutathione S-transferase 3, mitochondrial OS=Mus musculus OX=10090 GN=Mgst3 PE=1 SV=1	GO:0004364(glutathione transferase activity);GO:0004602(glutathione peroxidase activity);GO:0005635(nuclear envelope);GO:0005783(endoplasmic reticulum)	ENOG4111URX(microsomal glutathione S-transferase)	K00799	glutathione S-transferase	EC:2.5.1.18	smo00480(Glutathione metabolism)	A0A7R9GEU0.1 PF01124.23;MAPEG;	-	790.43	247.71	0	0	0	0	31.36	6.17	0	0	0	0	12.51	0	11.6567	up	1.12601e-06	8.69054e-05	yes
TRINITY_DN31307_c0_g1	2339	TRINITY_DN31307_c0_g1_i1;TRINITY_DN31307_c0_g1_i2;TRINITY_DN31307_c0_g1_i3;TRINITY_DN31307_c0_g1_i4	hypothetical protein RND71_044028 [Anisodus tanguticus]	ATP5F1A	ATP synthase subunit alpha, mitochondrial OS=Sus scrofa OX=9823 GN=ATP5F1A PE=1 SV=2	GO:0005524(ATP binding);GO:0005743(mitochondrial inner membrane);GO:0005886(plasma membrane);GO:0015986(ATP synthesis coupled proton transport);GO:0015991(ATP hydrolysis coupled proton transport);GO:0045261(proton-transporting ATP synthase complex, catalytic core F(1));GO:0046933(proton-transporting ATP synthase activity, rotational mechanism);GO:0046961(proton-transporting ATPase activity, rotat…	COG0056(Produces ATP from ADP in the presence of a proton gradient across the membrane. The alpha chain is a regulatory subunit (By similarity))	K02132	F-type H+-transporting ATPase subunit alpha	-	ccp00190(Oxidative phosphorylation)	A0A0K0E463.1 PF00006.30;ATP-synt_ab;	-	974	214	0	0	0	0	21.73	8.65	0	0	0	0	10.13	0	11.8482	up	1.13372e-06	8.72628e-05	yes
TRINITY_DN62403_c1_g1	1635	TRINITY_DN62403_c1_g1_i1;TRINITY_DN62403_c1_g1_i2	-	-	-	-	-	-	-	-	-	-	-	1817.89	31	1	0	0	0	62.46	2.93	0.03	0	0	0	21.81	0	12.4781	up	1.14659e-06	8.80142e-05	yes
TRINITY_DN26929_c0_g1	1398	TRINITY_DN26929_c0_g1_i1	ASPARTIC PROTEASE IN GUARD CELL 1 protein [Nymphaea thermarum]	At5g10770	Aspartyl protease family protein At5g10770 OS=Arabidopsis thaliana OX=3702 GN=At5g10770 PE=2 SV=1	GO:0004190(aspartic-type endopeptidase activity);GO:0006508(proteolysis);GO:0030163(protein catabolic process)	ENOG410XNV7(aspartic)	NA	NA	NA	-	A0A8S9IZC2.1 PF00026.28;Asp;	-	3	167	50	0	0	0	0.13	4.33	1.76	0	0	0	2.07	0	9.41105	up	1.16184e-06	8.89232e-05	yes
TRINITY_DN18880_c0_g2	1208	TRINITY_DN18880_c0_g2_i1;TRINITY_DN18880_c0_g2_i10;TRINITY_DN18880_c0_g2_i2;TRINITY_DN18880_c0_g2_i3;TRINITY_DN18880_c0_g2_i4;TRINITY_DN18880_c0_g2_i5;TRINITY_DN18880_c0_g2_i6;TRINITY_DN18880_c0_g2_i7;TRINITY_DN18880_c0_g2_i8;TRINITY_DN18880_c0_g2_i9	-	Npdc1	Neural proliferation differentiation and control protein 1 OS=Mus musculus OX=10090 GN=Npdc1 PE=2 SV=2	GO:0003674(molecular_function);GO:0005575(cellular_component);GO:0008150(biological_process);GO:0016021(integral component of membrane)	ENOG4111QDP(neural proliferation, differentiation and control, 1)	-	-	-	-	A0A816Y4F0.1 PF06809.16;NPDC1;	-	46	7	87.87	0	1	0	4.16	0.29	6.2	0	0.07	0	3.55	0.02	6.90426	up	1.16637e-06	8.89232e-05	yes
TRINITY_DN4458_c0_g1	2682	TRINITY_DN4458_c0_g1_i1;TRINITY_DN4458_c0_g1_i11;TRINITY_DN4458_c0_g1_i2;TRINITY_DN4458_c0_g1_i3;TRINITY_DN4458_c0_g1_i5;TRINITY_DN4458_c0_g1_i7;TRINITY_DN4458_c0_g1_i8	ABC transporter G family member 14 [Nymphaea thermarum]	ABCG9	ABC transporter G family member 9 OS=Arabidopsis thaliana OX=3702 GN=ABCG9 PE=1 SV=2	GO:0005886(plasma membrane);GO:0016021(integral component of membrane);GO:0042626(ATPase activity, coupled to transmembrane movement of substances)	COG0842((ABC) transporter);COG1131((ABC) transporter)	K05681	ATP-binding cassette, subfamily G (WHITE), member 2	-	cic02010(ABC transporters)	A0A834ZTK5.1 PF01061.29;ABC2_membrane;	-	38	14	53.83	1181.91	3567.01	101	0.91	0.25	0.94	30.35	86.84	1.99	0.7	39.73	-5.20492	down	1.16785e-06	8.89232e-05	yes
TRINITY_DN2908_c0_g1	1459	TRINITY_DN2908_c0_g1_i1	probable galacturonosyltransferase-like 1 [Nymphaea colorata]	GATL1	Probable galacturonosyltransferase-like 1 OS=Arabidopsis thaliana OX=3702 GN=GATL1 PE=2 SV=1	GO:0000271(polysaccharide biosynthetic process);GO:0005794(Golgi apparatus);GO:0016757(transferase activity, transferring glycosyl groups)	ENOG41106K3(glycosyltransferase 8 domain containing)	NA	NA	NA	-	A0A3S3PWP0.1 PF01501.25;Glyco_transf_8;	-	696	1478.2	1990.12	202	188.79	192	27.69	36.2	66.25	9.08	8.34	6.81	43.38	8.08	3.13254	up	1.18142e-06	8.97148e-05	yes
TRINITY_DN14800_c0_g1	3752	TRINITY_DN14800_c0_g1_i1	-	-	-	-	ENOG410ZHRU(Lipid storage droplets surface-binding protein)	-	-	-	-	A0A7R9BE68.1 PF03036.21;Perilipin;	-	719	250	0	0	0	0	9.36	1.99	0	0	0	0	3.78	0	11.5585	up	1.2033e-06	9.11319e-05	yes
TRINITY_DN21646_c0_g1	4149	TRINITY_DN21646_c0_g1_i1;TRINITY_DN21646_c0_g1_i2;TRINITY_DN21646_c0_g1_i4;TRINITY_DN21646_c0_g1_i5;TRINITY_DN21646_c0_g1_i6	hypothetical protein RND71_043613 [Anisodus tanguticus]	Atpalpha	Sodium/potassium-transporting ATPase subunit alpha OS=Drosophila melanogaster OX=7227 GN=Atpalpha PE=1 SV=3	GO:0005391(sodium:potassium-exchanging ATPase activity);GO:0005887(integral component of plasma membrane);GO:0006883(cellular sodium ion homeostasis);GO:0015991(ATP hydrolysis coupled proton transport);GO:0030007(cellular potassium ion homeostasis);GO:0036376(sodium ion export across plasma membrane);GO:0043231(intracellular membrane-bounded organelle)	COG0474(P-type atpase)	NA	NA	NA	-	A0A1J1I3L1.1 PF00702.31;Hydrolase;	-	1089.5	49	1	0	0	0	30.82	0.36	0.02	0	0	0	10.4	0	11.7811	up	1.21094e-06	9.14667e-05	yes
TRINITY_DN21938_c0_g2	704	TRINITY_DN21938_c0_g2_i1;TRINITY_DN21938_c0_g2_i2;TRINITY_DN21938_c0_g2_i3;TRINITY_DN21938_c0_g2_i4;TRINITY_DN21938_c0_g2_i5;TRINITY_DN21938_c0_g2_i6;TRINITY_DN21938_c0_g2_i7	hypothetical protein KP509_20G024700 [Ceratopteris richardii]	RPL13A	Large ribosomal subunit protein uL13 OS=Bos taurus OX=9913 GN=RPL13A PE=2 SV=3	GO:0003729(mRNA binding);GO:0003735(structural constituent of ribosome);GO:0006412(translation);GO:0022625(cytosolic large ribosomal subunit)	COG0102(This protein is one of the early assembly proteins of the 50S ribosomal subunit, although it is not seen to bind rRNA by itself. It is important during the early stages of 50S assembly (By similarity))	K02872	large subunit ribosomal protein L13Ae	-	pxb03010(Ribosome)	A0A819LPH3.1 PF00572.23;Ribosomal_L13;	-	44	16	144	2	2	0	6.48	1.4	23.69	0.28	0.28	0	10.52	0.19	5.78289	up	1.21921e-06	9.18461e-05	yes
TRINITY_DN2547_c0_g1	2048	TRINITY_DN2547_c0_g1_i1;TRINITY_DN2547_c0_g1_i3;TRINITY_DN2547_c0_g1_i4;TRINITY_DN2547_c0_g1_i5;TRINITY_DN2547_c0_g1_i6;TRINITY_DN2547_c0_g1_i7;TRINITY_DN2547_c0_g1_i8	Glucose-1-phosphate adenylyltransferase large subunit 2 [Nymphaea thermarum]	APL2	Glucose-1-phosphate adenylyltransferase large subunit 2, chloroplastic OS=Arabidopsis thaliana OX=3702 GN=APL2 PE=1 SV=2	GO:0005524(ATP binding);GO:0005978(glycogen biosynthetic process);GO:0008878(glucose-1-phosphate adenylyltransferase activity);GO:0009507(chloroplast);GO:0019252(starch biosynthetic process)	-	K00975	glucose-1-phosphate adenylyltransferase	EC:2.7.7.27	cpap00500(Starch and sucrose metabolism);cpap00520(Amino sugar and nucleotide sugar metabolism)	-	-	428.84	780.42	1270.07	95.32	97.47	103.04	51.08	59.42	130.9	12.83	13.32	11.08	80.47	12.41	3.35774	up	1.23755e-06	9.26595e-05	yes
TRINITY_DN1472_c1_g2	734	TRINITY_DN1472_c1_g2_i1	ABC transporter G family member 15 [Nymphaea thermarum]	ABCG20	ABC transporter G family member 20 OS=Arabidopsis thaliana OX=3702 GN=ABCG20 PE=2 SV=1	GO:0005886(plasma membrane);GO:0016021(integral component of membrane);GO:0042626(ATPase activity, coupled to transmembrane movement of substances)	COG1131((ABC) transporter)	K05681	ATP-binding cassette, subfamily G (WHITE), member 2	-	sot02010(ABC transporters)	A0A2H5Q349.1 PF19055.5;ABC2_membrane_7;	-	16.32	145.38	100.12	0	0	3	1.85	10.27	9.56	0	0	0.31	7.23	0.1	6.57023	up	1.23846e-06	9.26595e-05	yes
TRINITY_DN35701_c0_g1	1701	TRINITY_DN35701_c0_g1_i1	Shikimate O-hydroxycinnamoyltransferase [Nymphaea thermarum]	HST	Shikimate O-hydroxycinnamoyltransferase OS=Nicotiana tabacum OX=4097 GN=HST PE=1 SV=1	GO:0005515(protein binding);GO:0005737(cytoplasm);GO:0005829(cytosol);GO:0009809(lignin biosynthetic process);GO:0009963(positive regulation of flavonoid biosynthetic process);GO:0010252(auxin homeostasis);GO:0016020(membrane);GO:0016740(transferase activity);GO:0047172(shikimate O-hydroxycinnamoyltransferase activity);GO:0047205(quinate O-hydroxycinnamoyltransferase activity);GO:0071555(cell wal…	ENOG410XPQ7(hydroxycinnamoyl-Coenzyme A shikimate quinate hydroxycinnamoyltransferase-like)	K13065	shikimate O-hydroxycinnamoyltransferase	EC:2.3.1.133	gra00940(Phenylpropanoid biosynthesis);gra00945(Stilbenoid, diarylheptanoid and gingerol biosynthesis);gra00941(Flavonoid biosynthesis)	A0A1U8ARX2.1 PF02458.20;Transferase;	-	11	460.16	554.79	1	7	0	0.36	9.25	15.17	0.04	0.25	0	8.26	0.1	7.24359	up	1.24302e-06	9.26595e-05	yes
TRINITY_DN37438_c0_g2	1533	TRINITY_DN37438_c0_g2_i1;TRINITY_DN37438_c0_g2_i2;TRINITY_DN37438_c0_g2_i3;TRINITY_DN37438_c0_g2_i4;TRINITY_DN37438_c0_g2_i5;TRINITY_DN37438_c0_g2_i6	protein trichome birefringence-like 3 isoform X2 [Nymphaea colorata]	TBL3	Protein trichome birefringence-like 3 OS=Arabidopsis thaliana OX=3702 GN=TBL3 PE=2 SV=1	GO:0005794(Golgi apparatus);GO:0016413(O-acetyltransferase activity);GO:0071554(cell wall organization or biogenesis)	ENOG410YCFN(Pfam:DUF231)	NA	NA	NA	-	A0A835DGK2.1 PF13839.11;PC-Esterase;	-	176	345	461	25	28	27	7.43	9.05	17.46	1.25	1.42	0.95	11.31	1.21	3.90984	up	1.24469e-06	9.26595e-05	yes
TRINITY_DN15674_c0_g1	650	TRINITY_DN15674_c0_g1_i1;TRINITY_DN15674_c0_g1_i2;TRINITY_DN15674_c0_g1_i3;TRINITY_DN15674_c0_g1_i4;TRINITY_DN15674_c0_g1_i5	cytochrome c oxidase subunit 5b-1, mitochondrial-like isoform X2 [Amaranthus tricolor]	Cox5b	Cytochrome c oxidase subunit 5B, mitochondrial OS=Mus musculus OX=10090 GN=Cox5b PE=1 SV=1	GO:0004129(cytochrome-c oxidase activity);GO:0005739(mitochondrion);GO:0005751(mitochondrial respiratory chain complex IV);GO:0006123(mitochondrial electron transport, cytochrome c to oxygen);GO:0042776(mitochondrial ATP synthesis coupled proton transport)	ENOG4111XEM(cytochrome C oxidase)	K02265	cytochrome c oxidase subunit 5b	-	zma00190(Oxidative phosphorylation)	A0A7R9BDW4.1 PF01215.24;COX5B;	-	221.84	70	2	0	0	0	32.85	6.55	0.25	0	0	0	13.22	0	9.83639	up	1.24636e-06	9.26595e-05	yes
TRINITY_DN13795_c0_g1	1111	TRINITY_DN13795_c0_g1_i1	uncharacterized protein LOC116259167 [Nymphaea colorata]	-	-	GO:0003674(molecular_function);GO:0008150(biological_process)	ENOG410YSF4(expressed protein)	-	-	-	-	W1NE46.1 PF14009.11;PADRE;	-	122	782.43	585	31	8	33	7.06	27.93	28.35	2.03	0.52	1.71	21.11	1.42	4.67187	up	1.25018e-06	9.26999e-05	yes
TRINITY_DN14364_c0_g1	1005	TRINITY_DN14364_c0_g1_i1;TRINITY_DN14364_c0_g1_i2;TRINITY_DN14364_c0_g1_i3;TRINITY_DN14364_c0_g1_i4;TRINITY_DN14364_c0_g1_i5;TRINITY_DN14364_c0_g1_i6;TRINITY_DN14364_c0_g1_i7	two-component response regulator ORR24-like [Nymphaea colorata]	ARR11	Two-component response regulator ARR11 OS=Arabidopsis thaliana OX=3702 GN=ARR11 PE=1 SV=1	GO:0000156(phosphorelay response regulator activity);GO:0000160(phosphorelay signal transduction system);GO:0003677(DNA binding);GO:0003700(DNA binding transcription factor activity);GO:0005515(protein binding);GO:0005634(nucleus);GO:0006351(transcription, DNA-templated);GO:0006355(regulation of transcription, DNA-templated);GO:0009735(response to cytokinin);GO:0009736(cytokinin-activated signali…	COG0745(regulatoR)	K14491	two-component response regulator ARR-B family	-	thj04075(Plant hormone signal transduction)	A0A9D5HKI9.1 PF00072.29;Response_reg;	ARR-B	0	0	0	856.35	359.02	0	0	0	0	79.77	31.41	0	0	37.06	-11.5063	down	1.26067e-06	9.32339e-05	yes
TRINITY_DN15951_c0_g1	292	TRINITY_DN15951_c0_g1_i1;TRINITY_DN15951_c0_g1_i10;TRINITY_DN15951_c0_g1_i11;TRINITY_DN15951_c0_g1_i12;TRINITY_DN15951_c0_g1_i13;TRINITY_DN15951_c0_g1_i14;TRINITY_DN15951_c0_g1_i15;TRINITY_DN15951_c0_g1_i16;TRINITY_DN15951_c0_g1_i17;TRINITY_DN15951_c0_g1_i2;TRINITY_DN15951_c0_g1_i3;TRINITY_DN15951_c0_g1_i4;TRINITY_DN15951_c0_g1_i5;TRINITY_DN15951_c0_g1_i6;TRINITY_DN15951_c0_g1_i7;TRINITY_DN15951_…	actin 5-like protein, partial [Miscanthus sinensis]	act10	Actin-10 OS=Dictyostelium discoideum OX=44689 GN=act10 PE=1 SV=1	GO:0000166(nucleotide binding);GO:0000281(mitotic cytokinesis);GO:0000902(cell morphogenesis);GO:0001891(phagocytic cup);GO:0005200(structural constituent of cytoskeleton);GO:0005515(protein binding);GO:0005524(ATP binding);GO:0005737(cytoplasm);GO:0005856(cytoskeleton);GO:0005884(actin filament);GO:0006897(endocytosis);GO:0006909(phagocytosis);GO:0006935(chemotaxis);GO:0006972(hyperosmotic respo…	COG5277(Actin-related protein)	K05692	actin beta/gamma 1	-	pda04145(Phagosome)	A0A152A3P1.1 PF00022.24;Actin;	-	9	21.93	46	0	0	0	10.35	12.63	35.1	0	0	0	19.36	0	7.81582	up	1.28198e-06	9.4423e-05	yes
TRINITY_DN11451_c0_g1	4098	TRINITY_DN11451_c0_g1_i1;TRINITY_DN11451_c0_g1_i2;TRINITY_DN11451_c0_g1_i3;TRINITY_DN11451_c0_g1_i4;TRINITY_DN11451_c0_g1_i5;TRINITY_DN11451_c0_g1_i6;TRINITY_DN11451_c0_g1_i7;TRINITY_DN11451_c0_g1_i8	-	col2a1	Collagen alpha-1(II) chain OS=Xenopus laevis OX=8355 GN=col2a1 PE=2 SV=2	GO:0005201(extracellular matrix structural constituent);GO:0005581(collagen trimer)	ENOG410XNMM(collagen, type)	-	-	-	-	A0A7R9BNW4.1 PF01410.23;COLFI;	-	1223.43	160.2	0	0	0	0	14.83	2.42	0	0	0	0	5.75	0	12.064	up	1.28342e-06	9.4423e-05	yes
TRINITY_DN7115_c0_g1	948	TRINITY_DN7115_c0_g1_i1;TRINITY_DN7115_c0_g1_i2;TRINITY_DN7115_c0_g1_i3;TRINITY_DN7115_c0_g1_i4	-	-	-	-	-	-	-	-	-	-	-	607	278	0	0	0	0	46.37	13.19	0	0	0	0	19.85	0	11.4308	up	1.28792e-06	9.45084e-05	yes
TRINITY_DN4148_c0_g1	637	TRINITY_DN4148_c0_g1_i1	cytochrome oxidase subunit II [Prototheca ciferrii]	COII	Cytochrome c oxidase subunit 2 OS=Yponomeuta malinellus OX=33466 GN=COII PE=3 SV=1	GO:0004129(cytochrome-c oxidase activity);GO:0005507(copper ion binding);GO:0005751(mitochondrial respiratory chain complex IV);GO:0016021(integral component of membrane);GO:0042773(ATP synthesis coupled electron transport)	COG1622(Subunits I and II form the functional core of the enzyme complex. Electrons originating in cytochrome c are transferred via heme a and Cu(A) to the binuclear center formed by heme a3 and Cu(B) (By similarity))	K02261	cytochrome c oxidase subunit 2	-	cvr00190(Oxidative phosphorylation)	Q9MID9.1 PF00116.25;COX2;	-	1953.14	104	0	0	0	0	294.37	9.8	0	0	0	0	101.39	0	12.6331	up	1.31101e-06	9.59544e-05	yes
TRINITY_DN6214_c0_g1	1869	TRINITY_DN6214_c0_g1_i1;TRINITY_DN6214_c0_g1_i10;TRINITY_DN6214_c0_g1_i11;TRINITY_DN6214_c0_g1_i12;TRINITY_DN6214_c0_g1_i13;TRINITY_DN6214_c0_g1_i14;TRINITY_DN6214_c0_g1_i15;TRINITY_DN6214_c0_g1_i16;TRINITY_DN6214_c0_g1_i17;TRINITY_DN6214_c0_g1_i18;TRINITY_DN6214_c0_g1_i2;TRINITY_DN6214_c0_g1_i3;TRINITY_DN6214_c0_g1_i4;TRINITY_DN6214_c0_g1_i5;TRINITY_DN6214_c0_g1_i6;TRINITY_DN6214_c0_g1_i8;TRINIT…	nuclear transcription factor Y subunit A-10-like isoform X1 [Nymphaea colorata]	NFYA10	Nuclear transcription factor Y subunit A-10 OS=Arabidopsis thaliana OX=3702 GN=NFYA10 PE=2 SV=2	GO:0003677(DNA binding);GO:0003700(DNA binding transcription factor activity);GO:0005634(nucleus);GO:0006351(transcription, DNA-templated);GO:0006355(regulation of transcription, DNA-templated);GO:0016602(CCAAT-binding factor complex)	COG5224(Nuclear transcription factor Y)	NA	NA	NA	-	A0A427AQT9.1 PF02045.20;CBFB_NFYA;	NF-YA	1320	3204.19	3944.66	298.93	306	477.07	40.46	61.13	101.72	12.07	10.82	14.45	67.77	12.45	3.26359	up	1.32132e-06	9.64594e-05	yes
TRINITY_DN38236_c0_g2	2015	TRINITY_DN38236_c0_g2_i1;TRINITY_DN38236_c0_g2_i2;TRINITY_DN38236_c0_g2_i3;TRINITY_DN38236_c0_g2_i4	Bidirectional sugar transporter [Nymphaea thermarum]	SWEET15	Bidirectional sugar transporter SWEET15 OS=Vitis vinifera OX=29760 GN=SWEET15 PE=3 SV=1	GO:0008643(carbohydrate transport);GO:0016021(integral component of membrane);GO:0051119(sugar transmembrane transporter activity)	ENOG4111M4R(sugar transporter)	NA	NA	NA	-	A0A6J1IHB2.1 PF03083.21;MtN3_slv;	-	0	0	1	67.9	4372.62	1	0	0	0.04	3.42	212.64	0.04	0.01	72.03	-11.3874	down	1.33797e-06	9.74242e-05	yes
TRINITY_DN33740_c0_g1	376	TRINITY_DN33740_c0_g1_i1	hypothetical protein GIB67_019432 [Kingdonia uniflora]	CYP72A11	Cytochrome P450 72A11 OS=Arabidopsis thaliana OX=3702 GN=CYP72A11 PE=2 SV=1	GO:0004497(monooxygenase activity)	COG2124(Cytochrome p450)	K15639	PHYB activation tagged suppressor 1	EC:1.14.-.-	nnu00905(Brassinosteroid biosynthesis)	A0A443Q2X7.1 PF00067.27;p450;	-	6.13	111.2	20.79	0	0	0	3.29	36.9	9.17	0	0	0	16.45	0	8.75303	up	1.34267e-06	9.7516e-05	yes
TRINITY_DN12792_c0_g1	784	TRINITY_DN12792_c0_g1_i1	-	-	-	-	-	-	-	-	-	-	-	254	191.97	103	15	11.06	7	25.58	12.01	8.72	1.72	1.26	0.64	15.44	1.21	4.38698	up	1.36389e-06	9.86682e-05	yes
TRINITY_DN10335_c0_g1	1400	TRINITY_DN10335_c0_g1_i1;TRINITY_DN10335_c0_g1_i10;TRINITY_DN10335_c0_g1_i11;TRINITY_DN10335_c0_g1_i3;TRINITY_DN10335_c0_g1_i4;TRINITY_DN10335_c0_g1_i5;TRINITY_DN10335_c0_g1_i6;TRINITY_DN10335_c0_g1_i7;TRINITY_DN10335_c0_g1_i8;TRINITY_DN10335_c0_g1_i9	-	obst-E	Protein obstructor-E OS=Drosophila melanogaster OX=7227 GN=obst-E PE=2 SV=2	GO:0005615(extracellular space);GO:0006030(chitin metabolic process);GO:0008061(chitin binding);GO:0008362(chitin-based embryonic cuticle biosynthetic process);GO:0010716(negative regulation of extracellular matrix disassembly);GO:0035151(regulation of tube size, open tracheal system);GO:0040003(chitin-based cuticle development);GO:0040014(regulation of multicellular organism growth)	ENOG4111EXD(chitin binding)	-	-	-	-	A0A7R9BXD6.1 PF01607.29;CBM_14;	-	477.99	329.84	0	0	0	0	20.13	9.42	0	0	0	0	9.85	0	11.3046	up	1.36551e-06	9.86682e-05	yes
TRINITY_DN8946_c0_g2	1081	TRINITY_DN8946_c0_g2_i1	apocytochrome b [Symbiochloris sp. SG-2018]	MT-CYB	Cytochrome b OS=Cochliomyia hominivorax OX=115425 GN=MT-CYB PE=3 SV=1	GO:0006122(mitochondrial electron transport, ubiquinol to cytochrome c);GO:0007283(spermatogenesis);GO:0008121(ubiquinol-cytochrome-c reductase activity);GO:0045275(respiratory chain complex III)	COG1290(Component of the ubiquinol-cytochrome c reductase complex (complex III or cytochrome b-c1 complex), which is a respiratory chain that generates an electrochemical potential coupled to ATP synthesis (By similarity))	K00412	ubiquinol-cytochrome c reductase cytochrome b subunit	-	ccp00190(Oxidative phosphorylation)	C5H0G5.1 PF00033.24;Cytochrome_B;	-	2543.07	150	1	0	0	2	153.06	5.57	0.05	0	0	0.11	52.89	0.04	10.4697	up	1.38226e-06	9.93356e-05	yes
TRINITY_DN9213_c0_g1	1841	TRINITY_DN9213_c0_g1_i1	UDP-glycosyltransferase 708G1-like [Nymphaea colorata]	UGT708G1	UDP-glycosyltransferase 708G1 OS=Citrus japonica OX=76966 GN=UGT708G1 PE=1 SV=1	GO:0008194(UDP-glycosyltransferase activity);GO:0009813(flavonoid biosynthetic process);GO:0043231(intracellular membrane-bounded organelle);GO:0052696(flavonoid glucuronidation)	COG1819(Transferase)	NA	NA	NA	-	A0A6I9UUS0.1 PF00201.23;UDPGT;	-	767.01	1703.46	2168.55	254	224.18	96	22.73	31.02	53.73	8.49	7.35	2.52	35.83	6.12	3.32042	up	1.3841e-06	9.93356e-05	yes
TRINITY_DN32073_c0_g1	746	TRINITY_DN32073_c0_g1_i1;TRINITY_DN32073_c0_g1_i2;TRINITY_DN32073_c0_g1_i3;TRINITY_DN32073_c0_g1_i4;TRINITY_DN32073_c0_g1_i5;TRINITY_DN32073_c0_g1_i6;TRINITY_DN32073_c0_g1_i7	putative ribosomal protein S14 [Oryza sativa Japonica Group]	RPS14	Small ribosomal subunit protein uS11 OS=Cricetulus griseus OX=10029 GN=RPS14 PE=2 SV=3	GO:0000028(ribosomal small subunit assembly);GO:0000462(maturation of SSU-rRNA from tricistronic rRNA transcript (SSU-rRNA, 5.8S rRNA, LSU-rRNA));GO:0003735(structural constituent of ribosome);GO:0006412(translation);GO:0022627(cytosolic small ribosomal subunit);GO:0048027(mRNA 5'-UTR binding);GO:0070181(small ribosomal subunit rRNA binding)	COG0100(Located on the platform of the 30S subunit, it bridges several disparate RNA helices of the 16S rRNA. Forms part of the Shine-Dalgarno cleft in the 70S ribosome (By similarity))	K02955	small subunit ribosomal protein S14e	-	cre03010(Ribosome)	A0A8X6KMH4.1 PF00411.24;Ribosomal_S11;	-	272.6	118	1	0	0	0	37.59	12.67	0.12	0	0	0	16.79	0	10.2553	up	1.38526e-06	9.93356e-05	yes
TRINITY_DN7425_c0_g2	932	TRINITY_DN7425_c0_g2_i1	MYB-like transcription factor EOBI [Nymphaea colorata]	EOBII	MYB-like transcription factor EOBII OS=Petunia hybrida OX=4102 GN=EOBII PE=2 SV=1	GO:0000981(RNA polymerase II transcription factor activity, sequence-specific DNA binding);GO:0001135(transcription factor activity, RNA polymerase II transcription factor recruiting);GO:0003677(DNA binding);GO:0003700(DNA binding transcription factor activity);GO:0005515(protein binding);GO:0005634(nucleus);GO:0006351(transcription, DNA-templated);GO:0006355(regulation of transcription, DNA-temp…	COG5147(Myblike DNAbinding domain containing protein)	NA	NA	NA	-	A0A9D3WGW1.1 PF00249.36;Myb_DNA-binding;	MYB	0	1	0	2749.08	0	342.45	0	0.05	0	235.19	0	23.36	0.02	86.18	-10.8432	down	1.40528e-06	0.000100516	yes
TRINITY_DN11904_c0_g1	2324	TRINITY_DN11904_c0_g1_i1;TRINITY_DN11904_c0_g1_i2;TRINITY_DN11904_c0_g1_i3;TRINITY_DN11904_c0_g1_i4	-	Tspan11	Tetraspanin-11 OS=Mus musculus OX=10090 GN=Tspan11 PE=2 SV=1	GO:0003674(molecular_function);GO:0005887(integral component of plasma membrane);GO:0007166(cell surface receptor signaling pathway);GO:0016021(integral component of membrane)	ENOG4111IRY(tetraspanin)	-	-	-	-	A0A7R9BG20.1 PF00335.25;Tetraspanin;	-	708	222	0	0	0	0	16.06	3.09	0	0	0	0	6.38	0	11.4983	up	1.43173e-06	0.000102073	yes
TRINITY_DN1297_c0_g1	1021	TRINITY_DN1297_c0_g1_i1;TRINITY_DN1297_c0_g1_i11;TRINITY_DN1297_c0_g1_i13;TRINITY_DN1297_c0_g1_i14;TRINITY_DN1297_c0_g1_i15;TRINITY_DN1297_c0_g1_i16;TRINITY_DN1297_c0_g1_i17;TRINITY_DN1297_c0_g1_i18;TRINITY_DN1297_c0_g1_i19;TRINITY_DN1297_c0_g1_i2;TRINITY_DN1297_c0_g1_i20;TRINITY_DN1297_c0_g1_i21;TRINITY_DN1297_c0_g1_i22;TRINITY_DN1297_c0_g1_i23;TRINITY_DN1297_c0_g1_i3;TRINITY_DN1297_c0_g1_i4;TRI…	protein PYRICULARIA ORYZAE RESISTANCE 21-like [Nymphaea colorata]	-	-	-	ENOG410Z7V6(NA)	-	-	-	-	-	-	74	96	216	8327.93	1593.65	699.53	4.98	4.5	13.03	805.32	148.92	44.71	7.5	332.98	-4.50326	down	1.43971e-06	0.000102073	yes
TRINITY_DN7411_c0_g1	2461	TRINITY_DN7411_c0_g1_i1;TRINITY_DN7411_c0_g1_i11;TRINITY_DN7411_c0_g1_i12;TRINITY_DN7411_c0_g1_i13;TRINITY_DN7411_c0_g1_i14;TRINITY_DN7411_c0_g1_i15;TRINITY_DN7411_c0_g1_i17;TRINITY_DN7411_c0_g1_i18;TRINITY_DN7411_c0_g1_i19;TRINITY_DN7411_c0_g1_i2;TRINITY_DN7411_c0_g1_i4;TRINITY_DN7411_c0_g1_i5;TRINITY_DN7411_c0_g1_i6;TRINITY_DN7411_c0_g1_i7;TRINITY_DN7411_c0_g1_i8;TRINITY_DN7411_c0_g1_i9	Flavonoid 3-5-hydroxylase 1 [Nymphaea thermarum]	CYP75A1	Flavonoid 3',5'-hydroxylase 1 OS=Petunia hybrida OX=4102 GN=CYP75A1 PE=1 SV=1	GO:0016020(membrane);GO:0016709(oxidoreductase activity, acting on paired donors, with incorporation or reduction of molecular oxygen, NAD(P)H as one donor, and incorporation of one atom of oxygen);GO:0044550(secondary metabolite biosynthetic process)	COG2124(Cytochrome p450)	K13083	flavonoid 3',5'-hydroxylase	EC:1.14.14.81	vvi00941(Flavonoid biosynthesis);vvi00944(Flavone and flavonol biosynthesis)	A0A1U7ZH34.1 PF00067.27;p450;	-	8447.21	19333.6	29431.7	2520.3	1252.62	275.85	239.03	336.72	701.32	80.29	40.47	7.09	425.69	42.62	4.11716	up	1.44159e-06	0.000102073	yes
TRINITY_DN20046_c0_g2	767	TRINITY_DN20046_c0_g2_i1;TRINITY_DN20046_c0_g2_i2;TRINITY_DN20046_c0_g2_i3;TRINITY_DN20046_c0_g2_i4;TRINITY_DN20046_c0_g2_i5;TRINITY_DN20046_c0_g2_i6;TRINITY_DN20046_c0_g2_i7;TRINITY_DN20046_c0_g2_i8	hypothetical protein Lal_00045071 [Lupinus albus]	RpL10	Large ribosomal subunit protein uL16 OS=Bombyx mandarina OX=7092 GN=RpL10 PE=2 SV=1	GO:0000027(ribosomal large subunit assembly);GO:0003735(structural constituent of ribosome);GO:0006412(translation);GO:0022625(cytosolic large ribosomal subunit)	COG0197(Binds 23S rRNA and is also seen to make contacts with the A and possibly P site tRNAs (By similarity))	K02866	large subunit ribosomal protein L10e	-	cme03010(Ribosome)	A0A7R9BVH9.1 PF00252.23;Ribosomal_L16;	-	287.6	59.17	2	0	0	0	31.42	8.7	0.18	0	0	0	13.43	0	10.0801	up	1.44176e-06	0.000102073	yes
TRINITY_DN81396_c0_g1	1103	TRINITY_DN81396_c0_g1_i1;TRINITY_DN81396_c0_g1_i2;TRINITY_DN81396_c0_g1_i3	hypothetical protein BDL97_11G077600 [Sphagnum fallax]	MLC1	Myosin light chain 1 OS=Procambarus clarkii OX=6728 GN=MLC1 PE=1 SV=1	GO:0000146(microfilament motor activity);GO:0005509(calcium ion binding);GO:0005829(cytosol);GO:0005859(muscle myosin complex);GO:0006936(muscle contraction);GO:0007498(mesoderm development);GO:0016459(myosin complex)	COG5126(Calcium-binding protein)	K02183	calmodulin	-	zma04016(MAPK signaling pathway - plant);zma04070(Phosphatidylinositol signaling system);zma04626(Plant-pathogen interaction)	A0A7R8V0H4.1 PF13499.11;EF-hand_7;	-	603.16	251.69	0	0	0	0	43.01	9.08	0	0	0	0	17.36	0	11.38	up	1.44506e-06	0.000102073	yes
TRINITY_DN15866_c0_g1	3177	TRINITY_DN15866_c0_g1_i1;TRINITY_DN15866_c0_g1_i2;TRINITY_DN15866_c0_g1_i3;TRINITY_DN15866_c0_g1_i4	predicted protein [Hordeum vulgare subsp. vulgare]	PCK1	Phosphoenolpyruvate carboxykinase, cytosolic [GTP] OS=Gallus gallus OX=9031 GN=PCK1 PE=2 SV=1	GO:0004613(phosphoenolpyruvate carboxykinase (GTP) activity);GO:0005525(GTP binding);GO:0006094(gluconeogenesis)	COG1274(Catalyzes the conversion of oxaloacetate (OAA) to phosphoenolpyruvate (PEP), the rate-limiting step in the metabolic pathway that produces glucose from lactate and other precursors derived from the citric acid cycle (By similarity))	-	-	-	-	A0A154PE24.1 PF00821.23;PEPCK_GTP;	-	1359.23	131	0	0	0	0	21.28	3.05	0	0	0	0	8.11	0	12.1699	up	1.46112e-06	0.000102951	yes
TRINITY_DN1181_c0_g3	1200	TRINITY_DN1181_c0_g3_i1	peroxidase 3-like [Nymphaea colorata]	PER3	Peroxidase 3 OS=Arabidopsis thaliana OX=3702 GN=PER3 PE=2 SV=1	GO:0004601(peroxidase activity);GO:0009505(plant-type cell wall);GO:0009664(plant-type cell wall organization)	ENOG410Y9ME(peroxidase)	K00430	peroxidase	EC:1.11.1.7	pda00940(Phenylpropanoid biosynthesis)	A0A200QKV3.1 PF00141.28;peroxidase;	-	0	1299.56	338.49	1	0	0	0	41.52	14.69	0.06	0	0	18.74	0.02	10.5423	up	1.48245e-06	0.000104195	yes
TRINITY_DN7839_c0_g1	1415	TRINITY_DN7839_c0_g1_i1;TRINITY_DN7839_c0_g1_i2;TRINITY_DN7839_c0_g1_i3;TRINITY_DN7839_c0_g1_i4;TRINITY_DN7839_c0_g1_i5;TRINITY_DN7839_c0_g1_i6;TRINITY_DN7839_c0_g1_i7	unknown [Lotus japonicus]	AHCY	Adenosylhomocysteinase OS=Bos taurus OX=9913 GN=AHCY PE=2 SV=3	GO:0004013(adenosylhomocysteinase activity);GO:0005829(cytosol);GO:0006730(one-carbon metabolic process);GO:0016787(hydrolase activity);GO:0019510(S-adenosylhomocysteine catabolic process);GO:0033353(S-adenosylmethionine cycle);GO:0051287(NAD binding)	COG0499(May play a key role in the regulation of the intracellular concentration of adenosylhomocysteine (By similarity))	K01251	adenosylhomocysteinase	EC:3.3.1.1	sind00270(Cysteine and methionine metabolism)	A0A015LRD9.1 PF05221.22;AdoHcyase;	-	73	16	153	2	3	0	3.67	0.42	7.23	0.1	0.15	0	3.77	0.08	5.74892	up	1.50533e-06	0.000105541	yes
TRINITY_DN36298_c0_g1	788	TRINITY_DN36298_c0_g1_i1;TRINITY_DN36298_c0_g1_i2;TRINITY_DN36298_c0_g1_i4;TRINITY_DN36298_c0_g1_i5	hypothetical protein ZIOFF_026369 [Zingiber officinale]	-	-	-	ENOG4111IA8(NA)	-	-	-	-	-	-	17	20	54	0	0	1	15.79	10.89	5.01	0	0	0.8	10.56	0.27	6.28067	up	1.52795e-06	0.000106862	yes
TRINITY_DN9524_c0_g1	1350	TRINITY_DN9524_c0_g1_i1;TRINITY_DN9524_c0_g1_i2;TRINITY_DN9524_c0_g1_i3;TRINITY_DN9524_c0_g1_i4;TRINITY_DN9524_c0_g1_i6;TRINITY_DN9524_c0_g1_i7;TRINITY_DN9524_c0_g1_i8	protein CASPARIAN STRIP INTEGRITY FACTOR 1-like [Nymphaea colorata]	-	-	-	ENOG410ZFRP(NA)	-	-	-	-	-	-	245.04	1133.03	1770.94	41	23	120	43.59	123.54	259.49	8.02	4.07	18.79	142.21	10.29	4.36039	up	1.53739e-06	0.000107258	yes
TRINITY_DN4968_c0_g1	2643	TRINITY_DN4968_c0_g1_i1;TRINITY_DN4968_c0_g1_i10;TRINITY_DN4968_c0_g1_i11;TRINITY_DN4968_c0_g1_i12;TRINITY_DN4968_c0_g1_i13;TRINITY_DN4968_c0_g1_i14;TRINITY_DN4968_c0_g1_i15;TRINITY_DN4968_c0_g1_i16;TRINITY_DN4968_c0_g1_i17;TRINITY_DN4968_c0_g1_i18;TRINITY_DN4968_c0_g1_i19;TRINITY_DN4968_c0_g1_i2;TRINITY_DN4968_c0_g1_i20;TRINITY_DN4968_c0_g1_i21;TRINITY_DN4968_c0_g1_i22;TRINITY_DN4968_c0_g1_i23;T…	Dirigent protein 20 [Nymphaea thermarum]	DIR3	Dirigent protein 3 OS=Arabidopsis thaliana OX=3702 GN=DIR3 PE=3 SV=1	GO:0009699(phenylpropanoid biosynthetic process);GO:0042349(guiding stereospecific synthesis activity)	ENOG410YGJA(Disease resistance response protein)	K01870	isoleucyl-tRNA synthetase	EC:6.1.1.5	csat00970(Aminoacyl-tRNA biosynthesis)	W9REW2.1 PF03018.19;Dirigent;	-	1441.04	6359.23	8060.09	63.52	47	509.15	160.57	362.86	664.78	9.72	5.91	50.08	396.07	21.9	4.94681	up	1.54229e-06	0.000107335	yes
TRINITY_DN17339_c0_g1	232	TRINITY_DN17339_c0_g1_i1	-	-	-	-	-	-	-	-	-	-	-	4	64	50	0	0	0	5.04	48.88	50.74	0	0	0	34.89	0	8.47046	up	1.54885e-06	0.000107527	yes
TRINITY_DN14000_c0_g1	521	TRINITY_DN14000_c0_g1_i1;TRINITY_DN14000_c0_g1_i2;TRINITY_DN14000_c0_g1_i3;TRINITY_DN14000_c0_g1_i4;TRINITY_DN14000_c0_g1_i5;TRINITY_DN14000_c0_g1_i6;TRINITY_DN14000_c0_g1_i7	Laccase-17, partial [Nymphaea thermarum]	LAC2	Laccase-2 OS=Arabidopsis thaliana OX=3702 GN=LAC2 PE=2 SV=1	GO:0005507(copper ion binding);GO:0009809(lignin biosynthetic process);GO:0016722(oxidoreductase activity, oxidizing metal ions)	COG2132(Multicopper oxidase)	NA	NA	NA	-	A0A2G5EG17.1 PF07731.19;Cu-oxidase_2;	-	8.02	31	129.56	1	0	0	1.92	4.74	27.57	0.31	0	0	11.41	0.1	7.14097	up	1.57613e-06	0.000109154	yes
TRINITY_DN7498_c0_g1	1927	TRINITY_DN7498_c0_g1_i1;TRINITY_DN7498_c0_g1_i2	hypothetical protein Lal_00008645 [Lupinus albus]	adhT	Alcohol dehydrogenase OS=Geobacillus stearothermophilus OX=1422 GN=adhT PE=1 SV=2	GO:0004024(alcohol dehydrogenase activity, zinc-dependent);GO:0006113(fermentation)	COG1064(alcohol dehydrogenase)	K00083	cinnamyl-alcohol dehydrogenase	EC:1.1.1.195	fve00940(Phenylpropanoid biosynthesis)	A0A8J3B818.1 PF08240.17;ADH_N;	-	598	239	0	0	0	0	17.39	4.28	0	0	0	0	7.22	0	11.3488	up	1.58034e-06	0.000109179	yes
TRINITY_DN41266_c0_g1	1132	TRINITY_DN41266_c0_g1_i1;TRINITY_DN41266_c0_g1_i10;TRINITY_DN41266_c0_g1_i11;TRINITY_DN41266_c0_g1_i12;TRINITY_DN41266_c0_g1_i13;TRINITY_DN41266_c0_g1_i14;TRINITY_DN41266_c0_g1_i15;TRINITY_DN41266_c0_g1_i16;TRINITY_DN41266_c0_g1_i17;TRINITY_DN41266_c0_g1_i18;TRINITY_DN41266_c0_g1_i19;TRINITY_DN41266_c0_g1_i2;TRINITY_DN41266_c0_g1_i20;TRINITY_DN41266_c0_g1_i21;TRINITY_DN41266_c0_g1_i22;TRINITY_DN4…	hypothetical protein BSKO_04811 [Bryopsis sp. KO-2023]	-	Vitellin-degrading protease OS=Bombyx mori OX=7091 PE=1 SV=1	GO:0004252(serine-type endopeptidase activity);GO:0006508(proteolysis)	COG5640(protease)	-	-	-	-	A0A7R9BV50.1 PF00089.31;Trypsin;	-	619.01	229	0	0	0	0	40.66	9.47	0	0	0	0	16.71	0	11.3668	up	1.59901e-06	0.0001102	yes
TRINITY_DN4251_c0_g1	1472	TRINITY_DN4251_c0_g1_i1;TRINITY_DN4251_c0_g1_i2;TRINITY_DN4251_c0_g1_i3;TRINITY_DN4251_c0_g1_i4;TRINITY_DN4251_c0_g1_i5;TRINITY_DN4251_c0_g1_i6;TRINITY_DN4251_c0_g1_i7;TRINITY_DN4251_c0_g1_i8	Glucose-1-phosphate adenylyltransferase large subunit 2 [Nymphaea thermarum]	AGPS1	Glucose-1-phosphate adenylyltransferase large subunit 1 (Fragment) OS=Solanum tuberosum OX=4113 GN=AGPS1 PE=1 SV=1	GO:0005524(ATP binding);GO:0005978(glycogen biosynthetic process);GO:0008878(glucose-1-phosphate adenylyltransferase activity);GO:0009507(chloroplast);GO:0019252(starch biosynthetic process)	COG0448(Catalyzes the synthesis of ADP-glucose, a sugar donor used in elongation reactions on alpha-glucans (By similarity))	K00975	glucose-1-phosphate adenylyltransferase	EC:2.7.7.27	pvu00500(Starch and sucrose metabolism);pvu00520(Amino sugar and nucleotide sugar metabolism)	-	-	295.8	686.44	924.14	80.83	56.05	59.06	15.96	23.23	41.99	4.93	3.35	2.91	27.06	3.73	3.5743	up	1.60908e-06	0.000110624	yes
TRINITY_DN33136_c0_g1	1200	TRINITY_DN33136_c0_g1_i1;TRINITY_DN33136_c0_g1_i2;TRINITY_DN33136_c0_g1_i3;TRINITY_DN33136_c0_g1_i4;TRINITY_DN33136_c0_g1_i5	Serine/threonine-protein phosphatase 2A 65 kDa regulatory subunit A beta isoform [Picochlorum sp. SENEW3]	Trx2	Thioredoxin-2 OS=Drosophila melanogaster OX=7227 GN=Trx2 PE=1 SV=3	GO:0000103(sulfate assimilation);GO:0005739(mitochondrion);GO:0006457(protein folding);GO:0015035(protein disulfide oxidoreductase activity);GO:0016671(oxidoreductase activity, acting on a sulfur group of donors, disulfide as acceptor);GO:0034599(cellular response to oxidative stress);GO:0045454(cell redox homeostasis);GO:0055114(oxidation-reduction process)	COG0526(Thioredoxin)	NA	NA	NA	-	A0A7R9GAF1.1 PF00085.25;Thioredoxin;	-	254	107	1	0	0	0	13.25	3.67	0.04	0	0	0	5.65	0	10.1401	up	1.61831e-06	0.000110989	yes
TRINITY_DN9914_c0_g1	1528	TRINITY_DN9914_c0_g1_i1	NADH dehydrogenase subunit 4 [Bathycoccus prasinos]	ND4	NADH-ubiquinone oxidoreductase chain 4 OS=Ceratitis capitata OX=7213 GN=ND4 PE=3 SV=2	GO:0003954(NADH dehydrogenase activity);GO:0005747(mitochondrial respiratory chain complex I);GO:0006120(mitochondrial electron transport, NADH to ubiquinone);GO:0008137(NADH dehydrogenase (ubiquinone) activity);GO:0009060(aerobic respiration);GO:0015990(electron transport coupled proton transport);GO:0045271(respiratory chain complex I);GO:0048039(ubiquinone binding)	COG1008(subunit m)	K03881	NADH-ubiquinone oxidoreductase chain 4	EC:1.6.5.3	bpg00190(Oxidative phosphorylation)	A0A0S1YDL1.1 PF00361.25;Proton_antipo_M;	-	1113.03	37	1	0	0	0	41.7	0.85	0.03	0	0	0	14.19	0	11.7944	up	1.63544e-06	0.000111893	yes
TRINITY_DN48680_c0_g1	434	TRINITY_DN48680_c0_g1_i1;TRINITY_DN48680_c0_g1_i2;TRINITY_DN48680_c0_g1_i3;TRINITY_DN48680_c0_g1_i4;TRINITY_DN48680_c0_g1_i5;TRINITY_DN48680_c0_g1_i6;TRINITY_DN48680_c0_g1_i7	actin, partial [Genlisea aurea]	-	Actin, cytoplasmic type 5 OS=Gallus gallus OX=9031 PE=3 SV=1	GO:0000166(nucleotide binding);GO:0005200(structural constituent of cytoskeleton);GO:0005524(ATP binding);GO:0005737(cytoplasm);GO:0005856(cytoskeleton);GO:0006909(phagocytosis);GO:0015629(actin cytoskeleton);GO:0017022(myosin binding)	COG5277(Actin-related protein)	K05692	actin beta/gamma 1	-	pda04145(Phagosome)	A0A8N5EZG4.1 PF00022.24;Actin;	-	48.3	62.6	165.86	0	1	6	20.1	15.79	60.68	0	0.44	2.49	32.19	0.98	5.48294	up	1.64463e-06	0.000112251	yes
TRINITY_DN14342_c0_g1	1219	TRINITY_DN14342_c0_g1_i1;TRINITY_DN14342_c0_g1_i10;TRINITY_DN14342_c0_g1_i11;TRINITY_DN14342_c0_g1_i13;TRINITY_DN14342_c0_g1_i14;TRINITY_DN14342_c0_g1_i3;TRINITY_DN14342_c0_g1_i4;TRINITY_DN14342_c0_g1_i5;TRINITY_DN14342_c0_g1_i6;TRINITY_DN14342_c0_g1_i7;TRINITY_DN14342_c0_g1_i8;TRINITY_DN14342_c0_g1_i9	hypothetical protein SAY87_002920 [Trapa incisa]	HSP90AA1	Heat shock protein HSP 90-alpha OS=Homo sapiens OX=9606 GN=HSP90AA1 PE=1 SV=5	GO:0005634(nucleus);GO:0005737(cytoplasm);GO:0043627(response to estrogen)	COG0326(Molecular chaperone. Has ATPase activity (By similarity))	K04079	molecular chaperone HtpG	-	zju04141(Protein processing in endoplasmic reticulum);zju04626(Plant-pathogen interaction)	A0A817E573.1 PF00183.23;HSP90;	-	65	23	179.78	3	2	3	4.05	0.79	19.08	0.18	0.39	1.5	7.97	0.69	5.24221	up	1.67288e-06	0.000113905	yes
TRINITY_DN81760_c0_g1	4031	TRINITY_DN81760_c0_g1_i1;TRINITY_DN81760_c0_g1_i2;TRINITY_DN81760_c0_g1_i3;TRINITY_DN81760_c0_g1_i4	putative L-gulonolactone oxidase 6 [Nymphaea thermarum]	GULLO6	Probable L-gulonolactone oxidase 6 OS=Arabidopsis thaliana OX=3702 GN=GULLO6 PE=3 SV=1	GO:0003885(D-arabinono-1,4-lactone oxidase activity);GO:0005576(extracellular region);GO:0016020(membrane);GO:0019853(L-ascorbic acid biosynthetic process);GO:0050105(L-gulonolactone oxidase activity);GO:0050660(flavin adenine dinucleotide binding);GO:0055114(oxidation-reduction process)	COG0277(FAD linked oxidase domain protein)	-	-	-	-	A0A1S3TYU9.1 PF04030.19;ALO;	-	568	1578.43	2337.33	12	6	128	12.77	23.97	46.48	0.36	0.18	2.59	27.74	1.04	5.20002	up	1.68777e-06	0.000114643	yes
TRINITY_DN70931_c1_g1	697	TRINITY_DN70931_c1_g1_i1;TRINITY_DN70931_c1_g1_i2;TRINITY_DN70931_c1_g1_i3	cytochrome c oxidase subunit 3 [Nephroselmis olivacea]	mt:CoIII	Cytochrome c oxidase subunit 3 OS=Aedes aegypti OX=7159 GN=mt:CoIII PE=3 SV=1	GO:0004129(cytochrome-c oxidase activity);GO:0005739(mitochondrion);GO:0005751(mitochondrial respiratory chain complex IV);GO:0006123(mitochondrial electron transport, cytochrome c to oxygen);GO:0009055(electron transfer activity);GO:0009060(aerobic respiration);GO:0015453(oxidoreduction-driven active transmembrane transporter activity);GO:0016020(membrane);GO:0019646(aerobic electron transport c…	COG1845(Cytochrome C Oxidase, Subunit III)	K02262	cytochrome c oxidase subunit 3	-	ota00190(Oxidative phosphorylation)	Q1KPW9.1 PF00510.23;COX3;	-	29.67	18.41	26	0	1	0	3.76	1.45	5.11	0	0.14	0	3.44	0.05	6.03171	up	1.69278e-06	0.000114708	yes
TRINITY_DN14871_c3_g1	220	TRINITY_DN14871_c3_g1_i1	acidic endochitinase-like [Nymphaea colorata]	-	-	-	-	-	-	-	-	-	-	1	756	50.72	0	0	0	1.42	650.65	58.16	0	0	0	236.74	0	11.3227	up	1.7065e-06	0.000115362	yes
TRINITY_DN17930_c0_g1	1938	TRINITY_DN17930_c0_g1_i1;TRINITY_DN17930_c0_g1_i2;TRINITY_DN17930_c0_g1_i3	hypothetical protein RND71_044117 [Anisodus tanguticus]	eEF1alpha2	Elongation factor 1-alpha 2 OS=Drosophila melanogaster OX=7227 GN=eEF1alpha2 PE=2 SV=2	GO:0003746(translation elongation factor activity);GO:0003924(GTPase activity);GO:0005622(intracellular)	COG5256(This protein promotes the GTP-dependent binding of aminoacyl-tRNA to the A-site of ribosomes during protein biosynthesis (By similarity))	K03231	elongation factor 1-alpha	-	csl03013(RNA transport)	S9XBV1.1 PF00009.32;GTP_EFTU;	-	663.16	199	0	0	0	0	18.59	3.4	0	0	0	0	7.33	0	11.3883	up	1.74562e-06	0.000117725	yes
TRINITY_DN69811_c0_g1	1094	TRINITY_DN69811_c0_g1_i1	transcription factor bHLH94-like [Nymphaea colorata]	BHLH94	Transcription factor bHLH94 OS=Arabidopsis thaliana OX=3702 GN=BHLH94 PE=1 SV=2	GO:0005634(nucleus)	ENOG410YG89(Transcription factor)	NA	NA	NA	-	A0A8J5KKS0.1 PF22754.1;bHLH-TF_ACT-like_plant;	bHLH	0	0	0	91	183.12	2	0	0	0	6.09	12.08	0.11	0	6.09	-9.35495	down	1.7651e-06	0.000118214	yes
TRINITY_DN8908_c0_g1	924	TRINITY_DN8908_c0_g1_i1	uncharacterized protein LOC116260977 [Nymphaea colorata]	-	-	GO:0005634(nucleus);GO:0005737(cytoplasm);GO:0008150(biological_process)	ENOG410YJJA(Protein of unknown function, DUF538)	-	-	-	-	A0A1U7ZRY6.1 PF04398.17;DUF538;	-	475	2047.42	2500.4	97.84	125.01	257	36.32	96.88	160.39	8.49	10.71	17.78	97.86	12.33	3.67439	up	1.76586e-06	0.000118214	yes
TRINITY_DN10500_c0_g1	1531	TRINITY_DN10500_c0_g1_i1;TRINITY_DN10500_c0_g1_i2;TRINITY_DN10500_c0_g1_i4;TRINITY_DN10500_c0_g1_i5;TRINITY_DN10500_c0_g1_i6	transcription factor MYB26-like [Nymphaea colorata]	MYB86	Transcription factor MYB86 OS=Arabidopsis thaliana OX=3702 GN=MYB86 PE=2 SV=1	GO:0000981(RNA polymerase II transcription factor activity, sequence-specific DNA binding);GO:0001135(transcription factor activity, RNA polymerase II transcription factor recruiting);GO:0003677(DNA binding);GO:0003700(DNA binding transcription factor activity);GO:0005634(nucleus);GO:0006355(regulation of transcription, DNA-templated);GO:0006357(regulation of transcription by RNA polymerase II);G…	COG5147(Myblike DNAbinding domain containing protein)	NA	NA	NA	-	A0A444CG78.1 PF13921.11;Myb_DNA-bind_6;	MYB	3	0	0	815	611.99	4	0.52	0	0	41.16	32.57	0.29	0.17	24.67	-8.39693	down	1.76707e-06	0.000118214	yes
TRINITY_DN12931_c0_g1	361	TRINITY_DN12931_c0_g1_i1;TRINITY_DN12931_c0_g1_i2;TRINITY_DN12931_c0_g1_i3;TRINITY_DN12931_c0_g1_i4;TRINITY_DN12931_c0_g1_i5;TRINITY_DN12931_c0_g1_i6;TRINITY_DN12931_c0_g1_i7	hypothetical protein SAY87_006881 [Trapa incisa]	act10	Actin-10 OS=Dictyostelium discoideum OX=44689 GN=act10 PE=1 SV=1	-	COG5277(Actin-related protein)	NA	NA	NA	-	A0A7K6J4P8.1 PF00022.24;Actin;	-	10.99	29	66.7	0	1	0	9.84	14.18	57.18	0	1.02	0	27.07	0.34	6.51961	up	1.7715e-06	0.000118214	yes
TRINITY_DN8855_c0_g1	1148	TRINITY_DN8855_c0_g1_i1;TRINITY_DN8855_c0_g1_i2;TRINITY_DN8855_c0_g1_i3;TRINITY_DN8855_c0_g1_i4	Early nodulin-like protein 1 [Nymphaea thermarum]	ENODL14	Early nodulin-like protein 14 OS=Arabidopsis thaliana OX=3702 GN=ENODL14 PE=1 SV=2	GO:0046658(anchored component of plasma membrane)	ENOG410Z06C(Early nodulin-like protein)	-	-	-	-	A0A9D5D8Q2.1 PF02298.22;Cu_bind_like;	-	10	2	3	2841.54	2718.46	1	0.58	0.07	0.15	180.44	172.28	0.05	0.27	117.59	-8.15798	down	1.77373e-06	0.000118214	yes
TRINITY_DN3996_c0_g1	971	TRINITY_DN3996_c0_g1_i1;TRINITY_DN3996_c0_g1_i3;TRINITY_DN3996_c0_g1_i4;TRINITY_DN3996_c0_g1_i5;TRINITY_DN3996_c0_g1_i6;TRINITY_DN3996_c0_g1_i7;TRINITY_DN3996_c0_g1_i8;TRINITY_DN3996_c0_g1_i9	Heat shock protein 90-4 [Striga hermonthica]	Hsp83	Heat shock protein 83 OS=Drosophila auraria OX=47315 GN=Hsp83 PE=3 SV=1	GO:0005634(nucleus);GO:0005737(cytoplasm);GO:0043627(response to estrogen)	COG0326(Molecular chaperone. Has ATPase activity (By similarity))	K04079	molecular chaperone HtpG	-	adu04141(Protein processing in endoplasmic reticulum);adu04626(Plant-pathogen interaction)	A0A803MKT3.1 PF00183.23;HSP90;	-	35	17	65.81	2	0	0	4.63	1.35	8.04	0.64	0	0	4.67	0.21	5.88709	up	1.82203e-06	0.000120748	yes
TRINITY_DN10282_c0_g1	1080	TRINITY_DN10282_c0_g1_i1;TRINITY_DN10282_c0_g1_i10;TRINITY_DN10282_c0_g1_i11;TRINITY_DN10282_c0_g1_i12;TRINITY_DN10282_c0_g1_i13;TRINITY_DN10282_c0_g1_i14;TRINITY_DN10282_c0_g1_i15;TRINITY_DN10282_c0_g1_i16;TRINITY_DN10282_c0_g1_i17;TRINITY_DN10282_c0_g1_i18;TRINITY_DN10282_c0_g1_i19;TRINITY_DN10282_c0_g1_i2;TRINITY_DN10282_c0_g1_i21;TRINITY_DN10282_c0_g1_i22;TRINITY_DN10282_c0_g1_i24;TRINITY_DN1…	hypothetical protein GOP47_0030324 [Adiantum capillus-veneris]	-	Small ribosomal subunit protein uS2 OS=Pinctada fucata OX=50426 PE=2 SV=1	GO:0000028(ribosomal small subunit assembly);GO:0000447(endonucleolytic cleavage in ITS1 to separate SSU-rRNA from 5.8S rRNA and LSU-rRNA from tricistronic rRNA transcript (SSU-rRNA, 5.8S rRNA, LSU-rRNA));GO:0000461(endonucleolytic cleavage to generate mature 3'-end of SSU-rRNA from (SSU-rRNA, 5.8S rRNA, LSU-rRNA));GO:0003735(structural constituent of ribosome);GO:0005055(laminin receptor activit…	COG0052(30S ribosomal protein S2)	K02998	small subunit ribosomal protein SAe	-	cmo03010(Ribosome)	A0A7R9GG57.1 PF00318.25;Ribosomal_S2;	-	628.13	204.14	0	0	0	0	38.34	7.76	0	0	0	0	15.37	0	11.338	up	1.82236e-06	0.000120748	yes
TRINITY_DN7624_c0_g1	1263	TRINITY_DN7624_c0_g1_i1;TRINITY_DN7624_c0_g1_i2;TRINITY_DN7624_c0_g1_i3	RBCS Ribulose bisphosphate carboxylase small chain [Nymphaea thermarum]	RBCS	Ribulose bisphosphate carboxylase small subunit, chloroplastic OS=Pyrus pyrifolia OX=3767 GN=RBCS PE=2 SV=1	GO:0004497(monooxygenase activity);GO:0005618(cell wall);GO:0009507(chloroplast);GO:0009570(chloroplast stroma);GO:0009573(chloroplast ribulose bisphosphate carboxylase complex);GO:0009579(thylakoid);GO:0009637(response to blue light);GO:0009853(photorespiration);GO:0009941(chloroplast envelope);GO:0010114(response to red light);GO:0010218(response to far red light);GO:0015977(carbon fixation);GO…	COG4451(RuBisCO catalyzes two reactions the carboxylation of D- ribulose 1,5-bisphosphate, the primary event in carbon dioxide fixation, as well as the oxidative fragmentation of the pentose substrate. Both reactions occur simultaneously and in competition at the same active site)	K01602	ribulose-bisphosphate carboxylase small chain	EC:4.1.1.39	ghi00630(Glyoxylate and dicarboxylate metabolism);ghi00710(Carbon fixation in photosynthetic organisms)	A0A6P3YXM6.1 PF00101.25;RuBisCO_small;	-	514	1810.76	1690	154	193.95	45	29.91	65.05	82.32	9.89	12.6	2.42	59.09	8.3	3.67628	up	1.83087e-06	0.000120748	yes
TRINITY_DN11865_c0_g1	2204	TRINITY_DN11865_c0_g1_i1	uncharacterized protein LOC116245762 isoform X2 [Nymphaea colorata]	-	-	-	ENOG4111D6X(NA)	-	-	-	-	A0A834YQS4.1 PF08744.15;NOZZLE;	-	1	0	0	892.58	744.24	0	0.02	0	0	24	19.62	0	0.01	14.54	-9.92035	down	1.83266e-06	0.000120748	yes
TRINITY_DN68317_c0_g1	203	TRINITY_DN68317_c0_g1_i1	-	-	-	-	-	-	-	-	-	-	-	9.02	199.38	72	0	1.99	0	15.97	213.98	103.44	0	3.78	0	111.13	1.26	7.22368	up	1.83306e-06	0.000120748	yes
TRINITY_DN11087_c0_g1	1178	TRINITY_DN11087_c0_g1_i1;TRINITY_DN11087_c0_g1_i2	bidirectional sugar transporter SWEET1-like [Nymphaea colorata]	SWEET1	Bidirectional sugar transporter SWEET1 OS=Arabidopsis thaliana OX=3702 GN=SWEET1 PE=1 SV=1	GO:0008643(carbohydrate transport);GO:0016021(integral component of membrane);GO:0051119(sugar transmembrane transporter activity)	ENOG4111M4R(sugar transporter)	NA	NA	NA	-	A0A484MRW3.1 PF03083.21;MtN3_slv;	-	1	0	0	433.34	207.42	2	0.16	0	0	30.17	16.13	0.1	0.05	15.47	-8.57777	down	1.86128e-06	0.000122322	yes
TRINITY_DN20501_c0_g1	846	TRINITY_DN20501_c0_g1_i1;TRINITY_DN20501_c0_g1_i2;TRINITY_DN20501_c0_g1_i3;TRINITY_DN20501_c0_g1_i4	-	-	-	-	-	-	-	-	-	-	-	52	68	3	0	0	0	5.79	4.71	0.22	0	0	0	3.57	0	8.594	up	1.88968e-06	0.000123901	yes
TRINITY_DN16197_c0_g1	715	TRINITY_DN16197_c0_g1_i1;TRINITY_DN16197_c0_g1_i2;TRINITY_DN16197_c0_g1_i3;TRINITY_DN16197_c0_g1_i4;TRINITY_DN16197_c0_g1_i5	-	-	-	-	-	-	-	-	-	-	-	22.03	6	79.9	0	0	0	10.07	0.85	25.85	0	0	0	12.26	0	8.26422	up	1.90185e-06	0.000124411	yes
TRINITY_DN50088_c0_g1	268	TRINITY_DN50088_c0_g1_i1	Indole glucosinolate O-methyltransferase 4 [Nymphaea thermarum]	OMT1	Desmethylxanthohumol 6'-O-methyltransferase OS=Humulus lupulus OX=3486 GN=OMT1 PE=1 SV=2	-	ENOG410XS7T(o-methyltransferase)	K16040	trans-resveratrol di-O-methyltransferase	EC:2.1.1.240	rcu00945(Stilbenoid, diarylheptanoid and gingerol biosynthesis)	-	-	2	76.9	63.23	0	0	0	1.95	45.12	49.42	0	0	0	32.16	0	8.73367	up	1.91319e-06	0.000124864	yes
TRINITY_DN34438_c0_g1	719	TRINITY_DN34438_c0_g1_i1;TRINITY_DN34438_c0_g1_i3;TRINITY_DN34438_c0_g1_i4;TRINITY_DN34438_c0_g1_i5;TRINITY_DN34438_c0_g1_i6;TRINITY_DN34438_c0_g1_i7	hypothetical protein GH714_043939 [Hevea brasiliensis]	-	-	GO:0003690(double-stranded DNA binding);GO:0003700(DNA binding transcription factor activity);GO:0008134(transcription factor binding);GO:0008283(cell proliferation);GO:0009303(rRNA transcription)	ENOG410XZB8(NA)	-	-	-	-	-	-	9	30	26	0	0	0	1.2	2.5	2.75	0	0	0	2.15	0	7.6128	up	1.92834e-06	0.000125564	yes
TRINITY_DN5548_c1_g1	272	TRINITY_DN5548_c1_g1_i1;TRINITY_DN5548_c1_g1_i3;TRINITY_DN5548_c1_g1_i4;TRINITY_DN5548_c1_g1_i5	actin, partial [Derbesia tenuissima]	ACT3	Actin-3 OS=Dibothriocephalus dendriticus OX=28845 GN=ACT3 PE=2 SV=1	GO:0005856(cytoskeleton);GO:0005886(plasma membrane);GO:0005925(focal adhesion);GO:0097433(dense body)	COG5277(Actin-related protein)	NA	NA	NA	-	A0A553NAX8.1 PF00022.24;Actin;	-	16.17	17	87.35	1	0	0	15.59	9.87	67.65	1	0	0	31.04	0.33	6.65465	up	1.94636e-06	0.000126447	yes
TRINITY_DN29889_c0_g1	763	TRINITY_DN29889_c0_g1_i1;TRINITY_DN29889_c0_g1_i10;TRINITY_DN29889_c0_g1_i11;TRINITY_DN29889_c0_g1_i2;TRINITY_DN29889_c0_g1_i3;TRINITY_DN29889_c0_g1_i4;TRINITY_DN29889_c0_g1_i5;TRINITY_DN29889_c0_g1_i6;TRINITY_DN29889_c0_g1_i7;TRINITY_DN29889_c0_g1_i8;TRINITY_DN29889_c0_g1_i9	hypothetical protein [Phaseolus vulgaris]	-	-	-	ENOG410Y5Z0(NA)	-	-	-	-	-	-	58.27	23.54	82.99	3.72	1	2.05	13.35	3.05	22.86	0.45	0.12	0.34	13.09	0.3	4.75817	up	1.96498e-06	0.000127364	yes
TRINITY_DN26501_c0_g1	1539	TRINITY_DN26501_c0_g1_i1;TRINITY_DN26501_c0_g1_i10;TRINITY_DN26501_c0_g1_i2;TRINITY_DN26501_c0_g1_i3;TRINITY_DN26501_c0_g1_i4;TRINITY_DN26501_c0_g1_i6;TRINITY_DN26501_c0_g1_i7;TRINITY_DN26501_c0_g1_i9	polygalacturonase-like [Nymphaea colorata]	-	Polygalacturonase OS=Prunus persica OX=3760 PE=2 SV=1	GO:0004650(polygalacturonase activity);GO:0005576(extracellular region);GO:0005975(carbohydrate metabolic process);GO:0016829(lyase activity);GO:0071555(cell wall organization)	COG5434(Glycoside hydrolase family 28)	K01184	polygalacturonase	EC:3.2.1.15	nnu00040(Pentose and glucuronate interconversions)	A0A834YGM1.1 PF00295.22;Glyco_hydro_28;	-	28	257.21	193	7	0	2	1.57	10.08	9.56	0.45	0	0.71	7.07	0.39	5.98013	up	1.99093e-06	0.000128654	yes
TRINITY_DN62446_c0_g1	311	TRINITY_DN62446_c0_g1_i1	Receptor-like protein kinase FERONIA [Nymphaea thermarum]	FER	Receptor-like protein kinase FERONIA OS=Arabidopsis thaliana OX=3702 GN=FER PE=1 SV=1	GO:0004672(protein kinase activity);GO:0004674(protein serine/threonine kinase activity);GO:0005515(protein binding);GO:0005524(ATP binding);GO:0005576(extracellular region);GO:0005886(plasma membrane);GO:0007338(single fertilization);GO:0009506(plasmodesma);GO:0009723(response to ethylene);GO:0009738(abscisic acid-activated signaling pathway);GO:0009741(response to brassinosteroid);GO:0009742(br…	COG0515(Serine Threonine protein kinase)	NA	NA	NA	-	A0A833VB50.1 PF12819.12;Malectin_like;	-	16.91	14.49	25.23	0	0	0	13.08	6.8	15.74	0	0	0	11.87	0	7.38144	up	1.99396e-06	0.000128654	yes
TRINITY_DN44088_c0_g2	3419	TRINITY_DN44088_c0_g2_i1;TRINITY_DN44088_c0_g2_i2;TRINITY_DN44088_c0_g2_i3	-	-	-	-	ENOG410ZI5B(Juvenile hormone-inducible protein)	-	-	-	-	A0A7R9BHB7.1 PF02958.25;EcKL;	-	361.74	306.26	0	0	0	0	5.67	3.03	0	0	0	0	2.9	0	11.0328	up	2.00219e-06	0.000128891	yes
TRINITY_DN7669_c0_g1	605	TRINITY_DN7669_c0_g1_i1;TRINITY_DN7669_c0_g1_i2;TRINITY_DN7669_c0_g1_i3;TRINITY_DN7669_c0_g1_i4;TRINITY_DN7669_c0_g1_i5;TRINITY_DN7669_c0_g1_i6;TRINITY_DN7669_c0_g1_i7;TRINITY_DN7669_c0_g1_i8;TRINITY_DN7669_c0_g1_i9	hypothetical protein L2E82_09738 [Cichorium intybus]	-	-	GO:0003674(molecular_function);GO:0005575(cellular_component);GO:0008150(biological_process)	ENOG41129JI(NA)	-	-	-	-	-	-	105.44	48.83	1050.42	14	4	4	62.21	28.55	155.71	2.7	0.77	0.63	82.16	1.37	5.95632	up	2.01423e-06	0.000129372	yes
TRINITY_DN1389_c0_g3	1678	TRINITY_DN1389_c0_g3_i1	-	-	-	-	-	-	-	-	-	-	-	30	39	54	0	4	0	1	0.8	1.5	0	0.15	0	1.1	0.05	5.11992	up	2.04095e-06	0.000130598	yes
TRINITY_DN35514_c0_g1	2467	TRINITY_DN35514_c0_g1_i1;TRINITY_DN35514_c0_g1_i2;TRINITY_DN35514_c0_g1_i3	-	-	Fatty acid-binding protein, liver OS=Ginglymostoma cirratum OX=7801 PE=1 SV=1	-	ENOG4111US8(acid binding protein)	-	-	-	-	A0A7R9BMX7.1 PF00061.28;Lipocalin;	-	396	279	0	0	0	0	8.82	3.82	0	0	0	0	4.21	0	11.0454	up	2.0467e-06	0.000130598	yes
TRINITY_DN14805_c0_g1	734	TRINITY_DN14805_c0_g1_i1;TRINITY_DN14805_c0_g1_i2;TRINITY_DN14805_c0_g1_i3;TRINITY_DN14805_c0_g1_i4	hypothetical protein RND71_043577 [Anisodus tanguticus]	rpl13	Large ribosomal subunit protein eL13 OS=Danio rerio OX=7955 GN=rpl13 PE=1 SV=3	GO:0003723(RNA binding);GO:0003735(structural constituent of ribosome);GO:0006412(translation);GO:0022625(cytosolic large ribosomal subunit)	COG4352(cytoplasmic translation)	K02873	large subunit ribosomal protein L13e	-	gsl03010(Ribosome)	A0A7R9BCK3.1 PF01294.23;Ribosomal_L13e;	-	222.41	92	1	0	0	0	25.86	18.83	0.1	0	0	0	14.93	0	9.93936	up	2.0518e-06	0.000130598	yes
TRINITY_DN9918_c0_g1	285	TRINITY_DN9918_c0_g1_i1;TRINITY_DN9918_c0_g1_i2;TRINITY_DN9918_c0_g1_i3;TRINITY_DN9918_c0_g1_i4;TRINITY_DN9918_c0_g1_i5	predicted protein [Hordeum vulgare subsp. vulgare]	-	Tubulin alpha-1 chain OS=Aplysia californica OX=6500 PE=2 SV=1	GO:0000226(microtubule cytoskeleton organization);GO:0000235(astral microtubule);GO:0000278(mitotic cell cycle);GO:0003924(GTPase activity);GO:0005200(structural constituent of cytoskeleton);GO:0005525(GTP binding);GO:0005634(nucleus);GO:0005737(cytoplasm);GO:0005813(centrosome);GO:0005819(spindle);GO:0005874(microtubule);GO:0007017(microtubule-based process);GO:0007094(mitotic spindle assembly c…	COG5023(protein polymerization)	K07374	tubulin alpha	-	mng04145(Phagosome)	H3CY29.1 PF03953.22;Tubulin_C;	-	47.93	79.63	57.56	5	0	3	62.55	63.37	48.94	5.88	0	2.51	58.29	2.8	4.78986	up	2.05808e-06	0.000130598	yes
TRINITY_DN22559_c0_g1	1280	TRINITY_DN22559_c0_g1_i11;TRINITY_DN22559_c0_g1_i2;TRINITY_DN22559_c0_g1_i4;TRINITY_DN22559_c0_g1_i5;TRINITY_DN22559_c0_g1_i6;TRINITY_DN22559_c0_g1_i7;TRINITY_DN22559_c0_g1_i9	hypothetical protein RND71_043638 [Anisodus tanguticus]	-	Glutamine synthetase OS=Panulirus argus OX=6737 PE=2 SV=1	GO:0000166(nucleotide binding);GO:0003824(catalytic activity);GO:0004356(glutamate-ammonia ligase activity);GO:0005524(ATP binding);GO:0006542(glutamine biosynthetic process);GO:0006807(nitrogen compound metabolic process);GO:0016874(ligase activity)	COG0174(glutamine synthetase)	K01915	glutamine synthetase	EC:6.3.1.2	vcn00630(Glyoxylate and dicarboxylate metabolism);vcn00910(Nitrogen metabolism);vcn00250(Alanine, aspartate and glutamate metabolism);vcn00220(Arginine biosynthesis)	A0A815HBB1.1 PF00120.29;Gln-synt_C;	-	114	18	71	4	1	0	8.58	1.11	6	0.26	0.05	0	5.23	0.1	5.53671	up	2.05913e-06	0.000130598	yes
TRINITY_DN5447_c0_g1	708	TRINITY_DN5447_c0_g1_i1;TRINITY_DN5447_c0_g1_i2;TRINITY_DN5447_c0_g1_i3	-	-	-	-	-	-	-	-	-	-	-	81	315	210	3	3	16	9.85	23.87	21.49	0.42	0.41	1.79	18.4	0.87	5.07108	up	2.06099e-06	0.000130598	yes
TRINITY_DN13898_c2_g1	905	TRINITY_DN13898_c2_g1_i1;TRINITY_DN13898_c2_g1_i2;TRINITY_DN13898_c2_g1_i3;TRINITY_DN13898_c2_g1_i4;TRINITY_DN13898_c2_g1_i5;TRINITY_DN13898_c2_g1_i6;TRINITY_DN13898_c2_g1_i8;TRINITY_DN13898_c2_g1_i9	hypothetical protein RND71_044117 [Anisodus tanguticus]	EEF1A1	Elongation factor 1-alpha 1 OS=Cricetulus griseus OX=10029 GN=EEF1A1 PE=2 SV=1	GO:0003746(translation elongation factor activity);GO:0003924(GTPase activity);GO:0005622(intracellular)	COG5256(This protein promotes the GTP-dependent binding of aminoacyl-tRNA to the A-site of ribosomes during protein biosynthesis (By similarity))	K03231	elongation factor 1-alpha	-	cit03013(RNA transport)	A0A7L0Q1F7.1 PF00009.32;GTP_EFTU;	-	23.54	40.48	61.74	2	3	0	12.49	13.56	20.34	2.15	0.27	0	15.46	0.81	4.84625	up	2.07043e-06	0.000130615	yes
TRINITY_DN24_c0_g3	1511	TRINITY_DN24_c0_g3_i1	NADH dehydrogenase subunit 5 [Entransia fimbriata]	ND5	NADH-ubiquinone oxidoreductase chain 5 OS=Locusta migratoria OX=7004 GN=ND5 PE=3 SV=1	GO:0008137(NADH dehydrogenase (ubiquinone) activity);GO:0042773(ATP synthesis coupled electron transport)	COG1009(subunit l)	K03883	NADH-ubiquinone oxidoreductase chain 5	EC:1.6.5.3	ccp00190(Oxidative phosphorylation)	A0A1S4KI71.2 PF00361.25;Proton_antipo_M;	-	951	33.88	1	0	0	0	36.15	0.79	0.03	0	0	0	12.32	0	11.5713	up	2.07047e-06	0.000130615	yes
TRINITY_DN16030_c0_g2	1085	TRINITY_DN16030_c0_g2_i1	hypothetical protein SLEP1_g23430 [Rubroshorea leprosula]	REFA1	Elongation factor 1-alpha OS=Oryza sativa subsp. japonica OX=39947 GN=REFA1 PE=2 SV=2	GO:0003746(translation elongation factor activity);GO:0003924(GTPase activity);GO:0005622(intracellular)	COG5256(This protein promotes the GTP-dependent binding of aminoacyl-tRNA to the A-site of ribosomes during protein biosynthesis (By similarity))	K03231	elongation factor 1-alpha	-	ghi03013(RNA transport)	A0A7J0GQX7.1 PF00009.32;GTP_EFTU;	-	44.11	4	52.93	0	0	0	2.64	0.15	2.66	0	0	0	1.82	0	8.20313	up	2.08027e-06	0.000130941	yes
TRINITY_DN14340_c0_g1	2116	TRINITY_DN14340_c0_g1_i1;TRINITY_DN14340_c0_g1_i2;TRINITY_DN14340_c0_g1_i3;TRINITY_DN14340_c0_g1_i4;TRINITY_DN14340_c0_g1_i5;TRINITY_DN14340_c0_g1_i6	-	-	-	-	-	-	-	-	-	-	-	600.48	191.29	0	0	0	0	17.94	7.52	0	0	0	0	8.49	0	11.2649	up	2.08545e-06	0.000130976	yes
TRINITY_DN16210_c0_g1	1760	TRINITY_DN16210_c0_g1_i2;TRINITY_DN16210_c0_g1_i3;TRINITY_DN16210_c0_g1_i4;TRINITY_DN16210_c0_g1_i5	-	-	-	-	-	-	-	-	-	-	-	75	25	18	1	0	1	4.1	1.03	0.47	0.04	0	0.16	1.87	0.07	5.95248	up	2.09073e-06	0.000131017	yes
TRINITY_DN14193_c0_g1	393	TRINITY_DN14193_c0_g1_i1	-	-	-	-	-	-	-	-	-	-	-	10.99	213.92	67.16	2.17	2	1	5.31	64.28	26.81	1.15	1.08	0.45	32.13	0.89	6.11674	up	2.10892e-06	0.000131865	yes
TRINITY_DN37678_c0_g1	895	TRINITY_DN37678_c0_g1_i1;TRINITY_DN37678_c0_g1_i2;TRINITY_DN37678_c0_g1_i3;TRINITY_DN37678_c0_g1_i4;TRINITY_DN37678_c0_g1_i5;TRINITY_DN37678_c0_g1_i6	hypothetical protein RND71_043413 [Anisodus tanguticus]	RPL8	Large ribosomal subunit protein uL2 OS=Bos taurus OX=9913 GN=RPL8 PE=1 SV=3	GO:0002181(cytoplasmic translation);GO:0003735(structural constituent of ribosome);GO:0022625(cytosolic large ribosomal subunit)	COG0090(One of the primary rRNA binding proteins. Required for association of the 30S and 50S subunits to form the 70S ribosome, for tRNA binding and peptide bond formation. It has been suggested to have peptidyltransferase activity)	K02938	large subunit ribosomal protein L8e	-	zju03010(Ribosome)	A0A7R9BGH8.1 PF03947.23;Ribosomal_L2_C;	-	281.01	80.95	1	0	0	0	22.71	7.99	0.07	0	0	0	10.26	0	10.1402	up	2.11657e-06	0.000132013	yes
TRINITY_DN15215_c0_g1	2738	TRINITY_DN15215_c0_g1_i1;TRINITY_DN15215_c0_g1_i10;TRINITY_DN15215_c0_g1_i12;TRINITY_DN15215_c0_g1_i13;TRINITY_DN15215_c0_g1_i15;TRINITY_DN15215_c0_g1_i16;TRINITY_DN15215_c0_g1_i2;TRINITY_DN15215_c0_g1_i3;TRINITY_DN15215_c0_g1_i4;TRINITY_DN15215_c0_g1_i5;TRINITY_DN15215_c0_g1_i7;TRINITY_DN15215_c0_g1_i8;TRINITY_DN15215_c0_g1_i9	protein disulfide isomerase 1, partial [Clitoria ternatea]	Pdi	Protein disulfide-isomerase OS=Drosophila melanogaster OX=7227 GN=Pdi PE=2 SV=1	GO:0003756(protein disulfide isomerase activity);GO:0005783(endoplasmic reticulum);GO:0006457(protein folding);GO:0031545(peptidyl-proline 4-dioxygenase activity);GO:0034976(response to endoplasmic reticulum stress);GO:1902175(regulation of oxidative stress-induced intrinsic apoptotic signaling pathway)	COG0526(Thioredoxin)	K09580	protein disulfide-isomerase A1	EC:5.3.4.1	smo04141(Protein processing in endoplasmic reticulum)	A0A7R9GF14.1 PF13848.11;Thioredoxin_6;	-	699	162.27	0	0	0	0	15.87	7.18	0	0	0	0	7.68	0	11.3843	up	2.1206e-06	0.000132013	yes
TRINITY_DN15919_c0_g1	2152	TRINITY_DN15919_c0_g1_i1	-	-	-	-	-	-	-	-	-	-	-	353	288	0	0	0	0	8.66	4.34	0	0	0	0	4.33	0	10.9728	up	2.16931e-06	0.000134718	yes
TRINITY_DN18494_c0_g1	1615	TRINITY_DN18494_c0_g1_i1;TRINITY_DN18494_c0_g1_i3;TRINITY_DN18494_c0_g1_i4;TRINITY_DN18494_c0_g1_i5	-	-	-	-	-	-	-	-	-	-	-	30	26	62.01	2	2	1	1.71	0.57	3.09	0.08	0.38	0.03	1.79	0.16	4.73588	up	2.17356e-06	0.000134718	yes
TRINITY_DN11585_c0_g1	2087	TRINITY_DN11585_c0_g1_i1;TRINITY_DN11585_c0_g1_i2;TRINITY_DN11585_c0_g1_i3;TRINITY_DN11585_c0_g1_i4	transcription factor MYB73-like [Nymphaea colorata]	MYB44	Transcription factor MYB44 OS=Arabidopsis thaliana OX=3702 GN=MYB44 PE=1 SV=1	GO:0000981(RNA polymerase II transcription factor activity, sequence-specific DNA binding);GO:0001135(transcription factor activity, RNA polymerase II transcription factor recruiting);GO:0003677(DNA binding);GO:0003700(DNA binding transcription factor activity);GO:0005515(protein binding);GO:0005634(nucleus);GO:0006351(transcription, DNA-templated);GO:0006355(regulation of transcription, DNA-temp…	COG5147(Myblike DNAbinding domain containing protein)	NA	NA	NA	-	A0A4S8JRK0.1 PF13921.11;Myb_DNA-bind_6;	MYB	221	401	718	21	11	53	7.2	7.85	19.45	0.88	0.44	1.54	11.5	0.95	4.24115	up	2.19036e-06	0.000135462	yes
TRINITY_DN12466_c0_g1	633	TRINITY_DN12466_c0_g1_i1;TRINITY_DN12466_c0_g1_i10;TRINITY_DN12466_c0_g1_i2;TRINITY_DN12466_c0_g1_i3;TRINITY_DN12466_c0_g1_i4;TRINITY_DN12466_c0_g1_i5;TRINITY_DN12466_c0_g1_i6;TRINITY_DN12466_c0_g1_i8;TRINITY_DN12466_c0_g1_i9	unnamed protein product [Spirodela intermedia]	RPS26	Small ribosomal subunit protein eS26 OS=Bos taurus OX=9913 GN=RPS26 PE=1 SV=3	GO:0003729(mRNA binding);GO:0003735(structural constituent of ribosome);GO:0022627(cytosolic small ribosomal subunit)	COG4830(Ribosomal protein)	K02976	small subunit ribosomal protein S26e	-	egr03010(Ribosome)	A0A7R9BLF5.1 PF01283.24;Ribosomal_S26e;	-	116	133	1	0	0	0	17.95	16.42	0.17	0	0	0	11.51	0	9.61878	up	2.20384e-06	0.000136	yes
TRINITY_DN66954_c0_g1	285	TRINITY_DN66954_c0_g1_i1	trans-resveratrol di-O-methyltransferase-like [Nymphaea colorata]	MOMT2	Myricetin 7/4'-O-methyltransferase 2 OS=Solanum habrochaites OX=62890 GN=MOMT2 PE=1 SV=1	GO:0008171(O-methyltransferase activity);GO:0008757(S-adenosylmethionine-dependent methyltransferase activity);GO:0019438(aromatic compound biosynthetic process)	-	-	-	-	-	-	-	7.06	34.66	29.27	0	0	0	6.24	18.5	20.83	0	0	0	15.19	0	7.7399	up	2.21093e-06	0.000136141	yes
TRINITY_DN1347_c0_g1	4169	TRINITY_DN1347_c0_g1_i1;TRINITY_DN1347_c0_g1_i10;TRINITY_DN1347_c0_g1_i11;TRINITY_DN1347_c0_g1_i12;TRINITY_DN1347_c0_g1_i13;TRINITY_DN1347_c0_g1_i14;TRINITY_DN1347_c0_g1_i2;TRINITY_DN1347_c0_g1_i3;TRINITY_DN1347_c0_g1_i4;TRINITY_DN1347_c0_g1_i5;TRINITY_DN1347_c0_g1_i6;TRINITY_DN1347_c0_g1_i7;TRINITY_DN1347_c0_g1_i8;TRINITY_DN1347_c0_g1_i9	U-box domain-containing protein 7-like [Nymphaea colorata]	-	-	GO:0005634(nucleus);GO:0005737(cytoplasm)	ENOG4111IDD(Ubox domain-containing protein)	NA	NA	NA	-	A0A2K1JCW0.1 PF05804.17;KAP;	-	329.56	970.68	1107.23	63.02	103.39	13.79	5.41	9.9	14.98	1.18	2	0.22	10.1	1.13	4.05821	up	2.24362e-06	0.000137854	yes
TRINITY_DN7851_c0_g1	1675	TRINITY_DN7851_c0_g1_i1;TRINITY_DN7851_c0_g1_i2;TRINITY_DN7851_c0_g1_i3;TRINITY_DN7851_c0_g1_i4;TRINITY_DN7851_c0_g1_i5;TRINITY_DN7851_c0_g1_i6;TRINITY_DN7851_c0_g1_i7	-	resilin	Pro-resilin OS=Drosophila melanogaster OX=7227 GN=resilin PE=1 SV=1	GO:0005576(extracellular region);GO:0005615(extracellular space);GO:0008010(structural constituent of chitin-based larval cuticle);GO:0008061(chitin binding);GO:0030023(extracellular matrix constituent conferring elasticity);GO:0031012(extracellular matrix);GO:0032992(protein-carbohydrate complex);GO:0040003(chitin-based cuticle development);GO:0042302(structural constituent of cuticle)	ENOG41120ID(Insect cuticle protein)	-	-	-	-	A0A7R9BN62.1 PF00379.28;Chitin_bind_4;	-	4122.21	33	0	0	0	0	139.98	0.68	0	0	0	0	46.89	0	13.645	up	2.25112e-06	0.000138015	yes
TRINITY_DN17633_c0_g1	1910	TRINITY_DN17633_c0_g1_i1;TRINITY_DN17633_c0_g1_i2;TRINITY_DN17633_c0_g1_i4;TRINITY_DN17633_c0_g1_i5;TRINITY_DN17633_c0_g1_i6;TRINITY_DN17633_c0_g1_i8;TRINITY_DN17633_c0_g1_i9	-	-	-	-	-	-	-	-	-	-	-	0	0	0	27	332	5	0	0	0	1.01	11.21	0.14	0	4.12	-9.74342	down	2.26645e-06	0.000138655	yes
TRINITY_DN22207_c0_g1	972	TRINITY_DN22207_c0_g1_i1;TRINITY_DN22207_c0_g1_i2;TRINITY_DN22207_c0_g1_i3;TRINITY_DN22207_c0_g1_i4;TRINITY_DN22207_c0_g1_i6;TRINITY_DN22207_c0_g1_i7;TRINITY_DN22207_c0_g1_i8;TRINITY_DN22207_c0_g1_i9	hypothetical protein CHLNCDRAFT_11918, partial [Chlorella variabilis]	-	Trypsin OS=Fusarium oxysporum OX=5507 PE=1 SV=1	GO:0004252(serine-type endopeptidase activity);GO:0005615(extracellular space);GO:0006508(proteolysis)	COG5640(protease)	NA	NA	NA	-	A0A7R9GCJ1.1 PF00089.31;Trypsin;	-	1093	104	0	0	0	0	78.48	12.25	0	0	0	0	30.24	0	11.8541	up	2.35825e-06	0.00014396	yes
TRINITY_DN21890_c0_g1	788	TRINITY_DN21890_c0_g1_i1;TRINITY_DN21890_c0_g1_i2;TRINITY_DN21890_c0_g1_i3	hypothetical protein NE237_013965 [Protea cynaroides]	RpL18	Large ribosomal subunit protein eL18 OS=Diaphorina citri OX=121845 GN=RpL18 PE=2 SV=1	GO:0003723(RNA binding);GO:0003735(structural constituent of ribosome);GO:0006412(translation);GO:0022625(cytosolic large ribosomal subunit)	COG1727(Ribosomal protein)	K02883	large subunit ribosomal protein L18e	-	cit03010(Ribosome)	A0A7R9BEG4.1 PF17135.9;Ribosomal_L18;	-	221	81	1	0	0	0	22.48	5.61	0.08	0	0	0	9.39	0	9.88202	up	2.36864e-06	0.000144283	yes
TRINITY_DN26302_c0_g1	494	TRINITY_DN26302_c0_g1_i1;TRINITY_DN26302_c0_g1_i10;TRINITY_DN26302_c0_g1_i11;TRINITY_DN26302_c0_g1_i12;TRINITY_DN26302_c0_g1_i13;TRINITY_DN26302_c0_g1_i14;TRINITY_DN26302_c0_g1_i15;TRINITY_DN26302_c0_g1_i16;TRINITY_DN26302_c0_g1_i2;TRINITY_DN26302_c0_g1_i3;TRINITY_DN26302_c0_g1_i4;TRINITY_DN26302_c0_g1_i5;TRINITY_DN26302_c0_g1_i6;TRINITY_DN26302_c0_g1_i7;TRINITY_DN26302_c0_g1_i8;TRINITY_DN26302_c…	predicted protein [Hordeum vulgare subsp. vulgare]	tef2	Translation elongation factor 2 OS=Bombyx mori OX=7091 GN=tef2 PE=1 SV=1	GO:0003674(molecular_function);GO:0005575(cellular_component);GO:0008150(biological_process)	COG0480(Catalyzes the GTP-dependent ribosomal translocation step during translation elongation. During this step, the ribosome changes from the pre-translocational (PRE) to the post- translocational (POST) state as the newly formed A-site-bound peptidyl-tRNA and P-site-bound deacylated tRNA move to the P and E sites, respectively. Catalyzes the coordinated movement of the two tRNA molecules, the …	NA	NA	NA	-	A0A7R9BQJ0.1 PF03764.23;EFG_IV;	-	116.2	118.85	1	0	0	0	38.5	29.82	0.34	0	0	0	22.89	0	9.53418	up	2.37688e-06	0.000144474	yes
TRINITY_DN21357_c0_g1	1876	TRINITY_DN21357_c0_g1_i1;TRINITY_DN21357_c0_g1_i2;TRINITY_DN21357_c0_g1_i3;TRINITY_DN21357_c0_g1_i4;TRINITY_DN21357_c0_g1_i5;TRINITY_DN21357_c0_g1_i6	-	-	-	-	-	-	-	-	-	-	-	268	346	0	0	0	0	18.63	7.22	0	0	0	0	8.62	0	10.9169	up	2.38835e-06	0.000144861	yes
TRINITY_DN11066_c0_g1	381	TRINITY_DN11066_c0_g1_i1;TRINITY_DN11066_c0_g1_i10;TRINITY_DN11066_c0_g1_i11;TRINITY_DN11066_c0_g1_i12;TRINITY_DN11066_c0_g1_i13;TRINITY_DN11066_c0_g1_i14;TRINITY_DN11066_c0_g1_i15;TRINITY_DN11066_c0_g1_i2;TRINITY_DN11066_c0_g1_i3;TRINITY_DN11066_c0_g1_i4;TRINITY_DN11066_c0_g1_i5;TRINITY_DN11066_c0_g1_i7;TRINITY_DN11066_c0_g1_i8;TRINITY_DN11066_c0_g1_i9	-	-	-	-	-	-	-	-	-	-	-	94	62	158	8	0	1	52.2	21.27	69.14	4.59	0	0.51	47.54	1.7	5.34117	up	2.41274e-06	0.000146028	yes
TRINITY_DN36780_c0_g1	1106	TRINITY_DN36780_c0_g1_i1;TRINITY_DN36780_c0_g1_i10;TRINITY_DN36780_c0_g1_i11;TRINITY_DN36780_c0_g1_i12;TRINITY_DN36780_c0_g1_i14;TRINITY_DN36780_c0_g1_i15;TRINITY_DN36780_c0_g1_i16;TRINITY_DN36780_c0_g1_i2;TRINITY_DN36780_c0_g1_i3;TRINITY_DN36780_c0_g1_i4;TRINITY_DN36780_c0_g1_i5;TRINITY_DN36780_c0_g1_i6;TRINITY_DN36780_c0_g1_i7;TRINITY_DN36780_c0_g1_i8	-	-	-	-	ENOG4111KIW(NA)	-	-	-	-	A0A7R9BT22.1 PF16077.10;Spaetzle;	-	667	152	0	0	0	0	38.83	11.92	0	0	0	0	16.92	0	11.3121	up	2.44425e-06	0.000147619	yes
TRINITY_DN88144_c0_g1	809	TRINITY_DN88144_c0_g1_i1	-	-	-	-	-	-	-	-	-	-	-	0	0	0	27	8	78	0	0	0	2.93	0.86	6.78	0	3.52	-8.11223	down	2.49455e-06	0.000150202	yes
TRINITY_DN14513_c0_g1	621	TRINITY_DN14513_c0_g1_i1;TRINITY_DN14513_c0_g1_i10;TRINITY_DN14513_c0_g1_i11;TRINITY_DN14513_c0_g1_i12;TRINITY_DN14513_c0_g1_i13;TRINITY_DN14513_c0_g1_i2;TRINITY_DN14513_c0_g1_i3;TRINITY_DN14513_c0_g1_i4;TRINITY_DN14513_c0_g1_i5;TRINITY_DN14513_c0_g1_i6;TRINITY_DN14513_c0_g1_i7;TRINITY_DN14513_c0_g1_i8;TRINITY_DN14513_c0_g1_i9	Ubiquitin/40S ribosomal protein S27a fusion [Klebsormidium nitens]	RpS27A	Ubiquitin-ribosomal protein eS31 fusion protein OS=Drosophila melanogaster OX=7227 GN=RpS27A PE=1 SV=2	GO:0002181(cytoplasmic translation);GO:0003723(RNA binding);GO:0003735(structural constituent of ribosome);GO:0005634(nucleus);GO:0005737(cytoplasm);GO:0005840(ribosome);GO:0006412(translation);GO:0015935(small ribosomal subunit);GO:0016567(protein ubiquitination);GO:0019941(modification-dependent protein catabolic process);GO:0022627(cytosolic small ribosomal subunit);GO:0031386(protein tag);GO:…	COG5272(ubiquitin)	K02977	small subunit ribosomal protein S27Ae	-	cit03010(Ribosome)	A0A816GH23.1 PF13598.11;DUF4139;	-	330	37.02	2	0	0	0	62.87	4.16	0.38	0	0	0	22.47	0	10.1568	up	2.49762e-06	0.000150202	yes
TRINITY_DN33936_c0_g2	1338	TRINITY_DN33936_c0_g2_i1	GDSL esterase/lipase At1g29670-like isoform X1 [Nymphaea colorata]	At4g16230	GDSL esterase/lipase At4g16230 OS=Arabidopsis thaliana OX=3702 GN=At4g16230 PE=3 SV=2	GO:0005576(extracellular region);GO:0005634(nucleus);GO:0009627(systemic acquired resistance);GO:0016042(lipid catabolic process);GO:0016788(hydrolase activity, acting on ester bonds);GO:0048046(apoplast);GO:0052689(carboxylic ester hydrolase activity)	ENOG410YAE5(GDSL-like Lipase/Acylhydrolase)	K00679	phospholipid:diacylglycerol acyltransferase	EC:2.3.1.158	cic00561(Glycerolipid metabolism)	A0A5A7P4L6.1 PF00657.27;Lipase_GDSL;	-	8.29	25.18	30.71	0	0	0	0.37	0.69	1.15	0	0	0	0.74	0	7.57395	up	2.50564e-06	0.000150365	yes
TRINITY_DN5412_c0_g1	759	TRINITY_DN5412_c0_g1_i1;TRINITY_DN5412_c0_g1_i2;TRINITY_DN5412_c0_g1_i3;TRINITY_DN5412_c0_g1_i4;TRINITY_DN5412_c0_g1_i5;TRINITY_DN5412_c0_g1_i6;TRINITY_DN5412_c0_g1_i7;TRINITY_DN5412_c0_g1_i8	Cytochrome c oxidase subunit 1 [Coccomyxa sp. Obi]	MT-CO1	Cytochrome c oxidase subunit 1 OS=Didelphis virginiana OX=9267 GN=MT-CO1 PE=3 SV=1	GO:0004129(cytochrome-c oxidase activity);GO:0045277(respiratory chain complex IV)	COG0843(Cytochrome C oxidase subunit I)	K02256	cytochrome c oxidase subunit 1	EC:1.9.3.1	csl00190(Oxidative phosphorylation)	U5HSK0.1 PF00115.25;COX1;	-	79.15	45.31	64.02	0	1	5.95	11.77	4.21	8.88	0	0.12	0.79	8.29	0.3	4.96927	up	2.51596e-06	0.000150665	yes
TRINITY_DN17659_c0_g1	741	TRINITY_DN17659_c0_g1_i1;TRINITY_DN17659_c0_g1_i2;TRINITY_DN17659_c0_g1_i3;TRINITY_DN17659_c0_g1_i4;TRINITY_DN17659_c0_g1_i5;TRINITY_DN17659_c0_g1_i6;TRINITY_DN17659_c0_g1_i7;TRINITY_DN17659_c0_g1_i8	-	-	-	-	-	-	-	-	-	-	-	798	124	0	0	0	0	89.27	9.9	0	0	0	0	33.06	0	11.4802	up	2.56938e-06	0.000153446	yes
TRINITY_DN33997_c0_g1	553	TRINITY_DN33997_c0_g1_i1;TRINITY_DN33997_c0_g1_i2;TRINITY_DN33997_c0_g1_i3;TRINITY_DN33997_c0_g1_i4;TRINITY_DN33997_c0_g1_i5	L-ascorbate oxidase [Nymphaea thermarum]	-	-	GO:0005507(copper ion binding);GO:0009809(lignin biosynthetic process);GO:0016722(oxidoreductase activity, oxidizing metal ions)	COG2132(Multicopper oxidase)	NA	NA	NA	-	A0A833VHD0.1 PF00394.27;Cu-oxidase;	-	41.28	101.9	57.59	3	5	0	39.5	73.5	44.25	1.24	2.25	0	52.42	1.16	4.92898	up	2.57323e-06	0.000153446	yes
TRINITY_DN15134_c0_g1	530	TRINITY_DN15134_c0_g1_i1;TRINITY_DN15134_c0_g1_i2;TRINITY_DN15134_c0_g1_i3;TRINITY_DN15134_c0_g1_i4;TRINITY_DN15134_c0_g1_i5	hypothetical protein CVIRNUC_006093 [Coccomyxa viridis]	RPS12	Small ribosomal subunit protein eS12 OS=Bos taurus OX=9913 GN=RPS12 PE=2 SV=1	GO:0003735(structural constituent of ribosome);GO:0022627(cytosolic small ribosomal subunit)	COG1358((ribosomal) protein)	K02951	small subunit ribosomal protein S12e	-	cre03010(Ribosome)	A0A7R9BF91.1 PF01248.31;Ribosomal_L7Ae;	-	147	89	1	0	0	0	33.77	12.83	0.19	0	0	0	15.6	0	9.53346	up	2.5899e-06	0.000154116	yes
TRINITY_DN36548_c0_g2	4020	TRINITY_DN36548_c0_g2_i1	reverse transcriptase-related protein with [Klebsormidium nitens]	-	LINE-1 retrotransposable element ORF2 protein OS=Homo sapiens OX=9606 PE=1 SV=1	GO:0003964(RNA-directed DNA polymerase activity);GO:0006310(DNA recombination);GO:0009036(Type II site-specific deoxyribonuclease activity);GO:0032197(transposition, RNA-mediated);GO:0032199(reverse transcription involved in RNA-mediated transposition);GO:0046872(metal ion binding);GO:0090305(nucleic acid phosphodiester bond hydrolysis)	ENOG410YUPY(Retroelement)	-	-	-	-	A0A3Q0JDG3.1 PF00078.32;RVT_1;	-	350.16	241.15	0	0	0	0	4.22	1.78	0	0	0	0	2	0	10.8535	up	2.60938e-06	0.000154949	yes
TRINITY_DN23914_c0_g1	451	TRINITY_DN23914_c0_g1_i1;TRINITY_DN23914_c0_g1_i10;TRINITY_DN23914_c0_g1_i11;TRINITY_DN23914_c0_g1_i12;TRINITY_DN23914_c0_g1_i2;TRINITY_DN23914_c0_g1_i3;TRINITY_DN23914_c0_g1_i4;TRINITY_DN23914_c0_g1_i5;TRINITY_DN23914_c0_g1_i6;TRINITY_DN23914_c0_g1_i7;TRINITY_DN23914_c0_g1_i8;TRINITY_DN23914_c0_g1_i9	unknown [Lotus japonicus]	rps24	Small ribosomal subunit protein eS24 OS=Takifugu rubripes OX=31033 GN=rps24 PE=3 SV=1	GO:0000462(maturation of SSU-rRNA from tricistronic rRNA transcript (SSU-rRNA, 5.8S rRNA, LSU-rRNA));GO:0002181(cytoplasmic translation);GO:0003735(structural constituent of ribosome);GO:0005840(ribosome);GO:0006412(translation);GO:0022626(cytosolic ribosome);GO:0022627(cytosolic small ribosomal subunit)	COG2004(40S ribosomal protein S24)	K02974	small subunit ribosomal protein S24e	-	ath03010(Ribosome)	A0A813ZCA3.1 PF01282.24;Ribosomal_S24e;	-	30	9	71	1	0	0	11.51	2.07	24.42	0.39	0	0	12.67	0.13	6.53973	up	2.62506e-06	0.000155554	yes
TRINITY_DN541_c0_g1	3095	TRINITY_DN541_c0_g1_i10;TRINITY_DN541_c0_g1_i12;TRINITY_DN541_c0_g1_i13;TRINITY_DN541_c0_g1_i14;TRINITY_DN541_c0_g1_i15;TRINITY_DN541_c0_g1_i16;TRINITY_DN541_c0_g1_i17;TRINITY_DN541_c0_g1_i18;TRINITY_DN541_c0_g1_i19;TRINITY_DN541_c0_g1_i20;TRINITY_DN541_c0_g1_i22;TRINITY_DN541_c0_g1_i23;TRINITY_DN541_c0_g1_i25;TRINITY_DN541_c0_g1_i26;TRINITY_DN541_c0_g1_i4;TRINITY_DN541_c0_g1_i5;TRINITY_DN541_c0_…	SNF2 domain-containing protein CLASSY 4-like [Nymphaea colorata]	-	-	-	-	-	-	-	-	-	-	47	52.75	73.79	3605.34	4335.68	65	1.69	1.43	2.28	113.73	142.16	1.24	1.8	85.71	-5.19974	down	2.64726e-06	0.000156542	yes
TRINITY_DN46447_c0_g1	703	TRINITY_DN46447_c0_g1_i1	uncharacterized protein LOC116264753 [Nymphaea colorata]	-	-	GO:0003674(molecular_function);GO:0005576(extracellular region);GO:0008150(biological_process)	ENOG41108NN(NA)	-	-	-	-	-	-	12	0	2	889.79	4267.91	9	1.48	0	0.21	125.13	596.54	1.02	0.56	240.9	-8.13347	down	2.65899e-06	0.00015668	yes
TRINITY_DN25642_c1_g2	1023	TRINITY_DN25642_c1_g2_i11;TRINITY_DN25642_c1_g2_i12;TRINITY_DN25642_c1_g2_i2;TRINITY_DN25642_c1_g2_i4;TRINITY_DN25642_c1_g2_i6;TRINITY_DN25642_c1_g2_i7;TRINITY_DN25642_c1_g2_i9	predicted protein [Hordeum vulgare subsp. vulgare]	PEPCK	Phosphoenolpyruvate carboxykinase [GTP] OS=Haemonchus contortus OX=6289 GN=PEPCK PE=2 SV=1	GO:0004611(phosphoenolpyruvate carboxykinase activity);GO:0004613(phosphoenolpyruvate carboxykinase (GTP) activity);GO:0005525(GTP binding);GO:0005739(mitochondrion);GO:0005829(cytosol);GO:0006090(pyruvate metabolic process);GO:0006094(gluconeogenesis);GO:0006807(nitrogen compound metabolic process);GO:0016301(kinase activity);GO:0016310(phosphorylation);GO:0017076(purine nucleotide binding);GO:0…	COG1274(Catalyzes the conversion of oxaloacetate (OAA) to phosphoenolpyruvate (PEP), the rate-limiting step in the metabolic pathway that produces glucose from lactate and other precursors derived from the citric acid cycle (By similarity))	-	-	-	-	A0A816UBS1.1 PF17297.7;PEPCK_N;	-	26	5	58.83	0	0	0	1.86	0.23	6.17	0	0	0	2.75	0	8.0171	up	2.66066e-06	0.00015668	yes
TRINITY_DN17787_c0_g1	329	TRINITY_DN17787_c0_g1_i1;TRINITY_DN17787_c0_g1_i2;TRINITY_DN17787_c0_g1_i3;TRINITY_DN17787_c0_g1_i4	uncharacterized protein LOC116264946 [Nymphaea colorata]	-	-	GO:0003674(molecular_function);GO:0005576(extracellular region);GO:0008150(biological_process)	ENOG41108NN(NA)	-	-	-	-	-	-	0	0	0	69.35	133.03	2	0	0	0	52.1	103.29	1.24	0	52.21	-8.92028	down	2.6787e-06	0.000157415	yes
TRINITY_DN43463_c0_g1	1506	TRINITY_DN43463_c0_g1_i1;TRINITY_DN43463_c0_g1_i3	hypothetical protein RND71_044239 [Anisodus tanguticus]	pabpc1a	Polyadenylate-binding protein 1A OS=Danio rerio OX=7955 GN=pabpc1a PE=1 SV=1	GO:0003676(nucleic acid binding);GO:0003723(RNA binding);GO:0005737(cytoplasm);GO:0007507(heart development)	ENOG410XR5X(poly(A) binding protein, cytoplasmic)	K13126	polyadenylate-binding protein	-	cvr03013(RNA transport);cvr03015(mRNA surveillance pathway);cvr03018(RNA degradation)	A0A6V7TUD5.1 PF00076.27;RRM_1;	-	709.17	133	0	0	0	0	27.07	3.12	0	0	0	0	10.06	0	11.3505	up	2.68538e-06	0.000157481	yes
TRINITY_DN725_c0_g1	1572	TRINITY_DN725_c0_g1_i1;TRINITY_DN725_c0_g1_i3;TRINITY_DN725_c0_g1_i4;TRINITY_DN725_c0_g1_i5	Chalcone synthase [Nymphaea thermarum]	CHS-1B	Chalcone synthase 1B OS=Pisum sativum OX=3888 GN=CHS-1B PE=3 SV=1	GO:0005575(cellular_component);GO:0009813(flavonoid biosynthetic process);GO:0016210(naringenin-chalcone synthase activity)	COG3424(synthase)	K00660	chalcone synthase	EC:2.3.1.74	egr00941(Flavonoid biosynthesis);egr04712(Circadian rhythm - plant)	A0A314KHD1.1 PF00195.24;Chal_sti_synt_N;	-	36926.3	60579.2	87427.4	6933.31	2951.57	302	1368.8	1380.29	2709.49	287.81	118.59	10.05	1819.53	138.82	4.48552	up	2.70915e-06	0.000158547	yes
TRINITY_DN16924_c0_g1	490	TRINITY_DN16924_c0_g1_i1;TRINITY_DN16924_c0_g1_i2;TRINITY_DN16924_c0_g1_i3	predicted protein [Hordeum vulgare subsp. vulgare]	RpL34	Large ribosomal subunit protein eL34 OS=Aedes albopictus OX=7160 GN=RpL34 PE=2 SV=2	GO:0003723(RNA binding);GO:0003735(structural constituent of ribosome);GO:0006412(translation);GO:0022625(cytosolic large ribosomal subunit);GO:0042254(ribosome biogenesis)	COG2174((ribosomal) protein)	K02915	large subunit ribosomal protein L34e	-	apro03010(Ribosome)	A0A7R9ACI5.1 PF01199.23;Ribosomal_L34e;	-	141	85	1	0	0	0	43.01	20.18	0.23	0	0	0	21.14	0	9.47122	up	2.73719e-06	0.000159524	yes
TRINITY_DN62780_c1_g1	1949	TRINITY_DN62780_c1_g1_i1	-	-	-	-	-	-	-	-	-	-	-	0	0	0	129.12	192.01	1	0	0	0	4.03	5.87	0.02	0	3.31	-9.5796	down	2.74278e-06	0.000159524	yes
TRINITY_DN3942_c0_g1	781	TRINITY_DN3942_c0_g1_i1;TRINITY_DN3942_c0_g1_i2;TRINITY_DN3942_c0_g1_i3;TRINITY_DN3942_c0_g1_i4;TRINITY_DN3942_c0_g1_i5;TRINITY_DN3942_c0_g1_i6	-	-	-	-	-	-	-	-	-	-	-	7	126	51	0	1	1	0.72	7.98	4.37	0	0.12	0.09	4.36	0.07	6.60307	up	2.75261e-06	0.000159524	yes
TRINITY_DN12055_c2_g1	1913	TRINITY_DN12055_c2_g1_i1	hypothetical protein Lal_00014440 [Lupinus albus]	stcV	Norsolorinic acid reductase stcV OS=Emericella nidulans (strain FGSC A4 / ATCC 38163 / CBS 112.46 / NRRL 194 / M139) OX=227321 GN=stcV PE=2 SV=2	GO:0003674(molecular_function);GO:0005575(cellular_component);GO:0008150(biological_process)	COG0667(Aldo keto reductase)	K17744	L-galactose dehydrogenase	EC:1.1.1.316	vra00053(Ascorbate and aldarate metabolism)	A0A3M7SEI8.1 PF00248.26;Aldo_ket_red;	-	22	3	296	0	0	0	0.62	0.05	7	0	0	0	2.56	0	9.79502	up	2.76115e-06	0.000159524	yes
TRINITY_DN41594_c0_g1	706	TRINITY_DN41594_c0_g1_i1	cytochrome c oxidase subunit 3 [Zygnema circumcarinatum]	mt:CoIII	Cytochrome c oxidase subunit 3 OS=Drosophila yakuba OX=7245 GN=mt:CoIII PE=3 SV=1	GO:0004129(cytochrome-c oxidase activity);GO:0005739(mitochondrion);GO:0005751(mitochondrial respiratory chain complex IV);GO:0006123(mitochondrial electron transport, cytochrome c to oxygen);GO:0009055(electron transfer activity);GO:0009060(aerobic respiration);GO:0015453(oxidoreduction-driven active transmembrane transporter activity);GO:0016020(membrane);GO:0019646(aerobic electron transport c…	COG1845(Cytochrome C Oxidase, Subunit III)	K02262	cytochrome c oxidase subunit 3	-	mis00190(Oxidative phosphorylation)	Q60HB2.1 PF00510.23;COX3;	-	4	36	55	0	0	0	0.49	2.74	5.66	0	0	0	2.96	0	8.12482	up	2.76125e-06	0.000159524	yes
TRINITY_DN102_c2_g1	370	TRINITY_DN102_c2_g1_i1;TRINITY_DN102_c2_g1_i2;TRINITY_DN102_c2_g1_i3;TRINITY_DN102_c2_g1_i4;TRINITY_DN102_c2_g1_i5;TRINITY_DN102_c2_g1_i6;TRINITY_DN102_c2_g1_i7;TRINITY_DN102_c2_g1_i8	-	-	-	-	-	-	-	-	-	-	-	5	23	73.76	0	0	0	2.79	7.9	33.83	0	0	0	14.84	0	8.19423	up	2.76271e-06	0.000159524	yes
TRINITY_DN13071_c0_g1	822	TRINITY_DN13071_c0_g1_i1;TRINITY_DN13071_c0_g1_i2	hypothetical protein RND71_044115 [Anisodus tanguticus]	-	Troponin C OS=Tyrophagus putrescentiae OX=59818 PE=1 SV=1	GO:0005509(calcium ion binding)	COG5126(Calcium-binding protein)	K02183	calmodulin	-	smo04016(MAPK signaling pathway - plant);smo04070(Phosphatidylinositol signaling system)	A0A7R9BYM8.1 PF13499.11;EF-hand_7;	-	397.57	207	0	0	0	0	37.41	11.91	0	0	0	0	16.44	0	10.8837	up	2.76526e-06	0.000159524	yes
TRINITY_DN22697_c0_g2	1515	TRINITY_DN22697_c0_g2_i1;TRINITY_DN22697_c0_g2_i2	-	-	-	-	-	-	-	-	-	-	-	597.98	150	0	0	0	0	23.43	3.61	0	0	0	0	9.01	0	11.1821	up	2.77353e-06	0.000159675	yes
TRINITY_DN27404_c0_g1	658	TRINITY_DN27404_c0_g1_i1	putative cysteine-rich receptor-like protein kinase 23 [Nymphaea thermarum]	GNK2L	Antimicrobial ginkbilobin-2-like protein OS=Castanea crenata OX=103480 GN=GNK2L PE=2 SV=1	GO:0003674(molecular_function);GO:0005576(extracellular region);GO:0005618(cell wall);GO:0005773(vacuole);GO:0009737(response to abscisic acid)	ENOG410YIB0(cysteine-rich repeat secretory protein)	NA	NA	NA	-	A0A5N5I5S9.1 PF01657.22;Stress-antifung;	-	16	68	8	0	0	0	2.25	5.98	0.95	0	0	0	3.06	0	8.17531	up	2.7997e-06	0.000160855	yes
TRINITY_DN35147_c0_g1	363	TRINITY_DN35147_c0_g1_i1;TRINITY_DN35147_c0_g1_i2	predicted protein [Hordeum vulgare subsp. vulgare]	TUBA1A	Tubulin alpha-1A chain OS=Gallus gallus OX=9031 GN=TUBA1A PE=1 SV=2	GO:0003924(GTPase activity);GO:0005200(structural constituent of cytoskeleton);GO:0005525(GTP binding);GO:0005634(nucleus);GO:0005881(cytoplasmic microtubule);GO:0007017(microtubule-based process);GO:0036464(cytoplasmic ribonucleoprotein granule);GO:0043209(myelin sheath);GO:0055037(recycling endosome);GO:0070062(extracellular exosome)	COG5023(protein polymerization)	K07374	tubulin alpha	-	thj04145(Phagosome)	A0A9F2PMS0.1 PF00091.30;Tubulin;	-	32.73	24.35	8	0	0	0	18.95	8.69	3.8	0	0	0	10.48	0	7.6503	up	2.82281e-06	0.000161854	yes
TRINITY_DN8261_c0_g1	588	TRINITY_DN8261_c0_g1_i1;TRINITY_DN8261_c0_g1_i4	HYPER-SENSITIVITY-RELATED 4 protein [Nymphaea thermarum]	At3g28580	AAA-ATPase At3g28580 OS=Arabidopsis thaliana OX=3702 GN=At3g28580 PE=2 SV=1	GO:0000304(response to singlet oxygen);GO:0005524(ATP binding);GO:0005783(endoplasmic reticulum);GO:0005886(plasma membrane);GO:0009737(response to abscisic acid);GO:0016021(integral component of membrane);GO:0016787(hydrolase activity);GO:0016887(ATPase activity)	COG0465(Acts as a processive, ATP-dependent zinc metallopeptidase for both cytoplasmic and membrane proteins. Plays a role in the quality control of integral membrane proteins (By similarity))	NA	NA	NA	-	A0A833QNJ5.1 PF00004.34;AAA;	-	27.88	153.88	430.56	1	2	9	5.01	17.35	65.43	0.22	0.44	1.51	29.26	0.72	5.86636	up	2.83551e-06	0.000162254	yes
TRINITY_DN20154_c0_g1	1421	TRINITY_DN20154_c0_g1_i10;TRINITY_DN20154_c0_g1_i11;TRINITY_DN20154_c0_g1_i12;TRINITY_DN20154_c0_g1_i13;TRINITY_DN20154_c0_g1_i14;TRINITY_DN20154_c0_g1_i16;TRINITY_DN20154_c0_g1_i17;TRINITY_DN20154_c0_g1_i18;TRINITY_DN20154_c0_g1_i19;TRINITY_DN20154_c0_g1_i2;TRINITY_DN20154_c0_g1_i20;TRINITY_DN20154_c0_g1_i21;TRINITY_DN20154_c0_g1_i22;TRINITY_DN20154_c0_g1_i24;TRINITY_DN20154_c0_g1_i25;TRINITY_DN…	-	-	-	-	-	-	-	-	-	-	-	8002.56	117.94	1	0	0	3	500.85	7.51	0.08	0	0	0.15	169.48	0.05	11.555	up	2.85263e-06	0.000162905	yes
TRINITY_DN1904_c0_g1	648	TRINITY_DN1904_c0_g1_i1;TRINITY_DN1904_c0_g1_i2;TRINITY_DN1904_c0_g1_i3	unknown [Lotus japonicus]	CTSL	Procathepsin L (Fragments) OS=Gallus gallus OX=9031 GN=CTSL PE=1 SV=1	GO:0004197(cysteine-type endopeptidase activity);GO:0005615(extracellular space);GO:0005764(lysosome);GO:0051603(proteolysis involved in cellular protein catabolic process)	COG4870(cathepsin)	NA	NA	NA	-	A0A820VK51.1 PF00112.28;Peptidase_C1;	-	38	7	78.49	0	0	1	5.94	0.71	43.85	0	0	0.13	16.83	0.04	6.69612	up	2.87862e-06	0.000163981	yes
TRINITY_DN9015_c0_g1	797	TRINITY_DN9015_c0_g1_i1;TRINITY_DN9015_c0_g1_i2	uncharacterized protein LOC116254796 [Nymphaea colorata]	-	-	-	ENOG410YVPM(NA)	-	-	-	-	A0A6I9S767.1 PF14009.11;PADRE;	-	163	243	569.39	27	6	25	15.98	14.78	46.87	3.01	0.66	2.23	25.88	1.97	4.32405	up	2.88305e-06	0.000163981	yes
TRINITY_DN11770_c1_g1	217	TRINITY_DN11770_c1_g1_i1	Acidic endochitinase [Nymphaea thermarum]	-	-	-	-	-	-	-	-	-	-	0	1862.67	46.28	0	0	0	0	1658.28	54.91	0	0	0	571.06	0	12.5712	up	2.88931e-06	0.000164007	yes
TRINITY_DN54761_c0_g1	2017	TRINITY_DN54761_c0_g1_i1;TRINITY_DN54761_c0_g1_i3;TRINITY_DN54761_c0_g1_i4	hypothetical protein RND71_043557 [Anisodus tanguticus]	SDHA	Succinate dehydrogenase [ubiquinone] flavoprotein subunit, mitochondrial OS=Sus scrofa OX=9823 GN=SDHA PE=1 SV=2	GO:0005743(mitochondrial inner membrane);GO:0006099(tricarboxylic acid cycle);GO:0006105(succinate metabolic process);GO:0007399(nervous system development);GO:0008177(succinate dehydrogenase (ubiquinone) activity);GO:0022904(respiratory electron transport chain);GO:0043209(myelin sheath);GO:0050660(flavin adenine dinucleotide binding)	COG1053(Succinate DeHydrogenase)	K00234	succinate dehydrogenase (ubiquinone) flavoprotein subunit	EC:1.3.5.1	gsl00020(Citrate cycle (TCA cycle));gsl00190(Oxidative phosphorylation)	A0A7R9BUK8.1 PF00890.29;FAD_binding_2;	-	274.02	64	1	0	0	0	7.87	1.58	0.03	0	0	0	3.16	0	10.0397	up	2.89901e-06	0.000164229	yes
TRINITY_DN5231_c1_g1	2588	TRINITY_DN5231_c1_g1_i1;TRINITY_DN5231_c1_g1_i2;TRINITY_DN5231_c1_g1_i3;TRINITY_DN5231_c1_g1_i4;TRINITY_DN5231_c1_g1_i6;TRINITY_DN5231_c1_g1_i7;TRINITY_DN5231_c1_g1_i8;TRINITY_DN5231_c1_g1_i9	peroxidase 72-like [Nymphaea colorata]	PER72	Peroxidase 72 OS=Arabidopsis thaliana OX=3702 GN=PER72 PE=1 SV=1	GO:0004601(peroxidase activity);GO:0005576(extracellular region);GO:0006979(response to oxidative stress);GO:0009809(lignin biosynthetic process);GO:0020037(heme binding);GO:0042744(hydrogen peroxide catabolic process);GO:0046872(metal ion binding);GO:0055114(oxidation-reduction process)	ENOG410YA1B(peroxidase)	K00430	peroxidase	EC:1.11.1.7	pda00940(Phenylpropanoid biosynthesis)	A0A7N0ZZR2.1 PF00141.28;peroxidase;	-	3419.57	12717.7	8900.78	1065	1397.56	741	153.51	352.68	334.39	53.26	69.23	28.89	280.19	50.46	3.29964	up	2.91218e-06	0.000164646	yes
TRINITY_DN10747_c2_g1	234	TRINITY_DN10747_c2_g1_i1	Mannose-specific lectin 1 [Nymphaea thermarum]	-	-	-	-	-	-	-	-	-	-	527.77	169.15	5.99	0	4	0	653.14	126.87	5.98	0	5.21	0	262	1.74	7.70377	up	2.95168e-06	0.000166546	yes
TRINITY_DN27923_c0_g1	1931	TRINITY_DN27923_c0_g1_i1	predicted protein [Hordeum vulgare subsp. vulgare]	eEF2	Eukaryotic translation elongation factor 2 OS=Drosophila melanogaster OX=7227 GN=eEF2 PE=1 SV=4	GO:0003924(GTPase activity);GO:0005622(intracellular);GO:0006412(translation)	COG0480(Catalyzes the GTP-dependent ribosomal translocation step during translation elongation. During this step, the ribosome changes from the pre-translocational (PRE) to the post- translocational (POST) state as the newly formed A-site-bound peptidyl-tRNA and P-site-bound deacylated tRNA move to the P and E sites, respectively. Catalyzes the coordinated movement of the two tRNA molecules, the …	NA	NA	NA	-	A0A8B7S7G4.1 PF00009.32;GTP_EFTU;	-	89.58	125.99	3	0	0	1	2.5	2.16	0.07	0	0	0.02	1.58	0.01	7.65431	up	2.96594e-06	0.000167019	yes
TRINITY_DN32567_c0_g1	836	TRINITY_DN32567_c0_g1_i1	sugar transport protein 5-like [Nymphaea colorata]	MST3	Sugar transport protein MST3 OS=Oryza sativa subsp. japonica OX=39947 GN=MST3 PE=2 SV=1	GO:0005351(carbohydrate:proton symporter activity);GO:0005355(glucose transmembrane transporter activity);GO:0005887(integral component of plasma membrane);GO:0046323(glucose import)	ENOG410XNQK(Transporter)	NA	NA	NA	-	U5CXD6.1 PF00083.29;Sugar_tr;	-	25	37.1	22.05	1	2	0	2.25	2.07	1.67	0.1	0.2	0	2	0.1	4.96916	up	2.99631e-06	0.000168394	yes
TRINITY_DN15972_c0_g1	947	TRINITY_DN15972_c0_g1_i1	hypothetical protein EJ110_NYTH45458 [Nymphaea thermarum]	-	-	GO:0003674(molecular_function);GO:0005634(nucleus)	ENOG4111EFJ(NA)	-	-	-	-	W1NV19.1 PF14009.11;PADRE;	-	84	334.32	587	3	6	26	6.18	15.21	36.21	0.25	0.49	1.73	19.2	0.82	5.08963	up	3.01164e-06	0.00016892	yes
TRINITY_DN18854_c0_g1	2140	TRINITY_DN18854_c0_g1_i1;TRINITY_DN18854_c0_g1_i3;TRINITY_DN18854_c0_g1_i5;TRINITY_DN18854_c0_g1_i6;TRINITY_DN18854_c0_g1_i7;TRINITY_DN18854_c0_g1_i8;TRINITY_DN18854_c0_g1_i9	-	-	-	-	-	-	-	-	-	-	-	629	134	0	0	0	0	19.53	2.73	0	0	0	0	7.42	0	11.2094	up	3.0218e-06	0.000169155	yes
TRINITY_DN29381_c0_g1	1325	TRINITY_DN29381_c0_g1_i1	subtilisin-like protease SBT5.3 [Nymphaea colorata]	SBT5.4	Subtilisin-like protease SBT5.4 OS=Arabidopsis thaliana OX=3702 GN=SBT5.4 PE=1 SV=1	GO:0004252(serine-type endopeptidase activity);GO:0005618(cell wall)	COG1404(peptidase (S8 and S53, subtilisin, kexin, sedolisin)	-	-	-	-	A0A7J9L2B0.1 PF00082.27;Peptidase_S8;	-	0	0	0	150.68	142.43	1	0	0	0	7.7	7.16	0.04	0	4.97	-9.45323	down	3.03547e-06	0.000169585	yes
TRINITY_DN16621_c0_g1	988	TRINITY_DN16621_c0_g1_i1;TRINITY_DN16621_c0_g1_i10;TRINITY_DN16621_c0_g1_i11;TRINITY_DN16621_c0_g1_i12;TRINITY_DN16621_c0_g1_i13;TRINITY_DN16621_c0_g1_i14;TRINITY_DN16621_c0_g1_i15;TRINITY_DN16621_c0_g1_i16;TRINITY_DN16621_c0_g1_i17;TRINITY_DN16621_c0_g1_i18;TRINITY_DN16621_c0_g1_i19;TRINITY_DN16621_c0_g1_i2;TRINITY_DN16621_c0_g1_i3;TRINITY_DN16621_c0_g1_i4;TRINITY_DN16621_c0_g1_i5;TRINITY_DN1662…	-	-	-	-	-	-	-	-	-	-	-	245.01	286.16	0	0	0	0	19.37	13.42	0	0	0	0	10.93	0	10.7061	up	3.07142e-06	0.000171256	yes
TRINITY_DN21139_c0_g1	332	TRINITY_DN21139_c0_g1_i1;TRINITY_DN21139_c0_g1_i2;TRINITY_DN21139_c0_g1_i3;TRINITY_DN21139_c0_g1_i4	predicted protein [Hordeum vulgare subsp. vulgare]	-	Actin, acrosomal process isoform OS=Limulus polyphemus OX=6850 PE=2 SV=1	GO:0005856(cytoskeleton);GO:0005886(plasma membrane);GO:0005925(focal adhesion);GO:0097433(dense body)	COG5277(Actin-related protein)	NA	NA	NA	-	A0A232F5U9.1 PF00022.24;Actin;	-	1032.62	82.23	0	0	0	0	774.46	35.31	0	0	0	0	269.92	0	11.751	up	3.13508e-06	0.000174462	yes
TRINITY_DN12278_c0_g1	712	TRINITY_DN12278_c0_g1_i1;TRINITY_DN12278_c0_g1_i2	hypothetical protein QVD17_28074 [Tagetes erecta]	RE1	Retrovirus-related Pol polyprotein from transposon RE1 OS=Arabidopsis thaliana OX=3702 GN=RE1 PE=2 SV=1	GO:0005739(mitochondrion)	COG2801(Retrotransposon protein)	NA	NA	NA	-	A0A6P5XA68.1 PF00657.27;Lipase_GDSL;	-	22.03	22.92	21	0	1	0	9.26	4.98	6	0	0.76	0	6.75	0.25	5.87773	up	3.1456e-06	0.000174595	yes
TRINITY_DN275_c0_g2	842	TRINITY_DN275_c0_g2_i1;TRINITY_DN275_c0_g2_i2;TRINITY_DN275_c0_g2_i3;TRINITY_DN275_c0_g2_i4	-	-	-	-	-	-	-	-	-	-	-	16.28	17.04	47.62	0	0	1	2.23	1.48	4.93	0	0	0.12	2.88	0.04	6.11331	up	3.14979e-06	0.000174595	yes
TRINITY_DN15062_c0_g1	7055	TRINITY_DN15062_c0_g1_i1;TRINITY_DN15062_c0_g1_i2;TRINITY_DN15062_c0_g1_i3;TRINITY_DN15062_c0_g1_i4;TRINITY_DN15062_c0_g1_i5	-	-	-	GO:0016020(membrane);GO:0016021(integral component of membrane)	ENOG410ZWYG(von Willebrand factor type D domain)	-	-	-	-	A0A7R9GAC9.1 PF00094.30;VWD;	-	2357.82	35.44	0	0	0	0	15.58	1.01	0	0	0	0	5.53	0	12.8494	up	3.18148e-06	0.000176007	yes
TRINITY_DN23867_c0_g3	1782	TRINITY_DN23867_c0_g3_i1;TRINITY_DN23867_c0_g3_i2	cytochrome oxidase subunit 3 [Cymbomonas tetramitiformis]	MT-CO3	Cytochrome c oxidase subunit 3 OS=Petromyzon marinus OX=7757 GN=MT-CO3 PE=3 SV=1	GO:0045277(respiratory chain complex IV)	COG1845(Cytochrome C Oxidase, Subunit III)	K02262	cytochrome c oxidase subunit 3	-	csl00190(Oxidative phosphorylation)	Q60HB2.1 PF00510.23;COX3;	-	301	726	0	1	0	0	10.19	15.12	0	0.04	0	0	8.44	0.01	9.89723	up	3.20211e-06	0.000176803	yes
TRINITY_DN50685_c0_g1	674	TRINITY_DN50685_c0_g1_i1;TRINITY_DN50685_c0_g1_i2;TRINITY_DN50685_c0_g1_i3;TRINITY_DN50685_c0_g1_i4;TRINITY_DN50685_c0_g1_i5;TRINITY_DN50685_c0_g1_i6	-	-	-	GO:0016063(rhodopsin biosynthetic process);GO:0045494(photoreceptor cell maintenance)	ENOG41128HC(NA)	-	-	-	-	-	-	154	67	1	0	0	0	20.88	7.95	0.12	0	0	0	9.65	0	9.43524	up	3.26627e-06	0.000179355	yes
TRINITY_DN7555_c0_g1	1514	TRINITY_DN7555_c0_g1_i1;TRINITY_DN7555_c0_g1_i10;TRINITY_DN7555_c0_g1_i11;TRINITY_DN7555_c0_g1_i12;TRINITY_DN7555_c0_g1_i13;TRINITY_DN7555_c0_g1_i14;TRINITY_DN7555_c0_g1_i15;TRINITY_DN7555_c0_g1_i16;TRINITY_DN7555_c0_g1_i18;TRINITY_DN7555_c0_g1_i19;TRINITY_DN7555_c0_g1_i2;TRINITY_DN7555_c0_g1_i20;TRINITY_DN7555_c0_g1_i22;TRINITY_DN7555_c0_g1_i23;TRINITY_DN7555_c0_g1_i24;TRINITY_DN7555_c0_g1_i25;T…	-	-	-	-	-	-	-	-	-	-	-	3	71.81	38.58	0	0	0	1.75	11.5	9.86	0	0	0	7.7	0	8.43874	up	3.26962e-06	0.000179355	yes
TRINITY_DN18032_c0_g2	608	TRINITY_DN18032_c0_g2_i1;TRINITY_DN18032_c0_g2_i2;TRINITY_DN18032_c0_g2_i3;TRINITY_DN18032_c0_g2_i4;TRINITY_DN18032_c0_g2_i5	-	-	-	-	-	-	-	-	-	A0A7R9BPL5.1 PF00042.27;Globin;	-	32.9	253.7	2	0	0	0	6.49	33.63	0.37	0	0	0	13.5	0	9.84569	up	3.26971e-06	0.000179355	yes
TRINITY_DN8606_c0_g1	1493	TRINITY_DN8606_c0_g1_i1;TRINITY_DN8606_c0_g1_i2;TRINITY_DN8606_c0_g1_i3;TRINITY_DN8606_c0_g1_i4	agamous-like MADS-box protein AGL9 homolog isoform X2 [Nymphaea colorata]	J2	MADS-box protein J2 OS=Solanum lycopersicum OX=4081 GN=J2 PE=1 SV=1	GO:0005515(protein binding)	COG5068(Transcription factor)	NA	NA	NA	-	A0A804L5B1.1 PF00319.23;SRF-TF;	MIKC_MADS	304.11	147	121	8	3	18	12.07	3.51	4.18	0.72	0.13	1.04	6.59	0.63	4.60414	up	3.27366e-06	0.000179355	yes
TRINITY_DN15561_c0_g1	1092	TRINITY_DN15561_c0_g1_i1	Cationic peroxidase 1 [Nymphaea thermarum]	PNC1	Cationic peroxidase 1 OS=Arachis hypogaea OX=3818 GN=PNC1 PE=1 SV=2	GO:0004601(peroxidase activity);GO:0005515(protein binding);GO:0005576(extracellular region);GO:0005618(cell wall);GO:0005794(Golgi apparatus);GO:0005829(cytosol);GO:0006979(response to oxidative stress);GO:0009809(lignin biosynthetic process);GO:0010089(xylem development);GO:0020037(heme binding);GO:0042744(hydrogen peroxide catabolic process);GO:0046872(metal ion binding);GO:0048046(apoplast);G…	ENOG410YAKJ(peroxidase)	K00430	peroxidase	EC:1.11.1.7	dct00940(Phenylpropanoid biosynthesis)	A0A1U8A573.1 PF00141.28;peroxidase;	-	1	302	262	1	1	0	0.06	11.05	13.02	0.07	0.07	0	8.04	0.05	8.18662	up	3.28662e-06	0.000179717	yes
TRINITY_DN19191_c0_g1	1010	TRINITY_DN19191_c0_g1_i1;TRINITY_DN19191_c0_g1_i2	Peroxidase 64 [Nymphaea thermarum]	PER64	Peroxidase 64 OS=Arabidopsis thaliana OX=3702 GN=PER64 PE=1 SV=1	GO:0004601(peroxidase activity);GO:0009505(plant-type cell wall);GO:0009664(plant-type cell wall organization)	ENOG410YE7F(peroxidase)	K00430	peroxidase	EC:1.11.1.7	pda00940(Phenylpropanoid biosynthesis)	A0A6A6NHX1.1 PF00141.28;peroxidase;	-	96.25	115	32	6	1	0	6.45	4.77	1.8	0.45	0.07	0	4.34	0.17	5.39756	up	3.30076e-06	0.000180142	yes
TRINITY_DN75307_c0_g2	1231	TRINITY_DN75307_c0_g2_i1	-	-	-	-	-	-	-	-	-	-	-	10	26	56.69	1	0	0	0.5	0.8	2.37	0.06	0	0	1.22	0.02	6.31514	up	3.34284e-06	0.000182089	yes
TRINITY_DN28398_c0_g1	374	TRINITY_DN28398_c0_g1_i1;TRINITY_DN28398_c0_g1_i2;TRINITY_DN28398_c0_g1_i3;TRINITY_DN28398_c0_g1_i4;TRINITY_DN28398_c0_g1_i5;TRINITY_DN28398_c0_g1_i6;TRINITY_DN28398_c0_g1_i7;TRINITY_DN28398_c0_g1_i8;TRINITY_DN28398_c0_g1_i9	predicted protein [Hordeum vulgare subsp. vulgare]	-	Actin, cytoplasmic OS=Branchiostoma floridae OX=7739 PE=2 SV=1	GO:0005856(cytoskeleton);GO:0005886(plasma membrane);GO:0005925(focal adhesion);GO:0097433(dense body)	COG5277(Actin-related protein)	K05692	actin beta/gamma 1	-	pda04145(Phagosome)	A0A498SAF5.1 PF00022.24;Actin;	-	60.99	62	56	5	0	4.05	35.97	22.27	37.72	3.04	0	2.25	31.99	1.76	4.56656	up	3.40745e-06	0.000185252	yes
TRINITY_DN69793_c0_g1	1610	TRINITY_DN69793_c0_g1_i1;TRINITY_DN69793_c0_g1_i10;TRINITY_DN69793_c0_g1_i11;TRINITY_DN69793_c0_g1_i13;TRINITY_DN69793_c0_g1_i14;TRINITY_DN69793_c0_g1_i2;TRINITY_DN69793_c0_g1_i4;TRINITY_DN69793_c0_g1_i5;TRINITY_DN69793_c0_g1_i6;TRINITY_DN69793_c0_g1_i7;TRINITY_DN69793_c0_g1_i8;TRINITY_DN69793_c0_g1_i9	leucoanthocyanidin reductase-like, partial [Nymphaea colorata]	LAR	Leucoanthocyanidin reductase OS=Desmodium uncinatum OX=225101 GN=LAR PE=1 SV=1	GO:0005737(cytoplasm);GO:0016651(oxidoreductase activity, acting on NAD(P)H);GO:0055114(oxidation-reduction process)	ENOG410YEHW(Leucoanthocyanidin reductase)	K13081	leucoanthocyanidin reductase	EC:1.17.1.3	atr00941(Flavonoid biosynthesis)	A0A8K0I359.1 PF05368.18;NmrA;	-	5	133	116	2	0	0	0.23	3.6	4.66	0.14	0	0	2.83	0.05	7.02752	up	3.43506e-06	0.000186395	yes
TRINITY_DN26203_c0_g1	2108	TRINITY_DN26203_c0_g1_i1;TRINITY_DN26203_c0_g1_i10;TRINITY_DN26203_c0_g1_i2;TRINITY_DN26203_c0_g1_i3;TRINITY_DN26203_c0_g1_i4;TRINITY_DN26203_c0_g1_i5;TRINITY_DN26203_c0_g1_i6;TRINITY_DN26203_c0_g1_i7;TRINITY_DN26203_c0_g1_i8;TRINITY_DN26203_c0_g1_i9	Shikimate O-hydroxycinnamoyltransferase [Nymphaea thermarum]	CFAT	Coniferyl alcohol acyltransferase OS=Petunia hybrida OX=4102 GN=CFAT PE=1 SV=1	GO:0005737(cytoplasm);GO:0016740(transferase activity)	ENOG410YESS(hydroxycinnamoyl-Coenzyme A shikimate quinate hydroxycinnamoyltransferase-like)	NA	NA	NA	-	A0A6P9EJ66.1 PF02458.20;Transferase;	-	158.05	1743.34	1858	72	31	126.92	7.41	54.62	77.81	3.41	1.09	5.01	46.61	3.17	4.31499	up	3.47259e-06	0.000187671	yes
TRINITY_DN12649_c0_g1	1576	TRINITY_DN12649_c0_g1_i1;TRINITY_DN12649_c0_g1_i2;TRINITY_DN12649_c0_g1_i3;TRINITY_DN12649_c0_g1_i4;TRINITY_DN12649_c0_g1_i5	hypothetical protein Bca52824_042115 [Brassica carinata]	celD	Endoglucanase E-4 OS=Thermobifida fusca OX=2021 GN=celD PE=1 SV=2	GO:0008810(cellulase activity)	ENOG410XPC9(hydrolase family)	K01179	endoglucanase	EC:3.2.1.4	brp00500(Starch and sucrose metabolism)	A0A6L2QD35.1 PF00759.24;Glyco_hydro_9;	-	323.01	189	0	0	0	0	12.46	5.52	0	0	0	0	5.99	0	10.6445	up	3.47443e-06	0.000187671	yes
TRINITY_DN22843_c0_g1	824	TRINITY_DN22843_c0_g1_i1;TRINITY_DN22843_c0_g1_i10;TRINITY_DN22843_c0_g1_i11;TRINITY_DN22843_c0_g1_i12;TRINITY_DN22843_c0_g1_i13;TRINITY_DN22843_c0_g1_i14;TRINITY_DN22843_c0_g1_i15;TRINITY_DN22843_c0_g1_i16;TRINITY_DN22843_c0_g1_i17;TRINITY_DN22843_c0_g1_i18;TRINITY_DN22843_c0_g1_i19;TRINITY_DN22843_c0_g1_i2;TRINITY_DN22843_c0_g1_i20;TRINITY_DN22843_c0_g1_i21;TRINITY_DN22843_c0_g1_i22;TRINITY_DN2…	predicted protein [Hordeum vulgare subsp. vulgare]	RPS3	Small ribosomal subunit protein uS3 OS=Canis lupus familiaris OX=9615 GN=RPS3 PE=1 SV=1	GO:0003684(damaged DNA binding);GO:0003729(mRNA binding);GO:0003735(structural constituent of ribosome);GO:0005634(nucleus);GO:0005730(nucleolus);GO:0005743(mitochondrial inner membrane);GO:0005759(mitochondrial matrix);GO:0005844(polysome);GO:0005925(focal adhesion);GO:0006281(DNA repair);GO:0006351(transcription, DNA-templated);GO:0006412(translation);GO:0007059(chromosome segregation);GO:00080…	COG0092(Binds the lower part of the 30S subunit head. Binds mRNA in the 70S ribosome, positioning it for translation (By similarity))	K02985	small subunit ribosomal protein S3e	-	gra03010(Ribosome)	A0A813Z377.1 PF00189.25;Ribosomal_S3_C;	-	48	19	148.37	3	3	1	5.08	1.66	15.47	0.33	0.67	0.09	7.4	0.36	5.11241	up	3.47845e-06	0.000187671	yes
TRINITY_DN556_c0_g1	964	TRINITY_DN556_c0_g1_i1;TRINITY_DN556_c0_g1_i10;TRINITY_DN556_c0_g1_i11;TRINITY_DN556_c0_g1_i12;TRINITY_DN556_c0_g1_i14;TRINITY_DN556_c0_g1_i15;TRINITY_DN556_c0_g1_i16;TRINITY_DN556_c0_g1_i17;TRINITY_DN556_c0_g1_i18;TRINITY_DN556_c0_g1_i19;TRINITY_DN556_c0_g1_i2;TRINITY_DN556_c0_g1_i20;TRINITY_DN556_c0_g1_i21;TRINITY_DN556_c0_g1_i22;TRINITY_DN556_c0_g1_i23;TRINITY_DN556_c0_g1_i3;TRINITY_DN556_c0_g…	uncharacterized protein LOC126410124 isoform X3 [Nymphaea colorata]	-	-	-	-	-	-	-	-	-	-	1	2179	68	1	2	0	0.09	250.61	5.02	0.26	0.21	0	85.24	0.16	9.77899	up	3.52122e-06	0.000189617	yes
TRINITY_DN4485_c0_g1	1755	TRINITY_DN4485_c0_g1_i1;TRINITY_DN4485_c0_g1_i2;TRINITY_DN4485_c0_g1_i3	Short-chain dehydrogenase reductase 2a, partial [Nymphaea thermarum]	TS2	Sex determination protein tasselseed-2 OS=Zea mays OX=4577 GN=TS2 PE=2 SV=1	GO:0005739(mitochondrion);GO:0008270(zinc ion binding);GO:0016491(oxidoreductase activity)	COG1028(Dehydrogenase reductase)	K09841	xanthoxin dehydrogenase	EC:1.1.1.288	cann00906(Carotenoid biosynthesis)	A0A1U7ZAL0.1 PF13561.11;adh_short_C2;	-	130	644.82	600	13	11	50	4.15	12.53	15.83	0.47	0.39	1.42	10.84	0.76	4.50304	up	3.55869e-06	0.000191148	yes
TRINITY_DN26582_c0_g1	905	TRINITY_DN26582_c0_g1_i1;TRINITY_DN26582_c0_g1_i10;TRINITY_DN26582_c0_g1_i11;TRINITY_DN26582_c0_g1_i12;TRINITY_DN26582_c0_g1_i13;TRINITY_DN26582_c0_g1_i14;TRINITY_DN26582_c0_g1_i15;TRINITY_DN26582_c0_g1_i16;TRINITY_DN26582_c0_g1_i17;TRINITY_DN26582_c0_g1_i18;TRINITY_DN26582_c0_g1_i19;TRINITY_DN26582_c0_g1_i2;TRINITY_DN26582_c0_g1_i20;TRINITY_DN26582_c0_g1_i21;TRINITY_DN26582_c0_g1_i24;TRINITY_DN2…	uncharacterized protein LOC116244886 [Nymphaea colorata]	GSPATT00022898001	Cathepsin L 2 OS=Paramecium tetraurelia OX=5888 GN=GSPATT00022898001 PE=3 SV=2	GO:0004197(cysteine-type endopeptidase activity);GO:0005615(extracellular space);GO:0005764(lysosome);GO:0051603(proteolysis involved in cellular protein catabolic process)	COG4870(cathepsin)	NA	NA	NA	-	A0A6P7G4E7.1 PF00112.28;Peptidase_C1;	-	26	89	48	0	0	4	2.12	4.69	3.27	0	0	0.29	3.36	0.1	5.53434	up	3.56316e-06	0.000191148	yes
TRINITY_DN63764_c0_g1	724	TRINITY_DN63764_c0_g1_i1;TRINITY_DN63764_c0_g1_i2;TRINITY_DN63764_c0_g1_i3	-	-	-	-	-	-	-	-	-	-	-	12	39	46.99	1	0.96	0	3.41	10.58	18.66	0.89	0.41	0	10.88	0.43	5.65156	up	3.58422e-06	0.000191915	yes
TRINITY_DN3455_c0_g1	3769	TRINITY_DN3455_c0_g1_i1;TRINITY_DN3455_c0_g1_i10;TRINITY_DN3455_c0_g1_i11;TRINITY_DN3455_c0_g1_i12;TRINITY_DN3455_c0_g1_i13;TRINITY_DN3455_c0_g1_i14;TRINITY_DN3455_c0_g1_i15;TRINITY_DN3455_c0_g1_i16;TRINITY_DN3455_c0_g1_i17;TRINITY_DN3455_c0_g1_i18;TRINITY_DN3455_c0_g1_i19;TRINITY_DN3455_c0_g1_i2;TRINITY_DN3455_c0_g1_i20;TRINITY_DN3455_c0_g1_i21;TRINITY_DN3455_c0_g1_i22;TRINITY_DN3455_c0_g1_i23;T…	protein-tyrosine sulfotransferase-like isoform X1 [Nymphaea colorata]	-	-	-	ENOG4110S7Q(NA)	NA	NA	NA	-	-	-	180.54	433.25	681.07	32	2	25.93	9.59	16.18	31.83	2.59	0.83	1.68	19.2	1.7	4.69662	up	3.59953e-06	0.000192253	yes
TRINITY_DN16304_c0_g1	989	TRINITY_DN16304_c0_g1_i1;TRINITY_DN16304_c0_g1_i10;TRINITY_DN16304_c0_g1_i11;TRINITY_DN16304_c0_g1_i2;TRINITY_DN16304_c0_g1_i3;TRINITY_DN16304_c0_g1_i4;TRINITY_DN16304_c0_g1_i5;TRINITY_DN16304_c0_g1_i6;TRINITY_DN16304_c0_g1_i7;TRINITY_DN16304_c0_g1_i8;TRINITY_DN16304_c0_g1_i9	-	-	Globin OS=Nerita albicilla OX=52928 PE=1 SV=1	-	-	-	-	-	-	A0A7R9BPL5.1 PF00042.27;Globin;	-	654.81	111.3	0	0	0	0	59.31	8.58	0	0	0	0	22.63	0	11.2134	up	3.61286e-06	0.000192253	yes
TRINITY_DN85368_c0_g1	964	TRINITY_DN85368_c0_g1_i1;TRINITY_DN85368_c0_g1_i10;TRINITY_DN85368_c0_g1_i12;TRINITY_DN85368_c0_g1_i4	RecName: Full=Large ribosomal subunit protein uL18; AltName: Full=60S ribosomal protein L5 [Helianthus annuus]	rpl5-b	Large ribosomal subunit protein uL18B OS=Xenopus laevis OX=8355 GN=rpl5-b PE=2 SV=2	GO:0000027(ribosomal large subunit assembly);GO:0003735(structural constituent of ribosome);GO:0006412(translation);GO:0008097(5S rRNA binding);GO:0022625(cytosolic large ribosomal subunit)	COG0256(This is one of the proteins that binds and probably mediates the attachment of the 5S RNA into the large ribosomal subunit, where it forms part of the central protuberance (By similarity))	K02932	large subunit ribosomal protein L5e	-	ghi03010(Ribosome)	A0A7R9BFL2.1 PF17144.9;Ribosomal_L5e;	-	591	33	1	0	0	0	43.26	1.51	0.07	0	0	0	14.95	0	10.9147	up	3.61564e-06	0.000192253	yes
TRINITY_DN494_c0_g2	1921	TRINITY_DN494_c0_g2_i1;TRINITY_DN494_c0_g2_i2	pectinesterase-like [Nymphaea colorata]	PME12	Probable pectinesterase/pectinesterase inhibitor 12 OS=Arabidopsis thaliana OX=3702 GN=PME12 PE=2 SV=1	GO:0030599(pectinesterase activity);GO:0046910(pectinesterase inhibitor activity);GO:0071944(cell periphery)	COG4677(pectinesterase)	K01051	pectinesterase	EC:3.1.1.11	atr00040(Pentose and glucuronate interconversions)	A0A9D5HP18.1 PF01095.24;Pectinesterase;	-	283.02	441.19	842	24	18.34	75	7.98	7.65	19.87	0.77	0.57	1.88	11.83	1.07	4.00572	up	3.61767e-06	0.000192253	yes
TRINITY_DN43635_c0_g1	1447	TRINITY_DN43635_c0_g1_i1	-	-	-	-	-	-	-	-	-	-	-	43	2	84	0	0	0	1.73	0.05	2.83	0	0	0	1.54	0	8.5318	up	3.67183e-06	0.000194765	yes
TRINITY_DN30457_c0_g4	1796	TRINITY_DN30457_c0_g4_i1;TRINITY_DN30457_c0_g4_i2;TRINITY_DN30457_c0_g4_i3	transcription factor bHLH96-like isoform X1 [Nymphaea colorata]	BHLH96	Transcription factor bHLH96 OS=Arabidopsis thaliana OX=3702 GN=BHLH96 PE=1 SV=1	GO:0005634(nucleus)	ENOG410YF8H(nucleic acid binding transcription factor activity)	NA	NA	NA	-	A0A8X7YJ41.1 PF22754.1;bHLH-TF_ACT-like_plant;	bHLH	30	256	184.2	4.01	8	0	0.92	5.04	4.87	0.16	0.27	0	3.61	0.14	5.58234	up	3.70007e-06	0.000195896	yes
TRINITY_DN27371_c0_g1	1678	TRINITY_DN27371_c0_g1_i1;TRINITY_DN27371_c0_g1_i2	unnamed protein product [Lactuca saligna]	sqd	RNA-binding protein squid OS=Drosophila melanogaster OX=7227 GN=sqd PE=1 SV=3	GO:0000184(nuclear-transcribed mRNA catabolic process, nonsense-mediated decay);GO:0000381(regulation of alternative mRNA splicing, via spliceosome);GO:0000398(mRNA splicing, via spliceosome);GO:0000785(chromatin);GO:0003676(nucleic acid binding);GO:0003729(mRNA binding);GO:0003730(mRNA 3'-UTR binding);GO:0005634(nucleus);GO:0005703(polytene chromosome puff);GO:0005730(nucleolus);GO:0005737(cytop…	COG0724(Rna-binding protein)	K14411	RNA-binding protein Musashi	-	bvg03015(mRNA surveillance pathway)	A0A7R9GBA2.1 PF16367.10;RRM_7;	-	610.98	116	0	0	0	0	20.36	2.7	0	0	0	0	7.69	0	11.1388	up	3.73429e-06	0.000197339	yes
TRINITY_DN19307_c0_g1	880	TRINITY_DN19307_c0_g1_i1;TRINITY_DN19307_c0_g1_i10;TRINITY_DN19307_c0_g1_i13;TRINITY_DN19307_c0_g1_i14;TRINITY_DN19307_c0_g1_i15;TRINITY_DN19307_c0_g1_i17;TRINITY_DN19307_c0_g1_i18;TRINITY_DN19307_c0_g1_i19;TRINITY_DN19307_c0_g1_i2;TRINITY_DN19307_c0_g1_i20;TRINITY_DN19307_c0_g1_i3;TRINITY_DN19307_c0_g1_i4;TRINITY_DN19307_c0_g1_i5;TRINITY_DN19307_c0_g1_i6;TRINITY_DN19307_c0_g1_i7;TRINITY_DN19307_…	-	-	Astacin OS=Astacus astacus OX=6715 PE=1 SV=2	GO:0005737(cytoplasm);GO:0005886(plasma membrane);GO:0007155(cell adhesion);GO:0008233(peptidase activity);GO:0009566(fertilization);GO:0010954(positive regulation of protein processing);GO:0060468(prevention of polyspermy);GO:0060473(cortical granule);GO:0070001(aspartic-type peptidase activity);GO:0070002(glutamic-type peptidase activity);GO:2000360(negative regulation of binding of sperm to zo…	ENOG410ZPX7(Meprin A)	-	-	-	-	A0A7R9BHS1.1 PF01400.29;Astacin;	-	233	240	0	0	0	0	23.5	13.54	0	0	0	0	12.35	0	10.5376	up	3.74303e-06	0.000197433	yes
TRINITY_DN7169_c0_g1	1123	TRINITY_DN7169_c0_g1_i1;TRINITY_DN7169_c0_g1_i2;TRINITY_DN7169_c0_g1_i3	glutathione S-transferase F9-like [Nymphaea colorata]	GSTF9	Glutathione S-transferase F9 OS=Arabidopsis thaliana OX=3702 GN=GSTF9 PE=1 SV=1	GO:0004364(glutathione transferase activity);GO:0005737(cytoplasm);GO:0006749(glutathione metabolic process)	COG0625(glutathione Stransferase)	K00799	glutathione S-transferase	EC:2.5.1.18	atr00480(Glutathione metabolism)	A0A443P4Q3.1 PF00043.30;GST_C;	-	287	217	551.74	18	48	10	30.9	13.91	49.21	1.82	7.32	0.98	31.34	3.37	4.0868	up	3.7547e-06	0.00019768	yes
TRINITY_DN21819_c0_g2	300	TRINITY_DN21819_c0_g2_i1	-	-	-	-	-	-	-	-	-	-	-	42.96	4.71	27.2	0	0	0	35.16	2.33	17.93	0	0	0	18.47	0	7.80396	up	3.80727e-06	0.000200076	yes
TRINITY_DN9457_c0_g1	1839	TRINITY_DN9457_c0_g1_i10;TRINITY_DN9457_c0_g1_i11;TRINITY_DN9457_c0_g1_i13;TRINITY_DN9457_c0_g1_i4;TRINITY_DN9457_c0_g1_i5;TRINITY_DN9457_c0_g1_i8;TRINITY_DN9457_c0_g1_i9	-	-	-	GO:0005576(extracellular region);GO:0006030(chitin metabolic process);GO:0008061(chitin binding);GO:0050965(detection of temperature stimulus involved in sensory perception of pain)	ENOG410YNBE(Chitin binding Peritrophin-A domain)	-	-	-	-	A0A7R8X6P3.1 PF01607.29;CBM_14;	-	1911.75	36	0	0	0	0	58.59	0.96	0	0	0	0	19.85	0	12.5528	up	3.84224e-06	0.000201278	yes
TRINITY_DN16352_c0_g1	1438	TRINITY_DN16352_c0_g1_i1;TRINITY_DN16352_c0_g1_i10;TRINITY_DN16352_c0_g1_i11;TRINITY_DN16352_c0_g1_i2;TRINITY_DN16352_c0_g1_i3;TRINITY_DN16352_c0_g1_i4;TRINITY_DN16352_c0_g1_i5;TRINITY_DN16352_c0_g1_i6;TRINITY_DN16352_c0_g1_i7;TRINITY_DN16352_c0_g1_i8;TRINITY_DN16352_c0_g1_i9	hypothetical protein RND71_044026 [Anisodus tanguticus]	-	Myosin regulatory light chain 2 OS=Bombyx mori OX=7091 PE=1 SV=1	GO:0003674(molecular_function);GO:0005575(cellular_component);GO:0008150(biological_process)	COG5126(Calcium-binding protein)	K13412	calcium-dependent protein kinase	EC:2.7.11.1	zma04626(Plant-pathogen interaction)	A0A7L2QA82.1 PF13499.11;EF-hand_7;	-	378.11	157	0	0	0	0	16.28	5.34	0	0	0	0	7.21	0	10.7038	up	3.84435e-06	0.000201278	yes
TRINITY_DN22158_c0_g1	1084	TRINITY_DN22158_c0_g1_i1;TRINITY_DN22158_c0_g1_i2;TRINITY_DN22158_c0_g1_i3;TRINITY_DN22158_c0_g1_i4;TRINITY_DN22158_c0_g1_i5;TRINITY_DN22158_c0_g1_i6;TRINITY_DN22158_c0_g1_i7	-	-	-	-	-	-	-	-	-	-	-	104.84	66	1	0	0	0	19.53	3	0.23	0	0	0	7.59	0	9.07155	up	3.87787e-06	0.000202325	yes
TRINITY_DN2841_c0_g1	1076	TRINITY_DN2841_c0_g1_i1;TRINITY_DN2841_c0_g1_i10;TRINITY_DN2841_c0_g1_i11;TRINITY_DN2841_c0_g1_i12;TRINITY_DN2841_c0_g1_i13;TRINITY_DN2841_c0_g1_i14;TRINITY_DN2841_c0_g1_i15;TRINITY_DN2841_c0_g1_i16;TRINITY_DN2841_c0_g1_i17;TRINITY_DN2841_c0_g1_i18;TRINITY_DN2841_c0_g1_i19;TRINITY_DN2841_c0_g1_i2;TRINITY_DN2841_c0_g1_i20;TRINITY_DN2841_c0_g1_i3;TRINITY_DN2841_c0_g1_i4;TRINITY_DN2841_c0_g1_i5;TRIN…	-	-	-	GO:0005615(extracellular space)	-	-	-	-	-	A0A7R9BWX2.1 PF00379.28;Chitin_bind_4;	-	2579.19	25	0	0	0	0	186.16	1.45	0	0	0	0	62.54	0	12.971	up	3.87864e-06	0.000202325	yes
TRINITY_DN10619_c0_g1	1317	TRINITY_DN10619_c0_g1_i1;TRINITY_DN10619_c0_g1_i2;TRINITY_DN10619_c0_g1_i3	60S ribosomal protein L3-like [Nymphaea colorata]	RpL3	Large ribosomal subunit protein uL3 OS=Drosophila melanogaster OX=7227 GN=RpL3 PE=1 SV=3	GO:0000027(ribosomal large subunit assembly);GO:0003735(structural constituent of ribosome);GO:0006412(translation);GO:0022625(cytosolic large ribosomal subunit)	COG0087(One of the primary rRNA binding proteins, it binds directly near the 3'-end of the 23S rRNA, where it nucleates assembly of the 50S subunit (By similarity))	K02925	large subunit ribosomal protein L3e	-	jcu03010(Ribosome)	A0A7R9BF11.1 PF00297.27;Ribosomal_L3;	-	523.21	122.3	0	0	0	0	27.34	3.9	0	0	0	0	10.41	0	10.9678	up	3.97399e-06	0.000206872	yes
TRINITY_DN24954_c0_g1	2047	TRINITY_DN24954_c0_g1_i1;TRINITY_DN24954_c0_g1_i3;TRINITY_DN24954_c0_g1_i4;TRINITY_DN24954_c0_g1_i5;TRINITY_DN24954_c0_g1_i6;TRINITY_DN24954_c0_g1_i7;TRINITY_DN24954_c0_g1_i8;TRINITY_DN24954_c0_g1_i9	DETOXIFICATION 52 protein [Nymphaea thermarum]	DTX52	Protein DETOXIFICATION 52 OS=Arabidopsis thaliana OX=3702 GN=DTX52 PE=2 SV=1	GO:0006855(drug transmembrane transport)	COG0534(Mate efflux family protein)	NA	NA	NA	-	A0A835UFU2.1 PF01554.23;MatE;	-	0	1.58	1	370	317.5	4.05	0	1.35	1.13	12.39	10.66	4.89	0.83	9.31	-7.35894	down	3.98496e-06	0.000206872	yes
TRINITY_DN553_c0_g1	1983	TRINITY_DN553_c0_g1_i1;TRINITY_DN553_c0_g1_i10;TRINITY_DN553_c0_g1_i11;TRINITY_DN553_c0_g1_i12;TRINITY_DN553_c0_g1_i13;TRINITY_DN553_c0_g1_i14;TRINITY_DN553_c0_g1_i15;TRINITY_DN553_c0_g1_i16;TRINITY_DN553_c0_g1_i17;TRINITY_DN553_c0_g1_i18;TRINITY_DN553_c0_g1_i19;TRINITY_DN553_c0_g1_i2;TRINITY_DN553_c0_g1_i20;TRINITY_DN553_c0_g1_i21;TRINITY_DN553_c0_g1_i22;TRINITY_DN553_c0_g1_i3;TRINITY_DN553_c0_g…	Cytochrome P450 87A3 [Nymphaea thermarum]	CYP87A3	Cytochrome P450 87A3 OS=Oryza sativa subsp. japonica OX=39947 GN=CYP87A3 PE=2 SV=3	GO:0004497(monooxygenase activity);GO:0007275(multicellular organism development);GO:0010268(brassinosteroid homeostasis);GO:0016125(sterol metabolic process);GO:0016132(brassinosteroid biosynthetic process)	COG2124(Cytochrome p450)	NA	NA	NA	-	A0A200QUP8.1 PF00067.27;p450;	-	883.87	1835.29	2918.67	274	74.92	272.01	29.89	37.12	81.32	10.15	3.65	10.83	49.44	8.21	3.45898	up	3.98771e-06	0.000206872	yes
TRINITY_DN18950_c0_g1	2088	TRINITY_DN18950_c0_g1_i1;TRINITY_DN18950_c0_g1_i2;TRINITY_DN18950_c0_g1_i3;TRINITY_DN18950_c0_g1_i4;TRINITY_DN18950_c0_g1_i6	calreticulin [Diospyros lotus]	Calr	Calreticulin OS=Drosophila melanogaster OX=7227 GN=Calr PE=1 SV=2	GO:0005509(calcium ion binding);GO:0005615(extracellular space);GO:0005783(endoplasmic reticulum);GO:0006457(protein folding);GO:0007417(central nervous system development);GO:0007422(peripheral nervous system development);GO:0012505(endomembrane system);GO:0030431(sleep);GO:0042048(olfactory behavior);GO:0045169(fusome);GO:0051082(unfolded protein binding)	ENOG410XRR7(Calreticulin)	K08057	calreticulin	-	smo04141(Protein processing in endoplasmic reticulum);smo04145(Phagosome)	A0A7R9GCZ5.1 PF00262.24;Calreticulin;	-	332.01	164	0	0	0	0	10.59	2.74	0	0	0	0	4.44	0	10.5966	up	4.01265e-06	0.000207612	yes
TRINITY_DN27875_c0_g1	935	TRINITY_DN27875_c0_g1_i10;TRINITY_DN27875_c0_g1_i11;TRINITY_DN27875_c0_g1_i12;TRINITY_DN27875_c0_g1_i13;TRINITY_DN27875_c0_g1_i14;TRINITY_DN27875_c0_g1_i15;TRINITY_DN27875_c0_g1_i2;TRINITY_DN27875_c0_g1_i3;TRINITY_DN27875_c0_g1_i4;TRINITY_DN27875_c0_g1_i5;TRINITY_DN27875_c0_g1_i6;TRINITY_DN27875_c0_g1_i7;TRINITY_DN27875_c0_g1_i8;TRINITY_DN27875_c0_g1_i9	Peptidase C12, ubiquitin carboxyl-terminal hydrolase 1 [Corchorus olitorius]	Uch	Ubiquitin carboxyl-terminal hydrolase OS=Drosophila melanogaster OX=7227 GN=Uch PE=2 SV=2	GO:0004843(thiol-dependent ubiquitin-specific protease activity);GO:0005737(cytoplasm);GO:0016579(protein deubiquitination)	ENOG4111HNA(ubiquitin carboxyl-terminal)	NA	NA	NA	-	A0A7R9BDR9.1 PF01088.26;Peptidase_C12;	-	379	146	0	0	0	0	30.35	9.69	0	0	0	0	13.35	0	10.6757	up	4.01665e-06	0.000207612	yes
TRINITY_DN14219_c0_g1	1529	TRINITY_DN14219_c0_g1_i1;TRINITY_DN14219_c0_g1_i2;TRINITY_DN14219_c0_g1_i3;TRINITY_DN14219_c0_g1_i4	WAT1-related protein At1g68170-like [Nymphaea colorata]	At1g09380	WAT1-related protein At1g09380 OS=Arabidopsis thaliana OX=3702 GN=At1g09380 PE=2 SV=1	GO:0005886(plasma membrane);GO:0006810(transport);GO:0022857(transmembrane transporter activity)	ENOG410YFQG(auxin-induced protein 5NG4-like)	-	-	-	-	A0A0R0ISC3.1 PF00892.25;EamA;	-	1	1	2	572.9	234.71	2	0.04	0.03	0.06	24.64	10.02	0.07	0.04	11.58	-7.23923	down	4.02422e-06	0.000207625	yes
TRINITY_DN23556_c0_g1	1408	TRINITY_DN23556_c0_g1_i1;TRINITY_DN23556_c0_g1_i2;TRINITY_DN23556_c0_g1_i3;TRINITY_DN23556_c0_g1_i4;TRINITY_DN23556_c0_g1_i5;TRINITY_DN23556_c0_g1_i6;TRINITY_DN23556_c0_g1_i7;TRINITY_DN23556_c0_g1_i8;TRINITY_DN23556_c0_g1_i9	-	-	-	-	-	-	-	-	-	-	-	476.66	127	0	0	0	0	22.16	6.91	0	0	0	0	9.69	0	10.8742	up	4.05168e-06	0.000208662	yes
TRINITY_DN90008_c0_g1	1588	TRINITY_DN90008_c0_g1_i1	cytochrome c oxidase subunit 3 [Trebouxia lynnae]	mt:CoIII	Cytochrome c oxidase subunit 3 OS=Drosophila melanogaster OX=7227 GN=mt:CoIII PE=3 SV=1	GO:0004129(cytochrome-c oxidase activity);GO:0005739(mitochondrion);GO:0005751(mitochondrial respiratory chain complex IV);GO:0006123(mitochondrial electron transport, cytochrome c to oxygen);GO:0009055(electron transfer activity);GO:0009060(aerobic respiration);GO:0015453(oxidoreduction-driven active transmembrane transporter activity);GO:0016020(membrane);GO:0019646(aerobic electron transport c…	COG1845(Cytochrome C Oxidase, Subunit III)	K02262	cytochrome c oxidase subunit 3	-	csl00190(Oxidative phosphorylation)	Q1KPW9.1 PF00510.23;COX3;	-	39	1674	0	0	0	0	1.39	36.72	0	0	0	0	12.7	0	12.4188	up	4.07331e-06	0.000209266	yes
TRINITY_DN6304_c0_g2	287	TRINITY_DN6304_c0_g2_i1;TRINITY_DN6304_c0_g2_i2	-	-	-	-	-	-	-	-	-	-	-	6.31	23.24	37.56	0	0	0	6.1	13.11	28.65	0	0	0	15.95	0	7.62409	up	4.07819e-06	0.000209266	yes
TRINITY_DN17341_c0_g1	821	TRINITY_DN17341_c0_g1_i1	predicted protein [Hordeum vulgare subsp. vulgare]	Tmprss11d	Transmembrane protease serine 11D OS=Mus musculus OX=10090 GN=Tmprss11d PE=1 SV=2	GO:0000122(negative regulation of transcription by RNA polymerase II);GO:0004252(serine-type endopeptidase activity);GO:0005615(extracellular space);GO:0005886(plasma membrane);GO:0006879(cellular iron ion homeostasis);GO:0016021(integral component of membrane);GO:0030514(negative regulation of BMP signaling pathway);GO:0033619(membrane protein proteolysis);GO:0042730(fibrinolysis);GO:0045944(pos…	COG5640(protease)	NA	NA	NA	-	A0A821EPX0.1 PF00089.31;Trypsin;	-	21	13	39	1	0	0	1.95	0.75	3.04	0.11	0	0	1.91	0.04	5.97547	up	4.10056e-06	0.000210033	yes
TRINITY_DN23655_c0_g1	956	TRINITY_DN23655_c0_g1_i1;TRINITY_DN23655_c0_g1_i2;TRINITY_DN23655_c0_g1_i3	60S ribosomal protein L7a [Zea mays]	rpl7a	Large ribosomal subunit protein eL8 OS=Takifugu rubripes OX=31033 GN=rpl7a PE=3 SV=3	GO:0000470(maturation of LSU-rRNA);GO:0003723(RNA binding);GO:0006412(translation);GO:0022625(cytosolic large ribosomal subunit)	COG1358((ribosomal) protein)	K02936	large subunit ribosomal protein L7Ae	-	mus03010(Ribosome)	A0A7R9BW85.1 PF01248.31;Ribosomal_L7Ae;	-	367.96	145	0	0	0	0	27.63	6.78	0	0	0	0	11.47	0	10.6426	up	4.13339e-06	0.000211012	yes
TRINITY_DN61819_c0_g1	860	TRINITY_DN61819_c0_g1_i1	NADH dehydrogenase subunit 1 [Bryopsis sp. KO-2023]	mt:ND1	NADH-ubiquinone oxidoreductase chain 1 OS=Aedes aegypti OX=7159 GN=mt:ND1 PE=3 SV=1	GO:0003954(NADH dehydrogenase activity);GO:0005747(mitochondrial respiratory chain complex I);GO:0045333(cellular respiration)	COG1005(NDH-1 shuttles electrons from NADH, via FMN and iron- sulfur (Fe-S) centers, to quinones in the respiratory chain. The immediate electron acceptor for the enzyme in this species is believed to be ubiquinone. Couples the redox reaction to proton translocation (for every two electrons transferred, four hydrogen ions are translocated across the cytoplasmic membrane), and thus conserves the r…	K03878	NADH-ubiquinone oxidoreductase chain 1	EC:1.6.5.3	osa00190(Oxidative phosphorylation)	A0A1S4KKN7.1 PF00146.26;NADHdh;	-	1486.39	45	0	0	0	0	127.73	2.4	0	0	0	0	43.38	0	12.2059	up	4.13457e-06	0.000211012	yes
TRINITY_DN17619_c0_g1	644	TRINITY_DN17619_c0_g1_i1;TRINITY_DN17619_c0_g1_i10;TRINITY_DN17619_c0_g1_i11;TRINITY_DN17619_c0_g1_i2;TRINITY_DN17619_c0_g1_i3;TRINITY_DN17619_c0_g1_i4;TRINITY_DN17619_c0_g1_i5;TRINITY_DN17619_c0_g1_i6;TRINITY_DN17619_c0_g1_i7;TRINITY_DN17619_c0_g1_i8;TRINITY_DN17619_c0_g1_i9	hypothetical protein CYMTET_50709 [Cymbomonas tetramitiformis]	-	-	-	-	-	-	-	-	A0A7R9GHA2.1 PF03351.22;DOMON;	-	567.74	111	0	0	0	0	86.25	13.55	0	0	0	0	33.27	0	11.0405	up	4.14569e-06	0.000211199	yes
TRINITY_DN55728_c0_g1	894	TRINITY_DN55728_c0_g1_i1	transcription factor MYB21-like [Nymphaea colorata]	EOBII	MYB-like transcription factor EOBII OS=Petunia hybrida OX=4102 GN=EOBII PE=2 SV=1	GO:0000981(RNA polymerase II transcription factor activity, sequence-specific DNA binding);GO:0001135(transcription factor activity, RNA polymerase II transcription factor recruiting);GO:0003677(DNA binding);GO:0003700(DNA binding transcription factor activity);GO:0005634(nucleus);GO:0006355(regulation of transcription, DNA-templated);GO:0006357(regulation of transcription by RNA polymerase II);G…	COG5147(Myblike DNAbinding domain containing protein)	NA	NA	NA	-	U5CRJ7.1 PF00249.36;Myb_DNA-binding;	MYB	5	120	34	0	1	0	0.4	5.99	2.3	0	0.09	0	2.9	0.03	7.18349	up	4.16337e-06	0.000211719	yes
TRINITY_DN12377_c0_g1	937	TRINITY_DN12377_c0_g1_i1;TRINITY_DN12377_c0_g1_i2;TRINITY_DN12377_c0_g1_i3;TRINITY_DN12377_c0_g1_i4;TRINITY_DN12377_c0_g1_i5;TRINITY_DN12377_c0_g1_i6	-	-	-	-	-	-	-	-	-	-	-	338	154	0	0	0	0	35.42	7.54	0	0	0	0	14.32	0	10.584	up	4.20846e-06	0.000213629	yes
TRINITY_DN55294_c0_g2	1554	TRINITY_DN55294_c0_g2_i1	laccase-3-like [Nymphaea colorata]	LAC3	Laccase-3 OS=Oryza sativa subsp. japonica OX=39947 GN=LAC3 PE=2 SV=1	GO:0005507(copper ion binding);GO:0016722(oxidoreductase activity, oxidizing metal ions)	COG2132(Multicopper oxidase)	NA	NA	NA	-	A0A804HX48.1 PF00394.27;Cu-oxidase;	-	1	144.4	51	0	0	0	0.04	3.26	1.56	0	0	0	1.62	0	9.23806	up	4.2642e-06	0.000215953	yes
TRINITY_DN5308_c0_g1	748	TRINITY_DN5308_c0_g1_i1;TRINITY_DN5308_c0_g1_i2;TRINITY_DN5308_c0_g1_i3	cytochrome c oxidase subunit 1 [Chloropicon maureeniae]	COI	Cytochrome c oxidase subunit 1 OS=Choristoneura occidentalis biennis OX=2911890 GN=COI PE=3 SV=2	GO:0004129(cytochrome-c oxidase activity);GO:0005506(iron ion binding);GO:0005751(mitochondrial respiratory chain complex IV);GO:0006123(mitochondrial electron transport, cytochrome c to oxygen);GO:0009060(aerobic respiration);GO:0015990(electron transport coupled proton transport);GO:0016021(integral component of membrane);GO:0020037(heme binding);GO:0022904(respiratory electron transport chain)…	COG0843(Cytochrome C oxidase subunit I)	K02256	cytochrome c oxidase subunit 1	EC:1.9.3.1	csl00190(Oxidative phosphorylation)	A0A7E5WKT9.1 PF00115.25;COX1;	-	39.38	1598.38	0	0	0	0	4.32	108.99	0	0	0	0	37.77	0	12.3533	up	4.2706e-06	0.000215953	yes
TRINITY_DN1370_c0_g4	4056	TRINITY_DN1370_c0_g4_i1;TRINITY_DN1370_c0_g4_i2;TRINITY_DN1370_c0_g4_i3;TRINITY_DN1370_c0_g4_i4;TRINITY_DN1370_c0_g4_i5;TRINITY_DN1370_c0_g4_i6;TRINITY_DN1370_c0_g4_i7	BEL1-like homeodomain protein 4 [Nymphaea colorata]	BLH2	BEL1-like homeodomain protein 2 OS=Arabidopsis thaliana OX=3702 GN=BLH2 PE=1 SV=3	GO:0003677(DNA binding);GO:0003700(DNA binding transcription factor activity);GO:0005634(nucleus);GO:0006351(transcription, DNA-templated);GO:0006355(regulation of transcription, DNA-templated);GO:0009965(leaf morphogenesis)	ENOG410XPMQ(homeobox)	NA	NA	NA	-	A0A1U7ZSF6.1 PF07526.16;POX;	TALE	415.83	1400.81	2335.68	73	62	235.55	10.42	13.61	30.58	1.35	1.35	4.34	18.2	2.35	3.75005	up	4.27713e-06	0.000215953	yes
TRINITY_DN33508_c0_g1	321	TRINITY_DN33508_c0_g1_i1;TRINITY_DN33508_c0_g1_i2;TRINITY_DN33508_c0_g1_i3;TRINITY_DN33508_c0_g1_i4	-	-	-	-	-	-	-	-	-	-	-	21.56	30.33	89.09	4	0	0	20.2	18.02	69.01	4.16	0	0	35.74	1.39	5.26369	up	4.29496e-06	0.000216467	yes
TRINITY_DN14100_c0_g1	494	TRINITY_DN14100_c0_g1_i1;TRINITY_DN14100_c0_g1_i2;TRINITY_DN14100_c0_g1_i3	predicted protein [Hordeum vulgare subsp. vulgare]	-	-	-	-	-	-	-	-	-	-	21.46	13	38.1	0	0	1	6.68	2.65	10.51	0	0	0.26	6.61	0.09	5.95342	up	4.32507e-06	0.000217598	yes
TRINITY_DN25303_c0_g1	1629	TRINITY_DN25303_c0_g1_i1;TRINITY_DN25303_c0_g1_i2;TRINITY_DN25303_c0_g1_i3;TRINITY_DN25303_c0_g1_i4;TRINITY_DN25303_c0_g1_i5;TRINITY_DN25303_c0_g1_i6	hypothetical protein BUALT_Bualt14G0030000 [Buddleja alternifolia]	selenbp1-b	Methanethiol oxidase OS=Xenopus laevis OX=8355 GN=selenbp1-b PE=2 SV=1	GO:0005634(nucleus);GO:0005737(cytoplasm);GO:0005829(cytosol);GO:0008430(selenium binding);GO:0015031(protein transport);GO:0016020(membrane)	ENOG410XP4F(selenium-binding protein)	NA	NA	NA	-	A0A1X7VF67.1 PF05694.16;SBP56;	-	305	162.57	0	0	0	0	12.51	7.75	0	0	0	0	6.75	0	10.5138	up	4.34283e-06	0.000218104	yes
TRINITY_DN45676_c0_g1	744	TRINITY_DN45676_c0_g1_i1;TRINITY_DN45676_c0_g1_i2;TRINITY_DN45676_c0_g1_i3;TRINITY_DN45676_c0_g1_i4;TRINITY_DN45676_c0_g1_i5	predicted protein [Hordeum vulgare subsp. vulgare]	CTSB	Cathepsin B OS=Ovis aries OX=9940 GN=CTSB PE=1 SV=2	GO:0004197(cysteine-type endopeptidase activity);GO:0005615(extracellular space);GO:0005764(lysosome);GO:0006508(proteolysis);GO:0008233(peptidase activity);GO:0008234(cysteine-type peptidase activity);GO:0016787(hydrolase activity);GO:0050790(regulation of catalytic activity);GO:0051603(proteolysis involved in cellular protein catabolic process)	COG4870(cathepsin)	NA	NA	NA	-	A0A813VGF3.1 PF00112.28;Peptidase_C1;	-	25.19	2	129.74	0	0	0	4.22	0.77	14.85	0	0	0	6.61	0	8.78329	up	4.36221e-06	0.00021869	yes
TRINITY_DN15510_c0_g1	1776	TRINITY_DN15510_c0_g1_i1;TRINITY_DN15510_c0_g1_i2;TRINITY_DN15510_c0_g1_i3	hypothetical protein SUGI_1520750 [Cryptomeria japonica]	CHIT1	Chitotriosidase-1 OS=Homo sapiens OX=9606 GN=CHIT1 PE=1 SV=1	GO:0004568(chitinase activity);GO:0005576(extracellular region);GO:0006032(chitin catabolic process);GO:0008061(chitin binding)	COG3325(chitinase)	K01183	chitinase	EC:3.2.1.14	hbr00520(Amino sugar and nucleotide sugar metabolism)	A0A7R9BCZ2.1 PF00704.33;Glyco_hydro_18;	-	880.47	68.91	0	0	0	0	28.35	1.44	0	0	0	0	9.93	0	11.5184	up	4.39461e-06	0.000219925	yes
TRINITY_DN77952_c0_g1	577	TRINITY_DN77952_c0_g1_i1;TRINITY_DN77952_c0_g1_i2;TRINITY_DN77952_c0_g1_i3	unknown [Lotus japonicus]	AAC3	ADP,ATP carrier protein 3, mitochondrial OS=Arabidopsis thaliana OX=3702 GN=AAC3 PE=1 SV=1	GO:0003735(structural constituent of ribosome);GO:0006412(translation)	ENOG410XNW0(transmembrane transport)	NA	NA	NA	-	A0A818U0Z8.1 PF00153.32;Mito_carr;	-	22	6	37	0	0	0	4.76	1.83	9.2	0	0	0	5.26	0	7.56724	up	4.46716e-06	0.000223161	yes
TRINITY_DN8796_c0_g1	1367	TRINITY_DN8796_c0_g1_i1	protein EXORDIUM-like [Nymphaea colorata]	EXO	Protein EXORDIUM OS=Arabidopsis thaliana OX=3702 GN=EXO PE=2 SV=1	GO:0003674(molecular_function);GO:0005576(extracellular region);GO:0005615(extracellular space);GO:0005618(cell wall);GO:0005794(Golgi apparatus);GO:0005829(cytosol);GO:0009505(plant-type cell wall);GO:0009741(response to brassinosteroid);GO:0048046(apoplast)	ENOG410YFUT(Phi-1 protein)	K14299	nucleoporin SEH1	-	mdm03013(RNA transport)	A0A2C9U1C7.1 PF04674.17;Phi_1;	-	1813	2911.62	6624.74	261	334.16	745.06	78.61	77.75	240.43	12.79	16.09	28.83	132.26	19.24	3.34585	up	4.50506e-06	0.000224658	yes
TRINITY_DN6945_c0_g1	1238	TRINITY_DN6945_c0_g1_i1;TRINITY_DN6945_c0_g1_i10;TRINITY_DN6945_c0_g1_i11;TRINITY_DN6945_c0_g1_i12;TRINITY_DN6945_c0_g1_i13;TRINITY_DN6945_c0_g1_i14;TRINITY_DN6945_c0_g1_i2;TRINITY_DN6945_c0_g1_i3;TRINITY_DN6945_c0_g1_i4;TRINITY_DN6945_c0_g1_i6;TRINITY_DN6945_c0_g1_i7;TRINITY_DN6945_c0_g1_i8	UDP-glycosyltransferase 72B1-like [Nymphaea colorata]	UGT72B1	UDP-glycosyltransferase 72B1 OS=Arabidopsis thaliana OX=3702 GN=UGT72B1 PE=1 SV=1	GO:0009813(flavonoid biosynthetic process);GO:0043231(intracellular membrane-bounded organelle);GO:0052696(flavonoid glucuronidation);GO:0080043(quercetin 3-O-glucosyltransferase activity);GO:0080044(quercetin 7-O-glucosyltransferase activity)	COG1819(Transferase)	NA	NA	NA	-	V4SXJ5.1 PF00201.23;UDPGT;	-	69	340.11	213	9	11	0	3.44	10.44	8.9	0.51	0.62	0	7.59	0.38	5.27517	up	4.51599e-06	0.000224807	yes
TRINITY_DN8965_c0_g1	1964	TRINITY_DN8965_c0_g1_i1;TRINITY_DN8965_c0_g1_i12;TRINITY_DN8965_c0_g1_i14;TRINITY_DN8965_c0_g1_i15;TRINITY_DN8965_c0_g1_i16;TRINITY_DN8965_c0_g1_i17;TRINITY_DN8965_c0_g1_i19;TRINITY_DN8965_c0_g1_i2;TRINITY_DN8965_c0_g1_i20;TRINITY_DN8965_c0_g1_i22;TRINITY_DN8965_c0_g1_i23;TRINITY_DN8965_c0_g1_i24;TRINITY_DN8965_c0_g1_i25;TRINITY_DN8965_c0_g1_i26;TRINITY_DN8965_c0_g1_i28;TRINITY_DN8965_c0_g1_i29;T…	laccase-17-like isoform X1 [Nymphaea colorata]	LAC17	Laccase-17 OS=Arabidopsis thaliana OX=3702 GN=LAC17 PE=2 SV=1	GO:0005507(copper ion binding);GO:0009809(lignin biosynthetic process);GO:0016722(oxidoreductase activity, oxidizing metal ions)	COG2132(Multicopper oxidase)	NA	NA	NA	-	A0A1S4AMY5.1 PF00394.27;Cu-oxidase;	-	97.98	368.51	1205.39	25	13	0	3.65	7.63	34.69	0.86	0.49	0	15.32	0.45	5.70052	up	4.5472e-06	0.000225964	yes
TRINITY_DN438_c0_g1	1415	TRINITY_DN438_c0_g1_i1;TRINITY_DN438_c0_g1_i2;TRINITY_DN438_c0_g1_i3;TRINITY_DN438_c0_g1_i6;TRINITY_DN438_c0_g1_i7;TRINITY_DN438_c0_g1_i8;TRINITY_DN438_c0_g1_i9	Naringenin-2-oxoglutarate 3-dioxygenase [Nymphaea thermarum]	AN3	Naringenin,2-oxoglutarate 3-dioxygenase (Fragment) OS=Petunia hybrida OX=4102 GN=AN3 PE=1 SV=1	GO:0009416(response to light stimulus);GO:0009813(flavonoid biosynthetic process);GO:0045486(naringenin 3-dioxygenase activity)	COG3491(2OGFe(II) oxygenase)	K00475	naringenin 3-dioxygenase	EC:1.14.11.9	vvi00941(Flavonoid biosynthesis)	A0A5A7RIJ2.1 PF03171.25;2OG-FeII_Oxy;	-	3979.93	9641.13	15182	857	927.94	62.66	190.27	281.38	605.66	47.47	50.32	2.84	359.1	33.54	4.26505	up	4.56442e-06	0.000226196	yes
TRINITY_DN10340_c0_g2	985	TRINITY_DN10340_c0_g2_i1	NADH dehydrogenase subunit 2 [Dorcoceras hygrometricum]	mt:ND2	NADH-ubiquinone oxidoreductase chain 2 OS=Drosophila yakuba OX=7245 GN=mt:ND2 PE=3 SV=1	GO:0005747(mitochondrial respiratory chain complex I);GO:0006120(mitochondrial electron transport, NADH to ubiquinone);GO:0008137(NADH dehydrogenase (ubiquinone) activity)	COG1009(subunit l)	K03879	NADH-ubiquinone oxidoreductase chain 2	EC:1.6.5.3	apro00190(Oxidative phosphorylation)	A0A7E5WIF0.1 PF00361.25;Proton_antipo_M;	-	1345	44	0	0	0	0	93.08	1.88	0	0	0	0	31.65	0	12.0656	up	4.56784e-06	0.000226196	yes
TRINITY_DN5168_c0_g1	1334	TRINITY_DN5168_c0_g1_i1;TRINITY_DN5168_c0_g1_i10;TRINITY_DN5168_c0_g1_i2;TRINITY_DN5168_c0_g1_i3;TRINITY_DN5168_c0_g1_i4;TRINITY_DN5168_c0_g1_i5;TRINITY_DN5168_c0_g1_i6;TRINITY_DN5168_c0_g1_i7;TRINITY_DN5168_c0_g1_i9	SEC14 cytosolic factor-like [Nymphaea colorata]	-	-	GO:0005215(transporter activity);GO:0005886(plasma membrane);GO:0006810(transport)	ENOG410Y3Q0(CRAL TRIO domain protein)	K00133	aspartate-semialdehyde dehydrogenase	EC:1.2.1.11	aly00260(Glycine, serine and threonine metabolism);aly00270(Cysteine and methionine metabolism);aly00300(Lysine biosynthesis);aly00261(Monobactam biosynthesis)	W9QF20.1 PF00650.25;CRAL_TRIO;	-	3	0	1	259.47	784.01	4	0.13	0	0.1	21.22	65.29	0.26	0.08	28.92	-7.5748	down	4.60968e-06	0.000227869	yes
TRINITY_DN212_c1_g1	633	TRINITY_DN212_c1_g1_i1;TRINITY_DN212_c1_g1_i2	-	-	-	-	-	-	-	-	-	-	-	36.97	65.99	129.77	6.06	4	4	9.88	11.83	30	1.27	0.7	0.93	17.24	0.97	4.29699	up	4.67779e-06	0.000230833	yes
TRINITY_DN6118_c0_g1	1610	TRINITY_DN6118_c0_g1_i1;TRINITY_DN6118_c0_g1_i2;TRINITY_DN6118_c0_g1_i3;TRINITY_DN6118_c0_g1_i4;TRINITY_DN6118_c0_g1_i5;TRINITY_DN6118_c0_g1_i6	myb-related protein 308-like [Nymphaea colorata]	MYB308	Myb-related protein 308 OS=Antirrhinum majus OX=4151 GN=MYB308 PE=2 SV=1	GO:0000981(RNA polymerase II transcription factor activity, sequence-specific DNA binding);GO:0001135(transcription factor activity, RNA polymerase II transcription factor recruiting);GO:0003677(DNA binding);GO:0003700(DNA binding transcription factor activity);GO:0005515(protein binding);GO:0005634(nucleus);GO:0006351(transcription, DNA-templated);GO:0006357(regulation of transcription by RNA po…	COG5147(Myblike DNAbinding domain containing protein)	NA	NA	NA	-	A0A453K7E4.1 PF13921.11;Myb_DNA-bind_6;	MYB	176.78	477.95	1172.41	34	27	74	7.39	12.21	42.37	1.85	1.36	2.94	20.66	2.05	4.00738	up	4.69416e-06	0.000231238	yes
TRINITY_DN64115_c0_g1	1644	TRINITY_DN64115_c0_g1_i1	-	-	-	-	-	-	-	-	-	-	-	0	0	0	319.16	66.51	1	0	0	0	12.39	2.53	0.03	0	4.98	-9.86192	down	4.70949e-06	0.000231239	yes
TRINITY_DN25313_c0_g1	799	TRINITY_DN25313_c0_g1_i1;TRINITY_DN25313_c0_g1_i2	putative multidrug resistance protein [Nymphaea thermarum]	-	-	-	-	-	-	-	-	-	-	0	0	0	185.23	452.56	0	0	0	0	20.58	49.81	0	0	23.46	-10.5602	down	4.7105e-06	0.000231239	yes
TRINITY_DN3810_c0_g1	2618	TRINITY_DN3810_c0_g1_i10;TRINITY_DN3810_c0_g1_i12;TRINITY_DN3810_c0_g1_i14;TRINITY_DN3810_c0_g1_i15;TRINITY_DN3810_c0_g1_i20;TRINITY_DN3810_c0_g1_i21;TRINITY_DN3810_c0_g1_i22;TRINITY_DN3810_c0_g1_i24;TRINITY_DN3810_c0_g1_i26;TRINITY_DN3810_c0_g1_i28;TRINITY_DN3810_c0_g1_i29;TRINITY_DN3810_c0_g1_i30;TRINITY_DN3810_c0_g1_i31;TRINITY_DN3810_c0_g1_i33;TRINITY_DN3810_c0_g1_i34;TRINITY_DN3810_c0_g1_i38…	peroxidase 50-like [Nymphaea colorata]	PER51	Peroxidase 51 OS=Arabidopsis thaliana OX=3702 GN=PER51 PE=2 SV=1	GO:0004601(peroxidase activity);GO:0005515(protein binding);GO:0005576(extracellular region);GO:0006979(response to oxidative stress);GO:0009651(response to salt stress);GO:0020037(heme binding);GO:0042744(hydrogen peroxide catabolic process);GO:0046872(metal ion binding);GO:0055114(oxidation-reduction process)	ENOG4111FDS(peroxidase)	K00430	peroxidase	EC:1.11.1.7	vra00940(Phenylpropanoid biosynthesis)	A0A2P5DI85.1 PF00141.28;peroxidase;	-	500	6051.74	4271.79	326.22	259	350	22.12	172.31	167.09	16.33	12.92	14.47	120.51	14.57	3.85187	up	4.76185e-06	0.000233355	yes
TRINITY_DN15059_c0_g1	1366	TRINITY_DN15059_c0_g1_i1	-	-	-	-	ENOG4111WRQ(NA)	-	-	-	-	A0A6P4YQ72.1 PF07386.16;DUF1499;	-	364	129	0	0	0	0	15.8	3.45	0	0	0	0	6.42	0	10.5842	up	4.80904e-06	0.000235261	yes
TRINITY_DN28755_c1_g1	873	TRINITY_DN28755_c1_g1_i1;TRINITY_DN28755_c1_g1_i10;TRINITY_DN28755_c1_g1_i12;TRINITY_DN28755_c1_g1_i13;TRINITY_DN28755_c1_g1_i2;TRINITY_DN28755_c1_g1_i3;TRINITY_DN28755_c1_g1_i4;TRINITY_DN28755_c1_g1_i5;TRINITY_DN28755_c1_g1_i6;TRINITY_DN28755_c1_g1_i7;TRINITY_DN28755_c1_g1_i8;TRINITY_DN28755_c1_g1_i9	hypothetical protein BT93_L4789 [Corymbia citriodora subsp. variegata]	RpL15	Large ribosomal subunit protein eL15 OS=Chironomus tentans OX=7153 GN=RpL15 PE=3 SV=3	GO:0002181(cytoplasmic translation);GO:0003735(structural constituent of ribosome);GO:0022625(cytosolic large ribosomal subunit)	COG1632(Ribosomal protein L15)	K02877	large subunit ribosomal protein L15e	-	mus03010(Ribosome)	A0A7R9BKJ4.1 PF00827.22;Ribosomal_L15e;	-	305.29	145	0	0	0	0	25.9	7.95	0	0	0	0	11.28	0	10.4558	up	4.831e-06	0.000235928	yes
TRINITY_DN9003_c2_g1	2128	TRINITY_DN9003_c2_g1_i1;TRINITY_DN9003_c2_g1_i10;TRINITY_DN9003_c2_g1_i11;TRINITY_DN9003_c2_g1_i12;TRINITY_DN9003_c2_g1_i13;TRINITY_DN9003_c2_g1_i14;TRINITY_DN9003_c2_g1_i15;TRINITY_DN9003_c2_g1_i2;TRINITY_DN9003_c2_g1_i3;TRINITY_DN9003_c2_g1_i6;TRINITY_DN9003_c2_g1_i8;TRINITY_DN9003_c2_g1_i9	GDSL esterase/lipase [Nymphaea thermarum]	APG	GDSL esterase/lipase APG OS=Arabidopsis thaliana OX=3702 GN=APG PE=2 SV=1	GO:0005576(extracellular region);GO:0016042(lipid catabolic process);GO:0016788(hydrolase activity, acting on ester bonds);GO:0048046(apoplast);GO:0052689(carboxylic ester hydrolase activity)	COG3240(GDSL esterase lipase)	K00679	phospholipid:diacylglycerol acyltransferase	EC:2.3.1.158	cic00561(Glycerolipid metabolism)	W1P184.1 PF00657.27;Lipase_GDSL;	-	6	1	0	3240.12	3409.72	0	0.16	0.08	0	148.3	149.17	0	0.08	99.16	-9.45543	down	4.84411e-06	0.000236161	yes
TRINITY_DN7905_c0_g1	639	TRINITY_DN7905_c0_g1_i1;TRINITY_DN7905_c0_g1_i10;TRINITY_DN7905_c0_g1_i11;TRINITY_DN7905_c0_g1_i12;TRINITY_DN7905_c0_g1_i13;TRINITY_DN7905_c0_g1_i14;TRINITY_DN7905_c0_g1_i15;TRINITY_DN7905_c0_g1_i16;TRINITY_DN7905_c0_g1_i17;TRINITY_DN7905_c0_g1_i18;TRINITY_DN7905_c0_g1_i19;TRINITY_DN7905_c0_g1_i2;TRINITY_DN7905_c0_g1_i20;TRINITY_DN7905_c0_g1_i21;TRINITY_DN7905_c0_g1_i23;TRINITY_DN7905_c0_g1_i25;T…	predicted protein [Hordeum vulgare subsp. vulgare]	-	Actin, cytoplasmic OS=Biomphalaria obstructa OX=153466 PE=3 SV=1	GO:0000166(nucleotide binding);GO:0000281(mitotic cytokinesis);GO:0005524(ATP binding);GO:0005737(cytoplasm);GO:0005856(cytoskeleton);GO:0005884(actin filament);GO:0005938(cell cortex);GO:0007111(meiosis II cytokinesis);GO:0009792(embryo development ending in birth or egg hatching);GO:0030866(cortical actin cytoskeleton organization);GO:0040011(locomotion)	COG5277(Actin-related protein)	K05692	actin beta/gamma 1	-	cme04145(Phagosome)	A0A183IWM8.1 PF00022.24;Actin;	-	104.06	32	379.69	9	1.01	2	23.89	4.19	69.14	2.54	0.17	0.51	32.41	1.07	5.61039	up	4.86172e-06	0.000236612	yes
TRINITY_DN15214_c0_g1	2202	TRINITY_DN15214_c0_g1_i1;TRINITY_DN15214_c0_g1_i2;TRINITY_DN15214_c0_g1_i3;TRINITY_DN15214_c0_g1_i4	-	-	-	-	-	-	-	-	-	-	-	33	47	78	2	4.34	4	0.79	0.69	1.56	0.05	0.12	0.09	1.01	0.09	4.21927	up	4.87887e-06	0.00023704	yes
TRINITY_DN78149_c0_g1	448	TRINITY_DN78149_c0_g1_i1;TRINITY_DN78149_c0_g1_i2;TRINITY_DN78149_c0_g1_i3	unnamed protein product [Nymphaea colorata]	CHS3	Chalcone synthase 3 OS=Sinapis alba OX=3728 GN=CHS3 PE=2 SV=1	GO:0005575(cellular_component);GO:0009813(flavonoid biosynthetic process);GO:0016210(naringenin-chalcone synthase activity)	COG3424(synthase)	K00660	chalcone synthase	EC:2.3.1.74	thj00941(Flavonoid biosynthesis);thj04712(Circadian rhythm - plant)	A0A8X7R203.1 PF02797.20;Chal_sti_synt_C;	-	392.07	520.05	769.94	63	32	3	188.67	158.24	304.64	50.37	25.12	0.98	217.18	25.49	4.40135	up	4.89423e-06	0.000237269	yes
TRINITY_DN69693_c0_g1	361	TRINITY_DN69693_c0_g1_i1;TRINITY_DN69693_c0_g1_i2;TRINITY_DN69693_c0_g1_i3;TRINITY_DN69693_c0_g1_i4;TRINITY_DN69693_c0_g1_i5;TRINITY_DN69693_c0_g1_i6;TRINITY_DN69693_c0_g1_i7	scopoletin glucosyltransferase-like [Nymphaea colorata]	-	-	GO:0009813(flavonoid biosynthetic process);GO:0043231(intracellular membrane-bounded organelle);GO:0052696(flavonoid glucuronidation);GO:0080043(quercetin 3-O-glucosyltransferase activity);GO:0080044(quercetin 7-O-glucosyltransferase activity)	COG1819(Transferase)	K14595	abscisate beta-glucosyltransferase	EC:2.4.1.263	pper00906(Carotenoid biosynthesis)	A0A6P6ABS9.1 PF00201.23;UDPGT;	-	48.83	233.03	153.88	7	5	10.52	38.68	105.56	90.54	4.41	4.76	6.36	78.26	5.18	4.54124	up	4.90035e-06	0.000237269	yes
TRINITY_DN28004_c0_g1	574	TRINITY_DN28004_c0_g1_i1;TRINITY_DN28004_c0_g1_i2;TRINITY_DN28004_c0_g1_i3;TRINITY_DN28004_c0_g1_i4;TRINITY_DN28004_c0_g1_i5;TRINITY_DN28004_c0_g1_i6;TRINITY_DN28004_c0_g1_i7;TRINITY_DN28004_c0_g1_i8;TRINITY_DN28004_c0_g1_i9	-	-	-	-	-	-	-	-	-	A0A7R9BPL5.1 PF00042.27;Globin;	-	323.68	37	1	0	0	0	79.88	13.75	0.16	0	0	0	31.26	0	10.1298	up	4.91672e-06	0.000237353	yes
TRINITY_DN3896_c0_g1	3047	TRINITY_DN3896_c0_g1_i1;TRINITY_DN3896_c0_g1_i2;TRINITY_DN3896_c0_g1_i3;TRINITY_DN3896_c0_g1_i4;TRINITY_DN3896_c0_g1_i5;TRINITY_DN3896_c0_g1_i6;TRINITY_DN3896_c0_g1_i7;TRINITY_DN3896_c0_g1_i8	uncharacterized protein LOC116251337 [Nymphaea colorata]	-	-	GO:0008422(beta-glucosidase activity);GO:1901657(glycosyl compound metabolic process)	COG0666(Ankyrin Repeat)	NA	NA	NA	-	A0A835DGJ5.1 PF12796.12;Ank_2;	-	1260	1682.03	1608.18	218.36	342.86	72	22.73	18.7	24.46	4.44	6.81	1.14	21.96	4.13	3.17843	up	4.92591e-06	0.000237353	yes
TRINITY_DN30342_c0_g2	561	TRINITY_DN30342_c0_g2_i1;TRINITY_DN30342_c0_g2_i2	unnamed protein product [Microthlaspi erraticum]	ART2	Putative uncharacterized protein ART2 OS=Saccharomyces cerevisiae (strain ATCC 204508 / S288c) OX=559292 GN=ART2 PE=5 SV=1	GO:0003674(molecular_function);GO:0005575(cellular_component);GO:0006351(transcription, DNA-templated);GO:0006355(regulation of transcription, DNA-templated);GO:0008150(biological_process)	-	-	-	-	-	-	-	106.37	52	1	0	0	0	21.33	6.54	0.17	0	0	0	9.35	0	8.95522	up	4.92723e-06	0.000237353	yes
TRINITY_DN69228_c0_g2	1466	TRINITY_DN69228_c0_g2_i1;TRINITY_DN69228_c0_g2_i2;TRINITY_DN69228_c0_g2_i3;TRINITY_DN69228_c0_g2_i4;TRINITY_DN69228_c0_g2_i5;TRINITY_DN69228_c0_g2_i6;TRINITY_DN69228_c0_g2_i7	ethylene-responsive transcription factor ERF003 [Nymphaea colorata]	ERF003	Ethylene-responsive transcription factor ERF003 OS=Arabidopsis thaliana OX=3702 GN=ERF003 PE=1 SV=1	GO:0003677(DNA binding);GO:0003700(DNA binding transcription factor activity);GO:0005622(intracellular);GO:0005634(nucleus);GO:0006351(transcription, DNA-templated);GO:0006355(regulation of transcription, DNA-templated);GO:0009873(ethylene-activated signaling pathway)	ENOG4111RRZ(Transcription factor)	NA	NA	NA	-	A0A8J5H3E9.1 PF00847.25;AP2;	ERF	596	451	1093.56	105	73	108.01	30.36	14.09	48.61	5.83	4.27	4.92	31.02	5.01	3.18154	up	4.93931e-06	0.000237531	yes
TRINITY_DN409_c0_g2	1160	TRINITY_DN409_c0_g2_i1;TRINITY_DN409_c0_g2_i2	-	-	-	-	-	-	-	-	-	-	-	7	5	1	530.85	21	361.2	0.55	0.24	0.05	45.93	1.85	24.27	0.28	24.02	-5.75985	down	5.0221e-06	0.000241104	yes
TRINITY_DN12041_c0_g1	780	TRINITY_DN12041_c0_g1_i1;TRINITY_DN12041_c0_g1_i2;TRINITY_DN12041_c0_g1_i3;TRINITY_DN12041_c0_g1_i4;TRINITY_DN12041_c0_g1_i5;TRINITY_DN12041_c0_g1_i6	uncharacterized protein LOC116264268 [Nymphaea colorata]	-	-	GO:0005634(nucleus)	ENOG410Y914(Late embryogenesis)	-	-	-	-	A0A6J1CLE3.1 PF06830.16;Root_cap;	-	0	169.08	211.61	0	0	0	0	17.62	33.82	0	0	0	17.15	0	10.131	up	5.04771e-06	0.000241923	yes
TRINITY_DN26363_c0_g1	1297	TRINITY_DN26363_c0_g1_i1;TRINITY_DN26363_c0_g1_i10;TRINITY_DN26363_c0_g1_i11;TRINITY_DN26363_c0_g1_i12;TRINITY_DN26363_c0_g1_i13;TRINITY_DN26363_c0_g1_i14;TRINITY_DN26363_c0_g1_i15;TRINITY_DN26363_c0_g1_i16;TRINITY_DN26363_c0_g1_i2;TRINITY_DN26363_c0_g1_i3;TRINITY_DN26363_c0_g1_i4;TRINITY_DN26363_c0_g1_i5;TRINITY_DN26363_c0_g1_i6;TRINITY_DN26363_c0_g1_i7;TRINITY_DN26363_c0_g1_i8;TRINITY_DN26363_c…	predicted protein [Hordeum vulgare subsp. vulgare]	rpl4-a	Large ribosomal subunit protein uL4A OS=Xenopus laevis OX=8355 GN=rpl4-a PE=2 SV=2	GO:0002181(cytoplasmic translation);GO:0003360(brainstem development);GO:0003723(RNA binding);GO:0003735(structural constituent of ribosome);GO:0005515(protein binding);GO:0005634(nucleus);GO:0005730(nucleolus);GO:0005737(cytoplasm);GO:0005791(rough endoplasmic reticulum);GO:0005925(focal adhesion);GO:0006412(translation);GO:0007420(brain development);GO:0008097(5S rRNA binding);GO:0015934(large …	COG0088(One of the primary rRNA binding proteins, this protein initially binds near the 5'-end of the 23S rRNA. It is important during the early stages of 50S assembly. It makes multiple contacts with different domains of the 23S rRNA in the assembled 50S subunit and ribosome (By similarity))	K02930	large subunit ribosomal protein L4e	-	var03010(Ribosome)	A0A815UZM7.1 PF00573.27;Ribosomal_L4;	-	147.61	13	182.62	5	0	2	13.39	0.53	10.44	0.27	0	0.1	8.12	0.12	5.80032	up	5.07416e-06	0.00024278	yes
TRINITY_DN21904_c0_g1	1395	TRINITY_DN21904_c0_g1_i1	eukaryotic initiation factor 4A-II-like protein, partial [Pinus massoniana]	EIF4A2	Eukaryotic initiation factor 4A-II OS=Bos taurus OX=9913 GN=EIF4A2 PE=2 SV=1	GO:0004004(ATP-dependent RNA helicase activity);GO:0006413(translational initiation);GO:0010468(regulation of gene expression);GO:0010501(RNA secondary structure unwinding)	COG0513(purine NTP-dependent helicase activity)	K03257	translation initiation factor 4A	-	cvr03013(RNA transport)	A0A7R9BCX2.1 PF00270.34;DEAD;	-	270.06	22	2	0	0	0	11.4	0.57	0.07	0	0	0	4.01	0	9.82766	up	5.09681e-06	0.000243056	yes
TRINITY_DN21590_c0_g1	829	TRINITY_DN21590_c0_g1_i1;TRINITY_DN21590_c0_g1_i2;TRINITY_DN21590_c0_g1_i3	hypothetical protein SAY87_030932 [Trapa incisa]	rps3-a	Small ribosomal subunit protein uS3A OS=Xenopus laevis OX=8355 GN=rps3-a PE=2 SV=2	GO:0003684(damaged DNA binding);GO:0003729(mRNA binding);GO:0003735(structural constituent of ribosome);GO:0005634(nucleus);GO:0005730(nucleolus);GO:0005743(mitochondrial inner membrane);GO:0005759(mitochondrial matrix);GO:0005844(polysome);GO:0005925(focal adhesion);GO:0006281(DNA repair);GO:0006412(translation);GO:0007059(chromosome segregation);GO:0008017(microtubule binding);GO:0008534(oxidiz…	COG0092(Binds the lower part of the 30S subunit head. Binds mRNA in the 70S ribosome, positioning it for translation (By similarity))	K02985	small subunit ribosomal protein S3e	-	cit03010(Ribosome)	H0WRT6.1 PF00189.25;Ribosomal_S3_C;	-	306	138	0	0	0	0	27.97	7.85	0	0	0	0	11.94	0	10.4359	up	5.10473e-06	0.000243056	yes
TRINITY_DN21749_c0_g1	1792	TRINITY_DN21749_c0_g1_i1	hypothetical protein GOP47_0024306 [Adiantum capillus-veneris]	cat	Catalase OS=Glandirana rugosa OX=8410 GN=cat PE=2 SV=3	GO:0004096(catalase activity);GO:0005739(mitochondrion);GO:0005777(peroxisome);GO:0020037(heme binding);GO:0042542(response to hydrogen peroxide);GO:0042744(hydrogen peroxide catabolic process)	COG0753(Catalase)	K03781	catalase	EC:1.11.1.6	egr00630(Glyoxylate and dicarboxylate metabolism);egr00380(Tryptophan metabolism);egr04016(MAPK signaling pathway - plant);egr04146(Peroxisome)	A0A7L1BH59.1 PF00199.24;Catalase;	-	335.5	130	0	0	0	0	10.28	2.45	0	0	0	0	4.24	0	10.5039	up	5.11281e-06	0.000243056	yes
TRINITY_DN16645_c1_g1	1348	TRINITY_DN16645_c1_g1_i1	hypothetical protein CMV_025919 [Castanea mollissima]	-	-	-	ENOG410XZB8(NA)	-	-	-	-	-	-	257.65	155.99	0	0	0	0	11.38	4.24	0	0	0	0	5.21	0	10.3385	up	5.12274e-06	0.000243056	yes
TRINITY_DN25055_c0_g1	539	TRINITY_DN25055_c0_g1_i1;TRINITY_DN25055_c0_g1_i2;TRINITY_DN25055_c0_g1_i3;TRINITY_DN25055_c0_g1_i4;TRINITY_DN25055_c0_g1_i5;TRINITY_DN25055_c0_g1_i6;TRINITY_DN25055_c0_g1_i7;TRINITY_DN25055_c0_g1_i8;TRINITY_DN25055_c0_g1_i9	hypothetical protein CBR_g16041 [Chara braunii]	RPS11	Small ribosomal subunit protein uS17 OS=Bos taurus OX=9913 GN=RPS11 PE=2 SV=3	GO:0022627(cytosolic small ribosomal subunit)	COG0186(One of the primary rRNA binding proteins, it binds specifically to the 5'-end of 16S ribosomal)	K02949	small subunit ribosomal protein S11e	-	han03010(Ribosome)	A0A814HT37.1 PF00366.25;Ribosomal_S17;	-	28	7	72	1	0	0	10.26	1.58	24.86	0.25	0	0	12.23	0.08	6.49436	up	5.12283e-06	0.000243056	yes
TRINITY_DN30054_c0_g1	921	TRINITY_DN30054_c0_g1_i1;TRINITY_DN30054_c0_g1_i2;TRINITY_DN30054_c0_g1_i3;TRINITY_DN30054_c0_g1_i4	hypothetical protein EJ110_NYTH41879 [Nymphaea thermarum]	-	-	GO:0003674(molecular_function);GO:0008150(biological_process);GO:0009507(chloroplast)	ENOG410ZEJB(Pollen proteins Ole e I like)	-	-	-	-	-	-	5	0	0	1664.69	1687.4	1	0.45	0	0	173.04	173.11	0.09	0.15	115.41	-8.93667	down	5.16674e-06	0.000244729	yes
TRINITY_DN52128_c0_g1	1439	TRINITY_DN52128_c0_g1_i1;TRINITY_DN52128_c0_g1_i2;TRINITY_DN52128_c0_g1_i3	-	-	-	-	-	-	-	-	-	-	-	4.04	2.02	4	135.6	177.55	29.08	0.16	0.05	0.14	6.55	8.25	1.06	0.12	5.29	-4.73344	down	5.19542e-06	0.000245676	yes
TRINITY_DN7549_c0_g1	1779	TRINITY_DN7549_c0_g1_i1;TRINITY_DN7549_c0_g1_i2	Cytochrome P450 89A9 [Nymphaea thermarum]	CYP89A9	Cytochrome P450 89A9 OS=Arabidopsis thaliana OX=3702 GN=CYP89A9 PE=1 SV=1	GO:0016020(membrane);GO:0016709(oxidoreductase activity, acting on paired donors, with incorporation or reduction of molecular oxygen, NAD(P)H as one donor, and incorporation of one atom of oxygen);GO:0044550(secondary metabolite biosynthetic process)	COG2124(Cytochrome p450)	NA	NA	NA	-	A0A835DU80.1 PF00067.27;p450;	-	11	21	20	1206.61	5568.65	6	0.35	0.4	0.52	42.41	192.3	0.16	0.42	78.29	-6.67252	down	5.33015e-06	0.000251582	yes
TRINITY_DN17075_c1_g1	1235	TRINITY_DN17075_c1_g1_i1;TRINITY_DN17075_c1_g1_i2;TRINITY_DN17075_c1_g1_i3	-	-	-	GO:0004568(chitinase activity);GO:0005576(extracellular region);GO:0006032(chitin catabolic process);GO:0008061(chitin binding)	ENOG41121EJ(chitin binding)	-	-	-	-	A0A7R9BRD9.1 PF01607.29;CBM_14;	-	177.49	214	0	0	0	0	8.91	8.34	0	0	0	0	5.75	0	10.2652	up	5.33808e-06	0.000251582	yes
TRINITY_DN5749_c0_g2	1688	TRINITY_DN5749_c0_g2_i1	-	-	Tropomyosin Cha f 1.0101 (Fragment) OS=Charybdis feriata OX=65693 PE=1 SV=1	GO:0003674(molecular_function);GO:0005575(cellular_component);GO:0008150(biological_process)	ENOG410XR5K(Tropomyosin)	-	-	-	-	A0A6A4XA68.1 PF00261.25;Tropomyosin;	-	957.39	52	0	0	0	0	31.6	1.06	0	0	0	0	10.89	0	11.6057	up	5.37167e-06	0.000252745	yes
TRINITY_DN7498_c1_g1	1763	TRINITY_DN7498_c1_g1_i1;TRINITY_DN7498_c1_g1_i2	hypothetical protein Lal_00008645 [Lupinus albus]	adhT	Alcohol dehydrogenase OS=Geobacillus stearothermophilus OX=1422 GN=adhT PE=1 SV=2	GO:0004022(alcohol dehydrogenase (NAD) activity);GO:0005575(cellular_component);GO:0005737(cytoplasm);GO:0006067(ethanol metabolic process);GO:0006116(NADH oxidation);GO:0008270(zinc ion binding);GO:0043458(ethanol biosynthetic process involved in glucose fermentation to ethanol)	COG1064(alcohol dehydrogenase)	K00083	cinnamyl-alcohol dehydrogenase	EC:1.1.1.195	pavi00940(Phenylpropanoid biosynthesis)	A0A7R9BJ98.1 PF08240.17;ADH_N;	-	326.76	123.91	0	0	0	0	10.21	2.38	0	0	0	0	4.2	0	10.4565	up	5.40045e-06	0.000253678	yes
TRINITY_DN9416_c0_g1	760	TRINITY_DN9416_c0_g1_i1;TRINITY_DN9416_c0_g1_i2;TRINITY_DN9416_c0_g1_i3;TRINITY_DN9416_c0_g1_i5	hypothetical protein EJ110_NYTH10080 [Nymphaea thermarum]	-	-	GO:0005737(cytoplasm);GO:0030001(metal ion transport);GO:0046914(transition metal ion binding);GO:0046916(cellular transition metal ion homeostasis)	COG2608(heavy metal transport detoxification protein)	-	-	-	-	-	-	13	219	65	0	1	4	3.18	34.72	15.28	0	0.12	1.13	17.73	0.42	6.13021	up	5.42109e-06	0.000254226	yes
TRINITY_DN43997_c0_g2	675	TRINITY_DN43997_c0_g2_i1;TRINITY_DN43997_c0_g2_i2;TRINITY_DN43997_c0_g2_i3;TRINITY_DN43997_c0_g2_i4	unknown [Lotus japonicus]	RpS9	Small ribosomal subunit protein uS4 OS=Drosophila melanogaster OX=7227 GN=RpS9 PE=1 SV=2	GO:0000228(nuclear chromosome);GO:0002181(cytoplasmic translation);GO:0003735(structural constituent of ribosome);GO:0005730(nucleolus);GO:0005737(cytoplasm);GO:0005829(cytosol);GO:0005840(ribosome);GO:0015935(small ribosomal subunit);GO:0019843(rRNA binding);GO:0022626(cytosolic ribosome);GO:0022627(cytosolic small ribosomal subunit);GO:0045903(positive regulation of translational fidelity)	COG0522(One of the primary rRNA binding proteins, it binds directly to 16S rRNA where it nucleates assembly of the body of the 30S subunit (By similarity))	K02997	small subunit ribosomal protein S9e	-	gsl03010(Ribosome)	A0A443RJ18.1 PF00163.24;Ribosomal_S4;	-	276	140	0	0	0	0	37.32	11.69	0	0	0	0	16.34	0	10.3433	up	5.43133e-06	0.000254272	yes
TRINITY_DN2245_c0_g1	467	TRINITY_DN2245_c0_g1_i1;TRINITY_DN2245_c0_g1_i10;TRINITY_DN2245_c0_g1_i11;TRINITY_DN2245_c0_g1_i12;TRINITY_DN2245_c0_g1_i13;TRINITY_DN2245_c0_g1_i14;TRINITY_DN2245_c0_g1_i15;TRINITY_DN2245_c0_g1_i2;TRINITY_DN2245_c0_g1_i3;TRINITY_DN2245_c0_g1_i4;TRINITY_DN2245_c0_g1_i5;TRINITY_DN2245_c0_g1_i6;TRINITY_DN2245_c0_g1_i7;TRINITY_DN2245_c0_g1_i8;TRINITY_DN2245_c0_g1_i9	cytochrome P450 CYP82D47-like [Nymphaea colorata]	CYP82D61	Demethylepipodophyllotoxin synthase OS=Sinopodophyllum hexandrum OX=93608 GN=CYP82D61 PE=1 SV=1	GO:0016020(membrane);GO:0016709(oxidoreductase activity, acting on paired donors, with incorporation or reduction of molecular oxygen, NAD(P)H as one donor, and incorporation of one atom of oxygen);GO:0044550(secondary metabolite biosynthetic process)	COG2124(Cytochrome p450)	NA	NA	NA	-	A0A1S3CM83.1 PF00067.27;p450;	-	62.01	209.44	283.1	9.1	15.15	12	24.06	49.7	88.45	5.33	7.5	4.26	54.07	5.7	4.22427	up	5.44003e-06	0.000254272	yes
TRINITY_DN13697_c1_g1	654	TRINITY_DN13697_c1_g1_i1	anthocyanidin-3-O-glucoside rhamnosyltransferase-like [Nymphaea colorata]	RT	Anthocyanidin-3-O-glucoside rhamnosyltransferase OS=Petunia hybrida OX=4102 GN=RT PE=2 SV=1	GO:0009813(flavonoid biosynthetic process);GO:0043231(intracellular membrane-bounded organelle);GO:0052696(flavonoid glucuronidation);GO:0080043(quercetin 3-O-glucosyltransferase activity);GO:0080044(quercetin 7-O-glucosyltransferase activity)	COG1819(Transferase)	K22772	flavonol-3-O-glucoside L-rhamnosyltransferase	EC:2.4.1.159	cann00944(Flavone and flavonol biosynthesis)	A0A830D187.1 PF00201.23;UDPGT;	-	140.99	34.29	27.05	4	2	0	20.11	3.05	3.25	0.65	0.32	0	8.8	0.32	5.3276	up	5.44911e-06	0.000254277	yes
TRINITY_DN33095_c0_g1	954	TRINITY_DN33095_c0_g1_i10;TRINITY_DN33095_c0_g1_i11;TRINITY_DN33095_c0_g1_i12;TRINITY_DN33095_c0_g1_i2;TRINITY_DN33095_c0_g1_i3;TRINITY_DN33095_c0_g1_i4;TRINITY_DN33095_c0_g1_i6;TRINITY_DN33095_c0_g1_i7;TRINITY_DN33095_c0_g1_i8;TRINITY_DN33095_c0_g1_i9	predicted protein [Hordeum vulgare subsp. vulgare]	rpl-7	Large ribosomal subunit protein uL30 OS=Caenorhabditis elegans OX=6239 GN=rpl-7 PE=3 SV=1	GO:0000463(maturation of LSU-rRNA from tricistronic rRNA transcript (SSU-rRNA, 5.8S rRNA, LSU-rRNA));GO:0002181(cytoplasmic translation);GO:0003735(structural constituent of ribosome);GO:0022625(cytosolic large ribosomal subunit)	COG1841(ribosomal large subunit biogenesis)	K02937	large subunit ribosomal protein L7e	-	nnu03010(Ribosome)	A0A7R9BH54.1 PF00327.25;Ribosomal_L30;	-	421	103	0	0	0	0	31.77	5.35	0	0	0	0	12.37	0	10.6686	up	5.47432e-06	0.000255033	yes
TRINITY_DN87060_c0_g1	1754	TRINITY_DN87060_c0_g1_i1;TRINITY_DN87060_c0_g1_i2;TRINITY_DN87060_c0_g1_i3;TRINITY_DN87060_c0_g1_i4	hypothetical protein RND71_043638 [Anisodus tanguticus]	-	Glutamine synthetase OS=Panulirus argus OX=6737 PE=2 SV=1	GO:0004356(glutamate-ammonia ligase activity);GO:0005737(cytoplasm);GO:0006538(glutamate catabolic process);GO:0006542(glutamine biosynthetic process);GO:0007416(synapse assembly);GO:0045213(neurotransmitter receptor metabolic process)	COG0174(glutamine synthetase)	K01915	glutamine synthetase	EC:6.3.1.2	csl00630(Glyoxylate and dicarboxylate metabolism);csl00910(Nitrogen metabolism);csl00250(Alanine, aspartate and glutamate metabolism);csl00220(Arginine biosynthesis)	A0A7R9BTX8.1 PF00120.29;Gln-synt_C;	-	539	88	0	0	0	0	22.46	2.27	0	0	0	0	8.24	0	10.9244	up	5.49906e-06	0.000255765	yes
TRINITY_DN19064_c2_g1	642	TRINITY_DN19064_c2_g1_i1;TRINITY_DN19064_c2_g1_i2;TRINITY_DN19064_c2_g1_i3;TRINITY_DN19064_c2_g1_i4	predicted protein [Hordeum vulgare subsp. vulgare]	RPL7	Large ribosomal subunit protein uL30 OS=Gallus gallus OX=9031 GN=RPL7 PE=2 SV=1	GO:0000463(maturation of LSU-rRNA from tricistronic rRNA transcript (SSU-rRNA, 5.8S rRNA, LSU-rRNA));GO:0002181(cytoplasmic translation);GO:0003735(structural constituent of ribosome);GO:0022625(cytosolic large ribosomal subunit)	COG1841(ribosomal large subunit biogenesis)	K02937	large subunit ribosomal protein L7e	-	dct03010(Ribosome)	A0A814Q5Q0.1 PF08079.17;Ribosomal_L30_N;	-	37	11	46	2	1	0	8.28	1.02	8.65	0.53	0.26	0	5.98	0.26	5.07461	up	5.53659e-06	0.000256771	yes
TRINITY_DN37267_c0_g1	826	TRINITY_DN37267_c0_g1_i1	hypothetical protein BVRB_036970, partial [Beta vulgaris subsp. vulgaris]	TAR1-A	Protein TAR1 OS=Kluyveromyces lactis (strain ATCC 8585 / CBS 2359 / DSM 70799 / NBRC 1267 / NRRL Y-1140 / WM37) OX=284590 GN=TAR1-A PE=4 SV=2	GO:0003674(molecular_function);GO:0005739(mitochondrion);GO:0043457(regulation of cellular respiration)	ENOG410Y21X(NA)	-	-	-	-	-	-	17	32	34	0	0	2	1.56	1.83	2.63	0	0	0.17	2.01	0.06	5.41249	up	5.54021e-06	0.000256771	yes
TRINITY_DN13448_c0_g1	2880	TRINITY_DN13448_c0_g1_i1;TRINITY_DN13448_c0_g1_i2;TRINITY_DN13448_c0_g1_i3;TRINITY_DN13448_c0_g1_i4;TRINITY_DN13448_c0_g1_i5	-	-	-	-	-	-	-	-	-	-	-	8	48	31	0	0	1	0.14	0.52	0.46	0	0	0.02	0.37	0.01	6.27054	up	5.55259e-06	0.000256771	yes
TRINITY_DN2669_c0_g1	693	TRINITY_DN2669_c0_g1_i1;TRINITY_DN2669_c0_g1_i10;TRINITY_DN2669_c0_g1_i11;TRINITY_DN2669_c0_g1_i12;TRINITY_DN2669_c0_g1_i14;TRINITY_DN2669_c0_g1_i15;TRINITY_DN2669_c0_g1_i16;TRINITY_DN2669_c0_g1_i17;TRINITY_DN2669_c0_g1_i18;TRINITY_DN2669_c0_g1_i2;TRINITY_DN2669_c0_g1_i3;TRINITY_DN2669_c0_g1_i6;TRINITY_DN2669_c0_g1_i8;TRINITY_DN2669_c0_g1_i9	predicted protein [Hordeum vulgare subsp. vulgare]	RpS8	Small ribosomal subunit protein eS8 OS=Apis mellifera OX=7460 GN=RpS8 PE=2 SV=2	GO:0000462(maturation of SSU-rRNA from tricistronic rRNA transcript (SSU-rRNA, 5.8S rRNA, LSU-rRNA));GO:0003735(structural constituent of ribosome);GO:0022627(cytosolic small ribosomal subunit)	COG2007(40S ribosomal protein S8)	K02995	small subunit ribosomal protein S8e	-	jcu03010(Ribosome)	A0A816E867.1 PF01201.27;Ribosomal_S8e;	-	42	11	96.53	1	3	1	9.63	1.4	17.15	0.3	0.44	0.12	9.39	0.29	5.05615	up	5.56412e-06	0.000256771	yes
TRINITY_DN49229_c0_g1	1963	TRINITY_DN49229_c0_g1_i1;TRINITY_DN49229_c0_g1_i2;TRINITY_DN49229_c0_g1_i3;TRINITY_DN49229_c0_g1_i4;TRINITY_DN49229_c0_g1_i5	unknown [Lotus japonicus]	ahcy-a	Adenosylhomocysteinase A OS=Xenopus laevis OX=8355 GN=ahcy-a PE=2 SV=1	GO:0004013(adenosylhomocysteinase activity);GO:0005829(cytosol);GO:0033353(S-adenosylmethionine cycle)	COG0499(May play a key role in the regulation of the intracellular concentration of adenosylhomocysteine (By similarity))	K01251	adenosylhomocysteinase	EC:3.3.1.1	gsl00270(Cysteine and methionine metabolism)	A0A015LRD9.1 PF05221.22;AdoHcyase;	-	393.45	107	0	0	0	0	11.84	10.99	0	0	0	0	7.61	0	10.6019	up	5.56602e-06	0.000256771	yes
TRINITY_DN31719_c0_g1	1445	TRINITY_DN31719_c0_g1_i1;TRINITY_DN31719_c0_g1_i2;TRINITY_DN31719_c0_g1_i3;TRINITY_DN31719_c0_g1_i4;TRINITY_DN31719_c0_g1_i5;TRINITY_DN31719_c0_g1_i6;TRINITY_DN31719_c0_g1_i7;TRINITY_DN31719_c0_g1_i8	unnamed protein product [Lactuca saligna]	sqd	RNA-binding protein squid OS=Drosophila melanogaster OX=7227 GN=sqd PE=1 SV=3	GO:0000184(nuclear-transcribed mRNA catabolic process, nonsense-mediated decay);GO:0000381(regulation of alternative mRNA splicing, via spliceosome);GO:0000398(mRNA splicing, via spliceosome);GO:0000785(chromatin);GO:0003676(nucleic acid binding);GO:0003729(mRNA binding);GO:0003730(mRNA 3'-UTR binding);GO:0005634(nucleus);GO:0005703(polytene chromosome puff);GO:0005730(nucleolus);GO:0005737(cytop…	COG0724(Rna-binding protein)	K14411	RNA-binding protein Musashi	-	bvg03015(mRNA surveillance pathway)	A0A7R9GBA2.1 PF16367.10;RRM_7;	-	140.53	266.65	0	0	0	0	18.38	20.66	0	0	0	0	13.01	0	10.3323	up	5.59373e-06	0.000256978	yes
TRINITY_DN35889_c0_g2	1519	TRINITY_DN35889_c0_g2_i1;TRINITY_DN35889_c0_g2_i2;TRINITY_DN35889_c0_g2_i3;TRINITY_DN35889_c0_g2_i4	hypothetical protein PPROV_000104400 [Pycnococcus provasolii]	CPA2	Carboxypeptidase A2 OS=Homo sapiens OX=9606 GN=CPA2 PE=1 SV=3	GO:0004181(metallocarboxypeptidase activity);GO:0005615(extracellular space)	COG2866(metallocarboxypeptidase activity)	-	-	-	-	A0A7R9BY40.1 PF00246.29;Peptidase_M14;	-	1329.05	36	0	0	0	0	54.88	1.35	0	0	0	0	18.74	0	12.0402	up	5.595e-06	0.000256978	yes
TRINITY_DN23133_c0_g1	2493	TRINITY_DN23133_c0_g1_i1;TRINITY_DN23133_c0_g1_i2	subtilisin-like protease SBT5.3 [Nymphaea colorata]	AIR3	Subtilisin-like protease SBT5.3 OS=Arabidopsis thaliana OX=3702 GN=AIR3 PE=2 SV=1	GO:0004252(serine-type endopeptidase activity);GO:0005618(cell wall)	COG1404(peptidase (S8 and S53, subtilisin, kexin, sedolisin)	NA	NA	NA	-	A0A3S3P7L1.1 PF00082.27;Peptidase_S8;	-	1	0	1	311.75	1057.89	0	0.02	0	0.02	7.26	24.12	0	0.01	10.46	-8.8724	down	5.59771e-06	0.000256978	yes
TRINITY_DN9348_c0_g1	953	TRINITY_DN9348_c0_g1_i1;TRINITY_DN9348_c0_g1_i10;TRINITY_DN9348_c0_g1_i2;TRINITY_DN9348_c0_g1_i3;TRINITY_DN9348_c0_g1_i4;TRINITY_DN9348_c0_g1_i5;TRINITY_DN9348_c0_g1_i6;TRINITY_DN9348_c0_g1_i7;TRINITY_DN9348_c0_g1_i8;TRINITY_DN9348_c0_g1_i9	-	-	-	-	-	-	-	-	-	-	-	861	55.89	0	0	0	0	74.33	19.34	0	0	0	0	31.22	0	11.4683	up	5.61429e-06	0.000257322	yes
TRINITY_DN5519_c0_g1	996	TRINITY_DN5519_c0_g1_i1	uncharacterized protein LOC116250965 [Nymphaea colorata]	-	-	GO:0003674(molecular_function);GO:0005575(cellular_component);GO:0008150(biological_process)	ENOG410YJ5T(NA)	-	-	-	-	-	-	167	888.72	442.99	55	39	13	11.36	37.37	25.27	4.24	2.97	0.8	24.67	2.67	4.15089	up	5.64418e-06	0.000258022	yes
TRINITY_DN2802_c0_g1	2275	TRINITY_DN2802_c0_g1_i1;TRINITY_DN2802_c0_g1_i10;TRINITY_DN2802_c0_g1_i11;TRINITY_DN2802_c0_g1_i12;TRINITY_DN2802_c0_g1_i13;TRINITY_DN2802_c0_g1_i14;TRINITY_DN2802_c0_g1_i15;TRINITY_DN2802_c0_g1_i16;TRINITY_DN2802_c0_g1_i17;TRINITY_DN2802_c0_g1_i2;TRINITY_DN2802_c0_g1_i3;TRINITY_DN2802_c0_g1_i4;TRINITY_DN2802_c0_g1_i5;TRINITY_DN2802_c0_g1_i6;TRINITY_DN2802_c0_g1_i7;TRINITY_DN2802_c0_g1_i8;TRINITY…	hypothetical protein Nepgr_017032 [Nepenthes gracilis]	ATPsynbeta	ATP synthase subunit beta, mitochondrial OS=Drosophila melanogaster OX=7227 GN=ATPsynbeta PE=1 SV=3	GO:0000275(mitochondrial proton-transporting ATP synthase complex, catalytic core F(1));GO:0005524(ATP binding);GO:0005739(mitochondrion);GO:0010906(regulation of glucose metabolic process);GO:0015986(ATP synthesis coupled proton transport);GO:0046331(lateral inhibition);GO:0046933(proton-transporting ATP synthase activity, rotational mechanism);GO:0046961(proton-transporting ATPase activity, rot…	COG0055(Produces ATP from ADP in the presence of a proton gradient across the membrane. The catalytic sites are hosted primarily by the beta subunits (By similarity))	K02133	F-type H+-transporting ATPase subunit beta	EC:3.6.3.14	nnu00190(Oxidative phosphorylation)	A0A4S2KW44.1 PF00006.30;ATP-synt_ab;	-	1557.23	5	127.02	4	4	8	37.37	0.15	7.19	0.25	0.24	0.17	14.9	0.22	7.02338	up	5.64778e-06	0.000258022	yes
TRINITY_DN11409_c0_g1	2860	TRINITY_DN11409_c0_g1_i2;TRINITY_DN11409_c0_g1_i3;TRINITY_DN11409_c0_g1_i4;TRINITY_DN11409_c0_g1_i6;TRINITY_DN11409_c0_g1_i7	chitin [Chlorella sorokiniana]	CDA1	Chitin deacetylase 1 OS=Bombyx mori OX=7091 GN=CDA1 PE=1 SV=1	GO:0004099(chitin deacetylase activity);GO:0004568(chitinase activity);GO:0005576(extracellular region);GO:0006032(chitin catabolic process);GO:0008061(chitin binding)	ENOG410XX7G(chitin deacetylase activity)	-	-	-	-	A0A7R9A0M3.1 PF01522.26;Polysacc_deac_1;	-	807.98	59.02	0	0	0	0	14.28	1.08	0	0	0	0	5.12	0	11.3878	up	5.66199e-06	0.000258254	yes
TRINITY_DN8687_c0_g1	2095	TRINITY_DN8687_c0_g1_i1;TRINITY_DN8687_c0_g1_i2;TRINITY_DN8687_c0_g1_i3;TRINITY_DN8687_c0_g1_i4;TRINITY_DN8687_c0_g1_i5	-	-	-	-	-	-	-	-	-	-	-	1166.3	41.02	0	0	0	0	29.57	0.64	0	0	0	0	10.07	0	11.8632	up	5.6778e-06	0.000258559	yes
TRINITY_DN25442_c0_g1	2420	TRINITY_DN25442_c0_g1_i1;TRINITY_DN25442_c0_g1_i2;TRINITY_DN25442_c0_g1_i3	-	Oaz1	Ornithine decarboxylase antizyme 1 OS=Mus musculus OX=10090 GN=Oaz1 PE=1 SV=3	GO:0005829(cytosol);GO:0006595(polyamine metabolic process);GO:0008073(ornithine decarboxylase inhibitor activity);GO:0043086(negative regulation of catalytic activity);GO:0045732(positive regulation of protein catabolic process);GO:0090316(positive regulation of intracellular protein transport);GO:1902268(negative regulation of polyamine transmembrane transport)	ENOG4112791(Ornithine decarboxylase antizyme)	-	-	-	-	A0A7R9BII4.1 PF02100.22;ODC_AZ;	-	478	91	0	0	0	0	10.63	1.37	0	0	0	0	4	0	10.7854	up	5.73944e-06	0.000260946	yes
TRINITY_DN10647_c0_g1	1076	TRINITY_DN10647_c0_g1_i1	EID1-like F-box protein 3 [Nymphaea colorata]	EDL3	EID1-like F-box protein 3 OS=Arabidopsis thaliana OX=3702 GN=EDL3 PE=2 SV=1	GO:0005634(nucleus);GO:0006970(response to osmotic stress);GO:0009414(response to water deprivation);GO:0009651(response to salt stress);GO:0009737(response to abscisic acid);GO:0009738(abscisic acid-activated signaling pathway);GO:0010029(regulation of seed germination);GO:0010228(vegetative to reproductive phase transition of meristem)	ENOG410YC43(EID1-like F-box protein)	-	-	-	-	A0A8T0UX77.1 PF12937.12;F-box-like;	-	214	496	669	32.01	7	54	12.97	18.56	33.97	2.2	0.47	2.94	21.83	1.87	4.16429	up	5.77521e-06	0.000262152	yes
TRINITY_DN17306_c0_g2	2756	TRINITY_DN17306_c0_g2_i1;TRINITY_DN17306_c0_g2_i2	-	-	-	-	-	-	-	-	-	-	-	62.95	747.04	0	0	0	0	1.86	10.55	0	0	0	0	4.14	0	11.3355	up	5.8144e-06	0.00026313	yes
TRINITY_DN72970_c0_g1	1243	TRINITY_DN72970_c0_g1_i1;TRINITY_DN72970_c0_g1_i2;TRINITY_DN72970_c0_g1_i3;TRINITY_DN72970_c0_g1_i4	-	-	-	-	-	-	-	-	-	-	-	597.15	78	0	0	0	0	29.71	2.39	0	0	0	0	10.7	0	11.0294	up	5.81534e-06	0.00026313	yes
[truncated: 1,948 more rows]
